# Supplementary material for: Predicting cell morphological responses to perturbations using generative modeling
Source: Nat Commun. 2025 Jan 8;16:505. doi: 10.1038/s41467-024-55707-8 (PMC11711326; doi:10.1038/s41467-024-55707-8)
Supplement: Supplementary file 4 — Source data [file 41467_2024_55707_MOESM4_ESM.zip]

Archive with 43 entries (42 files):
- source_data/
- __MACOSX/._source_data
- source_data/figure_1f.csv
- source_data/supplementary_figure_3b_taxol.csv
- __MACOSX/source_data/._supplementary_figure_3b_taxol.csv
- source_data/figure_2b_number_objs.csv
- __MACOSX/source_data/._figure_2b_number_objs.csv
- source_data/supplementary_figure_3b_az138.csv
- __MACOSX/source_data/._supplementary_figure_3b_az138.csv
- source_data/supplementary_figure_3b_az258.csv
- __MACOSX/source_data/._supplementary_figure_3b_az258.csv
- source_data/figure_2b_total_area.csv
- __MACOSX/source_data/._figure_2b_total_area.csv
- source_data/figure_1d_cyto.csv
- __MACOSX/source_data/._figure_1d_cyto.csv
- source_data/figure_1d_vincr.csv
- __MACOSX/source_data/._figure_1d_vincr.csv
- source_data/supplementary_figure_2d.csv
- __MACOSX/source_data/._supplementary_figure_2d.csv
- source_data/supplementary_figure_5b_vincr.csv
- __MACOSX/source_data/._supplementary_figure_5b_vincr.csv
- source_data/supplementary_figure_3b_vincristine.csv
- __MACOSX/source_data/._supplementary_figure_3b_vincristine.csv
- source_data/supplementary_figure_2c.csv
- __MACOSX/source_data/._supplementary_figure_2c.csv
- source_data/figure_2c.csv
- __MACOSX/source_data/._figure_2c.csv
- source_data/supplementary_figure_3b_cyto.csv
- __MACOSX/source_data/._supplementary_figure_3b_cyto.csv
- source_data/supplementary_figure_8d.csv
- __MACOSX/source_data/._supplementary_figure_8d.csv
- source_data/figure_3e.csv
- __MACOSX/source_data/._figure_3e.csv
- source_data/figure_2d.csv
- __MACOSX/source_data/._figure_2d.csv
- source_data/supplementary_figure_5b_cyto.csv
- __MACOSX/source_data/._supplementary_figure_5b_cyto.csv
- source_data/figure_2e.csv
- __MACOSX/source_data/._figure_2e.csv
- source_data/figure_3c.csv
- __MACOSX/source_data/._figure_3c.csv
- source_data/figure_3b.csv
- __MACOSX/source_data/._figure_3b.csv
