# Supplementary material for: Predicting cell morphological responses to perturbations using generative modeling
Source: Nat Commun. 2025 Jan 8;16:505. doi: 10.1038/s41467-024-55707-8 (PMC11711326; doi:10.1038/s41467-024-55707-8)
Supplement: Supplementary file 4 — Source data [file 41467_2024_55707_MOESM4_ESM.zip › source_data/figure_1f.csv]

	score	score_type	run	mol	model	dataset
0	1.3819887911946618	FID⁻¹	0.0	AZ138	StyTR2
2	0.37615384615384617	Coverage	0.0	AZ138	StyTR2
3	0.0	Accuracy	0.0	AZ138	StyTR2
4	0.9519519874602781	FID⁻¹	0.0	AZ258	StyTR2
6	0.34442307692307694	Coverage	0.0	AZ258	StyTR2
7	0.09326923076923077	Accuracy	0.0	AZ258	StyTR2
8	1.2733779287109368	FID⁻¹	0.0	cytochalasin B	StyTR2
10	0.030576923076923078	Coverage	0.0	cytochalasin B	StyTR2
11	0.024615384615384615	Accuracy	0.0	cytochalasin B	StyTR2
12	1.0869069640883091	FID⁻¹	0.0	taxol	StyTR2
14	0.008461538461538461	Coverage	0.0	taxol	StyTR2
15	0.06153846153846154	Accuracy	0.0	taxol	StyTR2
16	1.4080185137488497	FID⁻¹	0.0	vincristine	StyTR2
18	0.33134615384615385	Coverage	0.0	vincristine	StyTR2
19	0.05269230769230769	Accuracy	0.0	vincristine	StyTR2
20	1.3682294527106684	FID⁻¹	1.0	AZ138	StyTR2
22	0.37384615384615383	Coverage	1.0	AZ138	StyTR2
23	0.0003846153846153846	Accuracy	1.0	AZ138	StyTR2
24	0.9793216307514054	FID⁻¹	1.0	AZ258	StyTR2
26	0.34807692307692306	Coverage	1.0	AZ258	StyTR2
27	0.10538461538461538	Accuracy	1.0	AZ258	StyTR2
28	1.274122565768498	FID⁻¹	1.0	cytochalasin B	StyTR2
30	0.028846153846153848	Coverage	1.0	cytochalasin B	StyTR2
31	0.022692307692307692	Accuracy	1.0	cytochalasin B	StyTR2
32	1.0802742027770436	FID⁻¹	1.0	taxol	StyTR2
34	0.008076923076923077	Coverage	1.0	taxol	StyTR2
35	0.05442307692307692	Accuracy	1.0	taxol	StyTR2
36	1.4203276496755977	FID⁻¹	1.0	vincristine	StyTR2
38	0.34326923076923077	Coverage	1.0	vincristine	StyTR2
39	0.04923076923076923	Accuracy	1.0	vincristine	StyTR2
40	1.38532025480219	FID⁻¹	2.0	AZ138	StyTR2
42	0.3917307692307692	Coverage	2.0	AZ138	StyTR2
43	0.0	Accuracy	2.0	AZ138	StyTR2
44	0.9701821441719224	FID⁻¹	2.0	AZ258	StyTR2
46	0.3448076923076923	Coverage	2.0	AZ258	StyTR2
47	0.0975	Accuracy	2.0	AZ258	StyTR2
48	1.2873232436819089	FID⁻¹	2.0	cytochalasin B	StyTR2
50	0.022307692307692306	Coverage	2.0	cytochalasin B	StyTR2
51	0.025576923076923077	Accuracy	2.0	cytochalasin B	StyTR2
52	1.0794893929265466	FID⁻¹	2.0	taxol	StyTR2
54	0.0055769230769230765	Coverage	2.0	taxol	StyTR2
55	0.050576923076923075	Accuracy	2.0	taxol	StyTR2
56	1.4012151939775679	FID⁻¹	2.0	vincristine	StyTR2
58	0.3521153846153846	Coverage	2.0	vincristine	StyTR2
59	0.056346153846153844	Accuracy	2.0	vincristine	StyTR2
0	0.9873424087094236	FID⁻¹	0.0	AZ138	PhenDiff
2	0.0655980271270037	Coverage	0.0	AZ138	PhenDiff
3	0.0	Accuracy	0.0	AZ138	PhenDiff
4	1.0145790023784962	FID⁻¹	0.0	AZ258	PhenDiff
6	0.0602247191011236	Coverage	0.0	AZ258	PhenDiff
7	0.859423076923077	Accuracy	0.0	AZ258	PhenDiff
8	1.1275651844815366	FID⁻¹	0.0	cytochalasin B	PhenDiff
10	0.15853658536585366	Coverage	0.0	cytochalasin B	PhenDiff
11	0.0	Accuracy	0.0	cytochalasin B	PhenDiff
12	0.8366208756431225	FID⁻¹	0.0	taxol	PhenDiff
14	0.2076700434153401	Coverage	0.0	taxol	PhenDiff
15	0.10923076923076923	Accuracy	0.0	taxol	PhenDiff
16	0.8785597108027853	FID⁻¹	0.0	vincristine	PhenDiff
18	0.07905251141552512	Coverage	0.0	vincristine	PhenDiff
19	0.0	Accuracy	0.0	vincristine	PhenDiff
0	1.3094985020699208	FID⁻¹	0.0	AZ138	Baseline	Baseline
2	0.7034313725490197	Coverage	0.0	AZ138	Baseline	Baseline
4	0.02115384615384619	Accuracy	0.0	AZ138	Baseline	Baseline
5	1.373825893839855	FID⁻¹	0.0	AZ258	Baseline	Baseline
7	0.4327354260089686	Coverage	0.0	AZ258	Baseline	Baseline
9	0.007692307692307665	Accuracy	0.0	AZ258	Baseline	Baseline
10	0.8859711267546695	FID⁻¹	0.0	cytochalasin B	Baseline	Baseline
12	0.6705202312138728	Coverage	0.0	cytochalasin B	Baseline	Baseline
14	0.0	Accuracy	0.0	cytochalasin B	Baseline	Baseline
15	0.8484753178572866	FID⁻¹	0.0	taxol	Baseline	Baseline
17	1.0	Coverage	0.0	taxol	Baseline	Baseline
19	0.0	Accuracy	0.0	taxol	Baseline	Baseline
20	1.0339849448865277	FID⁻¹	0.0	vincristine	Baseline	Baseline
22	0.7937853107344632	Coverage	0.0	vincristine	Baseline	Baseline
24	0.011538461538461497	Accuracy	0.0	vincristine	Baseline	Baseline
25	1.242181328287779	FID⁻¹	1.0	AZ138	Baseline	Baseline
27	0.7279411764705882	Coverage	1.0	AZ138	Baseline	Baseline
29	0.03269230769230769	Accuracy	1.0	AZ138	Baseline	Baseline
30	1.338050254606454	FID⁻¹	1.0	AZ258	Baseline	Baseline
32	0.38789237668161436	Coverage	1.0	AZ258	Baseline	Baseline
34	0.013461538461538414	Accuracy	1.0	AZ258	Baseline	Baseline
35	0.8755604189520229	FID⁻¹	1.0	cytochalasin B	Baseline	Baseline
37	0.6763005780346821	Coverage	1.0	cytochalasin B	Baseline	Baseline
39	0.0	Accuracy	1.0	cytochalasin B	Baseline	Baseline
40	0.8063100866418373	FID⁻¹	1.0	taxol	Baseline	Baseline
42	0.9928571428571429	Coverage	1.0	taxol	Baseline	Baseline
44	0.0	Accuracy	1.0	taxol	Baseline	Baseline
45	0.9792686200466652	FID⁻¹	1.0	vincristine	Baseline	Baseline
47	0.7937853107344632	Coverage	1.0	vincristine	Baseline	Baseline
49	0.009615384615384581	Accuracy	1.0	vincristine	Baseline	Baseline
50	1.2621207355562096	FID⁻¹	2.0	AZ138	Baseline	Baseline
52	0.7034313725490197	Coverage	2.0	AZ138	Baseline	Baseline
54	0.025000000000000022	Accuracy	2.0	AZ138	Baseline	Baseline
55	1.4001336552081964	FID⁻¹	2.0	AZ258	Baseline	Baseline
57	0.4551569506726457	Coverage	2.0	AZ258	Baseline	Baseline
59	0.023076923076923106	Accuracy	2.0	AZ258	Baseline	Baseline
60	0.8636180917012677	FID⁻¹	2.0	cytochalasin B	Baseline	Baseline
62	0.6473988439306358	Coverage	2.0	cytochalasin B	Baseline	Baseline
64	0.0	Accuracy	2.0	cytochalasin B	Baseline	Baseline
65	0.8003565180278273	FID⁻¹	2.0	taxol	Baseline	Baseline
67	0.9571428571428572	Coverage	2.0	taxol	Baseline	Baseline
69	0.0	Accuracy	2.0	taxol	Baseline	Baseline
70	1.011311251247626	FID⁻¹	2.0	vincristine	Baseline	Baseline
72	0.7401129943502824	Coverage	2.0	vincristine	Baseline	Baseline
74	0.0	Accuracy	2.0	vincristine	Baseline	Baseline
75	1.3159854920078808	FID⁻¹	3.0	AZ138	Baseline	Baseline
77	0.7205882352941176	Coverage	3.0	AZ138	Baseline	Baseline
79	0.0346153846153846	Accuracy	3.0	AZ138	Baseline	Baseline
80	1.3665828804221516	FID⁻¹	3.0	AZ258	Baseline	Baseline
82	0.4192825112107623	Coverage	3.0	AZ258	Baseline	Baseline
84	0.02115384615384619	Accuracy	3.0	AZ258	Baseline	Baseline
85	0.8880119987418766	FID⁻¹	3.0	cytochalasin B	Baseline	Baseline
87	0.6820809248554913	Coverage	3.0	cytochalasin B	Baseline	Baseline
89	0.0	Accuracy	3.0	cytochalasin B	Baseline	Baseline
90	0.8499703803401719	FID⁻¹	3.0	taxol	Baseline	Baseline
92	0.9571428571428572	Coverage	3.0	taxol	Baseline	Baseline
94	0.0	Accuracy	3.0	taxol	Baseline	Baseline
95	1.0261533088196535	FID⁻¹	3.0	vincristine	Baseline	Baseline
97	0.7796610169491526	Coverage	3.0	vincristine	Baseline	Baseline
99	0.005769230769230749	Accuracy	3.0	vincristine	Baseline	Baseline
100	1.3568315803330802	FID⁻¹	4.0	AZ138	Baseline	Baseline
102	0.7401960784313726	Coverage	4.0	AZ138	Baseline	Baseline
104	0.017307692307692357	Accuracy	4.0	AZ138	Baseline	Baseline
105	1.3650407077529552	FID⁻¹	4.0	AZ258	Baseline	Baseline
107	0.4349775784753363	Coverage	4.0	AZ258	Baseline	Baseline
109	0.03076923076923077	Accuracy	4.0	AZ258	Baseline	Baseline
110	0.9091359386884976	FID⁻¹	4.0	cytochalasin B	Baseline	Baseline
112	0.6936416184971098	Coverage	4.0	cytochalasin B	Baseline	Baseline
114	0.0	Accuracy	4.0	cytochalasin B	Baseline	Baseline
115	0.85349338179241	FID⁻¹	4.0	taxol	Baseline	Baseline
117	0.9857142857142858	Coverage	4.0	taxol	Baseline	Baseline
119	0.0	Accuracy	4.0	taxol	Baseline	Baseline
120	1.0643037153561608	FID⁻¹	4.0	vincristine	Baseline	Baseline
122	0.8220338983050848	Coverage	4.0	vincristine	Baseline	Baseline
124	0.009615384615384581	Accuracy	4.0	vincristine	Baseline	Baseline
125	1.3377025097164352	FID⁻¹	5.0	AZ138	Baseline	Baseline
127	0.7377450980392157	Coverage	5.0	AZ138	Baseline	Baseline
129	0.03653846153846152	Accuracy	5.0	AZ138	Baseline	Baseline
130	1.3332535726625114	FID⁻¹	5.0	AZ258	Baseline	Baseline
132	0.437219730941704	Coverage	5.0	AZ258	Baseline	Baseline
134	0.01538461538461533	Accuracy	5.0	AZ258	Baseline	Baseline
135	0.8916810069335801	FID⁻¹	5.0	cytochalasin B	Baseline	Baseline
137	0.7052023121387283	Coverage	5.0	cytochalasin B	Baseline	Baseline
139	0.0	Accuracy	5.0	cytochalasin B	Baseline	Baseline
140	0.8533705228731959	FID⁻¹	5.0	taxol	Baseline	Baseline
142	0.9928571428571429	Coverage	5.0	taxol	Baseline	Baseline
144	0.0	Accuracy	5.0	taxol	Baseline	Baseline
145	1.0644118832906897	FID⁻¹	5.0	vincristine	Baseline	Baseline
147	0.7796610169491526	Coverage	5.0	vincristine	Baseline	Baseline
149	0.009615384615384581	Accuracy	5.0	vincristine	Baseline	Baseline
150	1.298264439129229	FID⁻¹	6.0	AZ138	Baseline	Baseline
152	0.75	Coverage	6.0	AZ138	Baseline	Baseline
154	0.0346153846153846	Accuracy	6.0	AZ138	Baseline	Baseline
155	1.3722936449845142	FID⁻¹	6.0	AZ258	Baseline	Baseline
157	0.45067264573991034	Coverage	6.0	AZ258	Baseline	Baseline
159	0.017307692307692357	Accuracy	6.0	AZ258	Baseline	Baseline
160	0.8789101978602336	FID⁻¹	6.0	cytochalasin B	Baseline	Baseline
162	0.6820809248554913	Coverage	6.0	cytochalasin B	Baseline	Baseline
164	0.0	Accuracy	6.0	cytochalasin B	Baseline	Baseline
165	0.819126964245451	FID⁻¹	6.0	taxol	Baseline	Baseline
167	0.9928571428571429	Coverage	6.0	taxol	Baseline	Baseline
169	0.0	Accuracy	6.0	taxol	Baseline	Baseline
170	1.0241225013777768	FID⁻¹	6.0	vincristine	Baseline	Baseline
172	0.788135593220339	Coverage	6.0	vincristine	Baseline	Baseline
174	0.005769230769230749	Accuracy	6.0	vincristine	Baseline	Baseline
175	1.2719111289952163	FID⁻¹	7.0	AZ138	Baseline	Baseline
177	0.7426470588235294	Coverage	7.0	AZ138	Baseline	Baseline
179	0.017307692307692357	Accuracy	7.0	AZ138	Baseline	Baseline
180	1.3993255107824458	FID⁻¹	7.0	AZ258	Baseline	Baseline
182	0.4349775784753363	Coverage	7.0	AZ258	Baseline	Baseline
184	0.009615384615384581	Accuracy	7.0	AZ258	Baseline	Baseline
185	0.8648311272690123	FID⁻¹	7.0	cytochalasin B	Baseline	Baseline
187	0.6589595375722543	Coverage	7.0	cytochalasin B	Baseline	Baseline
189	0.0	Accuracy	7.0	cytochalasin B	Baseline	Baseline
190	0.8160896169241029	FID⁻¹	7.0	taxol	Baseline	Baseline
192	0.9928571428571429	Coverage	7.0	taxol	Baseline	Baseline
194	0.0	Accuracy	7.0	taxol	Baseline	Baseline
195	0.9985289594172628	FID⁻¹	7.0	vincristine	Baseline	Baseline
197	0.7853107344632768	Coverage	7.0	vincristine	Baseline	Baseline
199	0.0038461538461538325	Accuracy	7.0	vincristine	Baseline	Baseline
200	1.2463750103935547	FID⁻¹	8.0	AZ138	Baseline	Baseline
202	0.7377450980392157	Coverage	8.0	AZ138	Baseline	Baseline
204	0.017307692307692357	Accuracy	8.0	AZ138	Baseline	Baseline
205	1.391014034234316	FID⁻¹	8.0	AZ258	Baseline	Baseline
207	0.4484304932735426	Coverage	8.0	AZ258	Baseline	Baseline
209	0.017307692307692357	Accuracy	8.0	AZ258	Baseline	Baseline
210	0.8740589490631004	FID⁻¹	8.0	cytochalasin B	Baseline	Baseline
212	0.6705202312138728	Coverage	8.0	cytochalasin B	Baseline	Baseline
214	0.0	Accuracy	8.0	cytochalasin B	Baseline	Baseline
215	0.8096838815187509	FID⁻¹	8.0	taxol	Baseline	Baseline
217	0.9928571428571429	Coverage	8.0	taxol	Baseline	Baseline
219	0.0	Accuracy	8.0	taxol	Baseline	Baseline
220	0.986971428330988	FID⁻¹	8.0	vincristine	Baseline	Baseline
222	0.7909604519774012	Coverage	8.0	vincristine	Baseline	Baseline
224	0.011538461538461497	Accuracy	8.0	vincristine	Baseline	Baseline
225	1.3738326340455416	FID⁻¹	9.0	AZ138	Baseline	Baseline
227	0.75	Coverage	9.0	AZ138	Baseline	Baseline
229	0.02692307692307694	Accuracy	9.0	AZ138	Baseline	Baseline
230	1.3202135709116936	FID⁻¹	9.0	AZ258	Baseline	Baseline
232	0.3968609865470852	Coverage	9.0	AZ258	Baseline	Baseline
234	0.007692307692307665	Accuracy	9.0	AZ258	Baseline	Baseline
235	0.9178687962308436	FID⁻¹	9.0	cytochalasin B	Baseline	Baseline
237	0.7109826589595376	Coverage	9.0	cytochalasin B	Baseline	Baseline
239	0.0	Accuracy	9.0	cytochalasin B	Baseline	Baseline
240	0.8612316465630665	FID⁻¹	9.0	taxol	Baseline	Baseline
242	0.9928571428571429	Coverage	9.0	taxol	Baseline	Baseline
244	0.0	Accuracy	9.0	taxol	Baseline	Baseline
245	1.0917244451396104	FID⁻¹	9.0	vincristine	Baseline	Baseline
247	0.7937853107344632	Coverage	9.0	vincristine	Baseline	Baseline
249	0.011538461538461497	Accuracy	9.0	vincristine	Baseline	Baseline
0	1.2121339827215667	FID⁻¹	0.0	AZ138	DRIT++	DRIT++
2	0.75	Coverage	0.0	AZ138	DRIT++	DRIT++
4	0.1019230769230769	Accuracy	0.0	AZ138	DRIT++	DRIT++
5	1.3653159133205541	FID⁻¹	0.0	AZ258	DRIT++	DRIT++
7	0.40358744394618834	Coverage	0.0	AZ258	DRIT++	DRIT++
9	0.07307692307692304	Accuracy	0.0	AZ258	DRIT++	DRIT++
10	0.907549228164613	FID⁻¹	0.0	cytochalasin B	DRIT++	DRIT++
12	0.8208092485549133	Coverage	0.0	cytochalasin B	DRIT++	DRIT++
14	0.625	Accuracy	0.0	cytochalasin B	DRIT++	DRIT++
15	0.7002273023905066	FID⁻¹	0.0	taxol	DRIT++	DRIT++
17	0.9785714285714285	Coverage	0.0	taxol	DRIT++	DRIT++
19	0.019230769230769273	Accuracy	0.0	taxol	DRIT++	DRIT++
20	1.0418600114532999	FID⁻¹	0.0	vincristine	DRIT++	DRIT++
22	0.788135593220339	Coverage	0.0	vincristine	DRIT++	DRIT++
24	0.14423076923076916	Accuracy	0.0	vincristine	DRIT++	DRIT++
25	1.1832016417206404	FID⁻¹	1.0	AZ138	DRIT++	DRIT++
27	0.7745098039215687	Coverage	1.0	AZ138	DRIT++	DRIT++
29	0.10961538461538467	Accuracy	1.0	AZ138	DRIT++	DRIT++
30	1.3451821689397714	FID⁻¹	1.0	AZ258	DRIT++	DRIT++
32	0.38789237668161436	Coverage	1.0	AZ258	DRIT++	DRIT++
34	0.08653846153846156	Accuracy	1.0	AZ258	DRIT++	DRIT++
35	0.8885279540894766	FID⁻¹	1.0	cytochalasin B	DRIT++	DRIT++
37	0.791907514450867	Coverage	1.0	cytochalasin B	DRIT++	DRIT++
39	0.5788461538461539	Accuracy	1.0	cytochalasin B	DRIT++	DRIT++
40	0.6904305972750795	FID⁻¹	1.0	taxol	DRIT++	DRIT++
42	0.9857142857142858	Coverage	1.0	taxol	DRIT++	DRIT++
44	0.009615384615384581	Accuracy	1.0	taxol	DRIT++	DRIT++
45	1.0021837545756622	FID⁻¹	1.0	vincristine	DRIT++	DRIT++
47	0.7711864406779662	Coverage	1.0	vincristine	DRIT++	DRIT++
49	0.1596153846153846	Accuracy	1.0	vincristine	DRIT++	DRIT++
50	1.1852132804374178	FID⁻¹	2.0	AZ138	DRIT++	DRIT++
52	0.7647058823529411	Coverage	2.0	AZ138	DRIT++	DRIT++
54	0.10961538461538467	Accuracy	2.0	AZ138	DRIT++	DRIT++
55	1.3716629129319615	FID⁻¹	2.0	AZ258	DRIT++	DRIT++
57	0.42376681614349776	Coverage	2.0	AZ258	DRIT++	DRIT++
59	0.1019230769230769	Accuracy	2.0	AZ258	DRIT++	DRIT++
60	0.8741668225146125	FID⁻¹	2.0	cytochalasin B	DRIT++	DRIT++
62	0.7630057803468208	Coverage	2.0	cytochalasin B	DRIT++	DRIT++
64	0.6384615384615384	Accuracy	2.0	cytochalasin B	DRIT++	DRIT++
65	0.6857584551924246	FID⁻¹	2.0	taxol	DRIT++	DRIT++
67	0.9714285714285714	Coverage	2.0	taxol	DRIT++	DRIT++
69	0.02115384615384619	Accuracy	2.0	taxol	DRIT++	DRIT++
70	1.0244958467266114	FID⁻¹	2.0	vincristine	DRIT++	DRIT++
72	0.7768361581920904	Coverage	2.0	vincristine	DRIT++	DRIT++
74	0.15000000000000002	Accuracy	2.0	vincristine	DRIT++	DRIT++
75	1.2240942929119318	FID⁻¹	3.0	AZ138	DRIT++	DRIT++
77	0.7745098039215687	Coverage	3.0	AZ138	DRIT++	DRIT++
79	0.09615384615384615	Accuracy	3.0	AZ138	DRIT++	DRIT++
80	1.3561654734587272	FID⁻¹	3.0	AZ258	DRIT++	DRIT++
82	0.3923766816143498	Coverage	3.0	AZ258	DRIT++	DRIT++
84	0.09230769230769231	Accuracy	3.0	AZ258	DRIT++	DRIT++
85	0.8999089737238709	FID⁻¹	3.0	cytochalasin B	DRIT++	DRIT++
87	0.8034682080924855	Coverage	3.0	cytochalasin B	DRIT++	DRIT++
89	0.5980769230769231	Accuracy	3.0	cytochalasin B	DRIT++	DRIT++
90	0.7010430743021542	FID⁻¹	3.0	taxol	DRIT++	DRIT++
92	0.9714285714285714	Coverage	3.0	taxol	DRIT++	DRIT++
94	0.02115384615384619	Accuracy	3.0	taxol	DRIT++	DRIT++
95	1.041527419556739	FID⁻¹	3.0	vincristine	DRIT++	DRIT++
97	0.748587570621469	Coverage	3.0	vincristine	DRIT++	DRIT++
99	0.1807692307692308	Accuracy	3.0	vincristine	DRIT++	DRIT++
100	1.2663315270044435	FID⁻¹	4.0	AZ138	DRIT++	DRIT++
102	0.7794117647058824	Coverage	4.0	AZ138	DRIT++	DRIT++
104	0.11923076923076925	Accuracy	4.0	AZ138	DRIT++	DRIT++
105	1.336383572148901	FID⁻¹	4.0	AZ258	DRIT++	DRIT++
107	0.3901345291479821	Coverage	4.0	AZ258	DRIT++	DRIT++
109	0.10384615384615381	Accuracy	4.0	AZ258	DRIT++	DRIT++
110	0.9207948978751304	FID⁻¹	4.0	cytochalasin B	DRIT++	DRIT++
112	0.838150289017341	Coverage	4.0	cytochalasin B	DRIT++	DRIT++
114	0.6076923076923076	Accuracy	4.0	cytochalasin B	DRIT++	DRIT++
115	0.6989271128386098	FID⁻¹	4.0	taxol	DRIT++	DRIT++
117	0.9857142857142858	Coverage	4.0	taxol	DRIT++	DRIT++
119	0.01538461538461533	Accuracy	4.0	taxol	DRIT++	DRIT++
120	1.0826323045677295	FID⁻¹	4.0	vincristine	DRIT++	DRIT++
122	0.8163841807909604	Coverage	4.0	vincristine	DRIT++	DRIT++
124	0.19807692307692304	Accuracy	4.0	vincristine	DRIT++	DRIT++
125	1.2456440792912782	FID⁻¹	5.0	AZ138	DRIT++	DRIT++
127	0.7990196078431373	Coverage	5.0	AZ138	DRIT++	DRIT++
129	0.10769230769230775	Accuracy	5.0	AZ138	DRIT++	DRIT++
130	1.3207941534641288	FID⁻¹	5.0	AZ258	DRIT++	DRIT++
132	0.4125560538116592	Coverage	5.0	AZ258	DRIT++	DRIT++
134	0.08076923076923082	Accuracy	5.0	AZ258	DRIT++	DRIT++
135	0.9368158542251391	FID⁻¹	5.0	cytochalasin B	DRIT++	DRIT++
137	0.815028901734104	Coverage	5.0	cytochalasin B	DRIT++	DRIT++
139	0.5980769230769231	Accuracy	5.0	cytochalasin B	DRIT++	DRIT++
140	0.7178583731185691	FID⁻¹	5.0	taxol	DRIT++	DRIT++
142	0.9928571428571429	Coverage	5.0	taxol	DRIT++	DRIT++
144	0.023076923076923106	Accuracy	5.0	taxol	DRIT++	DRIT++
145	1.064805871601361	FID⁻¹	5.0	vincristine	DRIT++	DRIT++
147	0.7768361581920904	Coverage	5.0	vincristine	DRIT++	DRIT++
149	0.2038461538461538	Accuracy	5.0	vincristine	DRIT++	DRIT++
150	1.1999680351752675	FID⁻¹	6.0	AZ138	DRIT++	DRIT++
152	0.7916666666666666	Coverage	6.0	AZ138	DRIT++	DRIT++
154	0.10384615384615381	Accuracy	6.0	AZ138	DRIT++	DRIT++
155	1.3425982442470283	FID⁻¹	6.0	AZ258	DRIT++	DRIT++
157	0.4327354260089686	Coverage	6.0	AZ258	DRIT++	DRIT++
159	0.08846153846153848	Accuracy	6.0	AZ258	DRIT++	DRIT++
160	0.908837750204244	FID⁻¹	6.0	cytochalasin B	DRIT++	DRIT++
162	0.8265895953757225	Coverage	6.0	cytochalasin B	DRIT++	DRIT++
164	0.6211538461538462	Accuracy	6.0	cytochalasin B	DRIT++	DRIT++
165	0.682649750119347	FID⁻¹	6.0	taxol	DRIT++	DRIT++
167	0.9928571428571429	Coverage	6.0	taxol	DRIT++	DRIT++
169	0.028846153846153855	Accuracy	6.0	taxol	DRIT++	DRIT++
170	1.033025019024836	FID⁻¹	6.0	vincristine	DRIT++	DRIT++
172	0.7711864406779662	Coverage	6.0	vincristine	DRIT++	DRIT++
174	0.15384615384615385	Accuracy	6.0	vincristine	DRIT++	DRIT++
175	1.178907288483417	FID⁻¹	7.0	AZ138	DRIT++	DRIT++
177	0.7916666666666666	Coverage	7.0	AZ138	DRIT++	DRIT++
179	0.07499999999999996	Accuracy	7.0	AZ138	DRIT++	DRIT++
180	1.372296019836929	FID⁻¹	7.0	AZ258	DRIT++	DRIT++
182	0.4170403587443946	Coverage	7.0	AZ258	DRIT++	DRIT++
184	0.07884615384615379	Accuracy	7.0	AZ258	DRIT++	DRIT++
185	0.886840318320092	FID⁻¹	7.0	cytochalasin B	DRIT++	DRIT++
187	0.8265895953757225	Coverage	7.0	cytochalasin B	DRIT++	DRIT++
189	0.6057692307692307	Accuracy	7.0	cytochalasin B	DRIT++	DRIT++
190	0.6850469209771302	FID⁻¹	7.0	taxol	DRIT++	DRIT++
192	0.9928571428571429	Coverage	7.0	taxol	DRIT++	DRIT++
194	0.025000000000000022	Accuracy	7.0	taxol	DRIT++	DRIT++
195	1.0145713604253603	FID⁻¹	7.0	vincristine	DRIT++	DRIT++
197	0.7824858757062146	Coverage	7.0	vincristine	DRIT++	DRIT++
199	0.1711538461538462	Accuracy	7.0	vincristine	DRIT++	DRIT++
200	1.17315040160986	FID⁻¹	8.0	AZ138	DRIT++	DRIT++
202	0.8063725490196079	Coverage	8.0	AZ138	DRIT++	DRIT++
204	0.09615384615384615	Accuracy	8.0	AZ138	DRIT++	DRIT++
205	1.3656246424043175	FID⁻¹	8.0	AZ258	DRIT++	DRIT++
207	0.4103139013452915	Coverage	8.0	AZ258	DRIT++	DRIT++
209	0.08076923076923082	Accuracy	8.0	AZ258	DRIT++	DRIT++
210	0.8678797501380195	FID⁻¹	8.0	cytochalasin B	DRIT++	DRIT++
212	0.815028901734104	Coverage	8.0	cytochalasin B	DRIT++	DRIT++
214	0.5769230769230769	Accuracy	8.0	cytochalasin B	DRIT++	DRIT++
215	0.6872195601638552	FID⁻¹	8.0	taxol	DRIT++	DRIT++
217	0.9857142857142858	Coverage	8.0	taxol	DRIT++	DRIT++
219	0.023076923076923106	Accuracy	8.0	taxol	DRIT++	DRIT++
220	1.0057962774072484	FID⁻¹	8.0	vincristine	DRIT++	DRIT++
222	0.8022598870056498	Coverage	8.0	vincristine	DRIT++	DRIT++
224	0.16730769230769227	Accuracy	8.0	vincristine	DRIT++	DRIT++
225	1.3051541115353673	FID⁻¹	9.0	AZ138	DRIT++	DRIT++
227	0.8186274509803921	Coverage	9.0	AZ138	DRIT++	DRIT++
229	0.08846153846153848	Accuracy	9.0	AZ138	DRIT++	DRIT++
230	1.3105075749294914	FID⁻¹	9.0	AZ258	DRIT++	DRIT++
232	0.3968609865470852	Coverage	9.0	AZ258	DRIT++	DRIT++
234	0.07307692307692304	Accuracy	9.0	AZ258	DRIT++	DRIT++
235	0.9577449383841896	FID⁻¹	9.0	cytochalasin B	DRIT++	DRIT++
237	0.8208092485549133	Coverage	9.0	cytochalasin B	DRIT++	DRIT++
239	0.5961538461538461	Accuracy	9.0	cytochalasin B	DRIT++	DRIT++
240	0.7252781673999943	FID⁻¹	9.0	taxol	DRIT++	DRIT++
242	0.9928571428571429	Coverage	9.0	taxol	DRIT++	DRIT++
244	0.044230769230769185	Accuracy	9.0	taxol	DRIT++	DRIT++
245	1.1138661871423243	FID⁻¹	9.0	vincristine	DRIT++	DRIT++
247	0.7768361581920904	Coverage	9.0	vincristine	DRIT++	DRIT++
249	0.19999999999999996	Accuracy	9.0	vincristine	DRIT++	DRIT++
0	1.6387970476650908	FID⁻¹	0.0	AZ138	DMIT	DMIT
2	0.8823529411764706	Coverage	0.0	AZ138	DMIT	DMIT
4	0.6865384615384615	Accuracy	0.0	AZ138	DMIT	DMIT
5	1.5482113298975388	FID⁻¹	0.0	AZ258	DMIT	DMIT
7	0.6188340807174888	Coverage	0.0	AZ258	DMIT	DMIT
9	0.7846153846153846	Accuracy	0.0	AZ258	DMIT	DMIT
10	1.234097681266344	FID⁻¹	0.0	cytochalasin B	DMIT	DMIT
12	0.9190751445086706	Coverage	0.0	cytochalasin B	DMIT	DMIT
14	0.7038461538461539	Accuracy	0.0	cytochalasin B	DMIT	DMIT
15	1.0000850305910574	FID⁻¹	0.0	taxol	DMIT	DMIT
17	1.0	Coverage	0.0	taxol	DMIT	DMIT
19	0.7	Accuracy	0.0	taxol	DMIT	DMIT
20	1.4550592220277423	FID⁻¹	0.0	vincristine	DMIT	DMIT
22	0.8926553672316384	Coverage	0.0	vincristine	DMIT	DMIT
24	0.7846153846153846	Accuracy	0.0	vincristine	DMIT	DMIT
25	1.6961861465386923	FID⁻¹	1.0	AZ138	DMIT	DMIT
27	0.8970588235294118	Coverage	1.0	AZ138	DMIT	DMIT
29	0.6923076923076923	Accuracy	1.0	AZ138	DMIT	DMIT
30	1.5335244725709671	FID⁻¹	1.0	AZ258	DMIT	DMIT
32	0.5896860986547086	Coverage	1.0	AZ258	DMIT	DMIT
34	0.7846153846153846	Accuracy	1.0	AZ258	DMIT	DMIT
35	1.2667612971297284	FID⁻¹	1.0	cytochalasin B	DMIT	DMIT
37	0.9017341040462428	Coverage	1.0	cytochalasin B	DMIT	DMIT
39	0.725	Accuracy	1.0	cytochalasin B	DMIT	DMIT
40	0.9948793828332743	FID⁻¹	1.0	taxol	DMIT	DMIT
42	0.9928571428571429	Coverage	1.0	taxol	DMIT	DMIT
44	0.7076923076923077	Accuracy	1.0	taxol	DMIT	DMIT
45	1.4584061131919681	FID⁻¹	1.0	vincristine	DMIT	DMIT
47	0.8361581920903954	Coverage	1.0	vincristine	DMIT	DMIT
49	0.7788461538461539	Accuracy	1.0	vincristine	DMIT	DMIT
50	1.6639008607461214	FID⁻¹	2.0	AZ138	DMIT	DMIT
52	0.8897058823529411	Coverage	2.0	AZ138	DMIT	DMIT
54	0.6788461538461539	Accuracy	2.0	AZ138	DMIT	DMIT
55	1.4956460897174744	FID⁻¹	2.0	AZ258	DMIT	DMIT
57	0.5381165919282511	Coverage	2.0	AZ258	DMIT	DMIT
59	0.7461538461538462	Accuracy	2.0	AZ258	DMIT	DMIT
60	1.2183429144713007	FID⁻¹	2.0	cytochalasin B	DMIT	DMIT
62	0.930635838150289	Coverage	2.0	cytochalasin B	DMIT	DMIT
64	0.7038461538461539	Accuracy	2.0	cytochalasin B	DMIT	DMIT
65	0.9881027362371444	FID⁻¹	2.0	taxol	DMIT	DMIT
67	0.9928571428571429	Coverage	2.0	taxol	DMIT	DMIT
69	0.7153846153846154	Accuracy	2.0	taxol	DMIT	DMIT
70	1.4514518562559642	FID⁻¹	2.0	vincristine	DMIT	DMIT
72	0.8502824858757062	Coverage	2.0	vincristine	DMIT	DMIT
74	0.7884615384615384	Accuracy	2.0	vincristine	DMIT	DMIT
75	1.7567500469755213	FID⁻¹	3.0	AZ138	DMIT	DMIT
77	0.8872549019607843	Coverage	3.0	AZ138	DMIT	DMIT
79	0.6461538461538462	Accuracy	3.0	AZ138	DMIT	DMIT
80	1.5663377588965068	FID⁻¹	3.0	AZ258	DMIT	DMIT
82	0.6076233183856502	Coverage	3.0	AZ258	DMIT	DMIT
84	0.7942307692307692	Accuracy	3.0	AZ258	DMIT	DMIT
85	1.2578362504017155	FID⁻¹	3.0	cytochalasin B	DMIT	DMIT
87	0.930635838150289	Coverage	3.0	cytochalasin B	DMIT	DMIT
89	0.7019230769230769	Accuracy	3.0	cytochalasin B	DMIT	DMIT
90	1.0286236245663722	FID⁻¹	3.0	taxol	DMIT	DMIT
92	0.9785714285714285	Coverage	3.0	taxol	DMIT	DMIT
94	0.7211538461538461	Accuracy	3.0	taxol	DMIT	DMIT
95	1.4483226195057346	FID⁻¹	3.0	vincristine	DMIT	DMIT
97	0.8587570621468926	Coverage	3.0	vincristine	DMIT	DMIT
99	0.7884615384615384	Accuracy	3.0	vincristine	DMIT	DMIT
100	1.7594595910669701	FID⁻¹	4.0	AZ138	DMIT	DMIT
102	0.8848039215686274	Coverage	4.0	AZ138	DMIT	DMIT
104	0.6923076923076923	Accuracy	4.0	AZ138	DMIT	DMIT
105	1.5297215847811385	FID⁻¹	4.0	AZ258	DMIT	DMIT
107	0.5964125560538116	Coverage	4.0	AZ258	DMIT	DMIT
109	0.7788461538461539	Accuracy	4.0	AZ258	DMIT	DMIT
110	1.2508066434025522	FID⁻¹	4.0	cytochalasin B	DMIT	DMIT
112	0.9132947976878613	Coverage	4.0	cytochalasin B	DMIT	DMIT
114	0.7134615384615385	Accuracy	4.0	cytochalasin B	DMIT	DMIT
115	0.9943429123237093	FID⁻¹	4.0	taxol	DMIT	DMIT
117	0.9785714285714285	Coverage	4.0	taxol	DMIT	DMIT
119	0.7423076923076923	Accuracy	4.0	taxol	DMIT	DMIT
120	1.4780124198782758	FID⁻¹	4.0	vincristine	DMIT	DMIT
122	0.8502824858757062	Coverage	4.0	vincristine	DMIT	DMIT
124	0.8096153846153846	Accuracy	4.0	vincristine	DMIT	DMIT
125	1.807707334008652	FID⁻¹	5.0	AZ138	DMIT	DMIT
127	0.9240196078431373	Coverage	5.0	AZ138	DMIT	DMIT
129	0.7134615384615385	Accuracy	5.0	AZ138	DMIT	DMIT
130	1.5474399081192607	FID⁻¹	5.0	AZ258	DMIT	DMIT
132	0.6031390134529148	Coverage	5.0	AZ258	DMIT	DMIT
134	0.7961538461538461	Accuracy	5.0	AZ258	DMIT	DMIT
135	1.2868211180881368	FID⁻¹	5.0	cytochalasin B	DMIT	DMIT
137	0.8959537572254336	Coverage	5.0	cytochalasin B	DMIT	DMIT
139	0.725	Accuracy	5.0	cytochalasin B	DMIT	DMIT
140	1.0080535711463052	FID⁻¹	5.0	taxol	DMIT	DMIT
142	0.9857142857142858	Coverage	5.0	taxol	DMIT	DMIT
144	0.6846153846153846	Accuracy	5.0	taxol	DMIT	DMIT
145	1.4822403925047665	FID⁻¹	5.0	vincristine	DMIT	DMIT
147	0.8954802259887006	Coverage	5.0	vincristine	DMIT	DMIT
149	0.7923076923076923	Accuracy	5.0	vincristine	DMIT	DMIT
150	1.6958858000672539	FID⁻¹	6.0	AZ138	DMIT	DMIT
152	0.8676470588235294	Coverage	6.0	AZ138	DMIT	DMIT
154	0.7115384615384616	Accuracy	6.0	AZ138	DMIT	DMIT
155	1.5172779076995482	FID⁻¹	6.0	AZ258	DMIT	DMIT
157	0.5717488789237668	Coverage	6.0	AZ258	DMIT	DMIT
159	0.7673076923076924	Accuracy	6.0	AZ258	DMIT	DMIT
160	1.2252359642901594	FID⁻¹	6.0	cytochalasin B	DMIT	DMIT
162	0.884393063583815	Coverage	6.0	cytochalasin B	DMIT	DMIT
164	0.7173076923076923	Accuracy	6.0	cytochalasin B	DMIT	DMIT
165	1.0113390002373757	FID⁻¹	6.0	taxol	DMIT	DMIT
167	0.9928571428571429	Coverage	6.0	taxol	DMIT	DMIT
169	0.7038461538461539	Accuracy	6.0	taxol	DMIT	DMIT
170	1.4737120750765156	FID⁻¹	6.0	vincristine	DMIT	DMIT
172	0.8418079096045198	Coverage	6.0	vincristine	DMIT	DMIT
174	0.7788461538461539	Accuracy	6.0	vincristine	DMIT	DMIT
175	1.7482030259068166	FID⁻¹	7.0	AZ138	DMIT	DMIT
177	0.9019607843137255	Coverage	7.0	AZ138	DMIT	DMIT
179	0.7134615384615385	Accuracy	7.0	AZ138	DMIT	DMIT
180	1.5867198474773805	FID⁻¹	7.0	AZ258	DMIT	DMIT
182	0.6390134529147982	Coverage	7.0	AZ258	DMIT	DMIT
184	0.7826923076923077	Accuracy	7.0	AZ258	DMIT	DMIT
185	1.2335161369673207	FID⁻¹	7.0	cytochalasin B	DMIT	DMIT
187	0.930635838150289	Coverage	7.0	cytochalasin B	DMIT	DMIT
189	0.7019230769230769	Accuracy	7.0	cytochalasin B	DMIT	DMIT
190	0.9850462974897981	FID⁻¹	7.0	taxol	DMIT	DMIT
192	0.9785714285714285	Coverage	7.0	taxol	DMIT	DMIT
194	0.6961538461538461	Accuracy	7.0	taxol	DMIT	DMIT
195	1.4753156782158425	FID⁻¹	7.0	vincristine	DMIT	DMIT
197	0.844632768361582	Coverage	7.0	vincristine	DMIT	DMIT
199	0.7711538461538462	Accuracy	7.0	vincristine	DMIT	DMIT
200	1.7050362401183232	FID⁻¹	8.0	AZ138	DMIT	DMIT
202	0.8897058823529411	Coverage	8.0	AZ138	DMIT	DMIT
204	0.6923076923076923	Accuracy	8.0	AZ138	DMIT	DMIT
205	1.5498842062677582	FID⁻¹	8.0	AZ258	DMIT	DMIT
207	0.6143497757847534	Coverage	8.0	AZ258	DMIT	DMIT
209	0.7673076923076924	Accuracy	8.0	AZ258	DMIT	DMIT
210	1.2361037953618912	FID⁻¹	8.0	cytochalasin B	DMIT	DMIT
212	0.9017341040462428	Coverage	8.0	cytochalasin B	DMIT	DMIT
214	0.7096153846153846	Accuracy	8.0	cytochalasin B	DMIT	DMIT
215	0.9955472878772222	FID⁻¹	8.0	taxol	DMIT	DMIT
217	0.9857142857142858	Coverage	8.0	taxol	DMIT	DMIT
219	0.7173076923076923	Accuracy	8.0	taxol	DMIT	DMIT
220	1.427660136105184	FID⁻¹	8.0	vincristine	DMIT	DMIT
222	0.8248587570621468	Coverage	8.0	vincristine	DMIT	DMIT
224	0.7884615384615384	Accuracy	8.0	vincristine	DMIT	DMIT
225	1.7632778264394022	FID⁻¹	9.0	AZ138	DMIT	DMIT
227	0.9142156862745098	Coverage	9.0	AZ138	DMIT	DMIT
229	0.6615384615384615	Accuracy	9.0	AZ138	DMIT	DMIT
230	1.539652107551714	FID⁻¹	9.0	AZ258	DMIT	DMIT
232	0.5964125560538116	Coverage	9.0	AZ258	DMIT	DMIT
234	0.8269230769230769	Accuracy	9.0	AZ258	DMIT	DMIT
235	1.3143253478652555	FID⁻¹	9.0	cytochalasin B	DMIT	DMIT
237	0.8901734104046243	Coverage	9.0	cytochalasin B	DMIT	DMIT
239	0.7076923076923077	Accuracy	9.0	cytochalasin B	DMIT	DMIT
240	0.9907647298976052	FID⁻¹	9.0	taxol	DMIT	DMIT
242	1.0	Coverage	9.0	taxol	DMIT	DMIT
244	0.7423076923076923	Accuracy	9.0	taxol	DMIT	DMIT
245	1.5643609191962042	FID⁻¹	9.0	vincristine	DMIT	DMIT
247	0.844632768361582	Coverage	9.0	vincristine	DMIT	DMIT
249	0.7653846153846153	Accuracy	9.0	vincristine	DMIT	DMIT
0	1.3429500138218555	FID⁻¹	0.0	AZ138	StarGANv1	StarGANv1
2	0.8799019607843137	Coverage	0.0	AZ138	StarGANv1	StarGANv1
4	0.9903846153846154	Accuracy	0.0	AZ138	StarGANv1	StarGANv1
5	1.625502891630839	FID⁻¹	0.0	AZ258	StarGANv1	StarGANv1
7	0.905829596412556	Coverage	0.0	AZ258	StarGANv1	StarGANv1
9	0.9673076923076923	Accuracy	0.0	AZ258	StarGANv1	StarGANv1
10	1.0977265266327836	FID⁻¹	0.0	cytochalasin B	StarGANv1	StarGANv1
12	0.9132947976878613	Coverage	0.0	cytochalasin B	StarGANv1	StarGANv1
14	0.9980769230769231	Accuracy	0.0	cytochalasin B	StarGANv1	StarGANv1
15	0.7791560749405247	FID⁻¹	0.0	taxol	StarGANv1	StarGANv1
17	0.9857142857142858	Coverage	0.0	taxol	StarGANv1	StarGANv1
19	0.9980769230769231	Accuracy	0.0	taxol	StarGANv1	StarGANv1
20	0.9962852687475088	FID⁻¹	0.0	vincristine	StarGANv1	StarGANv1
22	0.8700564971751412	Coverage	0.0	vincristine	StarGANv1	StarGANv1
24	0.9942307692307693	Accuracy	0.0	vincristine	StarGANv1	StarGANv1
25	1.3139457018123961	FID⁻¹	1.0	AZ138	StarGANv1	StarGANv1
27	0.8970588235294118	Coverage	1.0	AZ138	StarGANv1	StarGANv1
29	0.9846153846153847	Accuracy	1.0	AZ138	StarGANv1	StarGANv1
30	1.5820877212654898	FID⁻¹	1.0	AZ258	StarGANv1	StarGANv1
32	0.9125560538116592	Coverage	1.0	AZ258	StarGANv1	StarGANv1
34	0.9576923076923077	Accuracy	1.0	AZ258	StarGANv1	StarGANv1
35	1.0785552815596773	FID⁻¹	1.0	cytochalasin B	StarGANv1	StarGANv1
37	0.9190751445086706	Coverage	1.0	cytochalasin B	StarGANv1	StarGANv1
39	0.9980769230769231	Accuracy	1.0	cytochalasin B	StarGANv1	StarGANv1
40	0.7538697292502663	FID⁻¹	1.0	taxol	StarGANv1	StarGANv1
42	0.9714285714285714	Coverage	1.0	taxol	StarGANv1	StarGANv1
44	0.9961538461538462	Accuracy	1.0	taxol	StarGANv1	StarGANv1
45	0.980250119695119	FID⁻¹	1.0	vincristine	StarGANv1	StarGANv1
47	0.864406779661017	Coverage	1.0	vincristine	StarGANv1	StarGANv1
49	1.0	Accuracy	1.0	vincristine	StarGANv1	StarGANv1
50	1.3205837582796398	FID⁻¹	2.0	AZ138	StarGANv1	StarGANv1
52	0.875	Coverage	2.0	AZ138	StarGANv1	StarGANv1
54	0.9903846153846154	Accuracy	2.0	AZ138	StarGANv1	StarGANv1
55	1.5699666703403505	FID⁻¹	2.0	AZ258	StarGANv1	StarGANv1
57	0.8811659192825112	Coverage	2.0	AZ258	StarGANv1	StarGANv1
59	0.9634615384615385	Accuracy	2.0	AZ258	StarGANv1	StarGANv1
60	1.0740277454213032	FID⁻¹	2.0	cytochalasin B	StarGANv1	StarGANv1
62	0.8959537572254336	Coverage	2.0	cytochalasin B	StarGANv1	StarGANv1
64	1.0	Accuracy	2.0	cytochalasin B	StarGANv1	StarGANv1
65	0.7609414457332744	FID⁻¹	2.0	taxol	StarGANv1	StarGANv1
67	0.9642857142857143	Coverage	2.0	taxol	StarGANv1	StarGANv1
69	1.0	Accuracy	2.0	taxol	StarGANv1	StarGANv1
70	0.9975613629188316	FID⁻¹	2.0	vincristine	StarGANv1	StarGANv1
72	0.8700564971751412	Coverage	2.0	vincristine	StarGANv1	StarGANv1
74	0.9961538461538462	Accuracy	2.0	vincristine	StarGANv1	StarGANv1
75	1.3221866853545148	FID⁻¹	3.0	AZ138	StarGANv1	StarGANv1
77	0.9215686274509803	Coverage	3.0	AZ138	StarGANv1	StarGANv1
79	0.9826923076923076	Accuracy	3.0	AZ138	StarGANv1	StarGANv1
80	1.5980491512901414	FID⁻¹	3.0	AZ258	StarGANv1	StarGANv1
82	0.8834080717488789	Coverage	3.0	AZ258	StarGANv1	StarGANv1
84	0.9692307692307692	Accuracy	3.0	AZ258	StarGANv1	StarGANv1
85	1.0915550073545464	FID⁻¹	3.0	cytochalasin B	StarGANv1	StarGANv1
87	0.930635838150289	Coverage	3.0	cytochalasin B	StarGANv1	StarGANv1
89	1.0	Accuracy	3.0	cytochalasin B	StarGANv1	StarGANv1
90	0.7707335817146703	FID⁻¹	3.0	taxol	StarGANv1	StarGANv1
92	0.9785714285714285	Coverage	3.0	taxol	StarGANv1	StarGANv1
94	0.9961538461538462	Accuracy	3.0	taxol	StarGANv1	StarGANv1
95	0.9887393857866968	FID⁻¹	3.0	vincristine	StarGANv1	StarGANv1
97	0.8813559322033898	Coverage	3.0	vincristine	StarGANv1	StarGANv1
99	0.9903846153846154	Accuracy	3.0	vincristine	StarGANv1	StarGANv1
100	1.392304053220586	FID⁻¹	4.0	AZ138	StarGANv1	StarGANv1
102	0.9019607843137255	Coverage	4.0	AZ138	StarGANv1	StarGANv1
104	0.9903846153846154	Accuracy	4.0	AZ138	StarGANv1	StarGANv1
105	1.6315966983429488	FID⁻¹	4.0	AZ258	StarGANv1	StarGANv1
107	0.9080717488789237	Coverage	4.0	AZ258	StarGANv1	StarGANv1
109	0.9653846153846154	Accuracy	4.0	AZ258	StarGANv1	StarGANv1
110	1.1061486768942346	FID⁻¹	4.0	cytochalasin B	StarGANv1	StarGANv1
112	0.9132947976878613	Coverage	4.0	cytochalasin B	StarGANv1	StarGANv1
114	0.9961538461538462	Accuracy	4.0	cytochalasin B	StarGANv1	StarGANv1
115	0.7628077867159221	FID⁻¹	4.0	taxol	StarGANv1	StarGANv1
117	0.9785714285714285	Coverage	4.0	taxol	StarGANv1	StarGANv1
119	0.9980769230769231	Accuracy	4.0	taxol	StarGANv1	StarGANv1
120	1.0087139946042176	FID⁻¹	4.0	vincristine	StarGANv1	StarGANv1
122	0.8870056497175142	Coverage	4.0	vincristine	StarGANv1	StarGANv1
124	0.9942307692307693	Accuracy	4.0	vincristine	StarGANv1	StarGANv1
125	1.375303369390322	FID⁻¹	5.0	AZ138	StarGANv1	StarGANv1
127	0.8897058823529411	Coverage	5.0	AZ138	StarGANv1	StarGANv1
129	0.9980769230769231	Accuracy	5.0	AZ138	StarGANv1	StarGANv1
130	1.6221528738938382	FID⁻¹	5.0	AZ258	StarGANv1	StarGANv1
132	0.9282511210762332	Coverage	5.0	AZ258	StarGANv1	StarGANv1
134	0.9519230769230769	Accuracy	5.0	AZ258	StarGANv1	StarGANv1
135	1.1200704700849011	FID⁻¹	5.0	cytochalasin B	StarGANv1	StarGANv1
137	0.9248554913294798	Coverage	5.0	cytochalasin B	StarGANv1	StarGANv1
139	0.9942307692307693	Accuracy	5.0	cytochalasin B	StarGANv1	StarGANv1
140	0.7802867730387257	FID⁻¹	5.0	taxol	StarGANv1	StarGANv1
142	0.9857142857142858	Coverage	5.0	taxol	StarGANv1	StarGANv1
144	0.9961538461538462	Accuracy	5.0	taxol	StarGANv1	StarGANv1
145	1.0169470569181027	FID⁻¹	5.0	vincristine	StarGANv1	StarGANv1
147	0.8757062146892656	Coverage	5.0	vincristine	StarGANv1	StarGANv1
149	0.9942307692307693	Accuracy	5.0	vincristine	StarGANv1	StarGANv1
150	1.3160441780615042	FID⁻¹	6.0	AZ138	StarGANv1	StarGANv1
152	0.8921568627450981	Coverage	6.0	AZ138	StarGANv1	StarGANv1
154	0.9903846153846154	Accuracy	6.0	AZ138	StarGANv1	StarGANv1
155	1.6353216186157813	FID⁻¹	6.0	AZ258	StarGANv1	StarGANv1
157	0.9013452914798207	Coverage	6.0	AZ258	StarGANv1	StarGANv1
159	0.9615384615384616	Accuracy	6.0	AZ258	StarGANv1	StarGANv1
160	1.0908798170011431	FID⁻¹	6.0	cytochalasin B	StarGANv1	StarGANv1
162	0.9190751445086706	Coverage	6.0	cytochalasin B	StarGANv1	StarGANv1
164	0.9980769230769231	Accuracy	6.0	cytochalasin B	StarGANv1	StarGANv1
165	0.7572830084379644	FID⁻¹	6.0	taxol	StarGANv1	StarGANv1
167	0.9928571428571429	Coverage	6.0	taxol	StarGANv1	StarGANv1
169	0.9980769230769231	Accuracy	6.0	taxol	StarGANv1	StarGANv1
170	0.9912243125086277	FID⁻¹	6.0	vincristine	StarGANv1	StarGANv1
172	0.8700564971751412	Coverage	6.0	vincristine	StarGANv1	StarGANv1
174	0.9961538461538462	Accuracy	6.0	vincristine	StarGANv1	StarGANv1
175	1.3530006678066475	FID⁻¹	7.0	AZ138	StarGANv1	StarGANv1
177	0.9142156862745098	Coverage	7.0	AZ138	StarGANv1	StarGANv1
179	0.9903846153846154	Accuracy	7.0	AZ138	StarGANv1	StarGANv1
180	1.6238391418452849	FID⁻¹	7.0	AZ258	StarGANv1	StarGANv1
182	0.9125560538116592	Coverage	7.0	AZ258	StarGANv1	StarGANv1
184	0.9615384615384616	Accuracy	7.0	AZ258	StarGANv1	StarGANv1
185	1.077149904160636	FID⁻¹	7.0	cytochalasin B	StarGANv1	StarGANv1
187	0.9248554913294798	Coverage	7.0	cytochalasin B	StarGANv1	StarGANv1
189	0.9980769230769231	Accuracy	7.0	cytochalasin B	StarGANv1	StarGANv1
190	0.7637054143385674	FID⁻¹	7.0	taxol	StarGANv1	StarGANv1
192	0.9857142857142858	Coverage	7.0	taxol	StarGANv1	StarGANv1
194	0.9961538461538462	Accuracy	7.0	taxol	StarGANv1	StarGANv1
195	0.9919180144469255	FID⁻¹	7.0	vincristine	StarGANv1	StarGANv1
197	0.8898305084745762	Coverage	7.0	vincristine	StarGANv1	StarGANv1
199	0.9980769230769231	Accuracy	7.0	vincristine	StarGANv1	StarGANv1
200	1.309747168263663	FID⁻¹	8.0	AZ138	StarGANv1	StarGANv1
202	0.9166666666666666	Coverage	8.0	AZ138	StarGANv1	StarGANv1
204	0.9884615384615385	Accuracy	8.0	AZ138	StarGANv1	StarGANv1
205	1.6029905472857089	FID⁻¹	8.0	AZ258	StarGANv1	StarGANv1
207	0.9013452914798207	Coverage	8.0	AZ258	StarGANv1	StarGANv1
209	0.9673076923076923	Accuracy	8.0	AZ258	StarGANv1	StarGANv1
210	1.0880660220506004	FID⁻¹	8.0	cytochalasin B	StarGANv1	StarGANv1
212	0.930635838150289	Coverage	8.0	cytochalasin B	StarGANv1	StarGANv1
214	0.9980769230769231	Accuracy	8.0	cytochalasin B	StarGANv1	StarGANv1
215	0.7661813601528653	FID⁻¹	8.0	taxol	StarGANv1	StarGANv1
217	0.9928571428571429	Coverage	8.0	taxol	StarGANv1	StarGANv1
219	1.0	Accuracy	8.0	taxol	StarGANv1	StarGANv1
220	0.9766838780064865	FID⁻¹	8.0	vincristine	StarGANv1	StarGANv1
222	0.8983050847457628	Coverage	8.0	vincristine	StarGANv1	StarGANv1
224	0.9980769230769231	Accuracy	8.0	vincristine	StarGANv1	StarGANv1
225	1.3548481152064304	FID⁻¹	9.0	AZ138	StarGANv1	StarGANv1
227	0.9215686274509803	Coverage	9.0	AZ138	StarGANv1	StarGANv1
229	0.9807692307692307	Accuracy	9.0	AZ138	StarGANv1	StarGANv1
230	1.6060966081161292	FID⁻¹	9.0	AZ258	StarGANv1	StarGANv1
232	0.9103139013452914	Coverage	9.0	AZ258	StarGANv1	StarGANv1
234	0.9634615384615385	Accuracy	9.0	AZ258	StarGANv1	StarGANv1
235	1.1392953953374627	FID⁻¹	9.0	cytochalasin B	StarGANv1	StarGANv1
237	0.9248554913294798	Coverage	9.0	cytochalasin B	StarGANv1	StarGANv1
239	0.9961538461538462	Accuracy	9.0	cytochalasin B	StarGANv1	StarGANv1
240	0.7912266157248624	FID⁻¹	9.0	taxol	StarGANv1	StarGANv1
242	0.9857142857142858	Coverage	9.0	taxol	StarGANv1	StarGANv1
244	0.9961538461538462	Accuracy	9.0	taxol	StarGANv1	StarGANv1
245	1.0454170303451717	FID⁻¹	9.0	vincristine	StarGANv1	StarGANv1
247	0.8954802259887006	Coverage	9.0	vincristine	StarGANv1	StarGANv1
249	0.9980769230769231	Accuracy	9.0	vincristine	StarGANv1	StarGANv1
0	1.78154035554069	FID⁻¹	0.0	AZ138	StarGANv2	StarGANv2
2	0.9810357403355215	Coverage	0.0	AZ138	StarGANv2	StarGANv2
3	0.0023112480739599386	Accuracy	0.0	AZ138	StarGANv2	StarGANv2
4	1.1825901126829759	FID⁻¹	0.0	AZ258	StarGANv2	StarGANv2
6	0.9895561357702349	Coverage	0.0	AZ258	StarGANv2	StarGANv2
7	0.9832434514637904	Accuracy	0.0	AZ258	StarGANv2	StarGANv2
8	1.6842244554583041	FID⁻¹	0.0	cytochalasin B	StarGANv2	StarGANv2
10	0.9933554817275747	Coverage	0.0	cytochalasin B	StarGANv2	StarGANv2
11	0.002889060092449923	Accuracy	0.0	cytochalasin B	StarGANv2	StarGANv2
12	1.3286373470075414	FID⁻¹	0.0	taxol	StarGANv2	StarGANv2
14	1.0	Coverage	0.0	taxol	StarGANv2	StarGANv2
15	0.047380585516178735	Accuracy	0.0	taxol	StarGANv2	StarGANv2
16	2.086371110444664	FID⁻¹	0.0	vincristine	StarGANv2	StarGANv2
18	0.9908485856905158	Coverage	0.0	vincristine	StarGANv2	StarGANv2
19	0.008667180277349768	Accuracy	0.0	vincristine	StarGANv2	StarGANv2
20	1.7719541353036576	FID⁻¹	1.0	AZ138	StarGANv2	StarGANv2
22	0.9832239241429613	Coverage	1.0	AZ138	StarGANv2	StarGANv2
23	0.002889060092449923	Accuracy	1.0	AZ138	StarGANv2	StarGANv2
24	1.1850587218064497	FID⁻¹	1.0	AZ258	StarGANv2	StarGANv2
26	0.9889033942558747	Coverage	1.0	AZ258	StarGANv2	StarGANv2
27	0.9811248073959938	Accuracy	1.0	AZ258	StarGANv2	StarGANv2
28	1.6897940745316982	FID⁻¹	1.0	cytochalasin B	StarGANv2	StarGANv2
30	0.9966777408637874	Coverage	1.0	cytochalasin B	StarGANv2	StarGANv2
31	0.002696456086286595	Accuracy	1.0	cytochalasin B	StarGANv2	StarGANv2
32	1.3151029117691204	FID⁻¹	1.0	taxol	StarGANv2	StarGANv2
34	1.0	Coverage	1.0	taxol	StarGANv2	StarGANv2
35	0.0437211093990755	Accuracy	1.0	taxol	StarGANv2	StarGANv2
36	2.0658302342024717	FID⁻¹	1.0	vincristine	StarGANv2	StarGANv2
38	0.9891846921797005	Coverage	1.0	vincristine	StarGANv2	StarGANv2
39	0.01078582434514638	Accuracy	1.0	vincristine	StarGANv2	StarGANv2
40	1.7855679291513389	FID⁻¹	2.0	AZ138	StarGANv2	StarGANv2
42	0.9788475565280816	Coverage	2.0	AZ138	StarGANv2	StarGANv2
43	0.0032742681047765792	Accuracy	2.0	AZ138	StarGANv2	StarGANv2
44	1.1779280798355516	FID⁻¹	2.0	AZ258	StarGANv2	StarGANv2
46	0.9830287206266318	Coverage	2.0	AZ258	StarGANv2	StarGANv2
47	0.9830508474576272	Accuracy	2.0	AZ258	StarGANv2	StarGANv2
48	1.6783398643836218	FID⁻¹	2.0	cytochalasin B	StarGANv2	StarGANv2
50	0.9983388704318937	Coverage	2.0	cytochalasin B	StarGANv2	StarGANv2
51	0.002889060092449923	Accuracy	2.0	cytochalasin B	StarGANv2	StarGANv2
52	1.3226891450473433	FID⁻¹	2.0	taxol	StarGANv2	StarGANv2
54	1.0	Coverage	2.0	taxol	StarGANv2	StarGANv2
55	0.04795839753466872	Accuracy	2.0	taxol	StarGANv2	StarGANv2
56	2.0658742891907482	FID⁻¹	2.0	vincristine	StarGANv2	StarGANv2
58	0.9916805324459235	Coverage	2.0	vincristine	StarGANv2	StarGANv2
59	0.009822804314329739	Accuracy	2.0	vincristine	StarGANv2	StarGANv2
0	2.0814762616418894	FID⁻¹	0.0	AZ138	IMPA	IMPA
2	0.9681372549019608	Coverage	0.0	AZ138	IMPA	IMPA
4	0.9634615384615385	Accuracy	0.0	AZ138	IMPA	IMPA
5	1.9555277459729528	FID⁻¹	0.0	AZ258	IMPA	IMPA
7	0.8699551569506726	Coverage	0.0	AZ258	IMPA	IMPA
9	0.9307692307692308	Accuracy	0.0	AZ258	IMPA	IMPA
10	2.035976027204371	FID⁻¹	0.0	cytochalasin B	IMPA	IMPA
12	0.9826589595375722	Coverage	0.0	cytochalasin B	IMPA	IMPA
14	1.0	Accuracy	0.0	cytochalasin B	IMPA	IMPA
15	1.442031665799252	FID⁻¹	0.0	taxol	IMPA	IMPA
17	1.0	Coverage	0.0	taxol	IMPA	IMPA
19	0.948076923076923	Accuracy	0.0	taxol	IMPA	IMPA
20	2.2143902668876607	FID⁻¹	0.0	vincristine	IMPA	IMPA
22	0.963276836158192	Coverage	0.0	vincristine	IMPA	IMPA
24	0.975	Accuracy	0.0	vincristine	IMPA	IMPA
25	2.0840096470996974	FID⁻¹	1.0	AZ138	IMPA	IMPA
27	0.9632352941176471	Coverage	1.0	AZ138	IMPA	IMPA
29	0.9711538461538461	Accuracy	1.0	AZ138	IMPA	IMPA
30	1.8830320376372025	FID⁻¹	1.0	AZ258	IMPA	IMPA
32	0.8811659192825112	Coverage	1.0	AZ258	IMPA	IMPA
34	0.9173076923076923	Accuracy	1.0	AZ258	IMPA	IMPA
35	2.0128295206318407	FID⁻¹	1.0	cytochalasin B	IMPA	IMPA
37	0.9942196531791907	Coverage	1.0	cytochalasin B	IMPA	IMPA
39	1.0	Accuracy	1.0	cytochalasin B	IMPA	IMPA
40	1.3717715919731872	FID⁻¹	1.0	taxol	IMPA	IMPA
42	1.0	Coverage	1.0	taxol	IMPA	IMPA
44	0.9538461538461539	Accuracy	1.0	taxol	IMPA	IMPA
45	2.2002426777145696	FID⁻¹	1.0	vincristine	IMPA	IMPA
47	0.9774011299435028	Coverage	1.0	vincristine	IMPA	IMPA
49	0.9769230769230769	Accuracy	1.0	vincristine	IMPA	IMPA
50	2.047908560079525	FID⁻¹	2.0	AZ138	IMPA	IMPA
52	0.9534313725490197	Coverage	2.0	AZ138	IMPA	IMPA
54	0.9538461538461539	Accuracy	2.0	AZ138	IMPA	IMPA
55	1.8918515065560668	FID⁻¹	2.0	AZ258	IMPA	IMPA
57	0.899103139013453	Coverage	2.0	AZ258	IMPA	IMPA
59	0.926923076923077	Accuracy	2.0	AZ258	IMPA	IMPA
60	1.973686133509243	FID⁻¹	2.0	cytochalasin B	IMPA	IMPA
62	0.9826589595375722	Coverage	2.0	cytochalasin B	IMPA	IMPA
64	0.9980769230769231	Accuracy	2.0	cytochalasin B	IMPA	IMPA
65	1.3669885831474826	FID⁻¹	2.0	taxol	IMPA	IMPA
67	1.0	Coverage	2.0	taxol	IMPA	IMPA
69	0.9461538461538461	Accuracy	2.0	taxol	IMPA	IMPA
70	2.167634794271876	FID⁻¹	2.0	vincristine	IMPA	IMPA
72	0.96045197740113	Coverage	2.0	vincristine	IMPA	IMPA
74	0.9846153846153847	Accuracy	2.0	vincristine	IMPA	IMPA
75	2.0323309344993183	FID⁻¹	3.0	AZ138	IMPA	IMPA
77	0.9705882352941176	Coverage	3.0	AZ138	IMPA	IMPA
79	0.9596153846153846	Accuracy	3.0	AZ138	IMPA	IMPA
80	1.9125548969928476	FID⁻¹	3.0	AZ258	IMPA	IMPA
82	0.9080717488789237	Coverage	3.0	AZ258	IMPA	IMPA
84	0.9423076923076923	Accuracy	3.0	AZ258	IMPA	IMPA
85	1.947149018979673	FID⁻¹	3.0	cytochalasin B	IMPA	IMPA
87	0.976878612716763	Coverage	3.0	cytochalasin B	IMPA	IMPA
89	1.0	Accuracy	3.0	cytochalasin B	IMPA	IMPA
90	1.3661656607179884	FID⁻¹	3.0	taxol	IMPA	IMPA
92	1.0	Coverage	3.0	taxol	IMPA	IMPA
94	0.9442307692307692	Accuracy	3.0	taxol	IMPA	IMPA
95	2.21137182765973	FID⁻¹	3.0	vincristine	IMPA	IMPA
97	0.9717514124293786	Coverage	3.0	vincristine	IMPA	IMPA
99	0.9865384615384616	Accuracy	3.0	vincristine	IMPA	IMPA
100	2.087661540018361	FID⁻¹	4.0	AZ138	IMPA	IMPA
102	0.9681372549019608	Coverage	4.0	AZ138	IMPA	IMPA
104	0.9826923076923076	Accuracy	4.0	AZ138	IMPA	IMPA
105	1.9240248481534392	FID⁻¹	4.0	AZ258	IMPA	IMPA
107	0.9080717488789237	Coverage	4.0	AZ258	IMPA	IMPA
109	0.9346153846153846	Accuracy	4.0	AZ258	IMPA	IMPA
110	1.9996471531616853	FID⁻¹	4.0	cytochalasin B	IMPA	IMPA
112	0.9826589595375722	Coverage	4.0	cytochalasin B	IMPA	IMPA
114	0.9980769230769231	Accuracy	4.0	cytochalasin B	IMPA	IMPA
115	1.395701514612182	FID⁻¹	4.0	taxol	IMPA	IMPA
117	1.0	Coverage	4.0	taxol	IMPA	IMPA
119	0.9538461538461539	Accuracy	4.0	taxol	IMPA	IMPA
120	2.1973372476404074	FID⁻¹	4.0	vincristine	IMPA	IMPA
122	0.9576271186440678	Coverage	4.0	vincristine	IMPA	IMPA
124	0.9846153846153847	Accuracy	4.0	vincristine	IMPA	IMPA
125	2.1124363088531175	FID⁻¹	5.0	AZ138	IMPA	IMPA
127	0.9509803921568627	Coverage	5.0	AZ138	IMPA	IMPA
129	0.9615384615384616	Accuracy	5.0	AZ138	IMPA	IMPA
130	1.9594096285230023	FID⁻¹	5.0	AZ258	IMPA	IMPA
132	0.8901345291479821	Coverage	5.0	AZ258	IMPA	IMPA
134	0.9346153846153846	Accuracy	5.0	AZ258	IMPA	IMPA
135	1.9971145760823807	FID⁻¹	5.0	cytochalasin B	IMPA	IMPA
137	0.9710982658959537	Coverage	5.0	cytochalasin B	IMPA	IMPA
139	1.0	Accuracy	5.0	cytochalasin B	IMPA	IMPA
140	1.4153290538381902	FID⁻¹	5.0	taxol	IMPA	IMPA
142	1.0	Coverage	5.0	taxol	IMPA	IMPA
144	0.9326923076923077	Accuracy	5.0	taxol	IMPA	IMPA
145	2.166465100550277	FID⁻¹	5.0	vincristine	IMPA	IMPA
147	0.9576271186440678	Coverage	5.0	vincristine	IMPA	IMPA
149	0.9826923076923076	Accuracy	5.0	vincristine	IMPA	IMPA
150	2.0963473942693205	FID⁻¹	6.0	AZ138	IMPA	IMPA
152	0.9754901960784313	Coverage	6.0	AZ138	IMPA	IMPA
154	0.9673076923076923	Accuracy	6.0	AZ138	IMPA	IMPA
155	1.9735901834770677	FID⁻¹	6.0	AZ258	IMPA	IMPA
157	0.9080717488789237	Coverage	6.0	AZ258	IMPA	IMPA
159	0.9423076923076923	Accuracy	6.0	AZ258	IMPA	IMPA
160	2.0249668071503737	FID⁻¹	6.0	cytochalasin B	IMPA	IMPA
162	0.9884393063583815	Coverage	6.0	cytochalasin B	IMPA	IMPA
164	1.0	Accuracy	6.0	cytochalasin B	IMPA	IMPA
165	1.3577608429799537	FID⁻¹	6.0	taxol	IMPA	IMPA
167	1.0	Coverage	6.0	taxol	IMPA	IMPA
169	0.9576923076923077	Accuracy	6.0	taxol	IMPA	IMPA
170	2.2084215447716296	FID⁻¹	6.0	vincristine	IMPA	IMPA
172	0.980225988700565	Coverage	6.0	vincristine	IMPA	IMPA
174	0.9826923076923076	Accuracy	6.0	vincristine	IMPA	IMPA
175	2.1079304417448825	FID⁻¹	7.0	AZ138	IMPA	IMPA
177	0.9779411764705882	Coverage	7.0	AZ138	IMPA	IMPA
179	0.9730769230769231	Accuracy	7.0	AZ138	IMPA	IMPA
180	1.8446904587571187	FID⁻¹	7.0	AZ258	IMPA	IMPA
182	0.9260089686098655	Coverage	7.0	AZ258	IMPA	IMPA
184	0.95	Accuracy	7.0	AZ258	IMPA	IMPA
185	2.007848077117395	FID⁻¹	7.0	cytochalasin B	IMPA	IMPA
187	0.9942196531791907	Coverage	7.0	cytochalasin B	IMPA	IMPA
189	1.0	Accuracy	7.0	cytochalasin B	IMPA	IMPA
190	1.3117158756687413	FID⁻¹	7.0	taxol	IMPA	IMPA
192	1.0	Coverage	7.0	taxol	IMPA	IMPA
194	0.9653846153846154	Accuracy	7.0	taxol	IMPA	IMPA
195	2.239501014098098	FID⁻¹	7.0	vincristine	IMPA	IMPA
197	0.9661016949152542	Coverage	7.0	vincristine	IMPA	IMPA
199	0.9807692307692307	Accuracy	7.0	vincristine	IMPA	IMPA
200	2.0702292016735555	FID⁻¹	8.0	AZ138	IMPA	IMPA
202	0.9558823529411765	Coverage	8.0	AZ138	IMPA	IMPA
204	0.9711538461538461	Accuracy	8.0	AZ138	IMPA	IMPA
205	1.9051353598463743	FID⁻¹	8.0	AZ258	IMPA	IMPA
207	0.8968609865470852	Coverage	8.0	AZ258	IMPA	IMPA
209	0.9230769230769231	Accuracy	8.0	AZ258	IMPA	IMPA
210	2.045971564503384	FID⁻¹	8.0	cytochalasin B	IMPA	IMPA
212	0.9942196531791907	Coverage	8.0	cytochalasin B	IMPA	IMPA
214	1.0	Accuracy	8.0	cytochalasin B	IMPA	IMPA
215	1.3807392056345917	FID⁻¹	8.0	taxol	IMPA	IMPA
217	1.0	Coverage	8.0	taxol	IMPA	IMPA
219	0.9442307692307692	Accuracy	8.0	taxol	IMPA	IMPA
220	2.2119960976503004	FID⁻¹	8.0	vincristine	IMPA	IMPA
222	0.9463276836158192	Coverage	8.0	vincristine	IMPA	IMPA
224	0.9807692307692307	Accuracy	8.0	vincristine	IMPA	IMPA
225	2.139979147971485	FID⁻¹	9.0	AZ138	IMPA	IMPA
227	0.9754901960784313	Coverage	9.0	AZ138	IMPA	IMPA
229	0.9576923076923077	Accuracy	9.0	AZ138	IMPA	IMPA
230	1.9228148525308912	FID⁻¹	9.0	AZ258	IMPA	IMPA
232	0.9035874439461884	Coverage	9.0	AZ258	IMPA	IMPA
234	0.9538461538461539	Accuracy	9.0	AZ258	IMPA	IMPA
235	1.9567470271055452	FID⁻¹	9.0	cytochalasin B	IMPA	IMPA
237	0.9942196531791907	Coverage	9.0	cytochalasin B	IMPA	IMPA
239	1.0	Accuracy	9.0	cytochalasin B	IMPA	IMPA
240	1.4036980023698147	FID⁻¹	9.0	taxol	IMPA	IMPA
242	0.9928571428571429	Coverage	9.0	taxol	IMPA	IMPA
244	0.9403846153846154	Accuracy	9.0	taxol	IMPA	IMPA
245	2.2064473827031623	FID⁻¹	9.0	vincristine	IMPA	IMPA
247	0.9774011299435028	Coverage	9.0	vincristine	IMPA	IMPA
249	0.9865384615384616	Accuracy	9.0	vincristine	IMPA	IMPA
0	0.9462083311574442	Average	4.5	all	DMIT	DMIT
1	0.7083445680340451	Average	4.5	all	DRIT++	DRIT++
2	1.1509771047517783	Average	4.5	all	IMPA	IMPA
3	0.4256268609729371	Average	0.0	all	PhenDiff	PhenDiff
4	0.9632838143688798	Average	4.5	all	StarGANv1	StarGANv1
5	0.9359752955911425	Average	1.0	all	StarGANv2	StarGANv2
6	0.49670880156205643	Average	1.0	all	StyTR2	StyTR2
7	0.6679120456387895	Average	4.5	all	Baseline	Baseline
