# Supplementary material for: Predicting cell morphological responses to perturbations using generative modeling
Source: Nat Commun. 2025 Jan 8;16:505. doi: 10.1038/s41467-024-55707-8 (PMC11711326; doi:10.1038/s41467-024-55707-8)
Supplement: Supplementary file 4 — Source data [file 41467_2024_55707_MOESM4_ESM.zip › source_data/supplementary_figure_3b_taxol.csv]

	ID	img_drug	Model	Feature name	Feature value
0	Week10_40111_0_157_120.0	taxol	Baseline	MaxFeretDiameter Nucleus	-0.7843799351288635
1	Week10_40111_0_157_137.0	taxol	Baseline	MaxFeretDiameter Nucleus	-0.5143641815882467
2	Week10_40111_0_157_65.0	taxol	Baseline	MaxFeretDiameter Nucleus	-0.6023331858531064
3	Week10_40111_0_158_302.0	taxol	Baseline	MaxFeretDiameter Nucleus	-0.5978483989210407
4	Week10_40111_0_158_40.0	taxol	Baseline	MaxFeretDiameter Nucleus	-0.7855802746646507
5	Week10_40111_0_160_108.0	taxol	Baseline	MaxFeretDiameter Nucleus	-0.9058636756933099
6	Week10_40111_0_197_325.0	taxol	Baseline	MaxFeretDiameter Nucleus	-0.9380770911593692
7	Week10_40111_0_1_245.0	taxol	Baseline	MaxFeretDiameter Nucleus	-1.0441564640079064
8	Week10_40111_0_237_392.0	taxol	Baseline	MaxFeretDiameter Nucleus	-0.994443624332438
9	Week10_40111_0_237_403.0	taxol	Baseline	MaxFeretDiameter Nucleus	-0.2334875986729165
10	Week10_40111_0_238_24.0	taxol	Baseline	MaxFeretDiameter Nucleus	-0.34148286319372084
11	Week10_40111_0_239_194.0	taxol	Baseline	MaxFeretDiameter Nucleus	-1.2475206276114696
12	Week10_40111_0_240_360.0	taxol	Baseline	MaxFeretDiameter Nucleus	-0.5313963694682099
13	Week10_40111_0_2_309.0	taxol	Baseline	MaxFeretDiameter Nucleus	-0.998246824065111
14	Week10_40111_0_41_259.0	taxol	Baseline	MaxFeretDiameter Nucleus	-0.8713808961366379
15	Week10_40111_0_42_339.0	taxol	Baseline	MaxFeretDiameter Nucleus	-0.9710233051455875
16	Week10_40111_0_43_173.0	taxol	Baseline	MaxFeretDiameter Nucleus	-0.8320446305845427
17	Week10_40111_0_43_33.0	taxol	Baseline	MaxFeretDiameter Nucleus	0.37532810761709295
18	Week10_40111_0_4_372.0	taxol	Baseline	MaxFeretDiameter Nucleus	-0.8418146323810395
19	Week10_40111_0_81_19.0	taxol	Baseline	MaxFeretDiameter Nucleus	-0.7960872710121467
20	Week10_40111_0_81_447.0	taxol	Baseline	MaxFeretDiameter Nucleus	-0.9165155875384681
21	Week10_40111_0_82_185.0	taxol	Baseline	MaxFeretDiameter Nucleus	-1.0101605137203316
22	Week10_40111_0_82_259.0	taxol	Baseline	MaxFeretDiameter Nucleus	-0.7856443017456416
23	Week10_40115_0_242_116.0	taxol	Baseline	MaxFeretDiameter Nucleus	-0.879025950959169
24	Week10_40115_0_242_155.0	taxol	Baseline	MaxFeretDiameter Nucleus	-1.4074700650161627
25	Week10_40115_0_242_187.0	taxol	Baseline	MaxFeretDiameter Nucleus	-0.8005879973935855
26	Week10_40115_0_281_8.0	taxol	Baseline	MaxFeretDiameter Nucleus	-0.7571909838189679
27	Week10_40115_0_281_90.0	taxol	Baseline	MaxFeretDiameter Nucleus	-1.0222563182080073
28	Week10_40115_0_282_270.0	taxol	Baseline	MaxFeretDiameter Nucleus	-0.7299289385156726
29	Week10_40115_0_321_210.0	taxol	Baseline	MaxFeretDiameter Nucleus	-0.7847093204486751
30	Week10_40115_0_322_218.0	taxol	Baseline	MaxFeretDiameter Nucleus	-0.14523136984526305
31	Week10_40115_0_324_72.0	taxol	Baseline	MaxFeretDiameter Nucleus	-0.6139103781678066
32	Week10_40115_0_400_124.0	taxol	Baseline	MaxFeretDiameter Nucleus	-1.2200950518462277
33	Week10_40115_0_400_158.0	taxol	Baseline	MaxFeretDiameter Nucleus	-0.3659791599981071
34	Week10_40115_0_438_223.0	taxol	Baseline	MaxFeretDiameter Nucleus	-0.30253373698092123
35	Week10_40115_0_439_162.0	taxol	Baseline	MaxFeretDiameter Nucleus	-0.6282002433448416
36	Week10_40115_0_439_20.0	taxol	Baseline	MaxFeretDiameter Nucleus	-0.2915608084668678
37	Week10_40115_0_477_281.0	taxol	Baseline	MaxFeretDiameter Nucleus	-0.506397528301271
38	Week10_40115_0_477_63.0	taxol	Baseline	MaxFeretDiameter Nucleus	-1.2175542082389044
39	Week10_40115_0_478_140.0	taxol	Baseline	MaxFeretDiameter Nucleus	-1.1449465797971563
40	Week10_40115_0_478_33.0	taxol	Baseline	MaxFeretDiameter Nucleus	-1.1047698823562773
41	Week10_40115_0_479_163.0	taxol	Baseline	MaxFeretDiameter Nucleus	-0.42190443324806404
42	Week10_40119_0_482_25.0	taxol	Baseline	MaxFeretDiameter Nucleus	-0.3463775395308935
43	Week10_40119_0_483_159.0	taxol	Baseline	MaxFeretDiameter Nucleus	-0.6126702404711044
44	Week10_40119_0_483_331.0	taxol	Baseline	MaxFeretDiameter Nucleus	-1.0062561504086527
45	Week10_40119_0_522_260.0	taxol	Baseline	MaxFeretDiameter Nucleus	-1.031819585172263
46	Week10_40119_0_522_263.0	taxol	Baseline	MaxFeretDiameter Nucleus	-0.3129403077389236
47	Week10_40119_0_523_155.0	taxol	Baseline	MaxFeretDiameter Nucleus	-0.5231353579949984
48	Week10_40119_0_523_232.0	taxol	Baseline	MaxFeretDiameter Nucleus	-0.9951901742418735
49	Week10_40119_0_562_193.0	taxol	Baseline	MaxFeretDiameter Nucleus	-0.6353014921193604
50	Week10_40119_0_563_127.0	taxol	Baseline	MaxFeretDiameter Nucleus	-0.9007607924803209
51	Week10_40119_0_564_133.0	taxol	Baseline	MaxFeretDiameter Nucleus	-0.6725267085704141
52	Week10_40119_0_564_262.0	taxol	Baseline	MaxFeretDiameter Nucleus	-1.091028953885134
53	Week10_40119_0_640_143.0	taxol	Baseline	MaxFeretDiameter Nucleus	-1.0803641124266685
54	Week10_40119_0_677_207.0	taxol	Baseline	MaxFeretDiameter Nucleus	-0.9340510135583496
55	Week10_40119_0_678_185.0	taxol	Baseline	MaxFeretDiameter Nucleus	-1.2612851552466486
56	Week10_40119_0_678_619.0	taxol	Baseline	MaxFeretDiameter Nucleus	-0.524526356860197
57	Week10_40119_0_679_254.0	taxol	Baseline	MaxFeretDiameter Nucleus	-0.7631727475498601
58	Week10_40119_0_717_33.0	taxol	Baseline	MaxFeretDiameter Nucleus	-0.44698016189315887
59	Week1_22123_1_157_191.0	taxol	Baseline	MaxFeretDiameter Nucleus	-1.1101756036987582
60	Week1_22123_1_159_39.0	taxol	Baseline	MaxFeretDiameter Nucleus	0.5927742751897408
61	Week1_22123_1_159_70.0	taxol	Baseline	MaxFeretDiameter Nucleus	-0.10567582313159292
62	Week1_22123_1_197_59.0	taxol	Baseline	MaxFeretDiameter Nucleus	-0.022448782434816836
63	Week1_22123_1_198_110.0	taxol	Baseline	MaxFeretDiameter Nucleus	-1.1303318846146277
64	Week1_22123_1_1_27.0	taxol	Baseline	MaxFeretDiameter Nucleus	-1.158905063435221
65	Week1_22123_1_237_8.0	taxol	Baseline	MaxFeretDiameter Nucleus	-1.2376050099727949
66	Week1_22123_1_238_29.0	taxol	Baseline	MaxFeretDiameter Nucleus	0.5750772807706785
67	Week1_22123_1_240_166.0	taxol	Baseline	MaxFeretDiameter Nucleus	-1.304392400391996
68	Week1_22123_1_2_18.0	taxol	Baseline	MaxFeretDiameter Nucleus	-0.5118562815503783
69	Week1_22123_1_43_264.0	taxol	Baseline	MaxFeretDiameter Nucleus	-1.4129231429762252
70	Week1_22123_1_83_164.0	taxol	Baseline	MaxFeretDiameter Nucleus	-0.7009632362990992
71	Week1_22123_1_84_163.0	taxol	Baseline	MaxFeretDiameter Nucleus	-0.6220767742630404
72	Week1_22141_1_241_199.0	taxol	Baseline	MaxFeretDiameter Nucleus	-0.24774855711779276
73	Week1_22141_1_241_226.0	taxol	Baseline	MaxFeretDiameter Nucleus	-0.00976101477359021
74	Week1_22141_1_241_234.0	taxol	Baseline	MaxFeretDiameter Nucleus	-0.7615129522371084
75	Week1_22141_1_241_78.0	taxol	Baseline	MaxFeretDiameter Nucleus	-0.7076546580375281
76	Week1_22141_1_241_81.0	taxol	Baseline	MaxFeretDiameter Nucleus	-0.41075467729978227
77	Week1_22141_1_243_24.0	taxol	Baseline	MaxFeretDiameter Nucleus	-0.5599500644434762
78	Week1_22141_1_243_35.0	taxol	Baseline	MaxFeretDiameter Nucleus	-0.10532766546138891
79	Week1_22141_1_244_64.0	taxol	Baseline	MaxFeretDiameter Nucleus	-0.7771806377728667
80	Week1_22141_1_282_114.0	taxol	Baseline	MaxFeretDiameter Nucleus	-0.07083280556111714
81	Week1_22141_1_282_242.0	taxol	Baseline	MaxFeretDiameter Nucleus	-0.48233418236634007
82	Week1_22141_1_282_49.0	taxol	Baseline	MaxFeretDiameter Nucleus	-0.8515026164782251
83	Week1_22141_1_282_82.0	taxol	Baseline	MaxFeretDiameter Nucleus	-1.027697428318318
84	Week1_22141_1_283_45.0	taxol	Baseline	MaxFeretDiameter Nucleus	-0.662929710321346
85	Week1_22141_1_321_164.0	taxol	Baseline	MaxFeretDiameter Nucleus	-0.1114429178015557
86	Week1_22141_1_321_28.0	taxol	Baseline	MaxFeretDiameter Nucleus	-0.4974252990153258
87	Week1_22141_1_321_68.0	taxol	Baseline	MaxFeretDiameter Nucleus	-1.0939091384179649
88	Week1_22141_1_324_54.0	taxol	Baseline	MaxFeretDiameter Nucleus	-0.41997244410083917
89	Week1_22141_1_397_141.0	taxol	Baseline	MaxFeretDiameter Nucleus	0.11791166803665126
90	Week1_22141_1_398_18.0	taxol	Baseline	MaxFeretDiameter Nucleus	-0.3722072035295465
91	Week1_22141_1_399_246.0	taxol	Baseline	MaxFeretDiameter Nucleus	-0.5556053246391528
92	Week1_22141_1_480_98.0	taxol	Baseline	MaxFeretDiameter Nucleus	0.1964727353446089
93	Week1_22161_1_481_13.0	taxol	Baseline	MaxFeretDiameter Nucleus	-0.8547733896662721
94	Week1_22161_1_481_15.0	taxol	Baseline	MaxFeretDiameter Nucleus	-1.0676448987541773
95	Week1_22161_1_482_11.0	taxol	Baseline	MaxFeretDiameter Nucleus	-0.7178190191813149
96	Week1_22161_1_482_262.0	taxol	Baseline	MaxFeretDiameter Nucleus	0.35171177407394383
97	Week1_22161_1_484_109.0	taxol	Baseline	MaxFeretDiameter Nucleus	-0.8849047417404439
98	Week1_22161_1_484_46.0	taxol	Baseline	MaxFeretDiameter Nucleus	-0.6796500871353173
99	Week1_22161_1_521_122.0	taxol	Baseline	MaxFeretDiameter Nucleus	-0.6671834317994338
100	Week1_22161_1_521_126.0	taxol	Baseline	MaxFeretDiameter Nucleus	-0.44446014075036
101	Week1_22161_1_522_124.0	taxol	Baseline	MaxFeretDiameter Nucleus	-0.46177956951629784
102	Week1_22161_1_522_157.0	taxol	Baseline	MaxFeretDiameter Nucleus	-0.5976154999664909
103	Week1_22161_1_523_131.0	taxol	Baseline	MaxFeretDiameter Nucleus	-1.0185105032550192
104	Week1_22161_1_524_16.0	taxol	Baseline	MaxFeretDiameter Nucleus	-0.17713779088205675
105	Week1_22161_1_562_164.0	taxol	Baseline	MaxFeretDiameter Nucleus	0.16550838883283828
106	Week1_22161_1_562_45.0	taxol	Baseline	MaxFeretDiameter Nucleus	-0.9266552890932885
107	Week1_22161_1_637_101.0	taxol	Baseline	MaxFeretDiameter Nucleus	-0.24531743037315482
108	Week1_22161_1_637_75.0	taxol	Baseline	MaxFeretDiameter Nucleus	-0.4665204922673796
109	Week1_22161_1_639_182.0	taxol	Baseline	MaxFeretDiameter Nucleus	-0.5058833204935218
110	Week1_22161_1_639_65.0	taxol	Baseline	MaxFeretDiameter Nucleus	-0.6406814213118125
111	Week1_22161_1_640_12.0	taxol	Baseline	MaxFeretDiameter Nucleus	-0.8879659358264689
112	Week1_22161_1_640_130.0	taxol	Baseline	MaxFeretDiameter Nucleus	-0.7487640714125784
113	Week1_22161_1_678_22.0	taxol	Baseline	MaxFeretDiameter Nucleus	-0.45124447841690357
114	Week1_22161_1_718_57.0	taxol	Baseline	MaxFeretDiameter Nucleus	-0.2512134094184215
115	Week1_22361_1_2881_125.0	taxol	Baseline	MaxFeretDiameter Nucleus	-0.23586663623841111
116	Week1_22361_1_2882_108.0	taxol	Baseline	MaxFeretDiameter Nucleus	-1.3218713867128962
117	Week1_22361_1_2882_176.0	taxol	Baseline	MaxFeretDiameter Nucleus	-0.7533440164190389
118	Week1_22361_1_2882_77.0	taxol	Baseline	MaxFeretDiameter Nucleus	-0.587891754293183
119	Week1_22361_1_2883_15.0	taxol	Baseline	MaxFeretDiameter Nucleus	-0.5886624193487671
120	Week1_22361_1_2883_233.0	taxol	Baseline	MaxFeretDiameter Nucleus	-1.0220096455200756
121	Week1_22361_1_2883_256.0	taxol	Baseline	MaxFeretDiameter Nucleus	-0.9315799682208952
122	Week1_22361_1_2883_263.0	taxol	Baseline	MaxFeretDiameter Nucleus	-1.0355631066086104
123	Week1_22361_1_2921_111.0	taxol	Baseline	MaxFeretDiameter Nucleus	-0.16926512741811497
124	Week1_22361_1_2921_196.0	taxol	Baseline	MaxFeretDiameter Nucleus	-0.8463094191718851
125	Week1_22361_1_2921_72.0	taxol	Baseline	MaxFeretDiameter Nucleus	-0.3722072035295465
126	Week1_22361_1_2923_195.0	taxol	Baseline	MaxFeretDiameter Nucleus	-0.07237696666024515
127	Week1_22361_1_2923_32.0	taxol	Baseline	MaxFeretDiameter Nucleus	-0.5948041793097288
128	Week1_22361_1_2963_210.0	taxol	Baseline	MaxFeretDiameter Nucleus	0.051743140049585516
129	Week1_22361_1_2964_200.0	taxol	Baseline	MaxFeretDiameter Nucleus	-0.008854690999732169
130	Week1_22361_1_2964_81.0	taxol	Baseline	MaxFeretDiameter Nucleus	-0.974166155752478
131	Week1_22361_1_2964_92.0	taxol	Baseline	MaxFeretDiameter Nucleus	-0.6277663650463127
132	Week1_22361_1_3037_100.0	taxol	Baseline	MaxFeretDiameter Nucleus	-0.048272259558475056
133	Week1_22361_1_3038_111.0	taxol	Baseline	MaxFeretDiameter Nucleus	0.8268626789879555
134	Week1_22361_1_3039_32.0	taxol	Baseline	MaxFeretDiameter Nucleus	-0.7540621552823308
135	Week1_22361_1_3080_193.0	taxol	Baseline	MaxFeretDiameter Nucleus	-1.2360323645387872
136	Week1_22361_1_3117_163.0	taxol	Baseline	MaxFeretDiameter Nucleus	-1.0007453276047993
137	Week1_22361_1_3118_86.0	taxol	Baseline	MaxFeretDiameter Nucleus	-0.7416305771521392
138	Week1_22361_1_3120_123.0	taxol	Baseline	MaxFeretDiameter Nucleus	-1.1068430080156886
139	Week1_22361_1_3120_206.0	taxol	Baseline	MaxFeretDiameter Nucleus	-0.9742546275686194
140	Week1_22381_1_3122_144.0	taxol	Baseline	MaxFeretDiameter Nucleus	-0.6357511235523656
141	Week1_22381_1_3122_34.0	taxol	Baseline	MaxFeretDiameter Nucleus	-0.17762080483135761
142	Week1_22381_1_3123_46.0	taxol	Baseline	MaxFeretDiameter Nucleus	-1.013250086004468
143	Week1_22381_1_3124_101.0	taxol	Baseline	MaxFeretDiameter Nucleus	-0.8159679648026867
144	Week1_22381_1_3161_51.0	taxol	Baseline	MaxFeretDiameter Nucleus	-0.2834221880944553
145	Week1_22381_1_3163_61.0	taxol	Baseline	MaxFeretDiameter Nucleus	-0.2576660944934537
146	Week1_22381_1_3163_73.0	taxol	Baseline	MaxFeretDiameter Nucleus	-0.27020573722884206
147	Week1_22381_1_3201_42.0	taxol	Baseline	MaxFeretDiameter Nucleus	0.17881127862749108
148	Week1_22381_1_3202_76.0	taxol	Baseline	MaxFeretDiameter Nucleus	-0.9136173687700313
149	Week1_22381_1_3278_115.0	taxol	Baseline	MaxFeretDiameter Nucleus	-1.0273075332492276
150	Week1_22381_1_3278_195.0	taxol	Baseline	MaxFeretDiameter Nucleus	-0.8164310980703259
151	Week1_22381_1_3280_133.0	taxol	Baseline	MaxFeretDiameter Nucleus	-0.14523136984526305
152	Week1_22381_1_3317_234.0	taxol	Baseline	MaxFeretDiameter Nucleus	-0.8225132153056799
153	Week1_22381_1_3358_179.0	taxol	Baseline	MaxFeretDiameter Nucleus	-0.484353001943371
154	Week1_22381_1_3358_231.0	taxol	Baseline	MaxFeretDiameter Nucleus	-0.3052211422463398
155	Week1_22381_1_3358_262.0	taxol	Baseline	MaxFeretDiameter Nucleus	-0.6818865940433799
156	Week1_22381_1_3359_201.0	taxol	Baseline	MaxFeretDiameter Nucleus	-0.5693347154834436
157	Week1_22381_1_3359_239.0	taxol	Baseline	MaxFeretDiameter Nucleus	-0.26590951984864003
158	Week1_22401_1_3362_169.0	taxol	Baseline	MaxFeretDiameter Nucleus	0.14395588289695957
159	Week1_22401_1_3401_157.0	taxol	Baseline	MaxFeretDiameter Nucleus	-0.9552664430759042
160	Week1_22401_1_3401_90.0	taxol	Baseline	MaxFeretDiameter Nucleus	-0.5980435540205076
161	Week1_22401_1_3404_245.0	taxol	Baseline	MaxFeretDiameter Nucleus	-0.8357292571627231
162	Week1_22401_1_3404_86.0	taxol	Baseline	MaxFeretDiameter Nucleus	-0.580874862419788
163	Week1_22401_1_3442_199.0	taxol	Baseline	MaxFeretDiameter Nucleus	-0.6904520470835759
164	Week1_22401_1_3443_181.0	taxol	Baseline	MaxFeretDiameter Nucleus	-0.419535826258803
165	Week1_22401_1_3443_242.0	taxol	Baseline	MaxFeretDiameter Nucleus	-0.3845364210990465
166	Week1_22401_1_3443_88.0	taxol	Baseline	MaxFeretDiameter Nucleus	0.14346222165283504
167	Week1_22401_1_3444_142.0	taxol	Baseline	MaxFeretDiameter Nucleus	-0.7879777420544192
168	Week1_22401_1_3444_68.0	taxol	Baseline	MaxFeretDiameter Nucleus	-1.5027485715111335
169	Week1_22401_1_3517_82.0	taxol	Baseline	MaxFeretDiameter Nucleus	-0.5792882468800049
170	Week1_22401_1_3517_91.0	taxol	Baseline	MaxFeretDiameter Nucleus	-0.5746083872772133
171	Week1_22401_1_3520_76.0	taxol	Baseline	MaxFeretDiameter Nucleus	-0.03323610916402938
172	Week1_22401_1_3557_41.0	taxol	Baseline	MaxFeretDiameter Nucleus	0.05916738237089816
173	Week1_22401_1_3559_43.0	taxol	Baseline	MaxFeretDiameter Nucleus	-1.47008286093673
174	Week1_22401_1_3559_67.0	taxol	Baseline	MaxFeretDiameter Nucleus	-0.7110273760246277
175	Week1_22401_1_3560_182.0	taxol	Baseline	MaxFeretDiameter Nucleus	-0.3722072035295465
176	Week1_22401_1_3598_231.0	taxol	Baseline	MaxFeretDiameter Nucleus	-0.5236085755805473
177	Week1_22401_1_3598_69.0	taxol	Baseline	MaxFeretDiameter Nucleus	0.03426448189706489
178	Week2_24121_2_157_50.0	taxol	Baseline	MaxFeretDiameter Nucleus	-0.3934910850822582
179	Week2_24121_2_197_7.0	taxol	Baseline	MaxFeretDiameter Nucleus	-0.211709324037185
180	Week2_24121_2_238_180.0	taxol	Baseline	MaxFeretDiameter Nucleus	-1.2008018088136205
181	Week2_24121_2_238_80.0	taxol	Baseline	MaxFeretDiameter Nucleus	-0.7628073159984521
182	Week2_24121_2_239_109.0	taxol	Baseline	MaxFeretDiameter Nucleus	-0.42075490382541203
183	Week2_24121_2_41_63.0	taxol	Baseline	MaxFeretDiameter Nucleus	-0.802596711180792
184	Week2_24121_2_43_118.0	taxol	Baseline	MaxFeretDiameter Nucleus	-1.3898006869985424
185	Week2_24121_2_44_33.0	taxol	Baseline	MaxFeretDiameter Nucleus	-1.0036207214385149
186	Week2_24121_2_81_116.0	taxol	Baseline	MaxFeretDiameter Nucleus	-0.8013403982312355
187	Week2_24121_2_82_2.0	taxol	Baseline	MaxFeretDiameter Nucleus	-0.4289887619904542
188	Week2_24141_2_241_150.0	taxol	Baseline	MaxFeretDiameter Nucleus	-0.5344681494848804
189	Week2_24141_2_241_7.0	taxol	Baseline	MaxFeretDiameter Nucleus	-0.4375301509948257
190	Week2_24141_2_282_84.0	taxol	Baseline	MaxFeretDiameter Nucleus	-0.5103602550384382
191	Week2_24141_2_283_150.0	taxol	Baseline	MaxFeretDiameter Nucleus	-0.4655269593773889
192	Week2_24141_2_321_74.0	taxol	Baseline	MaxFeretDiameter Nucleus	-0.41289791684225124
193	Week2_24141_2_324_157.0	taxol	Baseline	MaxFeretDiameter Nucleus	0.2855295466235764
194	Week2_24141_2_398_128.0	taxol	Baseline	MaxFeretDiameter Nucleus	0.8462412118222173
195	Week2_24141_2_398_59.0	taxol	Baseline	MaxFeretDiameter Nucleus	-0.7714900775514019
196	Week2_24141_2_438_95.0	taxol	Baseline	MaxFeretDiameter Nucleus	-0.8781623808799752
197	Week2_24141_2_439_142.0	taxol	Baseline	MaxFeretDiameter Nucleus	-0.6302181066699711
198	Week2_24141_2_477_152.0	taxol	Baseline	MaxFeretDiameter Nucleus	-0.8710443600354417
199	Week2_24141_2_477_32.0	taxol	Baseline	MaxFeretDiameter Nucleus	-1.1250607359156544
200	Week2_24141_2_478_16.0	taxol	Baseline	MaxFeretDiameter Nucleus	-0.3687665144735813
201	Week2_24141_2_478_22.0	taxol	Baseline	MaxFeretDiameter Nucleus	-0.9731102860299286
202	Week2_24141_2_478_91.0	taxol	Baseline	MaxFeretDiameter Nucleus	-0.41047588098044996
203	Week2_24141_2_480_79.0	taxol	Baseline	MaxFeretDiameter Nucleus	-1.2904874877459611
204	Week2_24161_2_483_33.0	taxol	Baseline	MaxFeretDiameter Nucleus	-0.1445484478855231
205	Week2_24161_2_522_106.0	taxol	Baseline	MaxFeretDiameter Nucleus	-1.2081613496444563
206	Week2_24161_2_522_74.0	taxol	Baseline	MaxFeretDiameter Nucleus	-0.1728127871049351
207	Week2_24161_2_522_90.0	taxol	Baseline	MaxFeretDiameter Nucleus	-0.3381244364830478
208	Week2_24161_2_523_15.0	taxol	Baseline	MaxFeretDiameter Nucleus	-0.8900949596386746
209	Week2_24161_2_562_23.0	taxol	Baseline	MaxFeretDiameter Nucleus	-0.518745449720105
210	Week2_24161_2_564_44.0	taxol	Baseline	MaxFeretDiameter Nucleus	-0.49301693697707216
211	Week2_24161_2_638_11.0	taxol	Baseline	MaxFeretDiameter Nucleus	-0.298703052926798
212	Week2_24161_2_638_58.0	taxol	Baseline	MaxFeretDiameter Nucleus	-0.6424626444704111
213	Week2_24161_2_639_134.0	taxol	Baseline	MaxFeretDiameter Nucleus	-0.4818818809990177
214	Week2_24161_2_677_11.0	taxol	Baseline	MaxFeretDiameter Nucleus	0.4756771286827033
215	Week2_24161_2_677_18.0	taxol	Baseline	MaxFeretDiameter Nucleus	-1.1118533049557235
216	Week2_24161_2_678_140.0	taxol	Baseline	MaxFeretDiameter Nucleus	-1.094601482334353
217	Week2_24161_2_679_32.0	taxol	Baseline	MaxFeretDiameter Nucleus	-0.15073437694225017
218	Week2_24161_2_680_133.0	taxol	Baseline	MaxFeretDiameter Nucleus	1.0782647764727398
219	Week2_24161_2_717_83.0	taxol	Baseline	MaxFeretDiameter Nucleus	0.02618325304776282
220	Week2_24161_2_718_45.0	taxol	Baseline	MaxFeretDiameter Nucleus	-0.1728127871049351
221	Week2_24161_2_718_60.0	taxol	Baseline	MaxFeretDiameter Nucleus	-0.8545027084798816
222	Week2_24161_2_719_104.0	taxol	Baseline	MaxFeretDiameter Nucleus	-0.16784835895881686
223	Week2_24161_2_720_124.0	taxol	Baseline	MaxFeretDiameter Nucleus	-0.6147212722664085
224	Week2_24161_2_720_172.0	taxol	Baseline	MaxFeretDiameter Nucleus	-0.5760212496814979
225	Week2_24161_2_720_9.0	taxol	Baseline	MaxFeretDiameter Nucleus	-0.12328501029083025
226	Week3_25421_3_157_167.0	taxol	Baseline	MaxFeretDiameter Nucleus	-0.3829340109327455
227	Week3_25421_3_158_168.0	taxol	Baseline	MaxFeretDiameter Nucleus	-0.7961994206700264
228	Week3_25421_3_160_297.0	taxol	Baseline	MaxFeretDiameter Nucleus	-0.5383342499801327
229	Week3_25421_3_1_123.0	taxol	Baseline	MaxFeretDiameter Nucleus	-0.35344354517512083
230	Week3_25421_3_200_162.0	taxol	Baseline	MaxFeretDiameter Nucleus	-0.7922687144997236
231	Week3_25421_3_200_35.0	taxol	Baseline	MaxFeretDiameter Nucleus	-0.5156276299741109
232	Week3_25421_3_240_126.0	taxol	Baseline	MaxFeretDiameter Nucleus	-1.1947183654674818
233	Week3_25421_3_240_223.0	taxol	Baseline	MaxFeretDiameter Nucleus	-0.9480125980801316
234	Week3_25421_3_2_107.0	taxol	Baseline	MaxFeretDiameter Nucleus	-0.04410102448939046
235	Week3_25421_3_2_24.0	taxol	Baseline	MaxFeretDiameter Nucleus	-1.2161398444164508
236	Week3_25421_3_41_45.0	taxol	Baseline	MaxFeretDiameter Nucleus	-0.8477898721045387
237	Week3_25421_3_42_171.0	taxol	Baseline	MaxFeretDiameter Nucleus	-1.0145786642421195
238	Week3_25421_3_4_106.0	taxol	Baseline	MaxFeretDiameter Nucleus	-1.2900114556402167
239	Week3_25421_3_4_114.0	taxol	Baseline	MaxFeretDiameter Nucleus	-0.9448548717112162
240	Week3_25421_3_4_184.0	taxol	Baseline	MaxFeretDiameter Nucleus	-0.5379548157637127
241	Week3_25421_3_81_119.0	taxol	Baseline	MaxFeretDiameter Nucleus	-0.2884972626274257
242	Week3_25421_3_81_93.0	taxol	Baseline	MaxFeretDiameter Nucleus	-0.9653998227926873
243	Week3_25421_3_82_26.0	taxol	Baseline	MaxFeretDiameter Nucleus	-1.3687656206241754
244	Week3_25421_3_83_28.0	taxol	Baseline	MaxFeretDiameter Nucleus	-0.2716715154376181
245	Week3_25441_3_241_93.0	taxol	Baseline	MaxFeretDiameter Nucleus	-0.6755387984508342
246	Week3_25441_3_242_260.0	taxol	Baseline	MaxFeretDiameter Nucleus	-0.43613211006198044
247	Week3_25441_3_243_36.0	taxol	Baseline	MaxFeretDiameter Nucleus	-0.5650114155033795
248	Week3_25441_3_243_9.0	taxol	Baseline	MaxFeretDiameter Nucleus	2.3436289732100914
249	Week3_25441_3_281_195.0	taxol	Baseline	MaxFeretDiameter Nucleus	-0.3399299263742992
250	Week3_25441_3_282_6.0	taxol	Baseline	MaxFeretDiameter Nucleus	0.06446661053237335
251	Week3_25441_3_283_183.0	taxol	Baseline	MaxFeretDiameter Nucleus	-0.5122575630636471
252	Week3_25441_3_283_213.0	taxol	Baseline	MaxFeretDiameter Nucleus	-0.4919472724940772
253	Week3_25441_3_321_116.0	taxol	Baseline	MaxFeretDiameter Nucleus	-0.32141735948115746
254	Week3_25441_3_321_16.0	taxol	Baseline	MaxFeretDiameter Nucleus	-0.8020011952476371
255	Week3_25441_3_322_5.0	taxol	Baseline	MaxFeretDiameter Nucleus	-0.670131460155365
256	Week3_25441_3_322_96.0	taxol	Baseline	MaxFeretDiameter Nucleus	-0.9843798558055824
257	Week3_25441_3_323_137.0	taxol	Baseline	MaxFeretDiameter Nucleus	-1.4183434431058832
258	Week3_25441_3_323_155.0	taxol	Baseline	MaxFeretDiameter Nucleus	0.2218200833134551
259	Week3_25441_3_324_198.0	taxol	Baseline	MaxFeretDiameter Nucleus	-0.5883602026665541
260	Week3_25441_3_324_71.0	taxol	Baseline	MaxFeretDiameter Nucleus	-0.3572000228332314
261	Week3_25441_3_324_92.0	taxol	Baseline	MaxFeretDiameter Nucleus	-0.014032902033211383
262	Week3_25441_3_397_107.0	taxol	Baseline	MaxFeretDiameter Nucleus	-0.8966693444159546
263	Week3_25441_3_397_200.0	taxol	Baseline	MaxFeretDiameter Nucleus	-0.35497126531724366
264	Week3_25441_3_397_25.0	taxol	Baseline	MaxFeretDiameter Nucleus	0.7146633053058473
265	Week3_25441_3_398_15.0	taxol	Baseline	MaxFeretDiameter Nucleus	-0.5446714337224753
266	Week3_25441_3_437_58.0	taxol	Baseline	MaxFeretDiameter Nucleus	-0.6434824798537344
267	Week3_25441_3_438_80.0	taxol	Baseline	MaxFeretDiameter Nucleus	-0.3476862574180908
268	Week3_25441_3_439_77.0	taxol	Baseline	MaxFeretDiameter Nucleus	-0.6527856730503024
269	Week3_25441_3_478_213.0	taxol	Baseline	MaxFeretDiameter Nucleus	0.2572723546769493
270	Week3_25441_3_479_247.0	taxol	Baseline	MaxFeretDiameter Nucleus	-0.8816950511780104
271	Week3_25441_3_480_140.0	taxol	Baseline	MaxFeretDiameter Nucleus	0.06446661053237335
272	Week3_25461_3_482_257.0	taxol	Baseline	MaxFeretDiameter Nucleus	-0.2818092371875229
273	Week3_25461_3_483_99.0	taxol	Baseline	MaxFeretDiameter Nucleus	0.4207171483597324
274	Week3_25461_3_521_103.0	taxol	Baseline	MaxFeretDiameter Nucleus	-0.29746140607826116
275	Week3_25461_3_521_244.0	taxol	Baseline	MaxFeretDiameter Nucleus	-0.2518690430244572
276	Week3_25461_3_521_30.0	taxol	Baseline	MaxFeretDiameter Nucleus	-0.897823000763698
277	Week3_25461_3_522_260.0	taxol	Baseline	MaxFeretDiameter Nucleus	-0.6087626679179227
278	Week3_25461_3_524_133.0	taxol	Baseline	MaxFeretDiameter Nucleus	-0.8526123971458093
279	Week3_25461_3_561_11.0	taxol	Baseline	MaxFeretDiameter Nucleus	-0.6451541924251972
280	Week3_25461_3_561_36.0	taxol	Baseline	MaxFeretDiameter Nucleus	-0.7599921663831043
281	Week3_25461_3_561_70.0	taxol	Baseline	MaxFeretDiameter Nucleus	-1.226435420619283
282	Week3_25461_3_562_157.0	taxol	Baseline	MaxFeretDiameter Nucleus	-0.398657234216047
283	Week3_25461_3_564_131.0	taxol	Baseline	MaxFeretDiameter Nucleus	-0.0068738578435285184
284	Week3_25461_3_564_172.0	taxol	Baseline	MaxFeretDiameter Nucleus	-0.18876500834799903
285	Week3_25461_3_637_165.0	taxol	Baseline	MaxFeretDiameter Nucleus	0.029308826500904654
286	Week3_25461_3_637_208.0	taxol	Baseline	MaxFeretDiameter Nucleus	-0.5954658370928116
287	Week3_25461_3_637_298.0	taxol	Baseline	MaxFeretDiameter Nucleus	-0.32064336975154745
288	Week3_25461_3_639_244.0	taxol	Baseline	MaxFeretDiameter Nucleus	-0.5016000021114502
289	Week3_25461_3_640_27.0	taxol	Baseline	MaxFeretDiameter Nucleus	-0.9236453063345003
290	Week3_25461_3_640_92.0	taxol	Baseline	MaxFeretDiameter Nucleus	-1.0301002425645878
291	Week3_25461_3_677_14.0	taxol	Baseline	MaxFeretDiameter Nucleus	-0.4743843010015461
292	Week3_25461_3_677_263.0	taxol	Baseline	MaxFeretDiameter Nucleus	-0.4964969543569991
293	Week3_25461_3_677_41.0	taxol	Baseline	MaxFeretDiameter Nucleus	0.6634722386554774
294	Week3_25461_3_678_227.0	taxol	Baseline	MaxFeretDiameter Nucleus	-0.5715247386579008
295	Week3_25461_3_679_149.0	taxol	Baseline	MaxFeretDiameter Nucleus	-0.8752874784607971
296	Week3_25461_3_679_22.0	taxol	Baseline	MaxFeretDiameter Nucleus	-0.7460595006921801
297	Week3_25461_3_679_9.0	taxol	Baseline	MaxFeretDiameter Nucleus	-1.221030261939779
298	Week3_25461_3_717_329.0	taxol	Baseline	MaxFeretDiameter Nucleus	-0.7727428405122649
299	Week3_25461_3_718_31.0	taxol	Baseline	MaxFeretDiameter Nucleus	-1.0305769624053824
300	Week3_25461_3_720_150.0	taxol	Baseline	MaxFeretDiameter Nucleus	-0.36331243967665977
301	Week3_25681_3_2881_202.0	taxol	Baseline	MaxFeretDiameter Nucleus	-0.3222362538377115
302	Week3_25681_3_2884_96.0	taxol	Baseline	MaxFeretDiameter Nucleus	-0.1523193256714414
303	Week3_25681_3_2921_204.0	taxol	Baseline	MaxFeretDiameter Nucleus	-0.44736174792300143
304	Week3_25681_3_2922_195.0	taxol	Baseline	MaxFeretDiameter Nucleus	-0.24110267099601665
305	Week3_25681_3_2923_153.0	taxol	Baseline	MaxFeretDiameter Nucleus	-1.0075739476920782
306	Week3_25681_3_2924_112.0	taxol	Baseline	MaxFeretDiameter Nucleus	-0.5229058632330903
307	Week3_25681_3_2961_114.0	taxol	Baseline	MaxFeretDiameter Nucleus	-0.45759436704401213
308	Week3_25681_3_2961_19.0	taxol	Baseline	MaxFeretDiameter Nucleus	0.004575578879452762
309	Week3_25681_3_2961_22.0	taxol	Baseline	MaxFeretDiameter Nucleus	-0.5764206487289841
310	Week3_25681_3_2961_223.0	taxol	Baseline	MaxFeretDiameter Nucleus	-0.7983044616372305
311	Week3_25681_3_2961_296.0	taxol	Baseline	MaxFeretDiameter Nucleus	-0.8964051788172095
312	Week3_25681_3_2964_52.0	taxol	Baseline	MaxFeretDiameter Nucleus	-0.6808696515595425
313	Week3_25681_3_3037_104.0	taxol	Baseline	MaxFeretDiameter Nucleus	-0.3222412792281494
314	Week3_25681_3_3037_261.0	taxol	Baseline	MaxFeretDiameter Nucleus	0.586705242400237
315	Week3_25681_3_3037_65.0	taxol	Baseline	MaxFeretDiameter Nucleus	0.17881127862749108
316	Week3_25681_3_3038_61.0	taxol	Baseline	MaxFeretDiameter Nucleus	-0.18655570686630848
317	Week3_25681_3_3039_53.0	taxol	Baseline	MaxFeretDiameter Nucleus	-0.06661181797242827
318	Week3_25681_3_3077_164.0	taxol	Baseline	MaxFeretDiameter Nucleus	-0.5680789654925975
319	Week3_25681_3_3078_154.0	taxol	Baseline	MaxFeretDiameter Nucleus	-0.7360625123583016
320	Week3_25681_3_3118_159.0	taxol	Baseline	MaxFeretDiameter Nucleus	-0.3744814210149329
321	Week3_25681_3_3118_32.0	taxol	Baseline	MaxFeretDiameter Nucleus	-0.8672660057447137
322	Week3_25681_3_3120_47.0	taxol	Baseline	MaxFeretDiameter Nucleus	-0.8162733103761503
323	Week3_25701_3_3121_99.0	taxol	Baseline	MaxFeretDiameter Nucleus	-0.7429476213775893
324	Week3_25701_3_3123_112.0	taxol	Baseline	MaxFeretDiameter Nucleus	0.5881337359597412
325	Week3_25701_3_3124_72.0	taxol	Baseline	MaxFeretDiameter Nucleus	-1.2152669584663243
326	Week3_25701_3_3124_97.0	taxol	Baseline	MaxFeretDiameter Nucleus	-0.9918597313419817
327	Week3_25701_3_3161_215.0	taxol	Baseline	MaxFeretDiameter Nucleus	-0.6870881564605368
328	Week3_25701_3_3204_12.0	taxol	Baseline	MaxFeretDiameter Nucleus	-0.02984577794905772
329	Week3_25701_3_3278_59.0	taxol	Baseline	MaxFeretDiameter Nucleus	0.3417772930821439
330	Week3_25701_3_3279_177.0	taxol	Baseline	MaxFeretDiameter Nucleus	-0.9334156297152606
331	Week3_25701_3_3317_172.0	taxol	Baseline	MaxFeretDiameter Nucleus	-0.723794874461627
332	Week3_25701_3_3318_153.0	taxol	Baseline	MaxFeretDiameter Nucleus	-0.6031577318437635
333	Week3_25701_3_3318_95.0	taxol	Baseline	MaxFeretDiameter Nucleus	-0.9293270779395303
334	Week3_25701_3_3320_198.0	taxol	Baseline	MaxFeretDiameter Nucleus	-1.0250437396855872
335	Week3_25701_3_3320_98.0	taxol	Baseline	MaxFeretDiameter Nucleus	0.4058479987245152
336	Week3_25701_3_3360_175.0	taxol	Baseline	MaxFeretDiameter Nucleus	-0.5453620952517628
337	Week3_25701_3_3360_227.0	taxol	Baseline	MaxFeretDiameter Nucleus	-0.574645375800005
338	Week3_25721_3_3363_114.0	taxol	Baseline	MaxFeretDiameter Nucleus	0.25527150795817294
339	Week3_25721_3_3364_206.0	taxol	Baseline	MaxFeretDiameter Nucleus	-0.35071795664290284
340	Week3_25721_3_3364_272.0	taxol	Baseline	MaxFeretDiameter Nucleus	-0.9146463065335892
341	Week3_25721_3_3401_41.0	taxol	Baseline	MaxFeretDiameter Nucleus	-0.9412940852575249
342	Week3_25721_3_3401_87.0	taxol	Baseline	MaxFeretDiameter Nucleus	-0.09719948351188348
343	Week3_25721_3_3402_231.0	taxol	Baseline	MaxFeretDiameter Nucleus	-0.316394706174541
344	Week3_25721_3_3441_165.0	taxol	Baseline	MaxFeretDiameter Nucleus	-0.10050686307696531
345	Week3_25721_3_3441_88.0	taxol	Baseline	MaxFeretDiameter Nucleus	-0.5802470128580313
346	Week3_25721_3_3442_117.0	taxol	Baseline	MaxFeretDiameter Nucleus	-0.9857132630553179
347	Week3_25721_3_3442_223.0	taxol	Baseline	MaxFeretDiameter Nucleus	0.03412916270647682
348	Week3_25721_3_3442_265.0	taxol	Baseline	MaxFeretDiameter Nucleus	-0.26644225344276196
349	Week3_25721_3_3442_301.0	taxol	Baseline	MaxFeretDiameter Nucleus	-0.5595324653507797
350	Week3_25721_3_3442_73.0	taxol	Baseline	MaxFeretDiameter Nucleus	-0.9550326293607283
351	Week3_25721_3_3443_56.0	taxol	Baseline	MaxFeretDiameter Nucleus	-0.5680440892784426
352	Week3_25721_3_3444_12.0	taxol	Baseline	MaxFeretDiameter Nucleus	-0.6453662762201793
353	Week3_25721_3_3444_206.0	taxol	Baseline	MaxFeretDiameter Nucleus	-0.7925591682686574
354	Week3_25721_3_3517_141.0	taxol	Baseline	MaxFeretDiameter Nucleus	-0.4691304257149395
355	Week3_25721_3_3519_151.0	taxol	Baseline	MaxFeretDiameter Nucleus	-1.0771837654188905
356	Week3_25721_3_3519_94.0	taxol	Baseline	MaxFeretDiameter Nucleus	-0.5737465312623237
357	Week3_25721_3_3520_13.0	taxol	Baseline	MaxFeretDiameter Nucleus	-0.754074270203121
358	Week3_25721_3_3520_263.0	taxol	Baseline	MaxFeretDiameter Nucleus	-0.3987048209609374
359	Week3_25721_3_3557_43.0	taxol	Baseline	MaxFeretDiameter Nucleus	-1.0047038263763401
360	Week3_25721_3_3559_34.0	taxol	Baseline	MaxFeretDiameter Nucleus	-0.6950088559467531
361	Week3_25721_3_3560_20.0	taxol	Baseline	MaxFeretDiameter Nucleus	-0.8900650796906027
362	Week3_25721_3_3560_218.0	taxol	Baseline	MaxFeretDiameter Nucleus	-1.1492934674726378
363	Week3_25721_3_3560_71.0	taxol	Baseline	MaxFeretDiameter Nucleus	-0.6814222203295826
364	Week3_25721_3_3597_202.0	taxol	Baseline	MaxFeretDiameter Nucleus	-0.7044952594469136
365	Week3_25721_3_3598_118.0	taxol	Baseline	MaxFeretDiameter Nucleus	-1.0632153751784723
366	Week3_25721_3_3598_48.0	taxol	Baseline	MaxFeretDiameter Nucleus	-0.39722023579764704
367	Week3_25721_3_3600_100.0	taxol	Baseline	MaxFeretDiameter Nucleus	-0.5149466262830221
368	Week4_27801_4_2881_144.0	taxol	Baseline	MaxFeretDiameter Nucleus	-0.4717011972757694
369	Week4_27801_4_2882_237.0	taxol	Baseline	MaxFeretDiameter Nucleus	-1.1123158201851675
370	Week4_27801_4_2883_124.0	taxol	Baseline	MaxFeretDiameter Nucleus	-0.34398816182781156
371	Week4_27801_4_2884_102.0	taxol	Baseline	MaxFeretDiameter Nucleus	-0.39021623655882176
372	Week4_27801_4_2922_125.0	taxol	Baseline	MaxFeretDiameter Nucleus	-0.4717011972757694
373	Week4_27801_4_2924_110.0	taxol	Baseline	MaxFeretDiameter Nucleus	-0.4530767295559243
374	Week4_27801_4_2924_60.0	taxol	Baseline	MaxFeretDiameter Nucleus	-0.28728426767981485
375	Week4_27801_4_2962_173.0	taxol	Baseline	MaxFeretDiameter Nucleus	0.4694465377029389
376	Week4_27801_4_2962_196.0	taxol	Baseline	MaxFeretDiameter Nucleus	-0.4563144676555006
377	Week4_27801_4_3037_140.0	taxol	Baseline	MaxFeretDiameter Nucleus	0.10154106754105799
378	Week4_27801_4_3038_21.0	taxol	Baseline	MaxFeretDiameter Nucleus	-0.7012052156566352
379	Week4_27801_4_3077_103.0	taxol	Baseline	MaxFeretDiameter Nucleus	-0.9037475237019014
380	Week4_27801_4_3077_194.0	taxol	Baseline	MaxFeretDiameter Nucleus	-0.7444139688605678
381	Week4_27801_4_3077_45.0	taxol	Baseline	MaxFeretDiameter Nucleus	-0.34906891206734836
382	Week4_27801_4_3078_35.0	taxol	Baseline	MaxFeretDiameter Nucleus	-0.4866126322420688
383	Week4_27801_4_3079_32.0	taxol	Baseline	MaxFeretDiameter Nucleus	-0.34050025525427957
384	Week4_27801_4_3080_163.0	taxol	Baseline	MaxFeretDiameter Nucleus	-0.8302916649229805
385	Week4_27801_4_3080_58.0	taxol	Baseline	MaxFeretDiameter Nucleus	-0.12364823017178803
386	Week4_27801_4_3118_117.0	taxol	Baseline	MaxFeretDiameter Nucleus	-1.2849853100145905
387	Week4_27801_4_3119_87.0	taxol	Baseline	MaxFeretDiameter Nucleus	-0.49652105355681525
388	Week4_27821_4_3122_107.0	taxol	Baseline	MaxFeretDiameter Nucleus	0.03847935449529067
389	Week4_27821_4_3122_57.0	taxol	Baseline	MaxFeretDiameter Nucleus	0.05419035479323413
390	Week4_27821_4_3122_65.0	taxol	Baseline	MaxFeretDiameter Nucleus	-0.7029384861064671
391	Week4_27821_4_3123_118.0	taxol	Baseline	MaxFeretDiameter Nucleus	-0.5998767648680103
392	Week4_27821_4_3162_265.0	taxol	Baseline	MaxFeretDiameter Nucleus	-0.8045373581530959
393	Week4_27821_4_3163_150.0	taxol	Baseline	MaxFeretDiameter Nucleus	-0.8086432329380462
394	Week4_27821_4_3201_176.0	taxol	Baseline	MaxFeretDiameter Nucleus	-0.9122911839543598
395	Week4_27821_4_3203_117.0	taxol	Baseline	MaxFeretDiameter Nucleus	-0.633587460754563
396	Week4_27821_4_3204_165.0	taxol	Baseline	MaxFeretDiameter Nucleus	-0.7183194250003203
397	Week4_27821_4_3277_189.0	taxol	Baseline	MaxFeretDiameter Nucleus	-1.1583210944081612
398	Week4_27821_4_3277_232.0	taxol	Baseline	MaxFeretDiameter Nucleus	-0.07428354746356251
399	Week4_27821_4_3280_50.0	taxol	Baseline	MaxFeretDiameter Nucleus	-0.7012489439924521
400	Week4_27821_4_3358_176.0	taxol	Baseline	MaxFeretDiameter Nucleus	-0.058944227888950027
401	Week4_27821_4_3359_135.0	taxol	Baseline	MaxFeretDiameter Nucleus	-0.18511312518733147
402	Week4_27821_4_3359_31.0	taxol	Baseline	MaxFeretDiameter Nucleus	-0.015083720764419533
403	Week4_27861_4_3601_126.0	taxol	Baseline	MaxFeretDiameter Nucleus	0.34079421105474084
404	Week4_27861_4_3602_301.0	taxol	Baseline	MaxFeretDiameter Nucleus	-0.4638359035666279
405	Week4_27861_4_3603_24.0	taxol	Baseline	MaxFeretDiameter Nucleus	-0.032376238954400866
406	Week4_27861_4_3603_247.0	taxol	Baseline	MaxFeretDiameter Nucleus	-0.2895511615331172
407	Week4_27861_4_3604_189.0	taxol	Baseline	MaxFeretDiameter Nucleus	0.39094981081427954
408	Week4_27861_4_3604_30.0	taxol	Baseline	MaxFeretDiameter Nucleus	-0.7173561693600525
409	Week4_27861_4_3641_221.0	taxol	Baseline	MaxFeretDiameter Nucleus	-0.8561060842390448
410	Week4_27861_4_3642_33.0	taxol	Baseline	MaxFeretDiameter Nucleus	-0.33880312992491174
411	Week4_27861_4_3644_106.0	taxol	Baseline	MaxFeretDiameter Nucleus	-0.9826583689364053
412	Week4_27861_4_3644_11.0	taxol	Baseline	MaxFeretDiameter Nucleus	-1.0070565602125805
413	Week4_27861_4_3644_173.0	taxol	Baseline	MaxFeretDiameter Nucleus	-0.26221618623280113
414	Week4_27861_4_3644_83.0	taxol	Baseline	MaxFeretDiameter Nucleus	-1.577568112953653
415	Week4_27861_4_3681_175.0	taxol	Baseline	MaxFeretDiameter Nucleus	-0.759691314193064
416	Week4_27861_4_3681_54.0	taxol	Baseline	MaxFeretDiameter Nucleus	0.03363034407753104
417	Week4_27861_4_3682_69.0	taxol	Baseline	MaxFeretDiameter Nucleus	-0.9515668943570065
418	Week4_27861_4_3683_120.0	taxol	Baseline	MaxFeretDiameter Nucleus	-0.023204757743276596
419	Week4_27861_4_3757_165.0	taxol	Baseline	MaxFeretDiameter Nucleus	-1.2031809892445084
420	Week4_27861_4_3760_158.0	taxol	Baseline	MaxFeretDiameter Nucleus	-0.5557685862096648
421	Week4_27861_4_3760_210.0	taxol	Baseline	MaxFeretDiameter Nucleus	-0.49412138194863475
422	Week4_27861_4_3760_65.0	taxol	Baseline	MaxFeretDiameter Nucleus	-0.779008011496304
423	Week4_27861_4_3799_193.0	taxol	Baseline	MaxFeretDiameter Nucleus	0.1455160450458104
424	Week4_27861_4_3799_39.0	taxol	Baseline	MaxFeretDiameter Nucleus	-0.5467296015436652
425	Week4_27861_4_3800_29.0	taxol	Baseline	MaxFeretDiameter Nucleus	-0.5138298994084053
426	Week4_27861_4_3800_70.0	taxol	Baseline	MaxFeretDiameter Nucleus	-0.6099723459738471
427	Week7_34341_7_157_70.0	taxol	Baseline	MaxFeretDiameter Nucleus	-1.3054956879997448
428	Week7_34341_7_158_115.0	taxol	Baseline	MaxFeretDiameter Nucleus	-0.5905396191296757
429	Week7_34341_7_158_127.0	taxol	Baseline	MaxFeretDiameter Nucleus	-0.9097820907699204
430	Week7_34341_7_159_244.0	taxol	Baseline	MaxFeretDiameter Nucleus	-0.7509546647380153
431	Week7_34341_7_159_270.0	taxol	Baseline	MaxFeretDiameter Nucleus	-0.9866058465146126
432	Week7_34341_7_160_58.0	taxol	Baseline	MaxFeretDiameter Nucleus	-0.9656737461977832
433	Week7_34341_7_160_86.0	taxol	Baseline	MaxFeretDiameter Nucleus	-0.9349327617410399
434	Week7_34341_7_198_77.0	taxol	Baseline	MaxFeretDiameter Nucleus	-1.4695616133657572
435	Week7_34341_7_237_82.0	taxol	Baseline	MaxFeretDiameter Nucleus	-1.3593143726111871
436	Week7_34341_7_237_97.0	taxol	Baseline	MaxFeretDiameter Nucleus	0.12716981439506927
437	Week7_34341_7_238_150.0	taxol	Baseline	MaxFeretDiameter Nucleus	-1.3276508662127486
438	Week7_34341_7_238_190.0	taxol	Baseline	MaxFeretDiameter Nucleus	-0.950200984223764
439	Week7_34341_7_238_206.0	taxol	Baseline	MaxFeretDiameter Nucleus	0.011611908560269448
440	Week7_34341_7_238_263.0	taxol	Baseline	MaxFeretDiameter Nucleus	-0.9033575549509665
441	Week7_34341_7_238_77.0	taxol	Baseline	MaxFeretDiameter Nucleus	-1.2386372778284986
442	Week7_34341_7_3_138.0	taxol	Baseline	MaxFeretDiameter Nucleus	-0.03923341110485018
443	Week7_34341_7_3_21.0	taxol	Baseline	MaxFeretDiameter Nucleus	0.7607868612030468
444	Week7_34341_7_43_117.0	taxol	Baseline	MaxFeretDiameter Nucleus	-1.145664959881636
445	Week7_34341_7_43_236.0	taxol	Baseline	MaxFeretDiameter Nucleus	-1.0591348815322588
446	Week7_34341_7_4_217.0	taxol	Baseline	MaxFeretDiameter Nucleus	0.15488896137182168
447	Week7_34341_7_84_108.0	taxol	Baseline	MaxFeretDiameter Nucleus	-0.8121851543332435
448	Week7_34381_7_481_118.0	taxol	Baseline	MaxFeretDiameter Nucleus	-0.7851729631890956
449	Week7_34381_7_481_19.0	taxol	Baseline	MaxFeretDiameter Nucleus	-0.9879749610659827
450	Week7_34381_7_481_223.0	taxol	Baseline	MaxFeretDiameter Nucleus	-0.7795733728404584
451	Week7_34381_7_522_103.0	taxol	Baseline	MaxFeretDiameter Nucleus	1.0280415786629653
452	Week7_34381_7_522_112.0	taxol	Baseline	MaxFeretDiameter Nucleus	0.020554676792643556
453	Week7_34381_7_637_62.0	taxol	Baseline	MaxFeretDiameter Nucleus	-1.0840186013865891
454	Week7_34381_7_639_27.0	taxol	Baseline	MaxFeretDiameter Nucleus	-0.17512947491572503
455	Week7_34381_7_640_185.0	taxol	Baseline	MaxFeretDiameter Nucleus	-1.1318341902455225
456	Week7_34381_7_640_83.0	taxol	Baseline	MaxFeretDiameter Nucleus	-1.0274209858319323
457	Week7_34381_7_677_159.0	taxol	Baseline	MaxFeretDiameter Nucleus	-1.0340059896353084
458	Week7_34381_7_677_213.0	taxol	Baseline	MaxFeretDiameter Nucleus	-0.6452051032478557
459	Week7_34381_7_717_105.0	taxol	Baseline	MaxFeretDiameter Nucleus	-0.8866252102598013
460	Week7_34381_7_718_103.0	taxol	Baseline	MaxFeretDiameter Nucleus	-0.35711483258279697
461	Week7_34381_7_718_155.0	taxol	Baseline	MaxFeretDiameter Nucleus	-0.39452944080400626
462	Week7_34381_7_720_50.0	taxol	Baseline	MaxFeretDiameter Nucleus	-0.12780101140893743
463	Week7_34641_7_2642_296.0	taxol	Baseline	MaxFeretDiameter Nucleus	-0.859451358808836
464	Week7_34641_7_2643_338.0	taxol	Baseline	MaxFeretDiameter Nucleus	-0.2728872364204445
465	Week7_34641_7_2681_471.0	taxol	Baseline	MaxFeretDiameter Nucleus	-0.8061618652618768
466	Week7_34641_7_2682_171.0	taxol	Baseline	MaxFeretDiameter Nucleus	-0.6717852504657592
467	Week7_34641_7_2682_598.0	taxol	Baseline	MaxFeretDiameter Nucleus	-0.3494683820936546
468	Week7_34641_7_2682_607.0	taxol	Baseline	MaxFeretDiameter Nucleus	-0.9866046990473571
469	Week7_34641_7_2724_295.0	taxol	Baseline	MaxFeretDiameter Nucleus	-0.7255138474081032
470	Week7_34641_7_2724_365.0	taxol	Baseline	MaxFeretDiameter Nucleus	-0.9593282948327162
471	Week7_34641_7_2798_117.0	taxol	Baseline	MaxFeretDiameter Nucleus	-1.2456542696509882
472	Week7_34641_7_2798_191.0	taxol	Baseline	MaxFeretDiameter Nucleus	-1.0628240566094624
473	Week7_34641_7_2800_364.0	taxol	Baseline	MaxFeretDiameter Nucleus	-1.1825553887379583
474	Week7_34641_7_2837_480.0	taxol	Baseline	MaxFeretDiameter Nucleus	-0.9555867505980181
475	Week7_34641_7_2838_341.0	taxol	Baseline	MaxFeretDiameter Nucleus	-1.2029985807714538
476	Week7_34641_7_2839_265.0	taxol	Baseline	MaxFeretDiameter Nucleus	-0.3249332320434367
477	Week7_34641_7_2839_307.0	taxol	Baseline	MaxFeretDiameter Nucleus	-0.8861204492417919
478	Week7_34641_7_2877_256.0	taxol	Baseline	MaxFeretDiameter Nucleus	-0.7335886214168655
479	Week7_34641_7_2878_111.0	taxol	Baseline	MaxFeretDiameter Nucleus	-0.6019643324593295
480	Week7_34641_7_2880_310.0	taxol	Baseline	MaxFeretDiameter Nucleus	-0.3554787934648704
481	Week8_38341_8_2644_31.0	taxol	Baseline	MaxFeretDiameter Nucleus	-0.44675581377767964
482	Week8_38341_8_2681_5.0	taxol	Baseline	MaxFeretDiameter Nucleus	-0.9717491728278232
483	Week8_38341_8_2681_50.0	taxol	Baseline	MaxFeretDiameter Nucleus	-0.28342984631060775
484	Week8_38341_8_2682_157.0	taxol	Baseline	MaxFeretDiameter Nucleus	-0.4569245968478698
485	Week8_38341_8_2724_3.0	taxol	Baseline	MaxFeretDiameter Nucleus	-2.684709057927379
486	Week8_38341_8_2724_36.0	taxol	Baseline	MaxFeretDiameter Nucleus	-0.7941399494179072
487	Week8_38341_8_2797_95.0	taxol	Baseline	MaxFeretDiameter Nucleus	0.07819805004954086
488	Week8_38341_8_2798_45.0	taxol	Baseline	MaxFeretDiameter Nucleus	-0.5244177838507119
489	Week8_38341_8_2798_58.0	taxol	Baseline	MaxFeretDiameter Nucleus	-0.18331552243095284
490	Week8_38341_8_2798_79.0	taxol	Baseline	MaxFeretDiameter Nucleus	-0.22599591062491223
491	Week8_38341_8_2799_117.0	taxol	Baseline	MaxFeretDiameter Nucleus	7.325566666894655
492	Week8_38341_8_2799_54.0	taxol	Baseline	MaxFeretDiameter Nucleus	-1.017555928188687
493	Week8_38341_8_2799_99.0	taxol	Baseline	MaxFeretDiameter Nucleus	1.1567825506916016
494	Week8_38341_8_2800_37.0	taxol	Baseline	MaxFeretDiameter Nucleus	-1.022784492513726
495	Week8_38341_8_2837_8.0	taxol	Baseline	MaxFeretDiameter Nucleus	0.005753889646314415
496	Week8_38341_8_2840_43.0	taxol	Baseline	MaxFeretDiameter Nucleus	0.1011422855957619
497	Week8_38341_8_2878_56.0	taxol	Baseline	MaxFeretDiameter Nucleus	-1.1450647627183346
498	Week8_38341_8_2879_66.0	taxol	Baseline	MaxFeretDiameter Nucleus	-0.3224044473600684
499	Week8_38341_8_2880_38.0	taxol	Baseline	MaxFeretDiameter Nucleus	-0.7454500819314752
500	Week8_38341_8_2880_9.0	taxol	Baseline	MaxFeretDiameter Nucleus	0.1427196647127202
501	Week8_38342_8_2881_39.0	taxol	Baseline	MaxFeretDiameter Nucleus	-0.6444884952827639
502	Week8_38342_8_2882_44.0	taxol	Baseline	MaxFeretDiameter Nucleus	-0.6959785477992314
503	Week8_38342_8_2962_2.0	taxol	Baseline	MaxFeretDiameter Nucleus	-1.4298578269875282
504	Week8_38342_8_2963_23.0	taxol	Baseline	MaxFeretDiameter Nucleus	-0.4569245968478698
505	Week8_38342_8_2963_50.0	taxol	Baseline	MaxFeretDiameter Nucleus	-0.27006959383090867
506	Week8_38342_8_2963_67.0	taxol	Baseline	MaxFeretDiameter Nucleus	-0.6057330590398808
507	Week8_38342_8_3037_24.0	taxol	Baseline	MaxFeretDiameter Nucleus	-1.1562433464871893
508	Week8_38342_8_3039_102.0	taxol	Baseline	MaxFeretDiameter Nucleus	-0.03881178462959267
509	Week8_38342_8_3077_110.0	taxol	Baseline	MaxFeretDiameter Nucleus	-0.5272855198569707
510	Week8_38342_8_3077_154.0	taxol	Baseline	MaxFeretDiameter Nucleus	-0.7305675609906448
511	Week8_38342_8_3078_43.0	taxol	Baseline	MaxFeretDiameter Nucleus	-0.041900153251646866
512	Week8_38342_8_3079_112.0	taxol	Baseline	MaxFeretDiameter Nucleus	-0.7000686455111828
513	Week8_38342_8_3079_57.0	taxol	Baseline	MaxFeretDiameter Nucleus	-0.37862780924305256
514	Week8_38342_8_3080_114.0	taxol	Baseline	MaxFeretDiameter Nucleus	-0.7146713531756439
515	Week8_38342_8_3117_27.0	taxol	Baseline	MaxFeretDiameter Nucleus	-0.14416773673200783
516	Week8_38342_8_3119_31.0	taxol	Baseline	MaxFeretDiameter Nucleus	-0.5993132608388426
517	Week8_38342_8_3119_69.0	taxol	Baseline	MaxFeretDiameter Nucleus	-0.1852789782124411
518	Week8_38342_8_3120_55.0	taxol	Baseline	MaxFeretDiameter Nucleus	-1.2791595750635827
519	Week8_38342_8_3120_74.0	taxol	Baseline	MaxFeretDiameter Nucleus	-1.081119244478488
520	Week10_40111_0_157_120.0	taxol	IMPA	MaxFeretDiameter Nucleus	-0.2317877241168444
521	Week10_40111_0_157_137.0	taxol	IMPA	MaxFeretDiameter Nucleus	-0.1554830103916641
522	Week10_40111_0_157_65.0	taxol	IMPA	MaxFeretDiameter Nucleus	-0.29994415205900765
523	Week10_40111_0_158_302.0	taxol	IMPA	MaxFeretDiameter Nucleus	0.3274613944241877
524	Week10_40111_0_158_40.0	taxol	IMPA	MaxFeretDiameter Nucleus	-0.21119345677363446
525	Week10_40111_0_160_108.0	taxol	IMPA	MaxFeretDiameter Nucleus	-0.5197773865701043
526	Week10_40111_0_197_325.0	taxol	IMPA	MaxFeretDiameter Nucleus	-0.9481570060787844
527	Week10_40111_0_1_245.0	taxol	IMPA	MaxFeretDiameter Nucleus	-0.6448824683782157
528	Week10_40111_0_237_392.0	taxol	IMPA	MaxFeretDiameter Nucleus	-0.13535972387857242
529	Week10_40111_0_237_403.0	taxol	IMPA	MaxFeretDiameter Nucleus	-0.7361025203860524
530	Week10_40111_0_238_24.0	taxol	IMPA	MaxFeretDiameter Nucleus	-0.9486501602970032
531	Week10_40111_0_239_194.0	taxol	IMPA	MaxFeretDiameter Nucleus	-0.7524878565374089
532	Week10_40111_0_240_360.0	taxol	IMPA	MaxFeretDiameter Nucleus	0.11780487703459891
533	Week10_40111_0_2_309.0	taxol	IMPA	MaxFeretDiameter Nucleus	-1.2420880569964219
534	Week10_40111_0_41_259.0	taxol	IMPA	MaxFeretDiameter Nucleus	-0.3788569535657232
535	Week10_40111_0_42_339.0	taxol	IMPA	MaxFeretDiameter Nucleus	-1.183892187027193
536	Week10_40111_0_43_173.0	taxol	IMPA	MaxFeretDiameter Nucleus	0.018482096156646373
537	Week10_40111_0_43_33.0	taxol	IMPA	MaxFeretDiameter Nucleus	0.9644525632757299
538	Week10_40111_0_4_372.0	taxol	IMPA	MaxFeretDiameter Nucleus	-0.013995930788906973
539	Week10_40111_0_81_19.0	taxol	IMPA	MaxFeretDiameter Nucleus	0.410574365694282
540	Week10_40111_0_81_447.0	taxol	IMPA	MaxFeretDiameter Nucleus	-0.04706387793259554
541	Week10_40111_0_82_185.0	taxol	IMPA	MaxFeretDiameter Nucleus	-0.30861425764900874
542	Week10_40111_0_82_259.0	taxol	IMPA	MaxFeretDiameter Nucleus	0.30618784768672247
543	Week10_40115_0_242_116.0	taxol	IMPA	MaxFeretDiameter Nucleus	-0.41289791684225124
544	Week10_40115_0_242_155.0	taxol	IMPA	MaxFeretDiameter Nucleus	-0.4442722279921137
545	Week10_40115_0_242_187.0	taxol	IMPA	MaxFeretDiameter Nucleus	-0.3800527067233204
546	Week10_40115_0_281_8.0	taxol	IMPA	MaxFeretDiameter Nucleus	-0.58910975599144
547	Week10_40115_0_281_90.0	taxol	IMPA	MaxFeretDiameter Nucleus	-0.7211447563731593
548	Week10_40115_0_282_270.0	taxol	IMPA	MaxFeretDiameter Nucleus	-0.05655994003692662
549	Week10_40115_0_321_210.0	taxol	IMPA	MaxFeretDiameter Nucleus	-0.042489012575372916
550	Week10_40115_0_322_218.0	taxol	IMPA	MaxFeretDiameter Nucleus	-0.26221618623280113
551	Week10_40115_0_324_72.0	taxol	IMPA	MaxFeretDiameter Nucleus	0.06307985985653243
552	Week10_40115_0_400_124.0	taxol	IMPA	MaxFeretDiameter Nucleus	-0.9026474014085066
553	Week10_40115_0_400_158.0	taxol	IMPA	MaxFeretDiameter Nucleus	0.4652319620062468
554	Week10_40115_0_438_223.0	taxol	IMPA	MaxFeretDiameter Nucleus	0.13994443210684726
555	Week10_40115_0_439_162.0	taxol	IMPA	MaxFeretDiameter Nucleus	0.2143490710123286
556	Week10_40115_0_439_20.0	taxol	IMPA	MaxFeretDiameter Nucleus	-0.4126572935288751
557	Week10_40115_0_477_281.0	taxol	IMPA	MaxFeretDiameter Nucleus	-0.6005227653621549
558	Week10_40115_0_477_63.0	taxol	IMPA	MaxFeretDiameter Nucleus	0.9069669280646773
559	Week10_40115_0_478_140.0	taxol	IMPA	MaxFeretDiameter Nucleus	-0.41289791684225124
560	Week10_40115_0_478_33.0	taxol	IMPA	MaxFeretDiameter Nucleus	-0.16873032504274843
561	Week10_40115_0_479_163.0	taxol	IMPA	MaxFeretDiameter Nucleus	0.15388014874707945
562	Week10_40119_0_482_25.0	taxol	IMPA	MaxFeretDiameter Nucleus	-0.6272571588641311
563	Week10_40119_0_483_159.0	taxol	IMPA	MaxFeretDiameter Nucleus	-1.3618851895112218
564	Week10_40119_0_483_331.0	taxol	IMPA	MaxFeretDiameter Nucleus	-0.5955033360063243
565	Week10_40119_0_522_260.0	taxol	IMPA	MaxFeretDiameter Nucleus	-0.527350698300227
566	Week10_40119_0_522_263.0	taxol	IMPA	MaxFeretDiameter Nucleus	-0.30182472025901563
567	Week10_40119_0_523_155.0	taxol	IMPA	MaxFeretDiameter Nucleus	-0.48796382117377973
568	Week10_40119_0_523_232.0	taxol	IMPA	MaxFeretDiameter Nucleus	-0.7683480042117721
569	Week10_40119_0_562_193.0	taxol	IMPA	MaxFeretDiameter Nucleus	-0.4267239312336145
570	Week10_40119_0_563_127.0	taxol	IMPA	MaxFeretDiameter Nucleus	-0.9095513487515664
571	Week10_40119_0_564_133.0	taxol	IMPA	MaxFeretDiameter Nucleus	-0.9216348935527451
572	Week10_40119_0_564_262.0	taxol	IMPA	MaxFeretDiameter Nucleus	-1.7396821078322022
573	Week10_40119_0_640_143.0	taxol	IMPA	MaxFeretDiameter Nucleus	-1.2130672838092518
574	Week10_40119_0_677_207.0	taxol	IMPA	MaxFeretDiameter Nucleus	-0.5380367415894317
575	Week10_40119_0_678_185.0	taxol	IMPA	MaxFeretDiameter Nucleus	-0.6480675785557117
576	Week10_40119_0_678_619.0	taxol	IMPA	MaxFeretDiameter Nucleus	-0.7840679229919306
577	Week10_40119_0_679_254.0	taxol	IMPA	MaxFeretDiameter Nucleus	0.709416493158636
578	Week10_40119_0_717_33.0	taxol	IMPA	MaxFeretDiameter Nucleus	-0.542767890195457
579	Week1_22123_1_157_191.0	taxol	IMPA	MaxFeretDiameter Nucleus	-1.2212278171155415
580	Week1_22123_1_159_39.0	taxol	IMPA	MaxFeretDiameter Nucleus	1.2944274041968427
581	Week1_22123_1_159_70.0	taxol	IMPA	MaxFeretDiameter Nucleus	-0.5929368031788663
582	Week1_22123_1_197_59.0	taxol	IMPA	MaxFeretDiameter Nucleus	-0.17308461030793595
583	Week1_22123_1_198_110.0	taxol	IMPA	MaxFeretDiameter Nucleus	-0.23132041242030785
584	Week1_22123_1_1_27.0	taxol	IMPA	MaxFeretDiameter Nucleus	-0.8161298015485998
585	Week1_22123_1_237_8.0	taxol	IMPA	MaxFeretDiameter Nucleus	-1.1317068647812176
586	Week1_22123_1_238_29.0	taxol	IMPA	MaxFeretDiameter Nucleus	0.04470315972599004
587	Week1_22123_1_240_166.0	taxol	IMPA	MaxFeretDiameter Nucleus	-0.058063820624180425
588	Week1_22123_1_2_18.0	taxol	IMPA	MaxFeretDiameter Nucleus	-1.1048929059679615
589	Week1_22123_1_43_264.0	taxol	IMPA	MaxFeretDiameter Nucleus	-0.573733889918307
590	Week1_22123_1_83_164.0	taxol	IMPA	MaxFeretDiameter Nucleus	-0.28489103738823385
591	Week1_22123_1_84_163.0	taxol	IMPA	MaxFeretDiameter Nucleus	0.3512081348540617
592	Week1_22141_1_241_199.0	taxol	IMPA	MaxFeretDiameter Nucleus	-0.21220990977831222
593	Week1_22141_1_241_226.0	taxol	IMPA	MaxFeretDiameter Nucleus	0.16172606974692455
594	Week1_22141_1_241_234.0	taxol	IMPA	MaxFeretDiameter Nucleus	0.18343805042176542
595	Week1_22141_1_241_78.0	taxol	IMPA	MaxFeretDiameter Nucleus	-0.7745452782733437
596	Week1_22141_1_241_81.0	taxol	IMPA	MaxFeretDiameter Nucleus	0.19803744670180604
597	Week1_22141_1_243_24.0	taxol	IMPA	MaxFeretDiameter Nucleus	-0.4918725540939908
598	Week1_22141_1_243_35.0	taxol	IMPA	MaxFeretDiameter Nucleus	-0.31366007921101885
599	Week1_22141_1_244_64.0	taxol	IMPA	MaxFeretDiameter Nucleus	-0.15607031240275226
600	Week1_22141_1_282_114.0	taxol	IMPA	MaxFeretDiameter Nucleus	-1.505840560698024
601	Week1_22141_1_282_242.0	taxol	IMPA	MaxFeretDiameter Nucleus	-0.5438722301900794
602	Week1_22141_1_282_49.0	taxol	IMPA	MaxFeretDiameter Nucleus	-1.7273521709386481
603	Week1_22141_1_282_82.0	taxol	IMPA	MaxFeretDiameter Nucleus	-0.902068093894839
604	Week1_22141_1_283_45.0	taxol	IMPA	MaxFeretDiameter Nucleus	0.23338884723567466
605	Week1_22141_1_321_164.0	taxol	IMPA	MaxFeretDiameter Nucleus	-0.13998304434654418
606	Week1_22141_1_321_28.0	taxol	IMPA	MaxFeretDiameter Nucleus	-0.8175318154379921
607	Week1_22141_1_321_68.0	taxol	IMPA	MaxFeretDiameter Nucleus	-0.058063820624180425
608	Week1_22141_1_324_54.0	taxol	IMPA	MaxFeretDiameter Nucleus	-0.7053774550857036
609	Week1_22141_1_397_141.0	taxol	IMPA	MaxFeretDiameter Nucleus	-0.6619039190899436
610	Week1_22141_1_398_18.0	taxol	IMPA	MaxFeretDiameter Nucleus	-0.36498087683636843
611	Week1_22141_1_399_246.0	taxol	IMPA	MaxFeretDiameter Nucleus	-0.6172396856204294
612	Week1_22141_1_480_98.0	taxol	IMPA	MaxFeretDiameter Nucleus	-0.7964508251070832
613	Week1_22161_1_481_13.0	taxol	IMPA	MaxFeretDiameter Nucleus	0.40758541615329463
614	Week1_22161_1_481_15.0	taxol	IMPA	MaxFeretDiameter Nucleus	0.2760771098621391
615	Week1_22161_1_482_11.0	taxol	IMPA	MaxFeretDiameter Nucleus	-0.5043913979501352
616	Week1_22161_1_482_262.0	taxol	IMPA	MaxFeretDiameter Nucleus	0.12587174803832077
617	Week1_22161_1_484_109.0	taxol	IMPA	MaxFeretDiameter Nucleus	0.23224298692588552
618	Week1_22161_1_484_46.0	taxol	IMPA	MaxFeretDiameter Nucleus	-0.44231207592752386
619	Week1_22161_1_521_122.0	taxol	IMPA	MaxFeretDiameter Nucleus	-0.5896522411812554
620	Week1_22161_1_521_126.0	taxol	IMPA	MaxFeretDiameter Nucleus	0.2329194662527145
621	Week1_22161_1_522_124.0	taxol	IMPA	MaxFeretDiameter Nucleus	0.059076341961404356
622	Week1_22161_1_522_157.0	taxol	IMPA	MaxFeretDiameter Nucleus	0.4305657314046435
623	Week1_22161_1_523_131.0	taxol	IMPA	MaxFeretDiameter Nucleus	0.3263659671671393
624	Week1_22161_1_524_16.0	taxol	IMPA	MaxFeretDiameter Nucleus	0.23347464392059408
625	Week1_22161_1_562_164.0	taxol	IMPA	MaxFeretDiameter Nucleus	0.2330085109934236
626	Week1_22161_1_562_45.0	taxol	IMPA	MaxFeretDiameter Nucleus	-0.8480311293085845
627	Week1_22161_1_637_101.0	taxol	IMPA	MaxFeretDiameter Nucleus	-0.1728127871049351
628	Week1_22161_1_637_75.0	taxol	IMPA	MaxFeretDiameter Nucleus	-0.9520689997175141
629	Week1_22161_1_639_182.0	taxol	IMPA	MaxFeretDiameter Nucleus	-0.4187421922964877
630	Week1_22161_1_639_65.0	taxol	IMPA	MaxFeretDiameter Nucleus	-0.613959071180569
631	Week1_22161_1_640_12.0	taxol	IMPA	MaxFeretDiameter Nucleus	-0.4525799881881254
632	Week1_22161_1_640_130.0	taxol	IMPA	MaxFeretDiameter Nucleus	0.12716981439506927
633	Week1_22161_1_678_22.0	taxol	IMPA	MaxFeretDiameter Nucleus	-0.1260443416906158
634	Week1_22161_1_718_57.0	taxol	IMPA	MaxFeretDiameter Nucleus	0.20059527683733036
635	Week1_22361_1_2881_125.0	taxol	IMPA	MaxFeretDiameter Nucleus	-0.4571308238002165
636	Week1_22361_1_2882_108.0	taxol	IMPA	MaxFeretDiameter Nucleus	-1.6671532529442834
637	Week1_22361_1_2882_176.0	taxol	IMPA	MaxFeretDiameter Nucleus	0.40296468391100143
638	Week1_22361_1_2882_77.0	taxol	IMPA	MaxFeretDiameter Nucleus	0.12303607723493855
639	Week1_22361_1_2883_15.0	taxol	IMPA	MaxFeretDiameter Nucleus	-0.004500601000623438
640	Week1_22361_1_2883_233.0	taxol	IMPA	MaxFeretDiameter Nucleus	-0.8454044686285536
641	Week1_22361_1_2883_256.0	taxol	IMPA	MaxFeretDiameter Nucleus	-0.7208737651280018
642	Week1_22361_1_2883_263.0	taxol	IMPA	MaxFeretDiameter Nucleus	-0.4174820966351728
643	Week1_22361_1_2921_111.0	taxol	IMPA	MaxFeretDiameter Nucleus	0.12551863636366084
644	Week1_22361_1_2921_196.0	taxol	IMPA	MaxFeretDiameter Nucleus	-0.1172697990273276
645	Week1_22361_1_2921_72.0	taxol	IMPA	MaxFeretDiameter Nucleus	-0.9638439843245555
646	Week1_22361_1_2923_195.0	taxol	IMPA	MaxFeretDiameter Nucleus	0.4873940178560661
647	Week1_22361_1_2923_32.0	taxol	IMPA	MaxFeretDiameter Nucleus	-1.2798519997869728
648	Week1_22361_1_2963_210.0	taxol	IMPA	MaxFeretDiameter Nucleus	0.6844513441431511
649	Week1_22361_1_2964_200.0	taxol	IMPA	MaxFeretDiameter Nucleus	0.35256804277270004
650	Week1_22361_1_2964_81.0	taxol	IMPA	MaxFeretDiameter Nucleus	-0.6379737543571044
651	Week1_22361_1_2964_92.0	taxol	IMPA	MaxFeretDiameter Nucleus	-0.5406964898809761
652	Week1_22361_1_3037_100.0	taxol	IMPA	MaxFeretDiameter Nucleus	-0.6033001703443379
653	Week1_22361_1_3038_111.0	taxol	IMPA	MaxFeretDiameter Nucleus	0.5591355656004292
654	Week1_22361_1_3039_32.0	taxol	IMPA	MaxFeretDiameter Nucleus	-0.23347497227628833
655	Week1_22361_1_3080_193.0	taxol	IMPA	MaxFeretDiameter Nucleus	-1.3370840787847065
656	Week1_22361_1_3117_163.0	taxol	IMPA	MaxFeretDiameter Nucleus	-0.6854463127275026
657	Week1_22361_1_3118_86.0	taxol	IMPA	MaxFeretDiameter Nucleus	-0.32009525248257775
658	Week1_22361_1_3120_123.0	taxol	IMPA	MaxFeretDiameter Nucleus	-1.358425211740292
659	Week1_22361_1_3120_206.0	taxol	IMPA	MaxFeretDiameter Nucleus	-0.6624777959004262
660	Week1_22381_1_3122_144.0	taxol	IMPA	MaxFeretDiameter Nucleus	0.11611336848253581
661	Week1_22381_1_3122_34.0	taxol	IMPA	MaxFeretDiameter Nucleus	-0.17212440761367964
662	Week1_22381_1_3123_46.0	taxol	IMPA	MaxFeretDiameter Nucleus	-0.6254695619317661
663	Week1_22381_1_3124_101.0	taxol	IMPA	MaxFeretDiameter Nucleus	0.13063209713081028
664	Week1_22381_1_3161_51.0	taxol	IMPA	MaxFeretDiameter Nucleus	-0.38538826840315205
665	Week1_22381_1_3163_61.0	taxol	IMPA	MaxFeretDiameter Nucleus	-0.7370379139437747
666	Week1_22381_1_3163_73.0	taxol	IMPA	MaxFeretDiameter Nucleus	0.7887658667362878
667	Week1_22381_1_3201_42.0	taxol	IMPA	MaxFeretDiameter Nucleus	0.6581003089079659
668	Week1_22381_1_3202_76.0	taxol	IMPA	MaxFeretDiameter Nucleus	-1.0201634158054302
669	Week1_22381_1_3278_115.0	taxol	IMPA	MaxFeretDiameter Nucleus	-0.39432386172904144
670	Week1_22381_1_3278_195.0	taxol	IMPA	MaxFeretDiameter Nucleus	-0.7967435381771835
671	Week1_22381_1_3280_133.0	taxol	IMPA	MaxFeretDiameter Nucleus	0.04470315972599004
672	Week1_22381_1_3317_234.0	taxol	IMPA	MaxFeretDiameter Nucleus	-0.4237174850953508
673	Week1_22381_1_3358_179.0	taxol	IMPA	MaxFeretDiameter Nucleus	-0.5993887122605385
674	Week1_22381_1_3358_231.0	taxol	IMPA	MaxFeretDiameter Nucleus	1.008437525788398
675	Week1_22381_1_3358_262.0	taxol	IMPA	MaxFeretDiameter Nucleus	-0.2975457069272929
676	Week1_22381_1_3359_201.0	taxol	IMPA	MaxFeretDiameter Nucleus	-0.5063884058755275
677	Week1_22381_1_3359_239.0	taxol	IMPA	MaxFeretDiameter Nucleus	0.38883245248536774
678	Week1_22401_1_3362_169.0	taxol	IMPA	MaxFeretDiameter Nucleus	-0.11370764895394483
679	Week1_22401_1_3401_157.0	taxol	IMPA	MaxFeretDiameter Nucleus	-0.006841249860168213
680	Week1_22401_1_3401_90.0	taxol	IMPA	MaxFeretDiameter Nucleus	0.22234995346386238
681	Week1_22401_1_3404_245.0	taxol	IMPA	MaxFeretDiameter Nucleus	-0.48483328144670956
682	Week1_22401_1_3404_86.0	taxol	IMPA	MaxFeretDiameter Nucleus	-0.06251412922688351
683	Week1_22401_1_3442_199.0	taxol	IMPA	MaxFeretDiameter Nucleus	0.6966334087784712
684	Week1_22401_1_3443_181.0	taxol	IMPA	MaxFeretDiameter Nucleus	-0.14077012845867223
685	Week1_22401_1_3443_242.0	taxol	IMPA	MaxFeretDiameter Nucleus	0.3341909144973671
686	Week1_22401_1_3443_88.0	taxol	IMPA	MaxFeretDiameter Nucleus	0.14963648106357894
687	Week1_22401_1_3444_142.0	taxol	IMPA	MaxFeretDiameter Nucleus	0.7152178672321955
688	Week1_22401_1_3444_68.0	taxol	IMPA	MaxFeretDiameter Nucleus	-0.8666439187721565
689	Week1_22401_1_3517_82.0	taxol	IMPA	MaxFeretDiameter Nucleus	-0.24465028202491598
690	Week1_22401_1_3517_91.0	taxol	IMPA	MaxFeretDiameter Nucleus	-0.5306422413925477
691	Week1_22401_1_3520_76.0	taxol	IMPA	MaxFeretDiameter Nucleus	1.4834585537866523
692	Week1_22401_1_3557_41.0	taxol	IMPA	MaxFeretDiameter Nucleus	0.13322349447696397
693	Week1_22401_1_3559_43.0	taxol	IMPA	MaxFeretDiameter Nucleus	-1.0737759090807117
694	Week1_22401_1_3559_67.0	taxol	IMPA	MaxFeretDiameter Nucleus	-0.7899889782372077
695	Week1_22401_1_3560_182.0	taxol	IMPA	MaxFeretDiameter Nucleus	-0.32044168234953097
696	Week1_22401_1_3598_231.0	taxol	IMPA	MaxFeretDiameter Nucleus	-0.6982753834518175
697	Week1_22401_1_3598_69.0	taxol	IMPA	MaxFeretDiameter Nucleus	0.3008949284678157
698	Week2_24121_2_157_50.0	taxol	IMPA	MaxFeretDiameter Nucleus	0.5438475489397308
699	Week2_24121_2_197_7.0	taxol	IMPA	MaxFeretDiameter Nucleus	-0.6208522523980514
700	Week2_24121_2_238_180.0	taxol	IMPA	MaxFeretDiameter Nucleus	-0.9326255135495208
701	Week2_24121_2_238_80.0	taxol	IMPA	MaxFeretDiameter Nucleus	0.05602548649625799
702	Week2_24121_2_239_109.0	taxol	IMPA	MaxFeretDiameter Nucleus	1.0734040379726526
703	Week2_24121_2_41_63.0	taxol	IMPA	MaxFeretDiameter Nucleus	-0.6607518648574665
704	Week2_24121_2_43_118.0	taxol	IMPA	MaxFeretDiameter Nucleus	-0.9201073508245826
705	Week2_24121_2_44_33.0	taxol	IMPA	MaxFeretDiameter Nucleus	-0.9618864890641846
706	Week2_24121_2_81_116.0	taxol	IMPA	MaxFeretDiameter Nucleus	-0.059841817662928745
707	Week2_24121_2_82_2.0	taxol	IMPA	MaxFeretDiameter Nucleus	-0.04055569326563152
708	Week2_24141_2_241_150.0	taxol	IMPA	MaxFeretDiameter Nucleus	-0.776976692958674
709	Week2_24141_2_241_7.0	taxol	IMPA	MaxFeretDiameter Nucleus	-0.7043132905496924
710	Week2_24141_2_282_84.0	taxol	IMPA	MaxFeretDiameter Nucleus	1.0636188046752033
711	Week2_24141_2_283_150.0	taxol	IMPA	MaxFeretDiameter Nucleus	-0.6978182351603959
712	Week2_24141_2_321_74.0	taxol	IMPA	MaxFeretDiameter Nucleus	-0.2905235684146549
713	Week2_24141_2_324_157.0	taxol	IMPA	MaxFeretDiameter Nucleus	0.30059038201412847
714	Week2_24141_2_398_128.0	taxol	IMPA	MaxFeretDiameter Nucleus	0.5297240187303272
715	Week2_24141_2_398_59.0	taxol	IMPA	MaxFeretDiameter Nucleus	0.1796626489018088
716	Week2_24141_2_438_95.0	taxol	IMPA	MaxFeretDiameter Nucleus	-0.37833042392360283
717	Week2_24141_2_439_142.0	taxol	IMPA	MaxFeretDiameter Nucleus	-0.40470340666657384
718	Week2_24141_2_477_152.0	taxol	IMPA	MaxFeretDiameter Nucleus	-0.44956172990755366
719	Week2_24141_2_477_32.0	taxol	IMPA	MaxFeretDiameter Nucleus	-0.44598247754656833
720	Week2_24141_2_478_16.0	taxol	IMPA	MaxFeretDiameter Nucleus	-0.013960235737847436
721	Week2_24141_2_478_22.0	taxol	IMPA	MaxFeretDiameter Nucleus	-0.09440818114337339
722	Week2_24141_2_478_91.0	taxol	IMPA	MaxFeretDiameter Nucleus	-0.3196039384275389
723	Week2_24141_2_480_79.0	taxol	IMPA	MaxFeretDiameter Nucleus	-1.682629122772829
724	Week2_24161_2_483_33.0	taxol	IMPA	MaxFeretDiameter Nucleus	1.0834689955995078
725	Week2_24161_2_522_106.0	taxol	IMPA	MaxFeretDiameter Nucleus	-0.1728127871049351
726	Week2_24161_2_522_74.0	taxol	IMPA	MaxFeretDiameter Nucleus	-0.5238276206090997
727	Week2_24161_2_522_90.0	taxol	IMPA	MaxFeretDiameter Nucleus	0.30832204762835436
728	Week2_24161_2_523_15.0	taxol	IMPA	MaxFeretDiameter Nucleus	-0.7553196357314945
729	Week2_24161_2_562_23.0	taxol	IMPA	MaxFeretDiameter Nucleus	-0.5207143652604439
730	Week2_24161_2_564_44.0	taxol	IMPA	MaxFeretDiameter Nucleus	-0.043637220972304325
731	Week2_24161_2_638_11.0	taxol	IMPA	MaxFeretDiameter Nucleus	-1.0184521523465702
732	Week2_24161_2_638_58.0	taxol	IMPA	MaxFeretDiameter Nucleus	-0.32436891926608297
733	Week2_24161_2_639_134.0	taxol	IMPA	MaxFeretDiameter Nucleus	0.20015522689168516
734	Week2_24161_2_677_11.0	taxol	IMPA	MaxFeretDiameter Nucleus	0.36221543008068696
735	Week2_24161_2_677_18.0	taxol	IMPA	MaxFeretDiameter Nucleus	-1.7371092302243996
736	Week2_24161_2_678_140.0	taxol	IMPA	MaxFeretDiameter Nucleus	-0.901667752997197
737	Week2_24161_2_679_32.0	taxol	IMPA	MaxFeretDiameter Nucleus	-0.33045954959595114
738	Week2_24161_2_680_133.0	taxol	IMPA	MaxFeretDiameter Nucleus	1.0579429619681167
739	Week2_24161_2_717_83.0	taxol	IMPA	MaxFeretDiameter Nucleus	-0.34050025525427957
740	Week2_24161_2_718_45.0	taxol	IMPA	MaxFeretDiameter Nucleus	-0.3033208839356172
741	Week2_24161_2_718_60.0	taxol	IMPA	MaxFeretDiameter Nucleus	-1.1118533049557235
742	Week2_24161_2_719_104.0	taxol	IMPA	MaxFeretDiameter Nucleus	-0.5720766565833395
743	Week2_24161_2_720_124.0	taxol	IMPA	MaxFeretDiameter Nucleus	-0.1082572771073307
744	Week2_24161_2_720_172.0	taxol	IMPA	MaxFeretDiameter Nucleus	0.3103235055143273
745	Week2_24161_2_720_9.0	taxol	IMPA	MaxFeretDiameter Nucleus	-0.2608055186525622
746	Week3_25421_3_157_167.0	taxol	IMPA	MaxFeretDiameter Nucleus	-0.07486084718732414
747	Week3_25421_3_158_168.0	taxol	IMPA	MaxFeretDiameter Nucleus	-0.5500047195399753
748	Week3_25421_3_160_297.0	taxol	IMPA	MaxFeretDiameter Nucleus	-0.9049905593210718
749	Week3_25421_3_1_123.0	taxol	IMPA	MaxFeretDiameter Nucleus	-0.7589735570634588
750	Week3_25421_3_200_162.0	taxol	IMPA	MaxFeretDiameter Nucleus	-0.14498869783999083
751	Week3_25421_3_200_35.0	taxol	IMPA	MaxFeretDiameter Nucleus	0.14076782452097794
752	Week3_25421_3_240_126.0	taxol	IMPA	MaxFeretDiameter Nucleus	-0.5127808095395777
753	Week3_25421_3_240_223.0	taxol	IMPA	MaxFeretDiameter Nucleus	6.876114269644732
754	Week3_25421_3_2_107.0	taxol	IMPA	MaxFeretDiameter Nucleus	0.6795198990796525
755	Week3_25421_3_2_24.0	taxol	IMPA	MaxFeretDiameter Nucleus	-0.847148086723481
756	Week3_25421_3_41_45.0	taxol	IMPA	MaxFeretDiameter Nucleus	-0.35935814766685514
757	Week3_25421_3_42_171.0	taxol	IMPA	MaxFeretDiameter Nucleus	-0.5078742424079606
758	Week3_25421_3_4_106.0	taxol	IMPA	MaxFeretDiameter Nucleus	-0.7973503702199121
759	Week3_25421_3_4_114.0	taxol	IMPA	MaxFeretDiameter Nucleus	0.6354315363808527
760	Week3_25421_3_4_184.0	taxol	IMPA	MaxFeretDiameter Nucleus	0.20910641635560331
761	Week3_25421_3_81_119.0	taxol	IMPA	MaxFeretDiameter Nucleus	0.1427196647127202
762	Week3_25421_3_81_93.0	taxol	IMPA	MaxFeretDiameter Nucleus	-1.1978296790858762
763	Week3_25421_3_82_26.0	taxol	IMPA	MaxFeretDiameter Nucleus	-0.1307595017019073
764	Week3_25421_3_83_28.0	taxol	IMPA	MaxFeretDiameter Nucleus	1.4478574466221652
765	Week3_25441_3_241_93.0	taxol	IMPA	MaxFeretDiameter Nucleus	0.099607403292284
766	Week3_25441_3_242_260.0	taxol	IMPA	MaxFeretDiameter Nucleus	0.19156241620276465
767	Week3_25441_3_243_36.0	taxol	IMPA	MaxFeretDiameter Nucleus	0.5405008194806006
768	Week3_25441_3_243_9.0	taxol	IMPA	MaxFeretDiameter Nucleus	2.554445249357428
769	Week3_25441_3_281_195.0	taxol	IMPA	MaxFeretDiameter Nucleus	-0.31567924853532886
770	Week3_25441_3_282_6.0	taxol	IMPA	MaxFeretDiameter Nucleus	-0.24953615037253304
771	Week3_25441_3_283_183.0	taxol	IMPA	MaxFeretDiameter Nucleus	-0.6073772430780884
772	Week3_25441_3_283_213.0	taxol	IMPA	MaxFeretDiameter Nucleus	-0.5264870169115865
773	Week3_25441_3_321_116.0	taxol	IMPA	MaxFeretDiameter Nucleus	-0.6101831240154268
774	Week3_25441_3_321_16.0	taxol	IMPA	MaxFeretDiameter Nucleus	0.11655523285140833
775	Week3_25441_3_322_5.0	taxol	IMPA	MaxFeretDiameter Nucleus	0.15038587499064085
776	Week3_25441_3_322_96.0	taxol	IMPA	MaxFeretDiameter Nucleus	0.4280679276641778
777	Week3_25441_3_323_137.0	taxol	IMPA	MaxFeretDiameter Nucleus	-1.278661110574351
778	Week3_25441_3_323_155.0	taxol	IMPA	MaxFeretDiameter Nucleus	-0.1282515960792225
779	Week3_25441_3_324_198.0	taxol	IMPA	MaxFeretDiameter Nucleus	0.00031301611335521416
780	Week3_25441_3_324_71.0	taxol	IMPA	MaxFeretDiameter Nucleus	-0.5103998323445239
781	Week3_25441_3_324_92.0	taxol	IMPA	MaxFeretDiameter Nucleus	0.3630061964608894
782	Week3_25441_3_397_107.0	taxol	IMPA	MaxFeretDiameter Nucleus	0.5183250801736186
783	Week3_25441_3_397_200.0	taxol	IMPA	MaxFeretDiameter Nucleus	0.5286045495367745
784	Week3_25441_3_397_25.0	taxol	IMPA	MaxFeretDiameter Nucleus	0.11547471070768768
785	Week3_25441_3_398_15.0	taxol	IMPA	MaxFeretDiameter Nucleus	0.15087015580717905
786	Week3_25441_3_437_58.0	taxol	IMPA	MaxFeretDiameter Nucleus	-0.1842636329697702
787	Week3_25441_3_438_80.0	taxol	IMPA	MaxFeretDiameter Nucleus	-0.3722072035295465
788	Week3_25441_3_439_77.0	taxol	IMPA	MaxFeretDiameter Nucleus	-0.2697640985928121
789	Week3_25441_3_478_213.0	taxol	IMPA	MaxFeretDiameter Nucleus	0.3061015621253173
790	Week3_25441_3_479_247.0	taxol	IMPA	MaxFeretDiameter Nucleus	-0.49337290396525546
791	Week3_25441_3_480_140.0	taxol	IMPA	MaxFeretDiameter Nucleus	-0.7454500819314752
792	Week3_25461_3_482_257.0	taxol	IMPA	MaxFeretDiameter Nucleus	-0.15381348421989044
793	Week3_25461_3_483_99.0	taxol	IMPA	MaxFeretDiameter Nucleus	0.5643707986618852
794	Week3_25461_3_521_103.0	taxol	IMPA	MaxFeretDiameter Nucleus	0.575836382186039
795	Week3_25461_3_521_244.0	taxol	IMPA	MaxFeretDiameter Nucleus	0.21011044488055308
796	Week3_25461_3_521_30.0	taxol	IMPA	MaxFeretDiameter Nucleus	0.1667837360778458
797	Week3_25461_3_522_260.0	taxol	IMPA	MaxFeretDiameter Nucleus	-0.5425793790911808
798	Week3_25461_3_524_133.0	taxol	IMPA	MaxFeretDiameter Nucleus	-0.08402005289395341
799	Week3_25461_3_561_11.0	taxol	IMPA	MaxFeretDiameter Nucleus	1.1842419674321298
800	Week3_25461_3_561_36.0	taxol	IMPA	MaxFeretDiameter Nucleus	-0.36408333718794245
801	Week3_25461_3_561_70.0	taxol	IMPA	MaxFeretDiameter Nucleus	0.32251694976633855
802	Week3_25461_3_562_157.0	taxol	IMPA	MaxFeretDiameter Nucleus	-0.3062295905174302
803	Week3_25461_3_564_131.0	taxol	IMPA	MaxFeretDiameter Nucleus	-0.016370310232577095
804	Week3_25461_3_564_172.0	taxol	IMPA	MaxFeretDiameter Nucleus	0.03309868221296054
805	Week3_25461_3_637_165.0	taxol	IMPA	MaxFeretDiameter Nucleus	1.887138815811534
806	Week3_25461_3_637_208.0	taxol	IMPA	MaxFeretDiameter Nucleus	0.6849062301639613
807	Week3_25461_3_637_298.0	taxol	IMPA	MaxFeretDiameter Nucleus	-0.4082093700689752
808	Week3_25461_3_639_244.0	taxol	IMPA	MaxFeretDiameter Nucleus	-0.10892476065759321
809	Week3_25461_3_640_27.0	taxol	IMPA	MaxFeretDiameter Nucleus	-0.8501381973870862
810	Week3_25461_3_640_92.0	taxol	IMPA	MaxFeretDiameter Nucleus	-0.7601459460920229
811	Week3_25461_3_677_14.0	taxol	IMPA	MaxFeretDiameter Nucleus	-0.3397738554745257
812	Week3_25461_3_677_263.0	taxol	IMPA	MaxFeretDiameter Nucleus	-0.6362309416273585
813	Week3_25461_3_677_41.0	taxol	IMPA	MaxFeretDiameter Nucleus	-0.01909646394482527
814	Week3_25461_3_678_227.0	taxol	IMPA	MaxFeretDiameter Nucleus	-0.3021082295238127
815	Week3_25461_3_679_149.0	taxol	IMPA	MaxFeretDiameter Nucleus	-0.6772107462079027
816	Week3_25461_3_679_22.0	taxol	IMPA	MaxFeretDiameter Nucleus	-1.2460992039631096
817	Week3_25461_3_679_9.0	taxol	IMPA	MaxFeretDiameter Nucleus	-0.9322101348881386
818	Week3_25461_3_717_329.0	taxol	IMPA	MaxFeretDiameter Nucleus	-0.3424668200705469
819	Week3_25461_3_718_31.0	taxol	IMPA	MaxFeretDiameter Nucleus	-1.3391155909667516
820	Week3_25461_3_720_150.0	taxol	IMPA	MaxFeretDiameter Nucleus	-1.3800900753587393
821	Week3_25681_3_2881_202.0	taxol	IMPA	MaxFeretDiameter Nucleus	-0.006877247435722023
822	Week3_25681_3_2884_96.0	taxol	IMPA	MaxFeretDiameter Nucleus	-1.0512043723185462
823	Week3_25681_3_2921_204.0	taxol	IMPA	MaxFeretDiameter Nucleus	0.8523379207606608
824	Week3_25681_3_2922_195.0	taxol	IMPA	MaxFeretDiameter Nucleus	-0.5599476018062286
825	Week3_25681_3_2923_153.0	taxol	IMPA	MaxFeretDiameter Nucleus	-0.5272533305300119
826	Week3_25681_3_2924_112.0	taxol	IMPA	MaxFeretDiameter Nucleus	1.0872145110241391
827	Week3_25681_3_2961_114.0	taxol	IMPA	MaxFeretDiameter Nucleus	0.18872401345844766
828	Week3_25681_3_2961_19.0	taxol	IMPA	MaxFeretDiameter Nucleus	0.08597367003446285
829	Week3_25681_3_2961_22.0	taxol	IMPA	MaxFeretDiameter Nucleus	-0.38707381956977727
830	Week3_25681_3_2961_223.0	taxol	IMPA	MaxFeretDiameter Nucleus	-0.6949601827475611
831	Week3_25681_3_2961_296.0	taxol	IMPA	MaxFeretDiameter Nucleus	-0.5318475477710324
832	Week3_25681_3_2964_52.0	taxol	IMPA	MaxFeretDiameter Nucleus	0.7890599995787327
833	Week3_25681_3_3037_104.0	taxol	IMPA	MaxFeretDiameter Nucleus	-0.28453264336358924
834	Week3_25681_3_3037_261.0	taxol	IMPA	MaxFeretDiameter Nucleus	1.7369806877737695
835	Week3_25681_3_3037_65.0	taxol	IMPA	MaxFeretDiameter Nucleus	0.4194930109124581
836	Week3_25681_3_3038_61.0	taxol	IMPA	MaxFeretDiameter Nucleus	1.2780057404913623
837	Week3_25681_3_3039_53.0	taxol	IMPA	MaxFeretDiameter Nucleus	-0.24017420754549235
838	Week3_25681_3_3077_164.0	taxol	IMPA	MaxFeretDiameter Nucleus	0.09293828945460023
839	Week3_25681_3_3078_154.0	taxol	IMPA	MaxFeretDiameter Nucleus	0.14209674369477848
840	Week3_25681_3_3118_159.0	taxol	IMPA	MaxFeretDiameter Nucleus	-0.6067463260654798
841	Week3_25681_3_3118_32.0	taxol	IMPA	MaxFeretDiameter Nucleus	-0.16762116208375524
842	Week3_25681_3_3120_47.0	taxol	IMPA	MaxFeretDiameter Nucleus	-0.7391813173301238
843	Week3_25701_3_3121_99.0	taxol	IMPA	MaxFeretDiameter Nucleus	0.3285173397892148
844	Week3_25701_3_3123_112.0	taxol	IMPA	MaxFeretDiameter Nucleus	0.08938408386175146
845	Week3_25701_3_3124_72.0	taxol	IMPA	MaxFeretDiameter Nucleus	-0.32044168234953097
846	Week3_25701_3_3124_97.0	taxol	IMPA	MaxFeretDiameter Nucleus	-0.388964998093214
847	Week3_25701_3_3161_215.0	taxol	IMPA	MaxFeretDiameter Nucleus	-1.2092548843938038
848	Week3_25701_3_3204_12.0	taxol	IMPA	MaxFeretDiameter Nucleus	-0.10407081870269067
849	Week3_25701_3_3278_59.0	taxol	IMPA	MaxFeretDiameter Nucleus	0.02618325304776282
850	Week3_25701_3_3279_177.0	taxol	IMPA	MaxFeretDiameter Nucleus	0.18716321710032496
851	Week3_25701_3_3317_172.0	taxol	IMPA	MaxFeretDiameter Nucleus	-0.2190130009369282
852	Week3_25701_3_3318_153.0	taxol	IMPA	MaxFeretDiameter Nucleus	-0.15820728126041048
853	Week3_25701_3_3318_95.0	taxol	IMPA	MaxFeretDiameter Nucleus	-0.7041780170441647
854	Week3_25701_3_3320_198.0	taxol	IMPA	MaxFeretDiameter Nucleus	0.03961556533932948
855	Week3_25701_3_3320_98.0	taxol	IMPA	MaxFeretDiameter Nucleus	-0.6336832390500765
856	Week3_25701_3_3360_175.0	taxol	IMPA	MaxFeretDiameter Nucleus	0.17530748980072758
857	Week3_25701_3_3360_227.0	taxol	IMPA	MaxFeretDiameter Nucleus	-0.015083720764419533
858	Week3_25721_3_3363_114.0	taxol	IMPA	MaxFeretDiameter Nucleus	-0.2905235684146549
859	Week3_25721_3_3364_206.0	taxol	IMPA	MaxFeretDiameter Nucleus	0.3077975677927871
860	Week3_25721_3_3364_272.0	taxol	IMPA	MaxFeretDiameter Nucleus	-0.28114633224969415
861	Week3_25721_3_3401_41.0	taxol	IMPA	MaxFeretDiameter Nucleus	-0.08016544854049805
862	Week3_25721_3_3401_87.0	taxol	IMPA	MaxFeretDiameter Nucleus	-0.89650998351019
863	Week3_25721_3_3402_231.0	taxol	IMPA	MaxFeretDiameter Nucleus	0.08400293012937625
864	Week3_25721_3_3441_165.0	taxol	IMPA	MaxFeretDiameter Nucleus	-0.7031276085953723
865	Week3_25721_3_3441_88.0	taxol	IMPA	MaxFeretDiameter Nucleus	-0.7956257861486448
866	Week3_25721_3_3442_117.0	taxol	IMPA	MaxFeretDiameter Nucleus	-0.5946668554414191
867	Week3_25721_3_3442_223.0	taxol	IMPA	MaxFeretDiameter Nucleus	-0.851817936965117
868	Week3_25721_3_3442_265.0	taxol	IMPA	MaxFeretDiameter Nucleus	0.15939170053770552
869	Week3_25721_3_3442_301.0	taxol	IMPA	MaxFeretDiameter Nucleus	-0.214718015028838
870	Week3_25721_3_3442_73.0	taxol	IMPA	MaxFeretDiameter Nucleus	-0.6795187434870846
871	Week3_25721_3_3443_56.0	taxol	IMPA	MaxFeretDiameter Nucleus	-0.28537362168244124
872	Week3_25721_3_3444_12.0	taxol	IMPA	MaxFeretDiameter Nucleus	-0.6518470199775206
873	Week3_25721_3_3444_206.0	taxol	IMPA	MaxFeretDiameter Nucleus	0.1842693468437896
874	Week3_25721_3_3517_141.0	taxol	IMPA	MaxFeretDiameter Nucleus	0.6604067954775825
875	Week3_25721_3_3519_151.0	taxol	IMPA	MaxFeretDiameter Nucleus	-0.6208522523980514
876	Week3_25721_3_3519_94.0	taxol	IMPA	MaxFeretDiameter Nucleus	0.06841245849872186
877	Week3_25721_3_3520_13.0	taxol	IMPA	MaxFeretDiameter Nucleus	-0.6010944829489863
878	Week3_25721_3_3520_263.0	taxol	IMPA	MaxFeretDiameter Nucleus	-0.4622986680334929
879	Week3_25721_3_3557_43.0	taxol	IMPA	MaxFeretDiameter Nucleus	-0.8745857900508827
880	Week3_25721_3_3559_34.0	taxol	IMPA	MaxFeretDiameter Nucleus	-0.2293851514663955
881	Week3_25721_3_3560_20.0	taxol	IMPA	MaxFeretDiameter Nucleus	0.9707560058325055
882	Week3_25721_3_3560_218.0	taxol	IMPA	MaxFeretDiameter Nucleus	-0.19584464924629402
883	Week3_25721_3_3560_71.0	taxol	IMPA	MaxFeretDiameter Nucleus	-0.07600687065614563
884	Week3_25721_3_3597_202.0	taxol	IMPA	MaxFeretDiameter Nucleus	-0.4813045461569862
885	Week3_25721_3_3598_118.0	taxol	IMPA	MaxFeretDiameter Nucleus	-0.7279797386317748
886	Week3_25721_3_3598_48.0	taxol	IMPA	MaxFeretDiameter Nucleus	0.9557466125007649
887	Week3_25721_3_3600_100.0	taxol	IMPA	MaxFeretDiameter Nucleus	-0.1654925701652972
888	Week4_27801_4_2881_144.0	taxol	IMPA	MaxFeretDiameter Nucleus	-0.5043913979501352
889	Week4_27801_4_2882_237.0	taxol	IMPA	MaxFeretDiameter Nucleus	-0.47737304570593575
890	Week4_27801_4_2883_124.0	taxol	IMPA	MaxFeretDiameter Nucleus	-0.6339015961805515
891	Week4_27801_4_2884_102.0	taxol	IMPA	MaxFeretDiameter Nucleus	0.49172712599745555
892	Week4_27801_4_2922_125.0	taxol	IMPA	MaxFeretDiameter Nucleus	-0.5283256564496317
893	Week4_27801_4_2924_110.0	taxol	IMPA	MaxFeretDiameter Nucleus	-0.33827243503310106
894	Week4_27801_4_2924_60.0	taxol	IMPA	MaxFeretDiameter Nucleus	-0.22888841345016678
895	Week4_27801_4_2962_173.0	taxol	IMPA	MaxFeretDiameter Nucleus	-0.03115523366748938
896	Week4_27801_4_2962_196.0	taxol	IMPA	MaxFeretDiameter Nucleus	0.5482588824011995
897	Week4_27801_4_3037_140.0	taxol	IMPA	MaxFeretDiameter Nucleus	0.2308315416182693
898	Week4_27801_4_3038_21.0	taxol	IMPA	MaxFeretDiameter Nucleus	-0.09590894201334699
899	Week4_27801_4_3077_103.0	taxol	IMPA	MaxFeretDiameter Nucleus	-0.6168034469567695
900	Week4_27801_4_3077_194.0	taxol	IMPA	MaxFeretDiameter Nucleus	-0.10000463461707118
901	Week4_27801_4_3077_45.0	taxol	IMPA	MaxFeretDiameter Nucleus	-0.21282543206004811
902	Week4_27801_4_3078_35.0	taxol	IMPA	MaxFeretDiameter Nucleus	-0.10716299891556928
903	Week4_27801_4_3079_32.0	taxol	IMPA	MaxFeretDiameter Nucleus	-0.5118562815503783
904	Week4_27801_4_3080_163.0	taxol	IMPA	MaxFeretDiameter Nucleus	-0.07558734774785682
905	Week4_27801_4_3080_58.0	taxol	IMPA	MaxFeretDiameter Nucleus	0.5105938043623017
906	Week4_27801_4_3118_117.0	taxol	IMPA	MaxFeretDiameter Nucleus	-0.07012509589186469
907	Week4_27801_4_3119_87.0	taxol	IMPA	MaxFeretDiameter Nucleus	0.4721287542606924
908	Week4_27821_4_3122_107.0	taxol	IMPA	MaxFeretDiameter Nucleus	0.27855289163464686
909	Week4_27821_4_3122_57.0	taxol	IMPA	MaxFeretDiameter Nucleus	0.16405499683334476
910	Week4_27821_4_3122_65.0	taxol	IMPA	MaxFeretDiameter Nucleus	-0.8269852306923208
911	Week4_27821_4_3123_118.0	taxol	IMPA	MaxFeretDiameter Nucleus	-0.05227341724755939
912	Week4_27821_4_3162_265.0	taxol	IMPA	MaxFeretDiameter Nucleus	-0.6884405990028314
913	Week4_27821_4_3163_150.0	taxol	IMPA	MaxFeretDiameter Nucleus	-0.8107083079363705
914	Week4_27821_4_3201_176.0	taxol	IMPA	MaxFeretDiameter Nucleus	-1.116841918371754
915	Week4_27821_4_3203_117.0	taxol	IMPA	MaxFeretDiameter Nucleus	-0.159796141239233
916	Week4_27821_4_3204_165.0	taxol	IMPA	MaxFeretDiameter Nucleus	0.211920873971506
917	Week4_27821_4_3277_189.0	taxol	IMPA	MaxFeretDiameter Nucleus	-0.9005655880908293
918	Week4_27821_4_3277_232.0	taxol	IMPA	MaxFeretDiameter Nucleus	0.3554322056908909
919	Week4_27821_4_3280_50.0	taxol	IMPA	MaxFeretDiameter Nucleus	1.2324745666197008
920	Week4_27821_4_3358_176.0	taxol	IMPA	MaxFeretDiameter Nucleus	-0.109660858973711
921	Week4_27821_4_3359_135.0	taxol	IMPA	MaxFeretDiameter Nucleus	-0.15702038751467637
922	Week4_27821_4_3359_31.0	taxol	IMPA	MaxFeretDiameter Nucleus	-0.2608055186525622
923	Week4_27861_4_3601_126.0	taxol	IMPA	MaxFeretDiameter Nucleus	0.2659362884007464
924	Week4_27861_4_3602_301.0	taxol	IMPA	MaxFeretDiameter Nucleus	-0.3715592498956193
925	Week4_27861_4_3603_24.0	taxol	IMPA	MaxFeretDiameter Nucleus	0.003992436747468245
926	Week4_27861_4_3603_247.0	taxol	IMPA	MaxFeretDiameter Nucleus	0.08224055940243731
927	Week4_27861_4_3604_189.0	taxol	IMPA	MaxFeretDiameter Nucleus	1.3579570965708943
928	Week4_27861_4_3604_30.0	taxol	IMPA	MaxFeretDiameter Nucleus	-0.3175836076209566
929	Week4_27861_4_3641_221.0	taxol	IMPA	MaxFeretDiameter Nucleus	0.2842082042951716
930	Week4_27861_4_3642_33.0	taxol	IMPA	MaxFeretDiameter Nucleus	0.05125611342804579
931	Week4_27861_4_3644_106.0	taxol	IMPA	MaxFeretDiameter Nucleus	0.3956998283014166
932	Week4_27861_4_3644_11.0	taxol	IMPA	MaxFeretDiameter Nucleus	-0.7262284880776165
933	Week4_27861_4_3644_173.0	taxol	IMPA	MaxFeretDiameter Nucleus	-0.1728127871049351
934	Week4_27861_4_3644_83.0	taxol	IMPA	MaxFeretDiameter Nucleus	-1.6128793648943953
935	Week4_27861_4_3681_175.0	taxol	IMPA	MaxFeretDiameter Nucleus	-0.6131211836866997
936	Week4_27861_4_3681_54.0	taxol	IMPA	MaxFeretDiameter Nucleus	0.32029961075410485
937	Week4_27861_4_3682_69.0	taxol	IMPA	MaxFeretDiameter Nucleus	0.31113144933310855
938	Week4_27861_4_3683_120.0	taxol	IMPA	MaxFeretDiameter Nucleus	0.41134860403290735
939	Week4_27861_4_3757_165.0	taxol	IMPA	MaxFeretDiameter Nucleus	2.3391701591541754
940	Week4_27861_4_3760_158.0	taxol	IMPA	MaxFeretDiameter Nucleus	0.9919160670277819
941	Week4_27861_4_3760_210.0	taxol	IMPA	MaxFeretDiameter Nucleus	0.2674493803049343
942	Week4_27861_4_3760_65.0	taxol	IMPA	MaxFeretDiameter Nucleus	-0.6938811829573756
943	Week4_27861_4_3799_193.0	taxol	IMPA	MaxFeretDiameter Nucleus	0.3026537902732425
944	Week4_27861_4_3799_39.0	taxol	IMPA	MaxFeretDiameter Nucleus	0.07560101931656456
945	Week4_27861_4_3800_29.0	taxol	IMPA	MaxFeretDiameter Nucleus	0.6729260786662583
946	Week4_27861_4_3800_70.0	taxol	IMPA	MaxFeretDiameter Nucleus	-0.42845755643284933
947	Week7_34341_7_157_70.0	taxol	IMPA	MaxFeretDiameter Nucleus	-1.3197391006541332
948	Week7_34341_7_158_115.0	taxol	IMPA	MaxFeretDiameter Nucleus	0.6740519576773286
949	Week7_34341_7_158_127.0	taxol	IMPA	MaxFeretDiameter Nucleus	-1.3102756864902987
950	Week7_34341_7_159_244.0	taxol	IMPA	MaxFeretDiameter Nucleus	-0.5046520487580954
951	Week7_34341_7_159_270.0	taxol	IMPA	MaxFeretDiameter Nucleus	-0.8101138585248484
952	Week7_34341_7_160_58.0	taxol	IMPA	MaxFeretDiameter Nucleus	-0.39781851458384176
953	Week7_34341_7_160_86.0	taxol	IMPA	MaxFeretDiameter Nucleus	-0.4376020922866777
954	Week7_34341_7_198_77.0	taxol	IMPA	MaxFeretDiameter Nucleus	-1.1141558250187704
955	Week7_34341_7_237_82.0	taxol	IMPA	MaxFeretDiameter Nucleus	-0.42774250764392624
956	Week7_34341_7_237_97.0	taxol	IMPA	MaxFeretDiameter Nucleus	-0.10280473501348132
957	Week7_34341_7_238_150.0	taxol	IMPA	MaxFeretDiameter Nucleus	-0.027599138765347142
958	Week7_34341_7_238_190.0	taxol	IMPA	MaxFeretDiameter Nucleus	0.0942857509746414
959	Week7_34341_7_238_206.0	taxol	IMPA	MaxFeretDiameter Nucleus	-0.8237469862594071
960	Week7_34341_7_238_263.0	taxol	IMPA	MaxFeretDiameter Nucleus	-0.08232591018816784
961	Week7_34341_7_238_77.0	taxol	IMPA	MaxFeretDiameter Nucleus	-0.9514545827143969
962	Week7_34341_7_3_138.0	taxol	IMPA	MaxFeretDiameter Nucleus	-0.09764232739712908
963	Week7_34341_7_3_21.0	taxol	IMPA	MaxFeretDiameter Nucleus	0.2892989881643739
964	Week7_34341_7_43_117.0	taxol	IMPA	MaxFeretDiameter Nucleus	-0.8212329858418227
965	Week7_34341_7_43_236.0	taxol	IMPA	MaxFeretDiameter Nucleus	0.406305257965187
966	Week7_34341_7_4_217.0	taxol	IMPA	MaxFeretDiameter Nucleus	1.190033699048816
967	Week7_34341_7_84_108.0	taxol	IMPA	MaxFeretDiameter Nucleus	0.0869665430404324
968	Week7_34381_7_481_118.0	taxol	IMPA	MaxFeretDiameter Nucleus	0.4036143087074206
969	Week7_34381_7_481_19.0	taxol	IMPA	MaxFeretDiameter Nucleus	0.2564747417623194
970	Week7_34381_7_481_223.0	taxol	IMPA	MaxFeretDiameter Nucleus	-0.3517399726524699
971	Week7_34381_7_522_103.0	taxol	IMPA	MaxFeretDiameter Nucleus	-0.17525267691787935
972	Week7_34381_7_522_112.0	taxol	IMPA	MaxFeretDiameter Nucleus	0.51866193804395
973	Week7_34381_7_637_62.0	taxol	IMPA	MaxFeretDiameter Nucleus	-0.9491581560133912
974	Week7_34381_7_639_27.0	taxol	IMPA	MaxFeretDiameter Nucleus	0.2923806176148261
975	Week7_34381_7_640_185.0	taxol	IMPA	MaxFeretDiameter Nucleus	-1.8586931646747344
976	Week7_34381_7_640_83.0	taxol	IMPA	MaxFeretDiameter Nucleus	-0.5291249745300184
977	Week7_34381_7_677_159.0	taxol	IMPA	MaxFeretDiameter Nucleus	-0.53522522069472
978	Week7_34381_7_677_213.0	taxol	IMPA	MaxFeretDiameter Nucleus	-0.603243083007721
979	Week7_34381_7_717_105.0	taxol	IMPA	MaxFeretDiameter Nucleus	0.06446661053237335
980	Week7_34381_7_718_103.0	taxol	IMPA	MaxFeretDiameter Nucleus	0.10626262393196341
981	Week7_34381_7_718_155.0	taxol	IMPA	MaxFeretDiameter Nucleus	0.4162744510417724
982	Week7_34381_7_720_50.0	taxol	IMPA	MaxFeretDiameter Nucleus	0.48846412836315617
983	Week7_34641_7_2642_296.0	taxol	IMPA	MaxFeretDiameter Nucleus	0.23776175543392747
984	Week7_34641_7_2643_338.0	taxol	IMPA	MaxFeretDiameter Nucleus	0.5309604223588443
985	Week7_34641_7_2681_471.0	taxol	IMPA	MaxFeretDiameter Nucleus	-0.16378059632696912
986	Week7_34641_7_2682_171.0	taxol	IMPA	MaxFeretDiameter Nucleus	-0.6704095294375174
987	Week7_34641_7_2682_598.0	taxol	IMPA	MaxFeretDiameter Nucleus	0.2816541340996516
988	Week7_34641_7_2682_607.0	taxol	IMPA	MaxFeretDiameter Nucleus	-0.16942356066652337
989	Week7_34641_7_2724_295.0	taxol	IMPA	MaxFeretDiameter Nucleus	-0.6281467668043677
990	Week7_34641_7_2724_365.0	taxol	IMPA	MaxFeretDiameter Nucleus	-0.8073676224265719
991	Week7_34641_7_2798_117.0	taxol	IMPA	MaxFeretDiameter Nucleus	-0.25455361723906006
992	Week7_34641_7_2798_191.0	taxol	IMPA	MaxFeretDiameter Nucleus	-0.22820672024849864
993	Week7_34641_7_2800_364.0	taxol	IMPA	MaxFeretDiameter Nucleus	-0.6921171335110589
994	Week7_34641_7_2837_480.0	taxol	IMPA	MaxFeretDiameter Nucleus	-1.3620131362659422
995	Week7_34641_7_2838_341.0	taxol	IMPA	MaxFeretDiameter Nucleus	-0.7059863599910343
996	Week7_34641_7_2839_265.0	taxol	IMPA	MaxFeretDiameter Nucleus	0.1708544541079441
997	Week7_34641_7_2839_307.0	taxol	IMPA	MaxFeretDiameter Nucleus	-0.3889636573772055
998	Week7_34641_7_2877_256.0	taxol	IMPA	MaxFeretDiameter Nucleus	-0.6541484978169487
999	Week7_34641_7_2878_111.0	taxol	IMPA	MaxFeretDiameter Nucleus	-0.8775652863374017
1000	Week7_34641_7_2880_310.0	taxol	IMPA	MaxFeretDiameter Nucleus	-0.545161857660341
1001	Week8_38341_8_2644_31.0	taxol	IMPA	MaxFeretDiameter Nucleus	-0.33343900619024
1002	Week8_38341_8_2681_5.0	taxol	IMPA	MaxFeretDiameter Nucleus	-0.4901128037665017
1003	Week8_38341_8_2681_50.0	taxol	IMPA	MaxFeretDiameter Nucleus	-0.4187421922964877
1004	Week8_38341_8_2682_157.0	taxol	IMPA	MaxFeretDiameter Nucleus	-0.555415532402572
1005	Week8_38341_8_2724_3.0	taxol	IMPA	MaxFeretDiameter Nucleus	-2.815055938683161
1006	Week8_38341_8_2724_36.0	taxol	IMPA	MaxFeretDiameter Nucleus	-0.3894309373410862
1007	Week8_38341_8_2797_95.0	taxol	IMPA	MaxFeretDiameter Nucleus	-0.09877077517180402
1008	Week8_38341_8_2798_45.0	taxol	IMPA	MaxFeretDiameter Nucleus	-1.002843545454156
1009	Week8_38341_8_2798_58.0	taxol	IMPA	MaxFeretDiameter Nucleus	0.6483949376069282
1010	Week8_38341_8_2798_79.0	taxol	IMPA	MaxFeretDiameter Nucleus	0.2979871624067088
1011	Week8_38341_8_2799_117.0	taxol	IMPA	MaxFeretDiameter Nucleus	2.7715187765672122
1012	Week8_38341_8_2799_54.0	taxol	IMPA	MaxFeretDiameter Nucleus	-1.3763168007720823
1013	Week8_38341_8_2799_99.0	taxol	IMPA	MaxFeretDiameter Nucleus	0.6263878162431054
1014	Week8_38341_8_2800_37.0	taxol	IMPA	MaxFeretDiameter Nucleus	-0.9675476940126628
1015	Week8_38341_8_2837_8.0	taxol	IMPA	MaxFeretDiameter Nucleus	1.094113605053749
1016	Week8_38341_8_2840_43.0	taxol	IMPA	MaxFeretDiameter Nucleus	-0.14935800601760918
1017	Week8_38341_8_2878_56.0	taxol	IMPA	MaxFeretDiameter Nucleus	-0.6961432876455682
1018	Week8_38341_8_2879_66.0	taxol	IMPA	MaxFeretDiameter Nucleus	-0.4183351878154202
1019	Week8_38341_8_2880_38.0	taxol	IMPA	MaxFeretDiameter Nucleus	-0.6454680927516099
1020	Week8_38341_8_2880_9.0	taxol	IMPA	MaxFeretDiameter Nucleus	-0.4289887619904542
1021	Week8_38342_8_2881_39.0	taxol	IMPA	MaxFeretDiameter Nucleus	-0.5067859366853992
1022	Week8_38342_8_2882_44.0	taxol	IMPA	MaxFeretDiameter Nucleus	0.3321626790383198
1023	Week8_38342_8_2962_2.0	taxol	IMPA	MaxFeretDiameter Nucleus	-0.7317918842822723
1024	Week8_38342_8_2963_23.0	taxol	IMPA	MaxFeretDiameter Nucleus	-0.3290270310709781
1025	Week8_38342_8_2963_50.0	taxol	IMPA	MaxFeretDiameter Nucleus	1.005789978662521
1026	Week8_38342_8_2963_67.0	taxol	IMPA	MaxFeretDiameter Nucleus	0.10800943955992053
1027	Week8_38342_8_3037_24.0	taxol	IMPA	MaxFeretDiameter Nucleus	-0.8357387054930658
1028	Week8_38342_8_3039_102.0	taxol	IMPA	MaxFeretDiameter Nucleus	0.34075422027715285
1029	Week8_38342_8_3077_110.0	taxol	IMPA	MaxFeretDiameter Nucleus	-0.23546870787492624
1030	Week8_38342_8_3077_154.0	taxol	IMPA	MaxFeretDiameter Nucleus	-0.020483451459151546
1031	Week8_38342_8_3078_43.0	taxol	IMPA	MaxFeretDiameter Nucleus	-0.4289887619904542
1032	Week8_38342_8_3079_112.0	taxol	IMPA	MaxFeretDiameter Nucleus	-0.3972986754932299
1033	Week8_38342_8_3079_57.0	taxol	IMPA	MaxFeretDiameter Nucleus	-0.2394657332327738
1034	Week8_38342_8_3080_114.0	taxol	IMPA	MaxFeretDiameter Nucleus	-0.2138635463193413
1035	Week8_38342_8_3117_27.0	taxol	IMPA	MaxFeretDiameter Nucleus	1.2277275845899642
1036	Week8_38342_8_3119_31.0	taxol	IMPA	MaxFeretDiameter Nucleus	-0.3471784232921974
1037	Week8_38342_8_3119_69.0	taxol	IMPA	MaxFeretDiameter Nucleus	-0.23829502625650717
1038	Week8_38342_8_3120_55.0	taxol	IMPA	MaxFeretDiameter Nucleus	-0.8273177918115311
1039	Week8_38342_8_3120_74.0	taxol	IMPA	MaxFeretDiameter Nucleus	-0.254726552795112
1040	Week1_22123_1_85_18.0	taxol	True pert.	MaxFeretDiameter Nucleus	0.8834293672184044
1041	Week1_22123_1_85_25.0	taxol	True pert.	MaxFeretDiameter Nucleus	0.5022857130786228
1042	Week1_22123_1_85_51.0	taxol	True pert.	MaxFeretDiameter Nucleus	-1.0179766427438148
1043	Week1_22123_1_85_55.0	taxol	True pert.	MaxFeretDiameter Nucleus	0.49915160281604437
1044	Week1_22123_1_85_90.0	taxol	True pert.	MaxFeretDiameter Nucleus	0.598199313119683
1045	Week1_22123_1_86_14.0	taxol	True pert.	MaxFeretDiameter Nucleus	1.7572623738583635
1046	Week1_22123_1_86_19.0	taxol	True pert.	MaxFeretDiameter Nucleus	0.9771551928220631
1047	Week1_22123_1_86_26.0	taxol	True pert.	MaxFeretDiameter Nucleus	-0.627058050465293
1048	Week1_22123_1_86_37.0	taxol	True pert.	MaxFeretDiameter Nucleus	0.8281211027903428
1049	Week1_22123_1_86_38.0	taxol	True pert.	MaxFeretDiameter Nucleus	0.8281211027903428
1050	Week1_22123_1_86_42.0	taxol	True pert.	MaxFeretDiameter Nucleus	0.06781608817596939
1051	Week1_22123_1_86_63.0	taxol	True pert.	MaxFeretDiameter Nucleus	1.4096395959186345
1052	Week1_22123_1_86_9.0	taxol	True pert.	MaxFeretDiameter Nucleus	1.066992362293239
1053	Week1_22123_1_88_18.0	taxol	True pert.	MaxFeretDiameter Nucleus	0.5251853157739038
1054	Week1_22123_1_88_27.0	taxol	True pert.	MaxFeretDiameter Nucleus	3.113058448338722
1055	Week1_22123_1_88_41.0	taxol	True pert.	MaxFeretDiameter Nucleus	0.7951250398700151
1056	Week1_22123_1_88_46.0	taxol	True pert.	MaxFeretDiameter Nucleus	-1.0781732714565282
1057	Week1_22123_1_88_6.0	taxol	True pert.	MaxFeretDiameter Nucleus	0.3450159014271541
1058	Week1_22123_1_88_7.0	taxol	True pert.	MaxFeretDiameter Nucleus	-0.5692540102731225
1059	Week1_22123_1_89_13.0	taxol	True pert.	MaxFeretDiameter Nucleus	0.9522081840877037
1060	Week1_22123_1_89_25.0	taxol	True pert.	MaxFeretDiameter Nucleus	2.1244984459982246
1061	Week1_22123_1_89_42.0	taxol	True pert.	MaxFeretDiameter Nucleus	-0.43353380456272694
1062	Week1_22123_1_89_43.0	taxol	True pert.	MaxFeretDiameter Nucleus	-0.032287542710026436
1063	Week1_22123_1_89_44.0	taxol	True pert.	MaxFeretDiameter Nucleus	-0.8074754934812639
1064	Week1_22123_1_89_5.0	taxol	True pert.	MaxFeretDiameter Nucleus	0.2067175946333524
1065	Week1_22123_1_89_52.0	taxol	True pert.	MaxFeretDiameter Nucleus	-1.1774525571550352
1066	Week1_22123_1_89_6.0	taxol	True pert.	MaxFeretDiameter Nucleus	-0.6330019617193651
1067	Week1_22123_1_90_20.0	taxol	True pert.	MaxFeretDiameter Nucleus	2.560502623254026
1068	Week1_22123_1_90_6.0	taxol	True pert.	MaxFeretDiameter Nucleus	-0.48679888374355945
1069	Week1_22123_1_90_60.0	taxol	True pert.	MaxFeretDiameter Nucleus	0.6291506398673623
1070	Week1_22123_1_90_61.0	taxol	True pert.	MaxFeretDiameter Nucleus	-0.8808835979801614
1071	Week1_22123_1_91_20.0	taxol	True pert.	MaxFeretDiameter Nucleus	1.2573607315447501
1072	Week1_22123_1_91_39.0	taxol	True pert.	MaxFeretDiameter Nucleus	1.1679855815995448
1073	Week1_22123_1_91_46.0	taxol	True pert.	MaxFeretDiameter Nucleus	1.9161836814537565
1074	Week1_22123_1_91_47.0	taxol	True pert.	MaxFeretDiameter Nucleus	1.9161836814537565
1075	Week1_22123_1_91_68.0	taxol	True pert.	MaxFeretDiameter Nucleus	0.609038467767064
1076	Week1_22123_1_92_15.0	taxol	True pert.	MaxFeretDiameter Nucleus	-0.595873598350819
1077	Week1_22123_1_92_27.0	taxol	True pert.	MaxFeretDiameter Nucleus	-0.13277070576977482
1078	Week1_22123_1_92_28.0	taxol	True pert.	MaxFeretDiameter Nucleus	-0.6847629168507178
1079	Week1_22123_1_92_35.0	taxol	True pert.	MaxFeretDiameter Nucleus	0.8927917498453551
1080	Week1_22123_1_92_56.0	taxol	True pert.	MaxFeretDiameter Nucleus	-2.1025068097149284
1081	Week1_22123_1_93_10.0	taxol	True pert.	MaxFeretDiameter Nucleus	1.2885487202164665
1082	Week1_22123_1_93_14.0	taxol	True pert.	MaxFeretDiameter Nucleus	0.864061602294068
1083	Week1_22123_1_93_19.0	taxol	True pert.	MaxFeretDiameter Nucleus	0.6027935568047317
1084	Week1_22123_1_93_4.0	taxol	True pert.	MaxFeretDiameter Nucleus	-0.04055569326563152
1085	Week1_22123_1_93_41.0	taxol	True pert.	MaxFeretDiameter Nucleus	-0.06399222903349591
1086	Week1_22123_1_93_42.0	taxol	True pert.	MaxFeretDiameter Nucleus	-0.1728127871049351
1087	Week1_22123_1_93_6.0	taxol	True pert.	MaxFeretDiameter Nucleus	0.7985493686265797
1088	Week1_22123_1_94_1.0	taxol	True pert.	MaxFeretDiameter Nucleus	0.3343136552337137
1089	Week1_22123_1_94_10.0	taxol	True pert.	MaxFeretDiameter Nucleus	-0.12543136239710234
1090	Week1_22123_1_95_28.0	taxol	True pert.	MaxFeretDiameter Nucleus	0.31071950429013145
1091	Week1_22123_1_95_39.0	taxol	True pert.	MaxFeretDiameter Nucleus	-0.14523136984526305
1092	Week1_22123_1_95_8.0	taxol	True pert.	MaxFeretDiameter Nucleus	0.5569292245308182
1093	Week1_22123_1_96_45.0	taxol	True pert.	MaxFeretDiameter Nucleus	-1.8552150889446488
1094	Week1_22141_1_325_101.0	taxol	True pert.	MaxFeretDiameter Nucleus	1.9474199457395682
1095	Week1_22141_1_325_12.0	taxol	True pert.	MaxFeretDiameter Nucleus	-1.5374603074968736
1096	Week1_22141_1_325_31.0	taxol	True pert.	MaxFeretDiameter Nucleus	-0.4124765956252563
1097	Week1_22141_1_325_39.0	taxol	True pert.	MaxFeretDiameter Nucleus	0.11084780775788346
1098	Week1_22141_1_325_59.0	taxol	True pert.	MaxFeretDiameter Nucleus	0.20883243013085984
1099	Week1_22141_1_325_61.0	taxol	True pert.	MaxFeretDiameter Nucleus	0.2007994267589274
1100	Week1_22141_1_325_64.0	taxol	True pert.	MaxFeretDiameter Nucleus	0.4207171483597324
1101	Week1_22141_1_325_71.0	taxol	True pert.	MaxFeretDiameter Nucleus	0.46709529994436066
1102	Week1_22141_1_325_87.0	taxol	True pert.	MaxFeretDiameter Nucleus	-0.9193654580072479
1103	Week1_22141_1_325_99.0	taxol	True pert.	MaxFeretDiameter Nucleus	-0.0009570232425088063
1104	Week1_22141_1_326_10.0	taxol	True pert.	MaxFeretDiameter Nucleus	-0.9129430643959559
1105	Week1_22141_1_326_17.0	taxol	True pert.	MaxFeretDiameter Nucleus	-0.30528124103671106
1106	Week1_22141_1_326_20.0	taxol	True pert.	MaxFeretDiameter Nucleus	1.7542079932996235
1107	Week1_22141_1_326_48.0	taxol	True pert.	MaxFeretDiameter Nucleus	1.2657795602412283
1108	Week1_22141_1_326_56.0	taxol	True pert.	MaxFeretDiameter Nucleus	0.2517531291734892
1109	Week1_22141_1_326_59.0	taxol	True pert.	MaxFeretDiameter Nucleus	0.03599119766242884
1110	Week1_22141_1_326_72.0	taxol	True pert.	MaxFeretDiameter Nucleus	0.37753747314444114
1111	Week1_22141_1_326_90.0	taxol	True pert.	MaxFeretDiameter Nucleus	2.204982903419096
1112	Week1_22141_1_327_24.0	taxol	True pert.	MaxFeretDiameter Nucleus	1.4906589582021137
1113	Week1_22141_1_327_25.0	taxol	True pert.	MaxFeretDiameter Nucleus	3.2801361935133917
1114	Week1_22141_1_327_34.0	taxol	True pert.	MaxFeretDiameter Nucleus	0.506246012324344
1115	Week1_22141_1_327_67.0	taxol	True pert.	MaxFeretDiameter Nucleus	-0.07479861519434378
1116	Week1_22141_1_327_72.0	taxol	True pert.	MaxFeretDiameter Nucleus	2.1258110390282483
1117	Week1_22141_1_328_22.0	taxol	True pert.	MaxFeretDiameter Nucleus	-0.3162944855962978
1118	Week1_22141_1_328_42.0	taxol	True pert.	MaxFeretDiameter Nucleus	2.1130356057214326
1119	Week1_22141_1_328_43.0	taxol	True pert.	MaxFeretDiameter Nucleus	0.7709448610810536
1120	Week1_22141_1_328_47.0	taxol	True pert.	MaxFeretDiameter Nucleus	-0.516345574544248
1121	Week1_22141_1_329_37.0	taxol	True pert.	MaxFeretDiameter Nucleus	0.450334552572211
1122	Week1_22141_1_329_39.0	taxol	True pert.	MaxFeretDiameter Nucleus	1.3805164172695905
1123	Week1_22141_1_329_6.0	taxol	True pert.	MaxFeretDiameter Nucleus	-0.28853502859292113
1124	Week1_22141_1_329_61.0	taxol	True pert.	MaxFeretDiameter Nucleus	-0.6312850652968177
1125	Week1_22141_1_329_77.0	taxol	True pert.	MaxFeretDiameter Nucleus	-0.8210124628654748
1126	Week1_22141_1_330_16.0	taxol	True pert.	MaxFeretDiameter Nucleus	-0.13457544734842472
1127	Week1_22141_1_330_17.0	taxol	True pert.	MaxFeretDiameter Nucleus	-1.2679803180183211
1128	Week1_22141_1_330_27.0	taxol	True pert.	MaxFeretDiameter Nucleus	0.5940579129453339
1129	Week1_22141_1_330_35.0	taxol	True pert.	MaxFeretDiameter Nucleus	0.09069196560518532
1130	Week1_22141_1_330_56.0	taxol	True pert.	MaxFeretDiameter Nucleus	-0.8520665004077816
1131	Week1_22141_1_330_61.0	taxol	True pert.	MaxFeretDiameter Nucleus	-0.7627583143556088
1132	Week1_22141_1_330_62.0	taxol	True pert.	MaxFeretDiameter Nucleus	-0.4797141755531917
1133	Week1_22141_1_330_74.0	taxol	True pert.	MaxFeretDiameter Nucleus	-0.2353019157333382
1134	Week1_22141_1_331_37.0	taxol	True pert.	MaxFeretDiameter Nucleus	-0.16306460663523678
1135	Week1_22141_1_331_59.0	taxol	True pert.	MaxFeretDiameter Nucleus	1.762131210260644
1136	Week1_22141_1_333_13.0	taxol	True pert.	MaxFeretDiameter Nucleus	0.2248288701218699
1137	Week1_22141_1_334_19.0	taxol	True pert.	MaxFeretDiameter Nucleus	0.6366094592166457
1138	Week1_22141_1_334_31.0	taxol	True pert.	MaxFeretDiameter Nucleus	1.0429044821130562
1139	Week1_22141_1_334_49.0	taxol	True pert.	MaxFeretDiameter Nucleus	0.7141584444579688
1140	Week1_22141_1_334_71.0	taxol	True pert.	MaxFeretDiameter Nucleus	0.0328057640960447
1141	Week1_22141_1_334_73.0	taxol	True pert.	MaxFeretDiameter Nucleus	-0.5851593049239759
1142	Week1_22141_1_335_19.0	taxol	True pert.	MaxFeretDiameter Nucleus	-0.4016498100974965
1143	Week1_22141_1_335_4.0	taxol	True pert.	MaxFeretDiameter Nucleus	3.2161078706349984
1144	Week1_22141_1_335_48.0	taxol	True pert.	MaxFeretDiameter Nucleus	-0.009738697627552851
1145	Week1_22141_1_335_51.0	taxol	True pert.	MaxFeretDiameter Nucleus	-0.6558107878389905
1146	Week1_22141_1_336_12.0	taxol	True pert.	MaxFeretDiameter Nucleus	0.5727166587896523
1147	Week1_22141_1_336_17.0	taxol	True pert.	MaxFeretDiameter Nucleus	0.3708500556344823
1148	Week1_22161_1_565_68.0	taxol	True pert.	MaxFeretDiameter Nucleus	0.7139228061304648
1149	Week1_22161_1_566_70.0	taxol	True pert.	MaxFeretDiameter Nucleus	-0.5126753528970287
1150	Week1_22161_1_566_8.0	taxol	True pert.	MaxFeretDiameter Nucleus	-1.1014153010041925
1151	Week1_22161_1_568_103.0	taxol	True pert.	MaxFeretDiameter Nucleus	1.9681632532687015
1152	Week1_22161_1_568_43.0	taxol	True pert.	MaxFeretDiameter Nucleus	-0.8222184586297547
1153	Week1_22161_1_568_58.0	taxol	True pert.	MaxFeretDiameter Nucleus	-0.3617827607449101
1154	Week1_22161_1_568_59.0	taxol	True pert.	MaxFeretDiameter Nucleus	-0.07428354746356251
1155	Week1_22161_1_568_66.0	taxol	True pert.	MaxFeretDiameter Nucleus	0.9509165230096601
1156	Week1_22161_1_568_75.0	taxol	True pert.	MaxFeretDiameter Nucleus	2.379198878664697
1157	Week1_22161_1_568_87.0	taxol	True pert.	MaxFeretDiameter Nucleus	-0.033979688158884205
1158	Week1_22161_1_568_99.0	taxol	True pert.	MaxFeretDiameter Nucleus	-2.222719324997906
1159	Week1_22161_1_569_19.0	taxol	True pert.	MaxFeretDiameter Nucleus	-0.6454680927516099
1160	Week1_22161_1_569_38.0	taxol	True pert.	MaxFeretDiameter Nucleus	-0.5442255286136211
1161	Week1_22161_1_570_31.0	taxol	True pert.	MaxFeretDiameter Nucleus	1.6844399662512384
1162	Week1_22161_1_570_36.0	taxol	True pert.	MaxFeretDiameter Nucleus	0.004929035790534628
1163	Week1_22161_1_571_10.0	taxol	True pert.	MaxFeretDiameter Nucleus	0.3255946239946025
1164	Week1_22161_1_571_19.0	taxol	True pert.	MaxFeretDiameter Nucleus	-0.22144844031008312
1165	Week1_22161_1_572_37.0	taxol	True pert.	MaxFeretDiameter Nucleus	0.7189345883964526
1166	Week1_22161_1_572_38.0	taxol	True pert.	MaxFeretDiameter Nucleus	0.429893273456051
1167	Week1_22161_1_572_40.0	taxol	True pert.	MaxFeretDiameter Nucleus	1.0662066005214819
1168	Week1_22161_1_572_51.0	taxol	True pert.	MaxFeretDiameter Nucleus	1.5080195708759465
1169	Week1_22161_1_573_15.0	taxol	True pert.	MaxFeretDiameter Nucleus	1.8023043710629112
1170	Week1_22161_1_573_41.0	taxol	True pert.	MaxFeretDiameter Nucleus	-0.6050643283638897
1171	Week1_22161_1_573_60.0	taxol	True pert.	MaxFeretDiameter Nucleus	0.823056472271338
1172	Week1_22161_1_573_7.0	taxol	True pert.	MaxFeretDiameter Nucleus	-0.9176321808809059
1173	Week1_22161_1_574_12.0	taxol	True pert.	MaxFeretDiameter Nucleus	-1.286065884577832
1174	Week1_22161_1_574_21.0	taxol	True pert.	MaxFeretDiameter Nucleus	-0.09424232431720225
1175	Week1_22161_1_574_28.0	taxol	True pert.	MaxFeretDiameter Nucleus	-0.5238276206090997
1176	Week1_22161_1_574_30.0	taxol	True pert.	MaxFeretDiameter Nucleus	0.6040598702664896
1177	Week1_22161_1_574_61.0	taxol	True pert.	MaxFeretDiameter Nucleus	-0.5733833461478383
1178	Week1_22161_1_575_36.0	taxol	True pert.	MaxFeretDiameter Nucleus	2.355705110089815
1179	Week1_22161_1_575_60.0	taxol	True pert.	MaxFeretDiameter Nucleus	1.5181194920712302
1180	Week10_40111_0_157_120.0	taxol	Baseline	Perimeter Nucleus	-0.8680208244499832
1181	Week10_40111_0_157_137.0	taxol	Baseline	Perimeter Nucleus	-0.6031384529643583
1182	Week10_40111_0_157_65.0	taxol	Baseline	Perimeter Nucleus	-0.6472769596321983
1183	Week10_40111_0_158_302.0	taxol	Baseline	Perimeter Nucleus	-0.7510872614655066
1184	Week10_40111_0_158_40.0	taxol	Baseline	Perimeter Nucleus	-0.8866476263998605
1185	Week10_40111_0_160_108.0	taxol	Baseline	Perimeter Nucleus	-1.0593394954460964
1186	Week10_40111_0_197_325.0	taxol	Baseline	Perimeter Nucleus	-1.010435200356395
1187	Week10_40111_0_1_245.0	taxol	Baseline	Perimeter Nucleus	-1.1971180935327501
1188	Week10_40111_0_237_392.0	taxol	Baseline	Perimeter Nucleus	-0.9716098721637704
1189	Week10_40111_0_237_403.0	taxol	Baseline	Perimeter Nucleus	-0.15934990893420833
1190	Week10_40111_0_238_24.0	taxol	Baseline	Perimeter Nucleus	-0.22139543460954259
1191	Week10_40111_0_239_194.0	taxol	Baseline	Perimeter Nucleus	-1.241860149027234
1192	Week10_40111_0_240_360.0	taxol	Baseline	Perimeter Nucleus	-0.4328830644423437
1193	Week10_40111_0_2_309.0	taxol	Baseline	Perimeter Nucleus	-1.034994198537722
1194	Week10_40111_0_41_259.0	taxol	Baseline	Perimeter Nucleus	-0.8666200611754767
1195	Week10_40111_0_42_339.0	taxol	Baseline	Perimeter Nucleus	-0.8925392301827181
1196	Week10_40111_0_43_173.0	taxol	Baseline	Perimeter Nucleus	-1.0473792058861136
1197	Week10_40111_0_43_33.0	taxol	Baseline	Perimeter Nucleus	0.3622505873725585
1198	Week10_40111_0_4_372.0	taxol	Baseline	Perimeter Nucleus	-0.8930681138501092
1199	Week10_40111_0_81_19.0	taxol	Baseline	Perimeter Nucleus	-0.9807755615778897
1200	Week10_40111_0_81_447.0	taxol	Baseline	Perimeter Nucleus	-1.0792203335207422
1201	Week10_40111_0_82_185.0	taxol	Baseline	Perimeter Nucleus	-1.0543407834299834
1202	Week10_40111_0_82_259.0	taxol	Baseline	Perimeter Nucleus	-0.9832895938082775
1203	Week10_40115_0_242_116.0	taxol	Baseline	Perimeter Nucleus	-0.932083625382393
1204	Week10_40115_0_242_155.0	taxol	Baseline	Perimeter Nucleus	-1.3772084643374958
1205	Week10_40115_0_242_187.0	taxol	Baseline	Perimeter Nucleus	-0.7731486934771105
1206	Week10_40115_0_281_8.0	taxol	Baseline	Perimeter Nucleus	-0.46435334706638265
1207	Week10_40115_0_281_90.0	taxol	Baseline	Perimeter Nucleus	-1.2149781661655732
1208	Week10_40115_0_282_270.0	taxol	Baseline	Perimeter Nucleus	-0.5666922603221675
1209	Week10_40115_0_321_210.0	taxol	Baseline	Perimeter Nucleus	-0.9612349451935536
1210	Week10_40115_0_322_218.0	taxol	Baseline	Perimeter Nucleus	-0.27582374570608365
1211	Week10_40115_0_324_72.0	taxol	Baseline	Perimeter Nucleus	-0.7163363247747236
1212	Week10_40115_0_400_124.0	taxol	Baseline	Perimeter Nucleus	-1.2156864766058408
1213	Week10_40115_0_400_158.0	taxol	Baseline	Perimeter Nucleus	-0.4567653419259825
1214	Week10_40115_0_438_223.0	taxol	Baseline	Perimeter Nucleus	-0.34167057631121556
1215	Week10_40115_0_439_162.0	taxol	Baseline	Perimeter Nucleus	-0.9238136019844339
1216	Week10_40115_0_439_20.0	taxol	Baseline	Perimeter Nucleus	-0.6304110273894153
1217	Week10_40115_0_477_281.0	taxol	Baseline	Perimeter Nucleus	-0.7307679242992833
1218	Week10_40115_0_477_63.0	taxol	Baseline	Perimeter Nucleus	-1.310407137357397
1219	Week10_40115_0_478_140.0	taxol	Baseline	Perimeter Nucleus	-1.075815431860128
1220	Week10_40115_0_478_33.0	taxol	Baseline	Perimeter Nucleus	-1.100372640203123
1221	Week10_40115_0_479_163.0	taxol	Baseline	Perimeter Nucleus	-0.3031839484463213
1222	Week10_40119_0_482_25.0	taxol	Baseline	Perimeter Nucleus	-0.37093977180138676
1223	Week10_40119_0_483_159.0	taxol	Baseline	Perimeter Nucleus	-0.8033415115350028
1224	Week10_40119_0_483_331.0	taxol	Baseline	Perimeter Nucleus	-1.1979255047903143
1225	Week10_40119_0_522_260.0	taxol	Baseline	Perimeter Nucleus	-0.9333604635051236
1226	Week10_40119_0_522_263.0	taxol	Baseline	Perimeter Nucleus	-0.5617188560776802
1227	Week10_40119_0_523_155.0	taxol	Baseline	Perimeter Nucleus	-0.45007133843289043
1228	Week10_40119_0_523_232.0	taxol	Baseline	Perimeter Nucleus	-1.0039495286212603
1229	Week10_40119_0_562_193.0	taxol	Baseline	Perimeter Nucleus	-1.0486012763118575
1230	Week10_40119_0_563_127.0	taxol	Baseline	Perimeter Nucleus	-0.7919330151210696
1231	Week10_40119_0_564_133.0	taxol	Baseline	Perimeter Nucleus	-0.6183087177737133
1232	Week10_40119_0_564_262.0	taxol	Baseline	Perimeter Nucleus	-1.0888936259668731
1233	Week10_40119_0_640_143.0	taxol	Baseline	Perimeter Nucleus	-0.8391686864209587
1234	Week10_40119_0_677_207.0	taxol	Baseline	Perimeter Nucleus	-0.8864043577208457
1235	Week10_40119_0_678_185.0	taxol	Baseline	Perimeter Nucleus	-1.1992688425935074
1236	Week10_40119_0_678_619.0	taxol	Baseline	Perimeter Nucleus	-0.5997416003074462
1237	Week10_40119_0_679_254.0	taxol	Baseline	Perimeter Nucleus	-0.6996210213484443
1238	Week10_40119_0_717_33.0	taxol	Baseline	Perimeter Nucleus	-0.2576809753405696
1239	Week1_22123_1_157_191.0	taxol	Baseline	Perimeter Nucleus	-1.1137293619000426
1240	Week1_22123_1_159_39.0	taxol	Baseline	Perimeter Nucleus	0.5952858892314876
1241	Week1_22123_1_159_70.0	taxol	Baseline	Perimeter Nucleus	-0.3924874438275153
1242	Week1_22123_1_197_59.0	taxol	Baseline	Perimeter Nucleus	-0.36512724108727823
1243	Week1_22123_1_198_110.0	taxol	Baseline	Perimeter Nucleus	-1.1157551924035503
1244	Week1_22123_1_1_27.0	taxol	Baseline	Perimeter Nucleus	-1.1574276511411097
1245	Week1_22123_1_237_8.0	taxol	Baseline	Perimeter Nucleus	-1.2304457334268166
1246	Week1_22123_1_238_29.0	taxol	Baseline	Perimeter Nucleus	0.4602728788249167
1247	Week1_22123_1_240_166.0	taxol	Baseline	Perimeter Nucleus	-1.3485046643127065
1248	Week1_22123_1_2_18.0	taxol	Baseline	Perimeter Nucleus	-0.6141042261778517
1249	Week1_22123_1_43_264.0	taxol	Baseline	Perimeter Nucleus	-1.4279402093122797
1250	Week1_22123_1_83_164.0	taxol	Baseline	Perimeter Nucleus	-0.803235734801524
1251	Week1_22123_1_84_163.0	taxol	Baseline	Perimeter Nucleus	-0.8162043935142942
1252	Week1_22141_1_241_199.0	taxol	Baseline	Perimeter Nucleus	-0.28000684918586877
1253	Week1_22141_1_241_226.0	taxol	Baseline	Perimeter Nucleus	-0.46555716159312993
1254	Week1_22141_1_241_234.0	taxol	Baseline	Perimeter Nucleus	-1.119383746476652
1255	Week1_22141_1_241_78.0	taxol	Baseline	Perimeter Nucleus	-0.8961506737629594
1256	Week1_22141_1_241_81.0	taxol	Baseline	Perimeter Nucleus	-0.7490170978416911
1257	Week1_22141_1_243_24.0	taxol	Baseline	Perimeter Nucleus	-0.44932338397754945
1258	Week1_22141_1_243_35.0	taxol	Baseline	Perimeter Nucleus	-0.23670496321398485
1259	Week1_22141_1_244_64.0	taxol	Baseline	Perimeter Nucleus	-0.9299586940615899
1260	Week1_22141_1_282_114.0	taxol	Baseline	Perimeter Nucleus	-0.14952953137067526
1261	Week1_22141_1_282_242.0	taxol	Baseline	Perimeter Nucleus	-0.4948263570833001
1262	Week1_22141_1_282_49.0	taxol	Baseline	Perimeter Nucleus	-0.8435280844565395
1263	Week1_22141_1_282_82.0	taxol	Baseline	Perimeter Nucleus	-0.9942762361751294
1264	Week1_22141_1_283_45.0	taxol	Baseline	Perimeter Nucleus	-0.5064514185115178
1265	Week1_22141_1_321_164.0	taxol	Baseline	Perimeter Nucleus	-0.07014864658739162
1266	Week1_22141_1_321_28.0	taxol	Baseline	Perimeter Nucleus	-0.640260614391342
1267	Week1_22141_1_321_68.0	taxol	Baseline	Perimeter Nucleus	-1.0591257941731413
1268	Week1_22141_1_324_54.0	taxol	Baseline	Perimeter Nucleus	-0.4171479231303242
1269	Week1_22141_1_397_141.0	taxol	Baseline	Perimeter Nucleus	-0.0014383268573583264
1270	Week1_22141_1_398_18.0	taxol	Baseline	Perimeter Nucleus	-0.030458204195750047
1271	Week1_22141_1_399_246.0	taxol	Baseline	Perimeter Nucleus	-0.9090160615159162
1272	Week1_22141_1_480_98.0	taxol	Baseline	Perimeter Nucleus	0.05809733673010352
1273	Week1_22161_1_481_13.0	taxol	Baseline	Perimeter Nucleus	-1.0336115836815143
1274	Week1_22161_1_481_15.0	taxol	Baseline	Perimeter Nucleus	-1.0392659682581238
1275	Week1_22161_1_482_11.0	taxol	Baseline	Perimeter Nucleus	-0.7938785196689951
1276	Week1_22161_1_482_262.0	taxol	Baseline	Perimeter Nucleus	0.4689916748960793
1277	Week1_22161_1_484_109.0	taxol	Baseline	Perimeter Nucleus	-0.6963397408382827
1278	Week1_22161_1_484_46.0	taxol	Baseline	Perimeter Nucleus	-0.7493363073723736
1279	Week1_22161_1_521_122.0	taxol	Baseline	Perimeter Nucleus	-0.7348780041830851
1280	Week1_22161_1_521_126.0	taxol	Baseline	Perimeter Nucleus	-0.7893094474967066
1281	Week1_22161_1_522_124.0	taxol	Baseline	Perimeter Nucleus	-0.3843705550197246
1282	Week1_22161_1_522_157.0	taxol	Baseline	Perimeter Nucleus	-0.7467826311269129
1283	Week1_22161_1_523_131.0	taxol	Baseline	Perimeter Nucleus	-0.928928041873558
1284	Week1_22161_1_524_16.0	taxol	Baseline	Perimeter Nucleus	-0.11104290350578097
1285	Week1_22161_1_562_164.0	taxol	Baseline	Perimeter Nucleus	-0.09807424479301073
1286	Week1_22161_1_562_45.0	taxol	Baseline	Perimeter Nucleus	-0.8901351448283259
1287	Week1_22161_1_637_101.0	taxol	Baseline	Perimeter Nucleus	-0.030458204195750557
1288	Week1_22161_1_637_75.0	taxol	Baseline	Perimeter Nucleus	-0.409778988777875
1289	Week1_22161_1_639_182.0	taxol	Baseline	Perimeter Nucleus	-0.030458204195750557
1290	Week1_22161_1_639_65.0	taxol	Baseline	Perimeter Nucleus	-0.809400854627227
1291	Week1_22161_1_640_12.0	taxol	Baseline	Perimeter Nucleus	-0.8103553510021927
1292	Week1_22161_1_640_130.0	taxol	Baseline	Perimeter Nucleus	-0.9890656127243953
1293	Week1_22161_1_678_22.0	taxol	Baseline	Perimeter Nucleus	-0.7654970613919702
1294	Week1_22161_1_718_57.0	taxol	Baseline	Perimeter Nucleus	-0.3502433251904121
1295	Week1_22361_1_2881_125.0	taxol	Baseline	Perimeter Nucleus	-0.19098918375444662
1296	Week1_22361_1_2882_108.0	taxol	Baseline	Perimeter Nucleus	-1.1287906102781404
1297	Week1_22361_1_2882_176.0	taxol	Baseline	Perimeter Nucleus	-0.836988987403167
1298	Week1_22361_1_2882_77.0	taxol	Baseline	Perimeter Nucleus	-0.734166561525736
1299	Week1_22361_1_2883_15.0	taxol	Baseline	Perimeter Nucleus	-0.9060915402598659
1300	Week1_22361_1_2883_233.0	taxol	Baseline	Perimeter Nucleus	-1.0415849310710017
1301	Week1_22361_1_2883_256.0	taxol	Baseline	Perimeter Nucleus	-0.9277242273468113
1302	Week1_22361_1_2883_263.0	taxol	Baseline	Perimeter Nucleus	-0.701601999768926
1303	Week1_22361_1_2921_111.0	taxol	Baseline	Perimeter Nucleus	-0.33355368750342534
1304	Week1_22361_1_2921_196.0	taxol	Baseline	Perimeter Nucleus	-0.8067439074219525
1305	Week1_22361_1_2921_72.0	taxol	Baseline	Perimeter Nucleus	-0.3266406132223824
1306	Week1_22361_1_2923_195.0	taxol	Baseline	Perimeter Nucleus	-0.10998513617100028
1307	Week1_22361_1_2923_32.0	taxol	Baseline	Perimeter Nucleus	-0.6017739865264476
1308	Week1_22361_1_2963_210.0	taxol	Baseline	Perimeter Nucleus	0.022164385110669864
1309	Week1_22361_1_2964_200.0	taxol	Baseline	Perimeter Nucleus	-0.38958117847045926
1310	Week1_22361_1_2964_81.0	taxol	Baseline	Perimeter Nucleus	-0.9438849813664079
1311	Week1_22361_1_2964_92.0	taxol	Baseline	Perimeter Nucleus	-0.28198886553178565
1312	Week1_22361_1_3037_100.0	taxol	Baseline	Perimeter Nucleus	-0.07510995188634681
1313	Week1_22361_1_3038_111.0	taxol	Baseline	Perimeter Nucleus	0.39265683822765546
1314	Week1_22361_1_3039_32.0	taxol	Baseline	Perimeter Nucleus	-0.7703853430949416
1315	Week1_22361_1_3080_193.0	taxol	Baseline	Perimeter Nucleus	-1.3422300090930288
1316	Week1_22361_1_3117_163.0	taxol	Baseline	Perimeter Nucleus	-1.0652909139988438
1317	Week1_22361_1_3118_86.0	taxol	Baseline	Perimeter Nucleus	-0.7784109524077524
1318	Week1_22361_1_3120_123.0	taxol	Baseline	Perimeter Nucleus	-1.2449556720960115
1319	Week1_22361_1_3120_206.0	taxol	Baseline	Perimeter Nucleus	-0.9215591075211093
1320	Week1_22381_1_3122_144.0	taxol	Baseline	Perimeter Nucleus	-0.7860839726089681
1321	Week1_22381_1_3122_34.0	taxol	Baseline	Perimeter Nucleus	0.02978263761489961
1322	Week1_22381_1_3123_46.0	taxol	Baseline	Perimeter Nucleus	-0.9837723725058092
1323	Week1_22381_1_3124_101.0	taxol	Baseline	Perimeter Nucleus	-0.9045502603034401
1324	Week1_22381_1_3161_51.0	taxol	Baseline	Perimeter Nucleus	-0.7868986862261311
1325	Week1_22381_1_3163_61.0	taxol	Baseline	Perimeter Nucleus	-0.2639921423582387
1326	Week1_22381_1_3163_73.0	taxol	Baseline	Perimeter Nucleus	-0.45804218004871255
1327	Week1_22381_1_3201_42.0	taxol	Baseline	Perimeter Nucleus	0.18513950552085137
1328	Week1_22381_1_3202_76.0	taxol	Baseline	Perimeter Nucleus	-0.9506885202534746
1329	Week1_22381_1_3278_115.0	taxol	Baseline	Perimeter Nucleus	-1.0321760804585662
1330	Week1_22381_1_3278_195.0	taxol	Baseline	Perimeter Nucleus	-0.8732959162502706
1331	Week1_22381_1_3280_133.0	taxol	Baseline	Perimeter Nucleus	-0.3985065164612497
1332	Week1_22381_1_3317_234.0	taxol	Baseline	Perimeter Nucleus	-0.775772261101474
1333	Week1_22381_1_3358_179.0	taxol	Baseline	Perimeter Nucleus	-0.30559157749981486
1334	Week1_22381_1_3358_231.0	taxol	Baseline	Perimeter Nucleus	-0.2634935060546792
1335	Week1_22381_1_3358_262.0	taxol	Baseline	Perimeter Nucleus	-0.6700284461850736
1336	Week1_22381_1_3359_201.0	taxol	Baseline	Perimeter Nucleus	-0.7040060851233182
1337	Week1_22381_1_3359_239.0	taxol	Baseline	Perimeter Nucleus	-0.4445081258705614
1338	Week1_22401_1_3362_169.0	taxol	Baseline	Perimeter Nucleus	0.07599078894383705
1339	Week1_22401_1_3401_157.0	taxol	Baseline	Perimeter Nucleus	-1.0044481649248214
1340	Week1_22401_1_3401_90.0	taxol	Baseline	Perimeter Nucleus	-0.6121952334279176
1341	Week1_22401_1_3404_245.0	taxol	Baseline	Perimeter Nucleus	-1.0343557794763567
1342	Week1_22401_1_3404_86.0	taxol	Baseline	Perimeter Nucleus	-0.6799510567829846
1343	Week1_22401_1_3442_199.0	taxol	Baseline	Perimeter Nucleus	-0.7005014562019917
1344	Week1_22401_1_3443_181.0	taxol	Baseline	Perimeter Nucleus	-0.46676097611987566
1345	Week1_22401_1_3443_242.0	taxol	Baseline	Perimeter Nucleus	-0.28504117808080676
1346	Week1_22401_1_3443_88.0	taxol	Baseline	Perimeter Nucleus	0.06054147758158896
1347	Week1_22401_1_3444_142.0	taxol	Baseline	Perimeter Nucleus	-0.7472082438344896
1348	Week1_22401_1_3444_68.0	taxol	Baseline	Perimeter Nucleus	-1.5201328595576666
1349	Week1_22401_1_3517_82.0	taxol	Baseline	Perimeter Nucleus	-0.7997275621810961
1350	Week1_22401_1_3517_91.0	taxol	Baseline	Perimeter Nucleus	-0.6966041826719784
1351	Week1_22401_1_3520_76.0	taxol	Baseline	Perimeter Nucleus	-0.265195956884986
1352	Week1_22401_1_3557_41.0	taxol	Baseline	Perimeter Nucleus	-0.15569465119637826
1353	Week1_22401_1_3559_43.0	taxol	Baseline	Perimeter Nucleus	-1.3243365568792957
1354	Week1_22401_1_3559_67.0	taxol	Baseline	Perimeter Nucleus	-0.8608561412048921
1355	Week1_22401_1_3560_182.0	taxol	Baseline	Perimeter Nucleus	-0.20395784246721635
1356	Week1_22401_1_3598_231.0	taxol	Baseline	Perimeter Nucleus	-0.7403530694675161
1357	Week1_22401_1_3598_69.0	taxol	Baseline	Perimeter Nucleus	0.3003803183275864
1358	Week2_24121_2_157_50.0	taxol	Baseline	Perimeter Nucleus	-0.3887299530553064
1359	Week2_24121_2_197_7.0	taxol	Baseline	Perimeter Nucleus	0.21490733731458356
1360	Week2_24121_2_238_180.0	taxol	Baseline	Perimeter Nucleus	-1.421731275328988
1361	Week2_24121_2_238_80.0	taxol	Baseline	Perimeter Nucleus	-0.976911667628787
1362	Week2_24121_2_239_109.0	taxol	Baseline	Perimeter Nucleus	-0.40261659634505154
1363	Week2_24121_2_41_63.0	taxol	Baseline	Perimeter Nucleus	-0.7602219695916808
1364	Week2_24121_2_43_118.0	taxol	Baseline	Perimeter Nucleus	-1.3596676012353561
1365	Week2_24121_2_44_33.0	taxol	Baseline	Perimeter Nucleus	-1.2301812915931218
1366	Week2_24121_2_81_116.0	taxol	Baseline	Perimeter Nucleus	-1.0269503333259162
1367	Week2_24121_2_82_2.0	taxol	Baseline	Perimeter Nucleus	-0.04278844384715449
1368	Week2_24141_2_241_150.0	taxol	Baseline	Perimeter Nucleus	-0.6761935660107756
1369	Week2_24141_2_241_7.0	taxol	Baseline	Perimeter Nucleus	-0.7077671195946275
1370	Week2_24141_2_282_84.0	taxol	Baseline	Perimeter Nucleus	-0.7591128707783168
1371	Week2_24141_2_283_150.0	taxol	Baseline	Perimeter Nucleus	-0.45343346386135075
1372	Week2_24141_2_321_74.0	taxol	Baseline	Perimeter Nucleus	-0.08999386778321292
1373	Week2_24141_2_324_157.0	taxol	Baseline	Perimeter Nucleus	0.07989432690801156
1374	Week2_24141_2_398_128.0	taxol	Baseline	Perimeter Nucleus	0.7441250482001446
1375	Week2_24141_2_398_59.0	taxol	Baseline	Perimeter Nucleus	-0.6963913763181898
1376	Week2_24141_2_438_95.0	taxol	Baseline	Perimeter Nucleus	-0.8967343251273375
1377	Week2_24141_2_439_142.0	taxol	Baseline	Perimeter Nucleus	-0.7313698315626577
1378	Week2_24141_2_477_152.0	taxol	Baseline	Perimeter Nucleus	-0.7945169387303609
1379	Week2_24141_2_477_32.0	taxol	Baseline	Perimeter Nucleus	-0.8848782014463346
1380	Week2_24141_2_478_16.0	taxol	Baseline	Perimeter Nucleus	-0.2915588870181021
1381	Week2_24141_2_478_22.0	taxol	Baseline	Perimeter Nucleus	-1.0693311025037433
1382	Week2_24141_2_478_91.0	taxol	Baseline	Perimeter Nucleus	-0.5360732031132829
1383	Week2_24141_2_480_79.0	taxol	Baseline	Perimeter Nucleus	-1.168730370821563
1384	Week2_24161_2_483_33.0	taxol	Baseline	Perimeter Nucleus	-0.33585804559710597
1385	Week2_24161_2_522_106.0	taxol	Baseline	Perimeter Nucleus	-1.1811701458669426
1386	Week2_24161_2_522_74.0	taxol	Baseline	Perimeter Nucleus	-0.030458204195750047
1387	Week2_24161_2_522_90.0	taxol	Baseline	Perimeter Nucleus	-0.28454254177724675
1388	Week2_24161_2_523_15.0	taxol	Baseline	Perimeter Nucleus	-0.7660259450593597
1389	Week2_24161_2_562_23.0	taxol	Baseline	Perimeter Nucleus	-0.48345061380686244
1390	Week2_24161_2_564_44.0	taxol	Baseline	Perimeter Nucleus	-0.5578701932911914
1391	Week2_24161_2_638_11.0	taxol	Baseline	Perimeter Nucleus	-0.42005418848737874
1392	Week2_24161_2_638_58.0	taxol	Baseline	Perimeter Nucleus	-0.4581152036446964
1393	Week2_24161_2_639_134.0	taxol	Baseline	Perimeter Nucleus	-0.46984353603272744
1394	Week2_24161_2_677_11.0	taxol	Baseline	Perimeter Nucleus	0.42178625096002187
1395	Week2_24161_2_677_18.0	taxol	Baseline	Perimeter Nucleus	-0.9908713345145154
1396	Week2_24161_2_678_140.0	taxol	Baseline	Perimeter Nucleus	-0.9859830528115435
1397	Week2_24161_2_679_32.0	taxol	Baseline	Perimeter Nucleus	-0.0006903724020188699
1398	Week2_24161_2_680_133.0	taxol	Baseline	Perimeter Nucleus	0.8283211910904168
1399	Week2_24161_2_717_83.0	taxol	Baseline	Perimeter Nucleus	0.13432263800455263
1400	Week2_24161_2_718_45.0	taxol	Baseline	Perimeter Nucleus	-0.00940916847318198
1401	Week2_24161_2_718_60.0	taxol	Baseline	Perimeter Nucleus	-0.5930551904552841
1402	Week2_24161_2_719_104.0	taxol	Baseline	Perimeter Nucleus	-0.15945214196858667
1403	Week2_24161_2_720_124.0	taxol	Baseline	Perimeter Nucleus	-0.20395784246721635
1404	Week2_24161_2_720_172.0	taxol	Baseline	Perimeter Nucleus	-0.39234139663554773
1405	Week2_24161_2_720_9.0	taxol	Baseline	Perimeter Nucleus	-0.13570338280859037
1406	Week3_25421_3_157_167.0	taxol	Baseline	Perimeter Nucleus	-0.39808340952733784
1407	Week3_25421_3_158_168.0	taxol	Baseline	Perimeter Nucleus	-0.8348092883853768
1408	Week3_25421_3_160_297.0	taxol	Baseline	Perimeter Nucleus	-0.5662150121346841
1409	Week3_25421_3_1_123.0	taxol	Baseline	Perimeter Nucleus	-0.6315418183201789
1410	Week3_25421_3_200_162.0	taxol	Baseline	Perimeter Nucleus	-0.8963999919147398
1411	Week3_25421_3_200_35.0	taxol	Baseline	Perimeter Nucleus	-0.3547059941858063
1412	Week3_25421_3_240_126.0	taxol	Baseline	Perimeter Nucleus	-0.9996339447432693
1413	Week3_25421_3_240_223.0	taxol	Baseline	Perimeter Nucleus	-1.0037367222674722
1414	Week3_25421_3_2_107.0	taxol	Baseline	Perimeter Nucleus	-0.24680386836769297
1415	Week3_25421_3_2_24.0	taxol	Baseline	Perimeter Nucleus	-1.0943655590342227
1416	Week3_25421_3_41_45.0	taxol	Baseline	Perimeter Nucleus	-1.01638930366664
1417	Week3_25421_3_42_171.0	taxol	Baseline	Perimeter Nucleus	-1.0557240247296078
1418	Week3_25421_3_4_106.0	taxol	Baseline	Perimeter Nucleus	-1.3032875211567276
1419	Week3_25421_3_4_114.0	taxol	Baseline	Perimeter Nucleus	-0.998189367311172
1420	Week3_25421_3_4_184.0	taxol	Baseline	Perimeter Nucleus	-0.48164489201674227
1421	Week3_25421_3_81_119.0	taxol	Baseline	Perimeter Nucleus	-0.6166579024233128
1422	Week3_25421_3_81_93.0	taxol	Baseline	Perimeter Nucleus	-0.914381591406371
1423	Week3_25421_3_82_26.0	taxol	Baseline	Perimeter Nucleus	-1.3688526893202093
1424	Week3_25421_3_83_28.0	taxol	Baseline	Perimeter Nucleus	-0.41885037396063146
1425	Week3_25441_3_241_93.0	taxol	Baseline	Perimeter Nucleus	-0.6969233922026608
1426	Week3_25441_3_242_260.0	taxol	Baseline	Perimeter Nucleus	-0.3953206855885856
1427	Week3_25441_3_243_36.0	taxol	Baseline	Perimeter Nucleus	-0.7157379612104511
1428	Week3_25441_3_243_9.0	taxol	Baseline	Perimeter Nucleus	2.1778316693972495
1429	Week3_25441_3_281_195.0	taxol	Baseline	Perimeter Nucleus	-0.24705318651947347
1430	Week3_25441_3_282_6.0	taxol	Baseline	Perimeter Nucleus	0.24467516910831474
1431	Week3_25441_3_283_183.0	taxol	Baseline	Perimeter Nucleus	-0.3750498516851886
1432	Week3_25441_3_283_213.0	taxol	Baseline	Perimeter Nucleus	-0.649402517396417
1433	Week3_25441_3_321_116.0	taxol	Baseline	Perimeter Nucleus	-0.46676097611987566
1434	Week3_25441_3_321_16.0	taxol	Baseline	Perimeter Nucleus	-0.5935538267588435
1435	Week3_25441_3_322_5.0	taxol	Baseline	Perimeter Nucleus	-0.9209754561567316
1436	Week3_25441_3_322_96.0	taxol	Baseline	Perimeter Nucleus	-1.0446158555039469
1437	Week3_25441_3_323_137.0	taxol	Baseline	Perimeter Nucleus	-1.2431499503058914
1438	Week3_25441_3_323_155.0	taxol	Baseline	Perimeter Nucleus	0.1738670332042276
1439	Week3_25441_3_324_198.0	taxol	Baseline	Perimeter Nucleus	-0.6951875617914426
1440	Week3_25441_3_324_71.0	taxol	Baseline	Perimeter Nucleus	-0.6297360965300587
1441	Week3_25441_3_324_92.0	taxol	Baseline	Perimeter Nucleus	0.3042108326957771
1442	Week3_25441_3_397_107.0	taxol	Baseline	Perimeter Nucleus	-0.966210855211706
1443	Week3_25441_3_397_200.0	taxol	Baseline	Perimeter Nucleus	-0.47909121577128116
1444	Week3_25441_3_397_25.0	taxol	Baseline	Perimeter Nucleus	0.48132191454748424
1445	Week3_25441_3_398_15.0	taxol	Baseline	Perimeter Nucleus	-0.8155478260346308
1446	Week3_25441_3_437_58.0	taxol	Baseline	Perimeter Nucleus	-0.6359012163557601
1447	Week3_25441_3_438_80.0	taxol	Baseline	Perimeter Nucleus	-0.41083675611265413
1448	Week3_25441_3_439_77.0	taxol	Baseline	Perimeter Nucleus	-0.5727541091880565
1449	Week3_25441_3_478_213.0	taxol	Baseline	Perimeter Nucleus	-0.094675607566558
1450	Week3_25441_3_479_247.0	taxol	Baseline	Perimeter Nucleus	-0.9259185055566911
1451	Week3_25441_3_480_140.0	taxol	Baseline	Perimeter Nucleus	0.3201525159274234
1452	Week3_25461_3_482_257.0	taxol	Baseline	Perimeter Nucleus	-0.17178238161999063
1453	Week3_25461_3_483_99.0	taxol	Baseline	Perimeter Nucleus	0.6337725170963825
1454	Week3_25461_3_521_103.0	taxol	Baseline	Perimeter Nucleus	-0.6063978263957238
1455	Week3_25461_3_521_244.0	taxol	Baseline	Perimeter Nucleus	-0.2520661272983354
1456	Week3_25461_3_521_30.0	taxol	Baseline	Perimeter Nucleus	-1.0367999203278428
1457	Week3_25461_3_522_260.0	taxol	Baseline	Perimeter Nucleus	-0.7077671195946275
1458	Week3_25461_3_524_133.0	taxol	Baseline	Perimeter Nucleus	-0.9483476503618021
1459	Week3_25461_3_561_11.0	taxol	Baseline	Perimeter Nucleus	-0.7003799293431825
1460	Week3_25461_3_561_36.0	taxol	Baseline	Perimeter Nucleus	-0.6456777797617045
1461	Week3_25461_3_561_70.0	taxol	Baseline	Perimeter Nucleus	-1.3655135115303751
1462	Week3_25461_3_562_157.0	taxol	Baseline	Perimeter Nucleus	-0.43428456164096324
1463	Week3_25461_3_564_131.0	taxol	Baseline	Perimeter Nucleus	0.22022123172513217
1464	Week3_25461_3_564_172.0	taxol	Baseline	Perimeter Nucleus	-0.0943532658187942
1465	Week3_25461_3_637_165.0	taxol	Baseline	Perimeter Nucleus	-0.18976711332870314
1466	Week3_25461_3_637_208.0	taxol	Baseline	Perimeter Nucleus	-0.5852606433952576
1467	Week3_25461_3_637_298.0	taxol	Baseline	Perimeter Nucleus	-0.40169861176807664
1468	Week3_25461_3_639_244.0	taxol	Baseline	Perimeter Nucleus	-0.5733377605524347
1469	Week3_25461_3_640_27.0	taxol	Baseline	Perimeter Nucleus	-1.1585798301879493
1470	Week3_25461_3_640_92.0	taxol	Baseline	Perimeter Nucleus	-1.043774957184774
1471	Week3_25461_3_677_14.0	taxol	Baseline	Perimeter Nucleus	-0.4965288079136074
1472	Week3_25461_3_677_263.0	taxol	Baseline	Perimeter Nucleus	-0.5470264658992242
1473	Week3_25461_3_677_41.0	taxol	Baseline	Perimeter Nucleus	0.5110897463412154
1474	Week3_25461_3_678_227.0	taxol	Baseline	Perimeter Nucleus	-0.6444739652349573
1475	Week3_25461_3_679_149.0	taxol	Baseline	Perimeter Nucleus	-1.0170277227280053
1476	Week3_25461_3_679_22.0	taxol	Baseline	Perimeter Nucleus	-0.8280057494983086
1477	Week3_25461_3_679_9.0	taxol	Baseline	Perimeter Nucleus	-1.208670131364985
1478	Week3_25461_3_717_329.0	taxol	Baseline	Perimeter Nucleus	-1.0244696806764384
1479	Week3_25461_3_718_31.0	taxol	Baseline	Perimeter Nucleus	-0.8972512173298932
1480	Week3_25461_3_720_150.0	taxol	Baseline	Perimeter Nucleus	-0.4403980459867595
1481	Week3_25681_3_2881_202.0	taxol	Baseline	Perimeter Nucleus	-0.6613096501139105
1482	Week3_25681_3_2884_96.0	taxol	Baseline	Perimeter Nucleus	-0.24535073568916466
1483	Week3_25681_3_2921_204.0	taxol	Baseline	Perimeter Nucleus	-0.43940077337963857
1484	Week3_25681_3_2922_195.0	taxol	Baseline	Perimeter Nucleus	-0.030458204195750557
1485	Week3_25681_3_2923_153.0	taxol	Baseline	Perimeter Nucleus	-1.1096782198557458
1486	Week3_25681_3_2924_112.0	taxol	Baseline	Perimeter Nucleus	-0.5219372416717577
1487	Week3_25681_3_2961_114.0	taxol	Baseline	Perimeter Nucleus	-0.4430033577121279
1488	Week3_25681_3_2961_19.0	taxol	Baseline	Perimeter Nucleus	-0.04417481736386025
1489	Week3_25681_3_2961_22.0	taxol	Baseline	Perimeter Nucleus	-0.5958225679736991
1490	Week3_25681_3_2961_223.0	taxol	Baseline	Perimeter Nucleus	-0.9915097535758802
1491	Week3_25681_3_2961_296.0	taxol	Baseline	Perimeter Nucleus	-0.909970557890883
1492	Week3_25681_3_2964_52.0	taxol	Baseline	Perimeter Nucleus	-0.7164859156657911
1493	Week3_25681_3_3037_104.0	taxol	Baseline	Perimeter Nucleus	-0.3235580533095317
1494	Week3_25681_3_3037_261.0	taxol	Baseline	Perimeter Nucleus	0.3666099854081408
1495	Week3_25681_3_3037_65.0	taxol	Baseline	Perimeter Nucleus	0.11838095477290635
1496	Week3_25681_3_3038_61.0	taxol	Baseline	Perimeter Nucleus	-0.21703603657396128
1497	Week3_25681_3_3039_53.0	taxol	Baseline	Perimeter Nucleus	-0.4536827820131308
1498	Week3_25681_3_3077_164.0	taxol	Baseline	Perimeter Nucleus	-0.8180138739649124
1499	Week3_25681_3_3078_154.0	taxol	Baseline	Perimeter Nucleus	-0.5224661253391474
1500	Week3_25681_3_3118_159.0	taxol	Baseline	Perimeter Nucleus	-0.33415559476679874
1501	Week3_25681_3_3118_32.0	taxol	Baseline	Perimeter Nucleus	-1.0305252651081651
1502	Week3_25681_3_3120_47.0	taxol	Baseline	Perimeter Nucleus	-0.6472769596321983
1503	Week3_25701_3_3121_99.0	taxol	Baseline	Perimeter Nucleus	-0.80658273654807
1504	Week3_25701_3_3123_112.0	taxol	Baseline	Perimeter Nucleus	0.6040046853026513
1505	Week3_25701_3_3124_72.0	taxol	Baseline	Perimeter Nucleus	-0.9636571789662449
1506	Week3_25701_3_3124_97.0	taxol	Baseline	Perimeter Nucleus	-1.033151964949611
1507	Week3_25701_3_3161_215.0	taxol	Baseline	Perimeter Nucleus	-0.7571673662303918
1508	Week3_25701_3_3204_12.0	taxol	Baseline	Perimeter Nucleus	-0.1959870008513932
1509	Week3_25701_3_3278_59.0	taxol	Baseline	Perimeter Nucleus	0.16409046979828432
1510	Week3_25701_3_3279_177.0	taxol	Baseline	Perimeter Nucleus	-0.9744310149793092
1511	Week3_25701_3_3317_172.0	taxol	Baseline	Perimeter Nucleus	-0.8513226315165648
1512	Week3_25701_3_3318_153.0	taxol	Baseline	Perimeter Nucleus	-0.937719861540706
1513	Week3_25701_3_3318_95.0	taxol	Baseline	Perimeter Nucleus	-1.0355230822051122
1514	Week3_25701_3_3320_198.0	taxol	Baseline	Perimeter Nucleus	-1.0172040172838024
1515	Week3_25701_3_3320_98.0	taxol	Baseline	Perimeter Nucleus	0.2763034903891542
1516	Week3_25701_3_3360_175.0	taxol	Baseline	Perimeter Nucleus	-0.5858686001313972
1517	Week3_25701_3_3360_227.0	taxol	Baseline	Perimeter Nucleus	-0.575411056393331
1518	Week3_25721_3_3363_114.0	taxol	Baseline	Perimeter Nucleus	0.3673579398634808
1519	Week3_25721_3_3364_206.0	taxol	Baseline	Perimeter Nucleus	-0.17468864697704567
1520	Week3_25721_3_3364_272.0	taxol	Baseline	Perimeter Nucleus	-0.8803122614911265
1521	Week3_25721_3_3401_41.0	taxol	Baseline	Perimeter Nucleus	-0.9423965897767214
1522	Week3_25721_3_3401_87.0	taxol	Baseline	Perimeter Nucleus	-0.40541959074229267
1523	Week3_25721_3_3402_231.0	taxol	Baseline	Perimeter Nucleus	-0.4961031952060302
1524	Week3_25721_3_3441_165.0	taxol	Baseline	Perimeter Nucleus	-0.1437170006565667
1525	Week3_25721_3_3441_88.0	taxol	Baseline	Perimeter Nucleus	-0.6371415426804984
1526	Week3_25721_3_3442_117.0	taxol	Baseline	Perimeter Nucleus	-1.0006554152414537
1527	Week3_25721_3_3442_223.0	taxol	Baseline	Perimeter Nucleus	0.4094560113086169
1528	Week3_25721_3_3442_265.0	taxol	Baseline	Perimeter Nucleus	-0.3552046304893668
1529	Week3_25721_3_3442_301.0	taxol	Baseline	Perimeter Nucleus	-0.6679003826471898
1530	Week3_25721_3_3442_73.0	taxol	Baseline	Perimeter Nucleus	-0.83161719307855
1531	Week3_25721_3_3443_56.0	taxol	Baseline	Perimeter Nucleus	-0.585233939730529
1532	Week3_25721_3_3444_12.0	taxol	Baseline	Perimeter Nucleus	-0.7673470421648675
1533	Week3_25721_3_3444_206.0	taxol	Baseline	Perimeter Nucleus	-0.7934773198138789
1534	Week3_25721_3_3517_141.0	taxol	Baseline	Perimeter Nucleus	-0.8331798611510524
1535	Week3_25721_3_3519_151.0	taxol	Baseline	Perimeter Nucleus	-0.6228230222490158
1536	Week3_25721_3_3519_94.0	taxol	Baseline	Perimeter Nucleus	-0.5379884602973782
1537	Week3_25721_3_3520_13.0	taxol	Baseline	Perimeter Nucleus	-0.5465977209745666
1538	Week3_25721_3_3520_263.0	taxol	Baseline	Perimeter Nucleus	-0.3027583357387436
1539	Week3_25721_3_3557_43.0	taxol	Baseline	Perimeter Nucleus	-1.0894225096342627
1540	Week3_25721_3_3559_34.0	taxol	Baseline	Perimeter Nucleus	-0.7881755243488622
1541	Week3_25721_3_3560_20.0	taxol	Baseline	Perimeter Nucleus	-0.7889172143700404
1542	Week3_25721_3_3560_218.0	taxol	Baseline	Perimeter Nucleus	-1.2125978672202236
1543	Week3_25721_3_3560_71.0	taxol	Baseline	Perimeter Nucleus	-0.8130379639467594
1544	Week3_25721_3_3597_202.0	taxol	Baseline	Perimeter Nucleus	-0.5683947111524746
1545	Week3_25721_3_3598_118.0	taxol	Baseline	Perimeter Nucleus	-1.2565807335242298
1546	Week3_25721_3_3598_48.0	taxol	Baseline	Perimeter Nucleus	-0.49307227077308613
1547	Week3_25721_3_3600_100.0	taxol	Baseline	Perimeter Nucleus	-0.6382055744494414
1548	Week4_27801_4_2881_144.0	taxol	Baseline	Perimeter Nucleus	-0.12337314315718491
1549	Week4_27801_4_2882_237.0	taxol	Baseline	Perimeter Nucleus	-1.0634851922087236
1550	Week4_27801_4_2883_124.0	taxol	Baseline	Perimeter Nucleus	-0.588239932348296
1551	Week4_27801_4_2884_102.0	taxol	Baseline	Perimeter Nucleus	-0.5616579314272284
1552	Week4_27801_4_2922_125.0	taxol	Baseline	Perimeter Nucleus	-0.2547747099835151
1553	Week4_27801_4_2924_110.0	taxol	Baseline	Perimeter Nucleus	-0.66078076644652
1554	Week4_27801_4_2924_60.0	taxol	Baseline	Perimeter Nucleus	-0.6222941385816252
1555	Week4_27801_4_2962_173.0	taxol	Baseline	Perimeter Nucleus	0.7354062521289809
1556	Week4_27801_4_2962_196.0	taxol	Baseline	Perimeter Nucleus	-0.5830293088975608
1557	Week4_27801_4_3037_140.0	taxol	Baseline	Perimeter Nucleus	-0.13259057553190953
1558	Week4_27801_4_3038_21.0	taxol	Baseline	Perimeter Nucleus	-0.6018835219204229
1559	Week4_27801_4_3077_103.0	taxol	Baseline	Perimeter Nucleus	-1.0703252428937824
1560	Week4_27801_4_3077_194.0	taxol	Baseline	Perimeter Nucleus	-0.6770964269058357
1561	Week4_27801_4_3077_45.0	taxol	Baseline	Perimeter Nucleus	-0.2783774219515443
1562	Week4_27801_4_3078_35.0	taxol	Baseline	Perimeter Nucleus	-0.34357956906114917
1563	Week4_27801_4_3079_32.0	taxol	Baseline	Perimeter Nucleus	0.04140769904311675
1564	Week4_27801_4_3080_163.0	taxol	Baseline	Perimeter Nucleus	-0.8423060140307965
1565	Week4_27801_4_3080_58.0	taxol	Baseline	Perimeter Nucleus	-0.34939523199233913
1566	Week4_27801_4_3118_117.0	taxol	Baseline	Perimeter Nucleus	-1.1986916076639524
1567	Week4_27801_4_3119_87.0	taxol	Baseline	Perimeter Nucleus	-0.41303784324652243
1568	Week4_27821_4_3122_107.0	taxol	Baseline	Perimeter Nucleus	-0.10051838564449618
1569	Week4_27821_4_3122_57.0	taxol	Baseline	Perimeter Nucleus	-0.38809153399394164
1570	Week4_27821_4_3122_65.0	taxol	Baseline	Perimeter Nucleus	-0.8686173086840064
1571	Week4_27821_4_3123_118.0	taxol	Baseline	Perimeter Nucleus	-0.7103207958400891
1572	Week4_27821_4_3162_265.0	taxol	Baseline	Perimeter Nucleus	-1.0031014354231877
1573	Week4_27821_4_3163_150.0	taxol	Baseline	Perimeter Nucleus	-0.715583054770731
1574	Week4_27821_4_3201_176.0	taxol	Baseline	Perimeter Nucleus	-1.0550157142893395
1575	Week4_27821_4_3203_117.0	taxol	Baseline	Perimeter Nucleus	-0.9187957571389409
1576	Week4_27821_4_3204_165.0	taxol	Baseline	Perimeter Nucleus	-0.7241923154479194
1577	Week4_27821_4_3277_189.0	taxol	Baseline	Perimeter Nucleus	-1.1818085649283079
1578	Week4_27821_4_3277_232.0	taxol	Baseline	Perimeter Nucleus	-0.06022603598948174
1579	Week4_27821_4_3280_50.0	taxol	Baseline	Perimeter Nucleus	-0.7542976126713287
1580	Week4_27821_4_3358_176.0	taxol	Baseline	Perimeter Nucleus	-0.4754797721910403
1581	Week4_27821_4_3359_135.0	taxol	Baseline	Perimeter Nucleus	-0.16005404923195957
1582	Week4_27821_4_3359_31.0	taxol	Baseline	Perimeter Nucleus	0.19385830159201448
1583	Week4_27861_4_3601_126.0	taxol	Baseline	Perimeter Nucleus	-0.015720335490852062
1584	Week4_27861_4_3602_301.0	taxol	Baseline	Perimeter Nucleus	-0.7745684465747257
1585	Week4_27861_4_3603_24.0	taxol	Baseline	Perimeter Nucleus	-0.17844363197558824
1586	Week4_27861_4_3603_247.0	taxol	Baseline	Perimeter Nucleus	-0.478811650255671
1587	Week4_27861_4_3604_189.0	taxol	Baseline	Perimeter Nucleus	0.6238864182964634
1588	Week4_27861_4_3604_30.0	taxol	Baseline	Perimeter Nucleus	-0.7182916374559127
1589	Week4_27861_4_3641_221.0	taxol	Baseline	Perimeter Nucleus	-1.023618455261284
1590	Week4_27861_4_3642_33.0	taxol	Baseline	Perimeter Nucleus	-0.46265089623607536
1591	Week4_27861_4_3644_106.0	taxol	Baseline	Perimeter Nucleus	-0.9773372803363642
1592	Week4_27861_4_3644_11.0	taxol	Baseline	Perimeter Nucleus	-1.0293579623794098
1593	Week4_27861_4_3644_173.0	taxol	Baseline	Perimeter Nucleus	-0.2250068781897839
1594	Week4_27861_4_3644_83.0	taxol	Baseline	Perimeter Nucleus	-1.3734509735652878
1595	Week4_27861_4_3681_175.0	taxol	Baseline	Perimeter Nucleus	-0.5491513972200278
1596	Week4_27861_4_3681_54.0	taxol	Baseline	Perimeter Nucleus	-0.04970151812819796
1597	Week4_27861_4_3682_69.0	taxol	Baseline	Perimeter Nucleus	-0.8255918560106522
1598	Week4_27861_4_3683_120.0	taxol	Baseline	Perimeter Nucleus	0.09041884476929583
1599	Week4_27861_4_3757_165.0	taxol	Baseline	Perimeter Nucleus	-1.1888217779520833
1600	Week4_27861_4_3760_158.0	taxol	Baseline	Perimeter Nucleus	-0.6858668584569065
1601	Week4_27861_4_3760_210.0	taxol	Baseline	Perimeter Nucleus	-0.6777499696491168
1602	Week4_27861_4_3760_65.0	taxol	Baseline	Perimeter Nucleus	-0.6642159154709651
1603	Week4_27861_4_3799_193.0	taxol	Baseline	Perimeter Nucleus	-0.035139943979094625
1604	Week4_27861_4_3799_39.0	taxol	Baseline	Perimeter Nucleus	-0.7109227031034625
1605	Week4_27861_4_3800_29.0	taxol	Baseline	Perimeter Nucleus	-0.601847010122431
1606	Week4_27861_4_3800_70.0	taxol	Baseline	Perimeter Nucleus	-0.640260614391342
1607	Week7_34341_7_157_70.0	taxol	Baseline	Perimeter Nucleus	-1.064542959543503
1608	Week7_34341_7_158_115.0	taxol	Baseline	Perimeter Nucleus	-0.399710330987998
1609	Week7_34341_7_158_127.0	taxol	Baseline	Perimeter Nucleus	-0.9463291222178928
1610	Week7_34341_7_159_244.0	taxol	Baseline	Perimeter Nucleus	-0.6223974095414385
1611	Week7_34341_7_159_270.0	taxol	Baseline	Perimeter Nucleus	-0.6805529640463575
1612	Week7_34341_7_160_58.0	taxol	Baseline	Perimeter Nucleus	-0.8769803834264963
1613	Week7_34341_7_160_86.0	taxol	Baseline	Perimeter Nucleus	-1.109517048981864
1614	Week7_34341_7_198_77.0	taxol	Baseline	Perimeter Nucleus	-1.3903382939241473
1615	Week7_34341_7_237_82.0	taxol	Baseline	Perimeter Nucleus	-1.1783520277877868
1616	Week7_34341_7_237_97.0	taxol	Baseline	Perimeter Nucleus	0.26572420483088227
1617	Week7_34341_7_238_150.0	taxol	Baseline	Perimeter Nucleus	-1.094155884897514
1618	Week7_34341_7_238_190.0	taxol	Baseline	Perimeter Nucleus	-0.963304589854652
1619	Week7_34341_7_238_206.0	taxol	Baseline	Perimeter Nucleus	0.0590518331050703
1620	Week7_34341_7_238_263.0	taxol	Baseline	Perimeter Nucleus	-0.8769803834264963
1621	Week7_34341_7_238_77.0	taxol	Baseline	Perimeter Nucleus	-1.245028695691996
1622	Week7_34341_7_3_138.0	taxol	Baseline	Perimeter Nucleus	-0.035944849462993415
1623	Week7_34341_7_3_21.0	taxol	Baseline	Perimeter Nucleus	1.306722034459679
1624	Week7_34341_7_43_117.0	taxol	Baseline	Perimeter Nucleus	-1.033567769523923
1625	Week7_34341_7_43_236.0	taxol	Baseline	Perimeter Nucleus	-1.2071622309894703
1626	Week7_34341_7_4_217.0	taxol	Baseline	Perimeter Nucleus	0.04197935894266104
1627	Week7_34341_7_84_108.0	taxol	Baseline	Perimeter Nucleus	-0.9107852715080444
1628	Week7_34381_7_481_118.0	taxol	Baseline	Perimeter Nucleus	-0.8600414275877295
1629	Week7_34381_7_481_19.0	taxol	Baseline	Perimeter Nucleus	-1.0591257941731413
1630	Week7_34381_7_481_223.0	taxol	Baseline	Perimeter Nucleus	-0.593553826758845
1631	Week7_34381_7_522_103.0	taxol	Baseline	Perimeter Nucleus	0.6758705885415186
1632	Week7_34381_7_522_112.0	taxol	Baseline	Perimeter Nucleus	0.0004404185287446097
1633	Week7_34381_7_637_62.0	taxol	Baseline	Perimeter Nucleus	-1.0240440679688612
1634	Week7_34381_7_639_27.0	taxol	Baseline	Perimeter Nucleus	-0.07433175006717571
1635	Week7_34381_7_640_185.0	taxol	Baseline	Perimeter Nucleus	-1.2165377020209953
1636	Week7_34381_7_640_83.0	taxol	Baseline	Perimeter Nucleus	-1.122771537644406
1637	Week7_34381_7_677_159.0	taxol	Baseline	Perimeter Nucleus	-1.0190978863518212
1638	Week7_34381_7_677_213.0	taxol	Baseline	Perimeter Nucleus	-0.6352627972943954
1639	Week7_34381_7_717_105.0	taxol	Baseline	Perimeter Nucleus	-0.8874318776917958
1640	Week7_34381_7_718_103.0	taxol	Baseline	Perimeter Nucleus	-0.48572325668848476
1641	Week7_34381_7_718_155.0	taxol	Baseline	Perimeter Nucleus	-0.7267459916933801
1642	Week7_34381_7_720_50.0	taxol	Baseline	Perimeter Nucleus	-0.17057856709324334
1643	Week7_34641_7_2642_296.0	taxol	Baseline	Perimeter Nucleus	-0.9312689117652305
1644	Week7_34641_7_2643_338.0	taxol	Baseline	Perimeter Nucleus	-0.27280314836911934
1645	Week7_34641_7_2681_471.0	taxol	Baseline	Perimeter Nucleus	-0.9204074527057777
1646	Week7_34641_7_2682_171.0	taxol	Baseline	Perimeter Nucleus	-0.8550401843579725
1647	Week7_34641_7_2682_598.0	taxol	Baseline	Perimeter Nucleus	-0.41131119452515125
1648	Week7_34641_7_2682_607.0	taxol	Baseline	Perimeter Nucleus	-0.9722163702720681
1649	Week7_34641_7_2724_295.0	taxol	Baseline	Perimeter Nucleus	-0.7348049805871009
1650	Week7_34641_7_2724_365.0	taxol	Baseline	Perimeter Nucleus	-1.0672426829809316
1651	Week7_34641_7_2798_117.0	taxol	Baseline	Perimeter Nucleus	-1.1940502866141585
1652	Week7_34641_7_2798_191.0	taxol	Baseline	Perimeter Nucleus	-0.9947018488827072
1653	Week7_34641_7_2800_364.0	taxol	Baseline	Perimeter Nucleus	-1.1582606206572668
1654	Week7_34641_7_2837_480.0	taxol	Baseline	Perimeter Nucleus	-0.947356642188844
1655	Week7_34641_7_2838_341.0	taxol	Baseline	Perimeter Nucleus	-1.1751934911963677
1656	Week7_34641_7_2839_265.0	taxol	Baseline	Perimeter Nucleus	-0.23627935050640866
1657	Week7_34641_7_2839_307.0	taxol	Baseline	Perimeter Nucleus	-0.7752736247979135
1658	Week7_34641_7_2877_256.0	taxol	Baseline	Perimeter Nucleus	-0.8512254100295187
1659	Week7_34641_7_2878_111.0	taxol	Baseline	Perimeter Nucleus	-0.8130932225320917
1660	Week7_34641_7_2880_310.0	taxol	Baseline	Perimeter Nucleus	-0.3291942894678435
1661	Week8_38341_8_2644_31.0	taxol	Baseline	Perimeter Nucleus	-0.39053567484542656
1662	Week8_38341_8_2681_5.0	taxol	Baseline	Perimeter Nucleus	-0.83721691743887
1663	Week8_38341_8_2681_50.0	taxol	Baseline	Perimeter Nucleus	0.10094336263058012
1664	Week8_38341_8_2682_157.0	taxol	Baseline	Perimeter Nucleus	-0.20395784246721635
1665	Week8_38341_8_2724_3.0	taxol	Baseline	Perimeter Nucleus	-2.2895649453050493
1666	Week8_38341_8_2724_36.0	taxol	Baseline	Perimeter Nucleus	-0.8199253724885103
1667	Week8_38341_8_2797_95.0	taxol	Baseline	Perimeter Nucleus	-0.03226392598587071
1668	Week8_38341_8_2798_45.0	taxol	Baseline	Perimeter Nucleus	-0.6390567998645952
1669	Week8_38341_8_2798_58.0	taxol	Baseline	Perimeter Nucleus	-0.07510995188634681
1670	Week8_38341_8_2798_79.0	taxol	Baseline	Perimeter Nucleus	-0.06819687760530437
1671	Week8_38341_8_2799_117.0	taxol	Baseline	Perimeter Nucleus	5.930800321049995
1672	Week8_38341_8_2799_54.0	taxol	Baseline	Perimeter Nucleus	-0.9556863373504227
1673	Week8_38341_8_2799_99.0	taxol	Baseline	Perimeter Nucleus	0.8735018224484037
1674	Week8_38341_8_2800_37.0	taxol	Baseline	Perimeter Nucleus	-0.9426081432436763
1675	Week8_38341_8_2837_8.0	taxol	Baseline	Perimeter Nucleus	-0.4053163197824803
1676	Week8_38341_8_2840_43.0	taxol	Baseline	Perimeter Nucleus	0.14304143407571573
1677	Week8_38341_8_2878_56.0	taxol	Baseline	Perimeter Nucleus	-0.9128403114499462
1678	Week8_38341_8_2879_66.0	taxol	Baseline	Perimeter Nucleus	-0.5229950090065374
1679	Week8_38341_8_2880_38.0	taxol	Baseline	Perimeter Nucleus	-0.40722531253241384
1680	Week8_38341_8_2880_9.0	taxol	Baseline	Perimeter Nucleus	0.26572420483088227
1681	Week8_38342_8_2881_39.0	taxol	Baseline	Perimeter Nucleus	-0.6961848343985635
1682	Week8_38342_8_2882_44.0	taxol	Baseline	Perimeter Nucleus	-0.728878117893083
1683	Week8_38342_8_2962_2.0	taxol	Baseline	Perimeter Nucleus	-1.2018361301526916
1684	Week8_38342_8_2963_23.0	taxol	Baseline	Perimeter Nucleus	-0.6334570755042737
1685	Week8_38342_8_2963_50.0	taxol	Baseline	Perimeter Nucleus	-0.4965288079136074
1686	Week8_38342_8_2963_67.0	taxol	Baseline	Perimeter Nucleus	-0.593803144910625
1687	Week8_38342_8_3037_24.0	taxol	Baseline	Perimeter Nucleus	-1.2527716072721151
1688	Week8_38342_8_3039_102.0	taxol	Baseline	Perimeter Nucleus	-0.07149850830610702
1689	Week8_38342_8_3077_110.0	taxol	Baseline	Perimeter Nucleus	-0.5262966397073385
1690	Week8_38342_8_3077_154.0	taxol	Baseline	Perimeter Nucleus	-0.5868900706295821
1691	Week8_38342_8_3078_43.0	taxol	Baseline	Perimeter Nucleus	0.06245673476568533
1692	Week8_38342_8_3079_112.0	taxol	Baseline	Perimeter Nucleus	-0.7864584687993572
1693	Week8_38342_8_3079_57.0	taxol	Baseline	Perimeter Nucleus	-0.2296155943771462
1694	Week8_38342_8_3080_114.0	taxol	Baseline	Perimeter Nucleus	-0.6253766984944769
1695	Week8_38342_8_3117_27.0	taxol	Baseline	Perimeter Nucleus	-0.46676097611987566
1696	Week8_38342_8_3119_31.0	taxol	Baseline	Perimeter Nucleus	-0.7502391682674346
1697	Week8_38342_8_3119_69.0	taxol	Baseline	Perimeter Nucleus	0.12199239835314717
1698	Week8_38342_8_3120_55.0	taxol	Baseline	Perimeter Nucleus	-1.3474406325437644
1699	Week8_38342_8_3120_74.0	taxol	Baseline	Perimeter Nucleus	-1.250272698723642
1700	Week10_40111_0_157_120.0	taxol	IMPA	Perimeter Nucleus	-0.4252537509180186
1701	Week10_40111_0_157_137.0	taxol	IMPA	Perimeter Nucleus	-0.05066102605049386
1702	Week10_40111_0_157_65.0	taxol	IMPA	Perimeter Nucleus	-0.27327006946062304
1703	Week10_40111_0_158_302.0	taxol	IMPA	Perimeter Nucleus	0.6155869704987152
1704	Week10_40111_0_158_40.0	taxol	IMPA	Perimeter Nucleus	-0.41713331841112744
1705	Week10_40111_0_160_108.0	taxol	IMPA	Perimeter Nucleus	-0.7683303031530414
1706	Week10_40111_0_197_325.0	taxol	IMPA	Perimeter Nucleus	-0.9256326756069192
1707	Week10_40111_0_1_245.0	taxol	IMPA	Perimeter Nucleus	-0.517577843636176
1708	Week10_40111_0_237_392.0	taxol	IMPA	Perimeter Nucleus	-0.005372112185364471
1709	Week10_40111_0_237_403.0	taxol	IMPA	Perimeter Nucleus	-0.433022847200149
1710	Week10_40111_0_238_24.0	taxol	IMPA	Perimeter Nucleus	-0.7647491069366297
1711	Week10_40111_0_239_194.0	taxol	IMPA	Perimeter Nucleus	-0.7873242989337084
1712	Week10_40111_0_240_360.0	taxol	IMPA	Perimeter Nucleus	0.21929698271399448
1713	Week10_40111_0_2_309.0	taxol	IMPA	Perimeter Nucleus	-1.1290764402279134
1714	Week10_40111_0_41_259.0	taxol	IMPA	Perimeter Nucleus	-0.3981539273496568
1715	Week10_40111_0_42_339.0	taxol	IMPA	Perimeter Nucleus	-1.0836313670362312
1716	Week10_40111_0_43_173.0	taxol	IMPA	Perimeter Nucleus	-0.3456742530181226
1717	Week10_40111_0_43_33.0	taxol	IMPA	Perimeter Nucleus	0.8134372751935507
1718	Week10_40111_0_4_372.0	taxol	IMPA	Perimeter Nucleus	-0.08914264236805902
1719	Week10_40111_0_81_19.0	taxol	IMPA	Perimeter Nucleus	0.4007372152374533
1720	Week10_40111_0_81_447.0	taxol	IMPA	Perimeter Nucleus	-0.07335899779321528
1721	Week10_40111_0_82_185.0	taxol	IMPA	Perimeter Nucleus	-0.3930893510908882
1722	Week10_40111_0_82_259.0	taxol	IMPA	Perimeter Nucleus	0.23877449111630655
1723	Week10_40115_0_242_116.0	taxol	IMPA	Perimeter Nucleus	-0.021739408124585916
1724	Week10_40115_0_242_155.0	taxol	IMPA	Perimeter Nucleus	-0.6548649647725979
1725	Week10_40115_0_242_187.0	taxol	IMPA	Perimeter Nucleus	-0.07971866807370913
1726	Week10_40115_0_281_8.0	taxol	IMPA	Perimeter Nucleus	-0.38206619692604393
1727	Week10_40115_0_281_90.0	taxol	IMPA	Perimeter Nucleus	-0.47703617582937996
1728	Week10_40115_0_282_270.0	taxol	IMPA	Perimeter Nucleus	-0.1668210763210354
1729	Week10_40115_0_321_210.0	taxol	IMPA	Perimeter Nucleus	0.11653245675063302
1730	Week10_40115_0_322_218.0	taxol	IMPA	Perimeter Nucleus	-0.26710494963491954
1731	Week10_40115_0_324_72.0	taxol	IMPA	Perimeter Nucleus	0.03098645214164638
1732	Week10_40115_0_400_124.0	taxol	IMPA	Perimeter Nucleus	-0.7658496505035631
1733	Week10_40115_0_400_158.0	taxol	IMPA	Perimeter Nucleus	0.20406360992261638
1734	Week10_40115_0_438_223.0	taxol	IMPA	Perimeter Nucleus	0.32170891956576253
1735	Week10_40115_0_439_162.0	taxol	IMPA	Perimeter Nucleus	-0.24202136339819927
1736	Week10_40115_0_439_20.0	taxol	IMPA	Perimeter Nucleus	-0.5766878945160606
1737	Week10_40115_0_477_281.0	taxol	IMPA	Perimeter Nucleus	-0.7951918695897185
1738	Week10_40115_0_477_63.0	taxol	IMPA	Perimeter Nucleus	1.6362837188602835
1739	Week10_40115_0_478_140.0	taxol	IMPA	Perimeter Nucleus	-0.10593555101485869
1740	Week10_40115_0_478_33.0	taxol	IMPA	Perimeter Nucleus	-0.129434992023075
1741	Week10_40115_0_479_163.0	taxol	IMPA	Perimeter Nucleus	0.34694105876811726
1742	Week10_40119_0_482_25.0	taxol	IMPA	Perimeter Nucleus	-0.7261075726320143
1743	Week10_40119_0_483_159.0	taxol	IMPA	Perimeter Nucleus	-1.3009101394670632
1744	Week10_40119_0_483_331.0	taxol	IMPA	Perimeter Nucleus	-0.7068642586995674
1745	Week10_40119_0_522_260.0	taxol	IMPA	Perimeter Nucleus	-0.6606712310525448
1746	Week10_40119_0_522_263.0	taxol	IMPA	Perimeter Nucleus	-0.40704901797661763
1747	Week10_40119_0_523_155.0	taxol	IMPA	Perimeter Nucleus	-0.3125046517808573
1748	Week10_40119_0_523_232.0	taxol	IMPA	Perimeter Nucleus	-0.7759120438592783
1749	Week10_40119_0_562_193.0	taxol	IMPA	Perimeter Nucleus	-0.48345061380686244
1750	Week10_40119_0_563_127.0	taxol	IMPA	Perimeter Nucleus	-0.9743751018761869
1751	Week10_40119_0_564_133.0	taxol	IMPA	Perimeter Nucleus	-0.46484571893578086
1752	Week10_40119_0_564_262.0	taxol	IMPA	Perimeter Nucleus	-1.8696419981884698
1753	Week10_40119_0_640_143.0	taxol	IMPA	Perimeter Nucleus	-1.1712840470670243
1754	Week10_40119_0_677_207.0	taxol	IMPA	Perimeter Nucleus	-0.507156596734704
1755	Week10_40119_0_678_185.0	taxol	IMPA	Perimeter Nucleus	-0.49142145542268556
1756	Week10_40119_0_678_619.0	taxol	IMPA	Perimeter Nucleus	-0.819536271578925
1757	Week10_40119_0_679_254.0	taxol	IMPA	Perimeter Nucleus	1.233153680390504
1758	Week10_40119_0_717_33.0	taxol	IMPA	Perimeter Nucleus	-0.46830225607630205
1759	Week1_22123_1_157_191.0	taxol	IMPA	Perimeter Nucleus	-1.1796288659105172
1760	Week1_22123_1_159_39.0	taxol	IMPA	Perimeter Nucleus	1.0860169722521549
1761	Week1_22123_1_159_70.0	taxol	IMPA	Perimeter Nucleus	-0.34457684166827013
1762	Week1_22123_1_197_59.0	taxol	IMPA	Perimeter Nucleus	-0.2257548326451249
1763	Week1_22123_1_198_110.0	taxol	IMPA	Perimeter Nucleus	-0.3311095466519399
1764	Week1_22123_1_1_27.0	taxol	IMPA	Perimeter Nucleus	-0.8418256336262322
1765	Week1_22123_1_237_8.0	taxol	IMPA	Perimeter Nucleus	-0.8595427912841686
1766	Week1_22123_1_238_29.0	taxol	IMPA	Perimeter Nucleus	0.21490733731458356
1767	Week1_22123_1_240_166.0	taxol	IMPA	Perimeter Nucleus	-0.0515072399183176
1768	Week1_22123_1_2_18.0	taxol	IMPA	Perimeter Nucleus	-1.4097365142963147
1769	Week1_22123_1_43_264.0	taxol	IMPA	Perimeter Nucleus	-0.6235709767043568
1770	Week1_22123_1_83_164.0	taxol	IMPA	Perimeter Nucleus	-0.5473456754299061
1771	Week1_22123_1_84_163.0	taxol	IMPA	Perimeter Nucleus	0.4787682383020231
1772	Week1_22141_1_241_199.0	taxol	IMPA	Perimeter Nucleus	-0.31914388757696177
1773	Week1_22141_1_241_226.0	taxol	IMPA	Perimeter Nucleus	-0.24124065580536386
1774	Week1_22141_1_241_234.0	taxol	IMPA	Perimeter Nucleus	-0.25364391905275163
1775	Week1_22141_1_241_78.0	taxol	IMPA	Perimeter Nucleus	-0.8701038209434447
1776	Week1_22141_1_241_81.0	taxol	IMPA	Perimeter Nucleus	-0.1284804956481077
1777	Week1_22141_1_243_24.0	taxol	IMPA	Perimeter Nucleus	-0.3891493013287208
1778	Week1_22141_1_243_35.0	taxol	IMPA	Perimeter Nucleus	-0.42673306829855706
1779	Week1_22141_1_244_64.0	taxol	IMPA	Perimeter Nucleus	-0.27922864736669817
1780	Week1_22141_1_282_114.0	taxol	IMPA	Perimeter Nucleus	-1.2622472170463712
1781	Week1_22141_1_282_242.0	taxol	IMPA	Perimeter Nucleus	-0.538128243055183
1782	Week1_22141_1_282_49.0	taxol	IMPA	Perimeter Nucleus	-1.6055620264130792
1783	Week1_22141_1_282_82.0	taxol	IMPA	Perimeter Nucleus	-0.9954800507018767
1784	Week1_22141_1_283_45.0	taxol	IMPA	Perimeter Nucleus	0.18634332004759865
1785	Week1_22141_1_321_164.0	taxol	IMPA	Perimeter Nucleus	0.1302125581207508
1786	Week1_22141_1_321_28.0	taxol	IMPA	Perimeter Nucleus	-0.8366150101754966
1787	Week1_22141_1_321_68.0	taxol	IMPA	Perimeter Nucleus	-0.04278844384715449
1788	Week1_22141_1_324_54.0	taxol	IMPA	Perimeter Nucleus	-0.704949001515471
1789	Week1_22141_1_397_141.0	taxol	IMPA	Perimeter Nucleus	-0.3274505302536108
1790	Week1_22141_1_398_18.0	taxol	IMPA	Perimeter Nucleus	0.020358663320549707
1791	Week1_22141_1_399_246.0	taxol	IMPA	Perimeter Nucleus	-0.361670703946756
1792	Week1_22141_1_480_98.0	taxol	IMPA	Perimeter Nucleus	-0.6657723191093048
1793	Week1_22161_1_481_13.0	taxol	IMPA	Perimeter Nucleus	0.481212379153509
1794	Week1_22161_1_481_15.0	taxol	IMPA	Perimeter Nucleus	0.32561245752993806
1795	Week1_22161_1_482_11.0	taxol	IMPA	Perimeter Nucleus	-0.08127507171204928
1796	Week1_22161_1_482_262.0	taxol	IMPA	Perimeter Nucleus	0.17280926586944745
1797	Week1_22161_1_484_109.0	taxol	IMPA	Perimeter Nucleus	-0.18381166763970785
1798	Week1_22161_1_484_46.0	taxol	IMPA	Perimeter Nucleus	-0.1399595098843588
1799	Week1_22161_1_521_122.0	taxol	IMPA	Perimeter Nucleus	-0.5783173217503851
1800	Week1_22161_1_521_126.0	taxol	IMPA	Perimeter Nucleus	0.3722462215664527
1801	Week1_22161_1_522_124.0	taxol	IMPA	Perimeter Nucleus	-0.11359657975124161
1802	Week1_22161_1_522_157.0	taxol	IMPA	Perimeter Nucleus	0.26324355218140494
1803	Week1_22161_1_523_131.0	taxol	IMPA	Perimeter Nucleus	0.21235366106912243
1804	Week1_22161_1_524_16.0	taxol	IMPA	Perimeter Nucleus	0.3858532993405882
1805	Week1_22161_1_562_164.0	taxol	IMPA	Perimeter Nucleus	0.20182914320783762
1806	Week1_22161_1_562_45.0	taxol	IMPA	Perimeter Nucleus	-0.8739316505541385
1807	Week1_22161_1_637_101.0	taxol	IMPA	Perimeter Nucleus	-0.021739408124587446
1808	Week1_22161_1_637_75.0	taxol	IMPA	Perimeter Nucleus	-0.8137602526628083
1809	Week1_22161_1_639_182.0	taxol	IMPA	Perimeter Nucleus	0.06245673476568533
1810	Week1_22161_1_639_65.0	taxol	IMPA	Perimeter Nucleus	-0.867021261030594
1811	Week1_22161_1_640_12.0	taxol	IMPA	Perimeter Nucleus	-0.4171479231303242
1812	Week1_22161_1_640_130.0	taxol	IMPA	Perimeter Nucleus	0.008028423669144242
1813	Week1_22161_1_678_22.0	taxol	IMPA	Perimeter Nucleus	-0.4486182057543632
1814	Week1_22161_1_718_57.0	taxol	IMPA	Perimeter Nucleus	-0.1582483274418394
1815	Week1_22361_1_2881_125.0	taxol	IMPA	Perimeter Nucleus	-0.5044996495294305
1816	Week1_22361_1_2882_108.0	taxol	IMPA	Perimeter Nucleus	-1.6551020558066478
1817	Week1_22361_1_2882_176.0	taxol	IMPA	Perimeter Nucleus	-0.09750884932762977
1818	Week1_22361_1_2882_77.0	taxol	IMPA	Perimeter Nucleus	-0.016807312264024238
1819	Week1_22361_1_2883_15.0	taxol	IMPA	Perimeter Nucleus	-0.12514861758347598
1820	Week1_22361_1_2883_233.0	taxol	IMPA	Perimeter Nucleus	-0.7517585411450644
1821	Week1_22361_1_2883_256.0	taxol	IMPA	Perimeter Nucleus	-0.7437000712140611
1822	Week1_22361_1_2883_263.0	taxol	IMPA	Perimeter Nucleus	-0.2350025123836781
1823	Week1_22361_1_2921_111.0	taxol	IMPA	Perimeter Nucleus	-0.2628550869933124
1824	Week1_22361_1_2921_196.0	taxol	IMPA	Perimeter Nucleus	0.15473325466575438
1825	Week1_22361_1_2921_72.0	taxol	IMPA	Perimeter Nucleus	-1.0486012763118575
1826	Week1_22361_1_2923_195.0	taxol	IMPA	Perimeter Nucleus	0.3386478754045298
1827	Week1_22361_1_2923_32.0	taxol	IMPA	Perimeter Nucleus	-1.0264516970223556
1828	Week1_22361_1_2963_210.0	taxol	IMPA	Perimeter Nucleus	1.1283341144852403
1829	Week1_22361_1_2964_200.0	taxol	IMPA	Perimeter Nucleus	-0.13429302636221627
1830	Week1_22361_1_2964_81.0	taxol	IMPA	Perimeter Nucleus	-0.44847529077947695
1831	Week1_22361_1_2964_92.0	taxol	IMPA	Perimeter Nucleus	-0.4996416151902882
1832	Week1_22361_1_3037_100.0	taxol	IMPA	Perimeter Nucleus	-0.3200498806891032
1833	Week1_22361_1_3038_111.0	taxol	IMPA	Perimeter Nucleus	0.3263176357531259
1834	Week1_22361_1_3039_32.0	taxol	IMPA	Perimeter Nucleus	-0.36704249827137303
1835	Week1_22361_1_3080_193.0	taxol	IMPA	Perimeter Nucleus	-1.2517592109830793
1836	Week1_22361_1_3117_163.0	taxol	IMPA	Perimeter Nucleus	-0.5271995006023992
1837	Week1_22361_1_3118_86.0	taxol	IMPA	Perimeter Nucleus	-0.31416432637901137
1838	Week1_22361_1_3120_123.0	taxol	IMPA	Perimeter Nucleus	-1.2266152190586244
1839	Week1_22361_1_3120_206.0	taxol	IMPA	Perimeter Nucleus	-0.40722531253241384
1840	Week1_22381_1_3122_144.0	taxol	IMPA	Perimeter Nucleus	0.20928924957456885
1841	Week1_22381_1_3122_34.0	taxol	IMPA	Perimeter Nucleus	-0.07803760535947846
1842	Week1_22381_1_3123_46.0	taxol	IMPA	Perimeter Nucleus	-0.5416912908532966
1843	Week1_22381_1_3124_101.0	taxol	IMPA	Perimeter Nucleus	0.23520841858181066
1844	Week1_22381_1_3161_51.0	taxol	IMPA	Perimeter Nucleus	-0.5535107952556096
1845	Week1_22381_1_3163_61.0	taxol	IMPA	Perimeter Nucleus	-0.7282325039528184
1846	Week1_22381_1_3163_73.0	taxol	IMPA	Perimeter Nucleus	0.29729775841473466
1847	Week1_22381_1_3201_42.0	taxol	IMPA	Perimeter Nucleus	-0.0758579063416878
1848	Week1_22381_1_3202_76.0	taxol	IMPA	Perimeter Nucleus	-0.9574920591405429
1849	Week1_22381_1_3278_115.0	taxol	IMPA	Perimeter Nucleus	-0.3469844707217642
1850	Week1_22381_1_3278_195.0	taxol	IMPA	Perimeter Nucleus	-0.8008754636047212
1851	Week1_22381_1_3280_133.0	taxol	IMPA	Perimeter Nucleus	-0.3266406132223829
1852	Week1_22381_1_3317_234.0	taxol	IMPA	Perimeter Nucleus	-0.3981539273496568
1853	Week1_22381_1_3358_179.0	taxol	IMPA	Perimeter Nucleus	-0.4533604402653685
1854	Week1_22381_1_3358_231.0	taxol	IMPA	Perimeter Nucleus	1.0482782988426
1855	Week1_22381_1_3358_262.0	taxol	IMPA	Perimeter Nucleus	0.001115349388101286
1856	Week1_22381_1_3359_201.0	taxol	IMPA	Perimeter Nucleus	-0.5212769155315968
1857	Week1_22381_1_3359_239.0	taxol	IMPA	Perimeter Nucleus	0.3789402250595448
1858	Week1_22401_1_3362_169.0	taxol	IMPA	Perimeter Nucleus	0.16068556813767032
1859	Week1_22401_1_3401_157.0	taxol	IMPA	Perimeter Nucleus	-0.1238566557788306
1860	Week1_22401_1_3401_90.0	taxol	IMPA	Perimeter Nucleus	0.09147661210407654
1861	Week1_22401_1_3404_245.0	taxol	IMPA	Perimeter Nucleus	-0.5918513759285363
1862	Week1_22401_1_3404_86.0	taxol	IMPA	Perimeter Nucleus	-0.12103853769967517
1863	Week1_22401_1_3442_199.0	taxol	IMPA	Perimeter Nucleus	0.6461027567477874
1864	Week1_22401_1_3443_181.0	taxol	IMPA	Perimeter Nucleus	-0.15201018402015362
1865	Week1_22401_1_3443_242.0	taxol	IMPA	Perimeter Nucleus	0.27798142088630345
1866	Week1_22401_1_3443_88.0	taxol	IMPA	Perimeter Nucleus	0.022164385110669864
1867	Week1_22401_1_3444_142.0	taxol	IMPA	Perimeter Nucleus	0.734658297673641
1868	Week1_22401_1_3444_68.0	taxol	IMPA	Perimeter Nucleus	-1.0521945714738004
1869	Week1_22401_1_3517_82.0	taxol	IMPA	Perimeter Nucleus	-0.48207050472431795
1870	Week1_22401_1_3517_91.0	taxol	IMPA	Perimeter Nucleus	-0.8162043935142942
1871	Week1_22401_1_3520_76.0	taxol	IMPA	Perimeter Nucleus	1.2954495621430533
1872	Week1_22401_1_3557_41.0	taxol	IMPA	Perimeter Nucleus	-0.08818814599309224
1873	Week1_22401_1_3559_43.0	taxol	IMPA	Perimeter Nucleus	-0.9995901305856785
1874	Week1_22401_1_3559_67.0	taxol	IMPA	Perimeter Nucleus	-0.5720061547327165
1875	Week1_22401_1_3560_182.0	taxol	IMPA	Perimeter Nucleus	-0.10232410743461787
1876	Week1_22401_1_3598_231.0	taxol	IMPA	Perimeter Nucleus	-0.7914343788175101
1877	Week1_22401_1_3598_69.0	taxol	IMPA	Perimeter Nucleus	0.24392721465297376
1878	Week2_24121_2_157_50.0	taxol	IMPA	Perimeter Nucleus	0.44719468471817175
1879	Week2_24121_2_197_7.0	taxol	IMPA	Perimeter Nucleus	-0.2250068781897839
1880	Week2_24121_2_238_180.0	taxol	IMPA	Perimeter Nucleus	-1.2134368862091478
1881	Week2_24121_2_238_80.0	taxol	IMPA	Perimeter Nucleus	-0.01015712292852297
1882	Week2_24121_2_239_109.0	taxol	IMPA	Perimeter Nucleus	0.9386737221941779
1883	Week2_24121_2_41_63.0	taxol	IMPA	Perimeter Nucleus	-0.6266097224596167
1884	Week2_24121_2_43_118.0	taxol	IMPA	Perimeter Nucleus	-1.2064690442311174
1885	Week2_24121_2_44_33.0	taxol	IMPA	Perimeter Nucleus	-1.1644805081799563
1886	Week2_24121_2_81_116.0	taxol	IMPA	Perimeter Nucleus	-0.10859876265429451
1887	Week2_24121_2_82_2.0	taxol	IMPA	Perimeter Nucleus	0.2867732405534498
1888	Week2_24141_2_241_150.0	taxol	IMPA	Perimeter Nucleus	-0.803235734801525
1889	Week2_24141_2_241_7.0	taxol	IMPA	Perimeter Nucleus	-1.119865272287351
1890	Week2_24141_2_282_84.0	taxol	IMPA	Perimeter Nucleus	2.8371741089864106
1891	Week2_24141_2_283_150.0	taxol	IMPA	Perimeter Nucleus	-0.723444360992579
1892	Week2_24141_2_321_74.0	taxol	IMPA	Perimeter Nucleus	-0.1618597710220802
1893	Week2_24141_2_324_157.0	taxol	IMPA	Perimeter Nucleus	0.1307111944243113
1894	Week2_24141_2_398_128.0	taxol	IMPA	Perimeter Nucleus	0.9212361300518517
1895	Week2_24141_2_398_59.0	taxol	IMPA	Perimeter Nucleus	0.059550469408630784
1896	Week2_24141_2_438_95.0	taxol	IMPA	Perimeter Nucleus	-0.30352141387599885
1897	Week2_24141_2_439_142.0	taxol	IMPA	Perimeter Nucleus	-0.3948950728810084
1898	Week2_24141_2_477_152.0	taxol	IMPA	Perimeter Nucleus	-0.5299080832875804
1899	Week2_24141_2_477_32.0	taxol	IMPA	Perimeter Nucleus	-0.5707293166099859
1900	Week2_24141_2_478_16.0	taxol	IMPA	Perimeter Nucleus	0.2128522973726829
1901	Week2_24141_2_478_22.0	taxol	IMPA	Perimeter Nucleus	-0.07844182995097906
1902	Week2_24141_2_478_91.0	taxol	IMPA	Perimeter Nucleus	-0.25838615356375644
1903	Week2_24141_2_480_79.0	taxol	IMPA	Perimeter Nucleus	-1.6910350074260816
1904	Week2_24161_2_483_33.0	taxol	IMPA	Perimeter Nucleus	0.9442004229585156
1905	Week2_24161_2_522_106.0	taxol	IMPA	Perimeter Nucleus	-0.10232410743461735
1906	Week2_24161_2_522_74.0	taxol	IMPA	Perimeter Nucleus	-0.3600198885963554
1907	Week2_24161_2_522_90.0	taxol	IMPA	Perimeter Nucleus	0.3517260695112747
1908	Week2_24161_2_523_15.0	taxol	IMPA	Perimeter Nucleus	-0.6327456328469262
1909	Week2_24161_2_562_23.0	taxol	IMPA	Perimeter Nucleus	-0.25605154810624564
1910	Week2_24161_2_564_44.0	taxol	IMPA	Perimeter Nucleus	-0.36768091733273783
1911	Week2_24161_2_638_11.0	taxol	IMPA	Perimeter Nucleus	-0.9125411296678091
1912	Week2_24161_2_638_58.0	taxol	IMPA	Perimeter Nucleus	-0.3184934770507636
1913	Week2_24161_2_639_134.0	taxol	IMPA	Perimeter Nucleus	0.18694522731097304
1914	Week2_24161_2_677_11.0	taxol	IMPA	Perimeter Nucleus	0.5934801674413676
1915	Week2_24161_2_677_18.0	taxol	IMPA	Perimeter Nucleus	-1.824990250497873
1916	Week2_24161_2_678_140.0	taxol	IMPA	Perimeter Nucleus	-0.5741858537505067
1917	Week2_24161_2_679_32.0	taxol	IMPA	Perimeter Nucleus	-0.34768964894495097
1918	Week2_24161_2_680_133.0	taxol	IMPA	Perimeter Nucleus	0.9956557095361801
1919	Week2_24161_2_717_83.0	taxol	IMPA	Perimeter Nucleus	-0.12337314315718491
1920	Week2_24161_2_718_45.0	taxol	IMPA	Perimeter Nucleus	-0.00940916847318198
1921	Week2_24161_2_718_60.0	taxol	IMPA	Perimeter Nucleus	-0.6946889254878831
1922	Week2_24161_2_719_104.0	taxol	IMPA	Perimeter Nucleus	-0.3663310556140255
1923	Week2_24161_2_720_124.0	taxol	IMPA	Perimeter Nucleus	0.12199239835314717
1924	Week2_24161_2_720_172.0	taxol	IMPA	Perimeter Nucleus	0.26391848304076215
1925	Week2_24161_2_720_9.0	taxol	IMPA	Perimeter Nucleus	-0.44932338397754945
1926	Week3_25421_3_157_167.0	taxol	IMPA	Perimeter Nucleus	-0.2131873737874719
1927	Week3_25421_3_158_168.0	taxol	IMPA	Perimeter Nucleus	-0.6501467131912605
1928	Week3_25421_3_160_297.0	taxol	IMPA	Perimeter Nucleus	-0.7008540453135851
1929	Week3_25421_3_1_123.0	taxol	IMPA	Perimeter Nucleus	-1.3002414730418683
1930	Week3_25421_3_200_162.0	taxol	IMPA	Perimeter Nucleus	-0.16005404923195957
1931	Week3_25421_3_200_35.0	taxol	IMPA	Perimeter Nucleus	0.007529787365583752
1932	Week3_25421_3_240_126.0	taxol	IMPA	Perimeter Nucleus	-0.4475176621874283
1933	Week3_25421_3_240_223.0	taxol	IMPA	Perimeter Nucleus	6.523165139103261
1934	Week3_25421_3_2_107.0	taxol	IMPA	Perimeter Nucleus	0.5041766720601729
1935	Week3_25421_3_2_24.0	taxol	IMPA	Perimeter Nucleus	-0.7417629069511701
1936	Week3_25421_3_41_45.0	taxol	IMPA	Perimeter Nucleus	-0.47356451500694396
1937	Week3_25421_3_42_171.0	taxol	IMPA	Perimeter Nucleus	-0.5876380250849231
1938	Week3_25421_3_4_106.0	taxol	IMPA	Perimeter Nucleus	-1.0240440679688612
1939	Week3_25421_3_4_114.0	taxol	IMPA	Perimeter Nucleus	0.18506648192486705
1940	Week3_25421_3_4_184.0	taxol	IMPA	Perimeter Nucleus	0.18938936816245747
1941	Week3_25421_3_81_119.0	taxol	IMPA	Perimeter Nucleus	0.30782227627601844
1942	Week3_25421_3_81_93.0	taxol	IMPA	Perimeter Nucleus	-1.0458980091753285
1943	Week3_25421_3_82_26.0	taxol	IMPA	Perimeter Nucleus	-0.14075596760252507
1944	Week3_25421_3_83_28.0	taxol	IMPA	Perimeter Nucleus	1.5556990195502525
1945	Week3_25441_3_241_93.0	taxol	IMPA	Perimeter Nucleus	-0.04795056403506489
1946	Week3_25441_3_242_260.0	taxol	IMPA	Perimeter Nucleus	0.22022123172513217
1947	Week3_25441_3_243_36.0	taxol	IMPA	Perimeter Nucleus	0.4050966132730356
1948	Week3_25441_3_243_9.0	taxol	IMPA	Perimeter Nucleus	2.6387949206241856
1949	Week3_25441_3_281_195.0	taxol	IMPA	Perimeter Nucleus	-0.3834676941246645
1950	Week3_25441_3_282_6.0	taxol	IMPA	Perimeter Nucleus	0.11327360228198406
1951	Week3_25441_3_283_183.0	taxol	IMPA	Perimeter Nucleus	-0.6315418183201789
1952	Week3_25441_3_283_213.0	taxol	IMPA	Perimeter Nucleus	-0.6095351540055621
1953	Week3_25441_3_321_116.0	taxol	IMPA	Perimeter Nucleus	-0.6130464588430714
1954	Week3_25441_3_321_16.0	taxol	IMPA	Perimeter Nucleus	0.09172593025585601
1955	Week3_25441_3_322_5.0	taxol	IMPA	Perimeter Nucleus	-0.021034229901399634
1956	Week3_25441_3_322_96.0	taxol	IMPA	Perimeter Nucleus	0.11114553874410063
1957	Week3_25441_3_323_137.0	taxol	IMPA	Perimeter Nucleus	-1.2133821185121603
1958	Week3_25441_3_323_155.0	taxol	IMPA	Perimeter Nucleus	-0.2495338391689508
1959	Week3_25441_3_324_198.0	taxol	IMPA	Perimeter Nucleus	-0.20736274412783087
1960	Week3_25441_3_324_71.0	taxol	IMPA	Perimeter Nucleus	-0.3527970014358727
1961	Week3_25441_3_324_92.0	taxol	IMPA	Perimeter Nucleus	0.6369646124032095
1962	Week3_25441_3_397_107.0	taxol	IMPA	Perimeter Nucleus	0.20979998482366127
1963	Week3_25441_3_397_200.0	taxol	IMPA	Perimeter Nucleus	0.46523418412387235
1964	Week3_25441_3_397_25.0	taxol	IMPA	Perimeter Nucleus	0.14304143407571626
1965	Week3_25441_3_398_15.0	taxol	IMPA	Perimeter Nucleus	0.32631763575312484
1966	Week3_25441_3_437_58.0	taxol	IMPA	Perimeter Nucleus	-0.22320115639966376
1967	Week3_25441_3_438_80.0	taxol	IMPA	Perimeter Nucleus	-0.44060458790638585
1968	Week3_25441_3_439_77.0	taxol	IMPA	Perimeter Nucleus	-0.13028621743822785
1969	Week3_25441_3_478_213.0	taxol	IMPA	Perimeter Nucleus	-0.03024853005904183
1970	Week3_25441_3_479_247.0	taxol	IMPA	Perimeter Nucleus	-0.5894437468750432
1971	Week3_25441_3_480_140.0	taxol	IMPA	Perimeter Nucleus	-0.30559157749981486
1972	Week3_25461_3_482_257.0	taxol	IMPA	Perimeter Nucleus	-0.10197151832302397
1973	Week3_25461_3_483_99.0	taxol	IMPA	Perimeter Nucleus	0.5706254099286788
1974	Week3_25461_3_521_103.0	taxol	IMPA	Perimeter Nucleus	1.0879322294362503
1975	Week3_25461_3_521_244.0	taxol	IMPA	Perimeter Nucleus	0.17615626761599296
1976	Week3_25461_3_521_30.0	taxol	IMPA	Perimeter Nucleus	0.006678561950430378
1977	Week3_25461_3_522_260.0	taxol	IMPA	Perimeter Nucleus	-0.813121833601442
1978	Week3_25461_3_524_133.0	taxol	IMPA	Perimeter Nucleus	-0.3456346090030498
1979	Week3_25461_3_561_11.0	taxol	IMPA	Perimeter Nucleus	0.9143230557708093
1980	Week3_25461_3_561_36.0	taxol	IMPA	Perimeter Nucleus	-0.19523904639605222
1981	Week3_25461_3_561_70.0	taxol	IMPA	Perimeter Nucleus	-0.16999491572886616
1982	Week3_25461_3_562_157.0	taxol	IMPA	Perimeter Nucleus	-0.265195956884986
1983	Week3_25461_3_564_131.0	taxol	IMPA	Perimeter Nucleus	0.17031035732097338
1984	Week3_25461_3_564_172.0	taxol	IMPA	Perimeter Nucleus	-0.0032440486474800143
1985	Week3_25461_3_637_165.0	taxol	IMPA	Perimeter Nucleus	1.4622854442852578
1986	Week3_25461_3_637_208.0	taxol	IMPA	Perimeter Nucleus	0.5644602901029763
1987	Week3_25461_3_637_298.0	taxol	IMPA	Perimeter Nucleus	-0.46539650968196455
1988	Week3_25461_3_639_244.0	taxol	IMPA	Perimeter Nucleus	-0.32915047531025327
1989	Week3_25461_3_640_27.0	taxol	IMPA	Perimeter Nucleus	-1.0752317804957499
1990	Week3_25461_3_640_92.0	taxol	IMPA	Perimeter Nucleus	-0.6182539500767268
1991	Week3_25461_3_677_14.0	taxol	IMPA	Perimeter Nucleus	-0.37140189630695536
1992	Week3_25461_3_677_263.0	taxol	IMPA	Perimeter Nucleus	-0.4353970966727315
1993	Week3_25461_3_677_41.0	taxol	IMPA	Perimeter Nucleus	0.12199239835314717
1994	Week3_25461_3_678_227.0	taxol	IMPA	Perimeter Nucleus	-0.23559335862695563
1995	Week3_25461_3_679_149.0	taxol	IMPA	Perimeter Nucleus	-0.8540526023178238
1996	Week3_25461_3_679_22.0	taxol	IMPA	Perimeter Nucleus	-1.2867741780255382
1997	Week3_25461_3_679_9.0	taxol	IMPA	Perimeter Nucleus	-1.0392805729773211
1998	Week3_25461_3_717_329.0	taxol	IMPA	Perimeter Nucleus	-0.7114880985688445
[truncated: 9,801 more rows]
