# Supplementary material for: Predicting cell morphological responses to perturbations using generative modeling
Source: Nat Commun. 2025 Jan 8;16:505. doi: 10.1038/s41467-024-55707-8 (PMC11711326; doi:10.1038/s41467-024-55707-8)
Supplement: Supplementary file 4 — Source data [file 41467_2024_55707_MOESM4_ESM.zip › source_data/figure_2b_number_objs.csv]

	values	drug	type
0	2637.0	AZ138	controls
1	12797.0	AZ138	controls
2	522.0	AZ138	controls
3	14025.0	AZ138	controls
4	478.0	AZ138	controls
5	13304.0	AZ138	controls
6	9302.0	AZ138	controls
7	11296.0	AZ138	controls
8	9804.0	AZ138	controls
9	12346.0	AZ138	controls
10	9111.0	AZ138	controls
11	3686.0	AZ138	controls
12	13299.0	AZ138	controls
13	9411.0	AZ138	controls
14	6365.0	AZ138	controls
15	9025.0	AZ138	controls
16	11133.0	AZ138	controls
17	7276.0	AZ138	controls
18	12182.0	AZ138	controls
19	11874.0	AZ138	controls
20	1141.0	AZ138	controls
21	12139.0	AZ138	controls
22	7907.0	AZ138	controls
23	11954.0	AZ138	controls
24	12770.0	AZ138	controls
25	9847.0	AZ138	controls
26	9362.0	AZ138	controls
27	13370.0	AZ138	controls
28	12580.0	AZ138	controls
29	11458.0	AZ138	controls
30	14082.0	AZ138	controls
31	13736.0	AZ138	controls
32	13200.0	AZ138	controls
33	12000.0	AZ138	controls
34	100.0	AZ138	controls
35	14599.0	AZ138	controls
36	6826.0	AZ138	controls
37	10768.0	AZ138	controls
38	14635.0	AZ138	controls
39	10269.0	AZ138	controls
40	10797.0	AZ138	controls
41	12783.0	AZ138	controls
42	8805.0	AZ138	controls
43	9167.0	AZ138	controls
44	13169.0	AZ138	controls
45	13803.0	AZ138	controls
46	12502.0	AZ138	controls
47	13386.0	AZ138	controls
48	7155.0	AZ138	controls
49	9858.0	AZ138	controls
50	5453.0	AZ138	controls
51	745.0	AZ138	controls
52	12030.0	AZ138	controls
53	12216.0	AZ138	controls
54	9701.0	AZ138	controls
55	9360.0	AZ138	controls
56	11954.0	AZ138	controls
57	8993.0	AZ138	controls
58	9973.0	AZ138	controls
59	12758.0	AZ138	controls
60	14974.0	AZ138	controls
61	13869.0	AZ138	controls
62	11046.0	AZ138	controls
63	11998.0	AZ138	controls
64	7004.0	AZ138	controls
65	10740.0	AZ138	controls
66	4943.0	AZ138	controls
67	12795.0	AZ138	controls
68	10198.0	AZ138	controls
69	12154.0	AZ138	controls
70	13842.0	AZ138	controls
71	12502.0	AZ138	controls
72	7345.0	AZ138	controls
73	10107.0	AZ138	controls
74	13944.0	AZ138	controls
75	7669.0	AZ138	controls
76	14374.0	AZ138	controls
77	11820.0	AZ138	controls
78	9150.0	AZ138	controls
79	6924.0	AZ138	controls
80	14081.0	AZ138	controls
81	13696.0	AZ138	controls
82	8328.0	AZ138	controls
83	13904.0	AZ138	controls
84	10402.0	AZ138	controls
85	8114.0	AZ138	controls
86	10017.0	AZ138	controls
87	12165.0	AZ138	controls
88	10547.0	AZ138	controls
89	1766.0	AZ138	controls
90	10564.0	AZ138	controls
91	10470.0	AZ138	controls
92	13568.0	AZ138	controls
93	13319.0	AZ138	controls
94	10832.0	AZ138	controls
95	12246.0	AZ138	controls
96	10219.0	AZ138	controls
97	10256.0	AZ138	controls
98	13998.0	AZ138	controls
99	5282.0	AZ138	controls
100	1133.0	AZ138	IMPA
101	5926.0	AZ138	IMPA
102	822.0	AZ138	IMPA
103	5359.0	AZ138	IMPA
104	1206.0	AZ138	IMPA
105	5303.0	AZ138	IMPA
106	2308.0	AZ138	IMPA
107	5362.0	AZ138	IMPA
108	2957.0	AZ138	IMPA
109	4495.0	AZ138	IMPA
110	2296.0	AZ138	IMPA
111	1784.0	AZ138	IMPA
112	5088.0	AZ138	IMPA
113	3111.0	AZ138	IMPA
114	2126.0	AZ138	IMPA
115	1487.0	AZ138	IMPA
116	4034.0	AZ138	IMPA
117	2176.0	AZ138	IMPA
118	6305.0	AZ138	IMPA
119	5719.0	AZ138	IMPA
120	1117.0	AZ138	IMPA
121	5176.0	AZ138	IMPA
122	1826.0	AZ138	IMPA
123	5528.0	AZ138	IMPA
124	6350.0	AZ138	IMPA
125	3051.0	AZ138	IMPA
126	3013.0	AZ138	IMPA
127	6075.0	AZ138	IMPA
128	5730.0	AZ138	IMPA
129	5270.0	AZ138	IMPA
130	5750.0	AZ138	IMPA
131	4697.0	AZ138	IMPA
132	5683.0	AZ138	IMPA
133	5191.0	AZ138	IMPA
134	721.0	AZ138	IMPA
135	5285.0	AZ138	IMPA
136	1757.0	AZ138	IMPA
137	6534.0	AZ138	IMPA
138	6177.0	AZ138	IMPA
139	2838.0	AZ138	IMPA
140	3305.0	AZ138	IMPA
141	5558.0	AZ138	IMPA
142	2765.0	AZ138	IMPA
143	1887.0	AZ138	IMPA
144	4970.0	AZ138	IMPA
145	5579.0	AZ138	IMPA
146	5127.0	AZ138	IMPA
147	5635.0	AZ138	IMPA
148	2192.0	AZ138	IMPA
149	3434.0	AZ138	IMPA
150	2628.0	AZ138	IMPA
151	870.0	AZ138	IMPA
152	5071.0	AZ138	IMPA
153	4935.0	AZ138	IMPA
154	3268.0	AZ138	IMPA
155	2774.0	AZ138	IMPA
156	5011.0	AZ138	IMPA
157	1889.0	AZ138	IMPA
158	4215.0	AZ138	IMPA
159	4925.0	AZ138	IMPA
160	4913.0	AZ138	IMPA
161	5639.0	AZ138	IMPA
162	3938.0	AZ138	IMPA
163	5747.0	AZ138	IMPA
164	2309.0	AZ138	IMPA
165	4719.0	AZ138	IMPA
166	1202.0	AZ138	IMPA
167	5946.0	AZ138	IMPA
168	4659.0	AZ138	IMPA
169	4759.0	AZ138	IMPA
170	5669.0	AZ138	IMPA
171	6287.0	AZ138	IMPA
172	2430.0	AZ138	IMPA
173	1736.0	AZ138	IMPA
174	5298.0	AZ138	IMPA
175	2396.0	AZ138	IMPA
176	6458.0	AZ138	IMPA
177	6066.0	AZ138	IMPA
178	2641.0	AZ138	IMPA
179	1984.0	AZ138	IMPA
180	3800.0	AZ138	IMPA
181	6309.0	AZ138	IMPA
182	2016.0	AZ138	IMPA
183	4409.0	AZ138	IMPA
184	3175.0	AZ138	IMPA
185	1542.0	AZ138	IMPA
186	2965.0	AZ138	IMPA
187	4600.0	AZ138	IMPA
188	5709.0	AZ138	IMPA
189	1070.0	AZ138	IMPA
190	2516.0	AZ138	IMPA
191	2716.0	AZ138	IMPA
192	5469.0	AZ138	IMPA
193	5803.0	AZ138	IMPA
194	4302.0	AZ138	IMPA
195	5984.0	AZ138	IMPA
196	5581.0	AZ138	IMPA
197	3318.0	AZ138	IMPA
198	4280.0	AZ138	IMPA
199	1982.0	AZ138	IMPA
200	2555.0	AZ138	drug
201	6998.0	AZ138	drug
202	3760.0	AZ138	drug
203	5608.0	AZ138	drug
204	3485.0	AZ138	drug
205	3131.0	AZ138	drug
206	3712.0	AZ138	drug
207	5617.0	AZ138	drug
208	7313.0	AZ138	drug
209	4223.0	AZ138	drug
210	6776.0	AZ138	drug
211	2276.0	AZ138	drug
212	6445.0	AZ138	drug
213	5489.0	AZ138	drug
214	8429.0	AZ138	drug
215	2407.0	AZ138	drug
216	4492.0	AZ138	drug
217	1709.0	AZ138	drug
218	4720.0	AZ138	drug
219	1284.0	AZ138	drug
220	3314.0	AZ138	drug
221	5160.0	AZ138	drug
222	2960.0	AZ138	drug
223	4917.0	AZ138	drug
224	6109.0	AZ138	drug
225	5755.0	AZ138	drug
226	5345.0	AZ138	drug
227	4144.0	AZ138	drug
228	2002.0	AZ138	drug
229	2851.0	AZ138	drug
230	3993.0	AZ138	drug
231	5759.0	AZ138	drug
232	4074.0	AZ138	drug
233	6543.0	AZ138	drug
234	1282.0	AZ138	drug
235	3270.0	AZ138	drug
236	6166.0	AZ138	drug
237	4680.0	AZ138	drug
238	1289.0	AZ138	drug
239	5563.0	AZ138	drug
240	3875.0	AZ138	drug
241	4511.0	AZ138	drug
242	2241.0	AZ138	drug
243	3916.0	AZ138	drug
244	6715.0	AZ138	drug
245	9294.0	AZ138	drug
246	3442.0	AZ138	drug
247	6314.0	AZ138	drug
248	6434.0	AZ138	drug
249	4372.0	AZ138	drug
250	2314.0	AZ138	drug
251	6150.0	AZ138	drug
252	4830.0	AZ138	drug
253	6937.0	AZ138	drug
254	3566.0	AZ138	drug
255	4600.0	AZ138	drug
256	5182.0	AZ138	drug
257	2623.0	AZ138	drug
258	2710.0	AZ138	drug
259	2081.0	AZ138	drug
260	3546.0	AZ138	drug
261	1983.0	AZ138	drug
262	6435.0	AZ138	drug
263	4357.0	AZ138	drug
264	2709.0	AZ138	drug
265	4117.0	AZ138	drug
266	5610.0	AZ138	drug
267	4416.0	AZ138	drug
268	2002.0	AZ138	drug
269	7501.0	AZ138	drug
270	4627.0	AZ138	drug
271	5160.0	AZ138	drug
272	6381.0	AZ138	drug
273	3802.0	AZ138	drug
274	3352.0	AZ138	drug
275	7094.0	AZ138	drug
276	4653.0	AZ138	drug
277	4510.0	AZ138	drug
278	2340.0	AZ138	drug
279	3949.0	AZ138	drug
280	3575.0	AZ138	drug
281	5546.0	AZ138	drug
282	0.0	AZ138	drug
283	6056.0	AZ138	drug
284	6571.0	AZ138	drug
285	2656.0	AZ138	drug
286	6522.0	AZ138	drug
287	5216.0	AZ138	drug
288	3375.0	AZ138	drug
289	5518.0	AZ138	drug
290	2366.0	AZ138	drug
291	5881.0	AZ138	drug
292	2786.0	AZ138	drug
293	4157.0	AZ138	drug
294	3172.0	AZ138	drug
295	3167.0	AZ138	drug
296	4986.0	AZ138	drug
297	3956.0	AZ138	drug
298	4424.0	AZ138	drug
299	6476.0	AZ138	drug
300	13235.0	AZ258	controls
301	8483.0	AZ258	controls
302	14125.0	AZ258	controls
303	1170.0	AZ258	controls
304	13216.0	AZ258	controls
305	6081.0	AZ258	controls
306	13315.0	AZ258	controls
307	9577.0	AZ258	controls
308	8618.0	AZ258	controls
309	11540.0	AZ258	controls
310	12889.0	AZ258	controls
311	14168.0	AZ258	controls
312	3547.0	AZ258	controls
313	13305.0	AZ258	controls
314	4747.0	AZ258	controls
315	14270.0	AZ258	controls
316	14911.0	AZ258	controls
317	10732.0	AZ258	controls
318	14671.0	AZ258	controls
319	8909.0	AZ258	controls
320	11817.0	AZ258	controls
321	9588.0	AZ258	controls
322	13732.0	AZ258	controls
323	6438.0	AZ258	controls
324	7373.0	AZ258	controls
325	11008.0	AZ258	controls
326	4930.0	AZ258	controls
327	888.0	AZ258	controls
328	8657.0	AZ258	controls
329	12134.0	AZ258	controls
330	9589.0	AZ258	controls
331	8132.0	AZ258	controls
332	12472.0	AZ258	controls
333	12915.0	AZ258	controls
334	13599.0	AZ258	controls
335	5702.0	AZ258	controls
336	14349.0	AZ258	controls
337	10192.0	AZ258	controls
338	7221.0	AZ258	controls
339	12069.0	AZ258	controls
340	11117.0	AZ258	controls
341	13389.0	AZ258	controls
342	14859.0	AZ258	controls
343	7505.0	AZ258	controls
344	12040.0	AZ258	controls
345	15374.0	AZ258	controls
346	10836.0	AZ258	controls
347	13650.0	AZ258	controls
348	12297.0	AZ258	controls
349	12364.0	AZ258	controls
350	12484.0	AZ258	controls
351	14664.0	AZ258	controls
352	8223.0	AZ258	controls
353	9765.0	AZ258	controls
354	10431.0	AZ258	controls
355	8484.0	AZ258	controls
356	14575.0	AZ258	controls
357	5626.0	AZ258	controls
358	14790.0	AZ258	controls
359	9047.0	AZ258	controls
360	12049.0	AZ258	controls
361	11075.0	AZ258	controls
362	7886.0	AZ258	controls
363	15033.0	AZ258	controls
364	8364.0	AZ258	controls
365	8033.0	AZ258	controls
366	14855.0	AZ258	controls
367	8652.0	AZ258	controls
368	8430.0	AZ258	controls
369	10886.0	AZ258	controls
370	7799.0	AZ258	controls
371	3994.0	AZ258	controls
372	9313.0	AZ258	controls
373	10584.0	AZ258	controls
374	8552.0	AZ258	controls
375	8613.0	AZ258	controls
376	10123.0	AZ258	controls
377	6031.0	AZ258	controls
378	13299.0	AZ258	controls
379	13215.0	AZ258	controls
380	10002.0	AZ258	controls
381	12275.0	AZ258	controls
382	7607.0	AZ258	controls
383	12357.0	AZ258	controls
384	4994.0	AZ258	controls
385	13693.0	AZ258	controls
386	3187.0	AZ258	controls
387	7744.0	AZ258	controls
388	8143.0	AZ258	controls
389	11200.0	AZ258	controls
390	7197.0	AZ258	controls
391	10716.0	AZ258	controls
392	11954.0	AZ258	controls
393	11790.0	AZ258	controls
394	11441.0	AZ258	controls
395	11800.0	AZ258	controls
396	1549.0	AZ258	controls
397	7111.0	AZ258	controls
398	13239.0	AZ258	controls
399	10673.0	AZ258	controls
400	13397.0	AZ258	IMPA
401	8138.0	AZ258	IMPA
402	12864.0	AZ258	IMPA
403	4420.0	AZ258	IMPA
404	13043.0	AZ258	IMPA
405	5945.0	AZ258	IMPA
406	13504.0	AZ258	IMPA
407	9889.0	AZ258	IMPA
408	13506.0	AZ258	IMPA
409	12644.0	AZ258	IMPA
410	12646.0	AZ258	IMPA
411	13870.0	AZ258	IMPA
412	7701.0	AZ258	IMPA
413	12934.0	AZ258	IMPA
414	5667.0	AZ258	IMPA
415	13230.0	AZ258	IMPA
416	14536.0	AZ258	IMPA
417	11711.0	AZ258	IMPA
418	13900.0	AZ258	IMPA
419	9930.0	AZ258	IMPA
420	12329.0	AZ258	IMPA
421	9574.0	AZ258	IMPA
422	12415.0	AZ258	IMPA
423	6773.0	AZ258	IMPA
424	7219.0	AZ258	IMPA
425	11538.0	AZ258	IMPA
426	6650.0	AZ258	IMPA
427	5468.0	AZ258	IMPA
428	8078.0	AZ258	IMPA
429	11545.0	AZ258	IMPA
430	11929.0	AZ258	IMPA
431	8976.0	AZ258	IMPA
432	11898.0	AZ258	IMPA
433	12963.0	AZ258	IMPA
434	12057.0	AZ258	IMPA
435	7474.0	AZ258	IMPA
436	12691.0	AZ258	IMPA
437	10691.0	AZ258	IMPA
438	9070.0	AZ258	IMPA
439	12415.0	AZ258	IMPA
440	12261.0	AZ258	IMPA
441	13064.0	AZ258	IMPA
442	13419.0	AZ258	IMPA
443	8113.0	AZ258	IMPA
444	12737.0	AZ258	IMPA
445	13664.0	AZ258	IMPA
446	10485.0	AZ258	IMPA
447	13770.0	AZ258	IMPA
448	10887.0	AZ258	IMPA
449	12971.0	AZ258	IMPA
450	12689.0	AZ258	IMPA
451	12143.0	AZ258	IMPA
452	7723.0	AZ258	IMPA
453	10365.0	AZ258	IMPA
454	10056.0	AZ258	IMPA
455	7612.0	AZ258	IMPA
456	12790.0	AZ258	IMPA
457	6287.0	AZ258	IMPA
458	13673.0	AZ258	IMPA
459	7611.0	AZ258	IMPA
460	12592.0	AZ258	IMPA
461	11458.0	AZ258	IMPA
462	8769.0	AZ258	IMPA
463	13864.0	AZ258	IMPA
464	9939.0	AZ258	IMPA
465	7617.0	AZ258	IMPA
466	13921.0	AZ258	IMPA
467	7940.0	AZ258	IMPA
468	9088.0	AZ258	IMPA
469	13079.0	AZ258	IMPA
470	9309.0	AZ258	IMPA
471	4810.0	AZ258	IMPA
472	7122.0	AZ258	IMPA
473	11001.0	AZ258	IMPA
474	8013.0	AZ258	IMPA
475	8024.0	AZ258	IMPA
476	10600.0	AZ258	IMPA
477	6893.0	AZ258	IMPA
478	11915.0	AZ258	IMPA
479	13584.0	AZ258	IMPA
480	10348.0	AZ258	IMPA
481	13588.0	AZ258	IMPA
482	9539.0	AZ258	IMPA
483	13558.0	AZ258	IMPA
484	6636.0	AZ258	IMPA
485	12775.0	AZ258	IMPA
486	5378.0	AZ258	IMPA
487	7807.0	AZ258	IMPA
488	7842.0	AZ258	IMPA
489	11886.0	AZ258	IMPA
490	7783.0	AZ258	IMPA
491	11460.0	AZ258	IMPA
492	13296.0	AZ258	IMPA
493	10597.0	AZ258	IMPA
494	11304.0	AZ258	IMPA
495	12499.0	AZ258	IMPA
496	4124.0	AZ258	IMPA
497	8209.0	AZ258	IMPA
498	12227.0	AZ258	IMPA
499	11409.0	AZ258	IMPA
500	11074.0	AZ258	drug
501	11507.0	AZ258	drug
502	10896.0	AZ258	drug
503	4597.0	AZ258	drug
504	10873.0	AZ258	drug
505	13725.0	AZ258	drug
506	15324.0	AZ258	drug
507	13554.0	AZ258	drug
508	12714.0	AZ258	drug
509	14402.0	AZ258	drug
510	13294.0	AZ258	drug
511	12152.0	AZ258	drug
512	12731.0	AZ258	drug
513	12466.0	AZ258	drug
514	9419.0	AZ258	drug
515	11062.0	AZ258	drug
516	14080.0	AZ258	drug
517	11784.0	AZ258	drug
518	9041.0	AZ258	drug
519	14569.0	AZ258	drug
520	14192.0	AZ258	drug
521	8040.0	AZ258	drug
522	12338.0	AZ258	drug
523	7706.0	AZ258	drug
524	14111.0	AZ258	drug
525	14297.0	AZ258	drug
526	13933.0	AZ258	drug
527	12196.0	AZ258	drug
528	6038.0	AZ258	drug
529	7220.0	AZ258	drug
530	13868.0	AZ258	drug
531	13550.0	AZ258	drug
532	11068.0	AZ258	drug
533	7248.0	AZ258	drug
534	15946.0	AZ258	drug
535	6944.0	AZ258	drug
536	11838.0	AZ258	drug
537	14614.0	AZ258	drug
538	14347.0	AZ258	drug
539	11833.0	AZ258	drug
540	12842.0	AZ258	drug
541	10933.0	AZ258	drug
542	12377.0	AZ258	drug
543	14405.0	AZ258	drug
544	6935.0	AZ258	drug
545	12071.0	AZ258	drug
546	6108.0	AZ258	drug
547	13980.0	AZ258	drug
548	13104.0	AZ258	drug
549	15170.0	AZ258	drug
550	13104.0	AZ258	drug
551	13038.0	AZ258	drug
552	3896.0	AZ258	drug
553	10946.0	AZ258	drug
554	6224.0	AZ258	drug
555	13561.0	AZ258	drug
556	14607.0	AZ258	drug
557	4573.0	AZ258	drug
558	15071.0	AZ258	drug
559	13615.0	AZ258	drug
560	13673.0	AZ258	drug
561	10887.0	AZ258	drug
562	15154.0	AZ258	drug
563	12827.0	AZ258	drug
564	12274.0	AZ258	drug
565	8045.0	AZ258	drug
566	11640.0	AZ258	drug
567	8200.0	AZ258	drug
568	11990.0	AZ258	drug
569	15579.0	AZ258	drug
570	15063.0	AZ258	drug
571	14116.0	AZ258	drug
572	13098.0	AZ258	drug
573	9938.0	AZ258	drug
574	11781.0	AZ258	drug
575	14759.0	AZ258	drug
576	11316.0	AZ258	drug
577	15676.0	AZ258	drug
578	14610.0	AZ258	drug
579	7423.0	AZ258	drug
580	13993.0	AZ258	drug
581	12146.0	AZ258	drug
582	13920.0	AZ258	drug
583	5950.0	AZ258	drug
584	6337.0	AZ258	drug
585	5493.0	AZ258	drug
586	14582.0	AZ258	drug
587	10839.0	AZ258	drug
588	14704.0	AZ258	drug
589	10815.0	AZ258	drug
590	14805.0	AZ258	drug
591	13652.0	AZ258	drug
592	10507.0	AZ258	drug
593	6510.0	AZ258	drug
594	5844.0	AZ258	drug
595	7707.0	AZ258	drug
596	14949.0	AZ258	drug
597	7421.0	AZ258	drug
598	13821.0	AZ258	drug
599	12761.0	AZ258	drug
600	8303.0	Colchicine	controls
601	12272.0	Colchicine	controls
602	9063.0	Colchicine	controls
603	11161.0	Colchicine	controls
604	13074.0	Colchicine	controls
605	14358.0	Colchicine	controls
606	5877.0	Colchicine	controls
607	10512.0	Colchicine	controls
608	5835.0	Colchicine	controls
609	9635.0	Colchicine	controls
610	8649.0	Colchicine	controls
611	8871.0	Colchicine	controls
612	12243.0	Colchicine	controls
613	10324.0	Colchicine	controls
614	13014.0	Colchicine	controls
615	11015.0	Colchicine	controls
616	6508.0	Colchicine	controls
617	10833.0	Colchicine	controls
618	11760.0	Colchicine	controls
619	7674.0	Colchicine	controls
620	4938.0	Colchicine	controls
621	12288.0	Colchicine	controls
622	8637.0	Colchicine	controls
623	8770.0	Colchicine	controls
624	14027.0	Colchicine	controls
625	14100.0	Colchicine	controls
626	13330.0	Colchicine	controls
627	13135.0	Colchicine	controls
628	243.0	Colchicine	controls
629	6771.0	Colchicine	controls
630	13869.0	Colchicine	controls
631	14208.0	Colchicine	controls
632	0.0	Colchicine	controls
633	13648.0	Colchicine	controls
634	11218.0	Colchicine	controls
635	13983.0	Colchicine	controls
636	8618.0	Colchicine	controls
637	8081.0	Colchicine	controls
638	8410.0	Colchicine	controls
639	11082.0	Colchicine	controls
640	13113.0	Colchicine	controls
641	10811.0	Colchicine	controls
642	10329.0	Colchicine	controls
643	7021.0	Colchicine	controls
644	6790.0	Colchicine	controls
645	11327.0	Colchicine	controls
646	14606.0	Colchicine	controls
647	11720.0	Colchicine	controls
648	1252.0	Colchicine	controls
649	3310.0	Colchicine	controls
650	12731.0	Colchicine	controls
651	13051.0	Colchicine	controls
652	7714.0	Colchicine	controls
653	10520.0	Colchicine	controls
654	12130.0	Colchicine	controls
655	14390.0	Colchicine	controls
656	10384.0	Colchicine	controls
657	7718.0	Colchicine	controls
658	2161.0	Colchicine	controls
659	14322.0	Colchicine	controls
660	3552.0	Colchicine	controls
661	7844.0	Colchicine	controls
662	14282.0	Colchicine	controls
663	10658.0	Colchicine	controls
664	12853.0	Colchicine	controls
665	14008.0	Colchicine	controls
666	4410.0	Colchicine	controls
667	12557.0	Colchicine	controls
668	13065.0	Colchicine	controls
669	14414.0	Colchicine	controls
670	14513.0	Colchicine	controls
671	12268.0	Colchicine	controls
672	14397.0	Colchicine	controls
673	7789.0	Colchicine	controls
674	13213.0	Colchicine	controls
675	10006.0	Colchicine	controls
676	11479.0	Colchicine	controls
677	13855.0	Colchicine	controls
678	13696.0	Colchicine	controls
679	9049.0	Colchicine	controls
680	13736.0	Colchicine	controls
681	13344.0	Colchicine	controls
682	12178.0	Colchicine	controls
683	6614.0	Colchicine	controls
684	11381.0	Colchicine	controls
685	12660.0	Colchicine	controls
686	13321.0	Colchicine	controls
687	10288.0	Colchicine	controls
688	11781.0	Colchicine	controls
689	9310.0	Colchicine	controls
690	11812.0	Colchicine	controls
691	14329.0	Colchicine	controls
692	14559.0	Colchicine	controls
693	14026.0	Colchicine	controls
694	9534.0	Colchicine	controls
695	13956.0	Colchicine	controls
696	5602.0	Colchicine	controls
697	5132.0	Colchicine	controls
698	6508.0	Colchicine	controls
699	9505.0	Colchicine	controls
700	10261.0	Colchicine	IMPA
701	12873.0	Colchicine	IMPA
702	10973.0	Colchicine	IMPA
703	11678.0	Colchicine	IMPA
704	10881.0	Colchicine	IMPA
705	11274.0	Colchicine	IMPA
706	10124.0	Colchicine	IMPA
707	11414.0	Colchicine	IMPA
708	10923.0	Colchicine	IMPA
709	12150.0	Colchicine	IMPA
710	9879.0	Colchicine	IMPA
711	10691.0	Colchicine	IMPA
712	12259.0	Colchicine	IMPA
713	11603.0	Colchicine	IMPA
714	10552.0	Colchicine	IMPA
715	10982.0	Colchicine	IMPA
716	12040.0	Colchicine	IMPA
717	9769.0	Colchicine	IMPA
718	12251.0	Colchicine	IMPA
719	11615.0	Colchicine	IMPA
720	9060.0	Colchicine	IMPA
721	9812.0	Colchicine	IMPA
722	10986.0	Colchicine	IMPA
723	9850.0	Colchicine	IMPA
724	12506.0	Colchicine	IMPA
725	11506.0	Colchicine	IMPA
726	12413.0	Colchicine	IMPA
727	10243.0	Colchicine	IMPA
728	8428.0	Colchicine	IMPA
729	11125.0	Colchicine	IMPA
730	12352.0	Colchicine	IMPA
731	11884.0	Colchicine	IMPA
732	10867.0	Colchicine	IMPA
733	10957.0	Colchicine	IMPA
734	11019.0	Colchicine	IMPA
735	10812.0	Colchicine	IMPA
736	11413.0	Colchicine	IMPA
737	11001.0	Colchicine	IMPA
738	10036.0	Colchicine	IMPA
739	11014.0	Colchicine	IMPA
740	10274.0	Colchicine	IMPA
741	10162.0	Colchicine	IMPA
742	10847.0	Colchicine	IMPA
743	9345.0	Colchicine	IMPA
744	8886.0	Colchicine	IMPA
745	11507.0	Colchicine	IMPA
746	11087.0	Colchicine	IMPA
747	11509.0	Colchicine	IMPA
748	9468.0	Colchicine	IMPA
749	11105.0	Colchicine	IMPA
750	11098.0	Colchicine	IMPA
751	9822.0	Colchicine	IMPA
752	8812.0	Colchicine	IMPA
753	11026.0	Colchicine	IMPA
754	11538.0	Colchicine	IMPA
755	11977.0	Colchicine	IMPA
756	11995.0	Colchicine	IMPA
757	10278.0	Colchicine	IMPA
758	9415.0	Colchicine	IMPA
759	12161.0	Colchicine	IMPA
760	11409.0	Colchicine	IMPA
761	10889.0	Colchicine	IMPA
762	11580.0	Colchicine	IMPA
763	12244.0	Colchicine	IMPA
764	11420.0	Colchicine	IMPA
765	11338.0	Colchicine	IMPA
766	10371.0	Colchicine	IMPA
767	11464.0	Colchicine	IMPA
768	11310.0	Colchicine	IMPA
769	12946.0	Colchicine	IMPA
770	10852.0	Colchicine	IMPA
771	10871.0	Colchicine	IMPA
772	11095.0	Colchicine	IMPA
773	11995.0	Colchicine	IMPA
774	12517.0	Colchicine	IMPA
775	11474.0	Colchicine	IMPA
776	11315.0	Colchicine	IMPA
777	11479.0	Colchicine	IMPA
778	12058.0	Colchicine	IMPA
779	11419.0	Colchicine	IMPA
780	11574.0	Colchicine	IMPA
781	9734.0	Colchicine	IMPA
782	11153.0	Colchicine	IMPA
783	10089.0	Colchicine	IMPA
784	11948.0	Colchicine	IMPA
785	11237.0	Colchicine	IMPA
786	10949.0	Colchicine	IMPA
787	10358.0	Colchicine	IMPA
788	11642.0	Colchicine	IMPA
789	10532.0	Colchicine	IMPA
790	11222.0	Colchicine	IMPA
791	12395.0	Colchicine	IMPA
792	12060.0	Colchicine	IMPA
793	11947.0	Colchicine	IMPA
794	9713.0	Colchicine	IMPA
795	11062.0	Colchicine	IMPA
796	9743.0	Colchicine	IMPA
797	10516.0	Colchicine	IMPA
798	10606.0	Colchicine	IMPA
799	10500.0	Colchicine	IMPA
800	4351.0	Colchicine	drug
801	10064.0	Colchicine	drug
802	14335.0	Colchicine	drug
803	6149.0	Colchicine	drug
804	12870.0	Colchicine	drug
805	9715.0	Colchicine	drug
806	14627.0	Colchicine	drug
807	14693.0	Colchicine	drug
808	13781.0	Colchicine	drug
809	10213.0	Colchicine	drug
810	10683.0	Colchicine	drug
811	10057.0	Colchicine	drug
812	14651.0	Colchicine	drug
813	12716.0	Colchicine	drug
814	6113.0	Colchicine	drug
815	13025.0	Colchicine	drug
816	10778.0	Colchicine	drug
817	14819.0	Colchicine	drug
818	13525.0	Colchicine	drug
819	13179.0	Colchicine	drug
820	13209.0	Colchicine	drug
821	13252.0	Colchicine	drug
822	13286.0	Colchicine	drug
823	10161.0	Colchicine	drug
824	14034.0	Colchicine	drug
825	14857.0	Colchicine	drug
826	13551.0	Colchicine	drug
827	10619.0	Colchicine	drug
828	13000.0	Colchicine	drug
829	5753.0	Colchicine	drug
830	14682.0	Colchicine	drug
831	6149.0	Colchicine	drug
832	9874.0	Colchicine	drug
833	5819.0	Colchicine	drug
834	12526.0	Colchicine	drug
835	6174.0	Colchicine	drug
836	13449.0	Colchicine	drug
837	14019.0	Colchicine	drug
838	12431.0	Colchicine	drug
839	14582.0	Colchicine	drug
840	7104.0	Cytochalasin B	controls
841	9795.0	Cytochalasin B	controls
842	4532.0	Cytochalasin B	controls
843	6812.0	Cytochalasin B	controls
844	13197.0	Cytochalasin B	controls
845	12852.0	Cytochalasin B	controls
846	9296.0	Cytochalasin B	controls
847	8924.0	Cytochalasin B	controls
848	7952.0	Cytochalasin B	controls
849	4606.0	Cytochalasin B	controls
850	13290.0	Cytochalasin B	controls
851	9236.0	Cytochalasin B	controls
852	13630.0	Cytochalasin B	controls
853	7308.0	Cytochalasin B	controls
854	10560.0	Cytochalasin B	controls
855	14068.0	Cytochalasin B	controls
856	7592.0	Cytochalasin B	controls
857	11204.0	Cytochalasin B	controls
858	14683.0	Cytochalasin B	controls
859	12721.0	Cytochalasin B	controls
860	1364.0	Cytochalasin B	controls
861	5395.0	Cytochalasin B	controls
862	10785.0	Cytochalasin B	controls
863	10847.0	Cytochalasin B	controls
864	4933.0	Cytochalasin B	controls
865	12540.0	Cytochalasin B	controls
866	9112.0	Cytochalasin B	controls
867	7121.0	Cytochalasin B	controls
868	15319.0	Cytochalasin B	controls
869	13403.0	Cytochalasin B	controls
870	14263.0	Cytochalasin B	controls
871	13095.0	Cytochalasin B	controls
872	14104.0	Cytochalasin B	controls
873	13419.0	Cytochalasin B	controls
874	14658.0	Cytochalasin B	controls
875	7180.0	Cytochalasin B	controls
876	11175.0	Cytochalasin B	controls
877	13220.0	Cytochalasin B	controls
878	11690.0	Cytochalasin B	controls
879	5071.0	Cytochalasin B	controls
880	11088.0	Cytochalasin B	controls
881	11673.0	Cytochalasin B	controls
882	8688.0	Cytochalasin B	controls
883	14907.0	Cytochalasin B	controls
884	12213.0	Cytochalasin B	controls
885	13049.0	Cytochalasin B	controls
886	11273.0	Cytochalasin B	controls
887	13127.0	Cytochalasin B	controls
888	10938.0	Cytochalasin B	controls
889	15233.0	Cytochalasin B	controls
890	15279.0	Cytochalasin B	controls
891	5756.0	Cytochalasin B	controls
892	4697.0	Cytochalasin B	controls
893	8399.0	Cytochalasin B	controls
894	9304.0	Cytochalasin B	controls
895	12634.0	Cytochalasin B	controls
896	9834.0	Cytochalasin B	controls
897	1800.0	Cytochalasin B	controls
898	12263.0	Cytochalasin B	controls
899	12442.0	Cytochalasin B	controls
900	13759.0	Cytochalasin B	controls
901	11670.0	Cytochalasin B	controls
902	11540.0	Cytochalasin B	controls
903	12484.0	Cytochalasin B	controls
904	15297.0	Cytochalasin B	controls
905	8505.0	Cytochalasin B	controls
906	10168.0	Cytochalasin B	controls
907	7184.0	Cytochalasin B	controls
908	11131.0	Cytochalasin B	controls
909	4506.0	Cytochalasin B	controls
910	7760.0	Cytochalasin B	controls
911	6191.0	Cytochalasin B	controls
912	13966.0	Cytochalasin B	controls
913	11853.0	Cytochalasin B	controls
914	12118.0	Cytochalasin B	controls
915	15246.0	Cytochalasin B	controls
916	13716.0	Cytochalasin B	controls
917	6708.0	Cytochalasin B	controls
918	10551.0	Cytochalasin B	controls
919	12076.0	Cytochalasin B	controls
920	8076.0	Cytochalasin B	controls
921	10591.0	Cytochalasin B	controls
922	1109.0	Cytochalasin B	controls
923	11609.0	Cytochalasin B	controls
924	7132.0	Cytochalasin B	controls
925	15510.0	Cytochalasin B	controls
926	12606.0	Cytochalasin B	controls
927	9515.0	Cytochalasin B	controls
928	12372.0	Cytochalasin B	controls
929	9890.0	Cytochalasin B	controls
930	14055.0	Cytochalasin B	controls
931	12647.0	Cytochalasin B	controls
932	7734.0	Cytochalasin B	controls
933	14913.0	Cytochalasin B	controls
934	9961.0	Cytochalasin B	controls
935	9443.0	Cytochalasin B	controls
936	11791.0	Cytochalasin B	controls
937	5121.0	Cytochalasin B	controls
938	5829.0	Cytochalasin B	controls
939	149.0	Cytochalasin B	controls
940	732.0	Cytochalasin B	IMPA
941	853.0	Cytochalasin B	IMPA
942	404.0	Cytochalasin B	IMPA
943	516.0	Cytochalasin B	IMPA
944	5081.0	Cytochalasin B	IMPA
945	5044.0	Cytochalasin B	IMPA
946	4301.0	Cytochalasin B	IMPA
947	668.0	Cytochalasin B	IMPA
948	790.0	Cytochalasin B	IMPA
949	446.0	Cytochalasin B	IMPA
950	4661.0	Cytochalasin B	IMPA
951	506.0	Cytochalasin B	IMPA
952	4183.0	Cytochalasin B	IMPA
953	524.0	Cytochalasin B	IMPA
954	808.0	Cytochalasin B	IMPA
955	4583.0	Cytochalasin B	IMPA
956	309.0	Cytochalasin B	IMPA
957	2281.0	Cytochalasin B	IMPA
958	4318.0	Cytochalasin B	IMPA
959	4461.0	Cytochalasin B	IMPA
960	446.0	Cytochalasin B	IMPA
961	564.0	Cytochalasin B	IMPA
962	4259.0	Cytochalasin B	IMPA
963	4267.0	Cytochalasin B	IMPA
964	455.0	Cytochalasin B	IMPA
965	4851.0	Cytochalasin B	IMPA
966	857.0	Cytochalasin B	IMPA
967	3861.0	Cytochalasin B	IMPA
968	4642.0	Cytochalasin B	IMPA
969	4546.0	Cytochalasin B	IMPA
970	4448.0	Cytochalasin B	IMPA
971	4455.0	Cytochalasin B	IMPA
972	4993.0	Cytochalasin B	IMPA
973	4913.0	Cytochalasin B	IMPA
974	4661.0	Cytochalasin B	IMPA
975	539.0	Cytochalasin B	IMPA
976	1458.0	Cytochalasin B	IMPA
977	4339.0	Cytochalasin B	IMPA
978	1901.0	Cytochalasin B	IMPA
979	316.0	Cytochalasin B	IMPA
980	4644.0	Cytochalasin B	IMPA
981	4864.0	Cytochalasin B	IMPA
982	519.0	Cytochalasin B	IMPA
983	4769.0	Cytochalasin B	IMPA
984	4595.0	Cytochalasin B	IMPA
985	4412.0	Cytochalasin B	IMPA
986	1124.0	Cytochalasin B	IMPA
987	4808.0	Cytochalasin B	IMPA
988	3862.0	Cytochalasin B	IMPA
989	4562.0	Cytochalasin B	IMPA
990	4491.0	Cytochalasin B	IMPA
991	435.0	Cytochalasin B	IMPA
992	423.0	Cytochalasin B	IMPA
993	622.0	Cytochalasin B	IMPA
994	564.0	Cytochalasin B	IMPA
995	4446.0	Cytochalasin B	IMPA
996	748.0	Cytochalasin B	IMPA
997	469.0	Cytochalasin B	IMPA
998	4781.0	Cytochalasin B	IMPA
999	4283.0	Cytochalasin B	IMPA
1000	4766.0	Cytochalasin B	IMPA
1001	2954.0	Cytochalasin B	IMPA
1002	4611.0	Cytochalasin B	IMPA
1003	3996.0	Cytochalasin B	IMPA
1004	4677.0	Cytochalasin B	IMPA
1005	785.0	Cytochalasin B	IMPA
1006	5173.0	Cytochalasin B	IMPA
1007	688.0	Cytochalasin B	IMPA
1008	1000.0	Cytochalasin B	IMPA
1009	500.0	Cytochalasin B	IMPA
1010	569.0	Cytochalasin B	IMPA
1011	410.0	Cytochalasin B	IMPA
1012	4648.0	Cytochalasin B	IMPA
1013	3966.0	Cytochalasin B	IMPA
1014	4861.0	Cytochalasin B	IMPA
1015	4949.0	Cytochalasin B	IMPA
1016	4951.0	Cytochalasin B	IMPA
1017	266.0	Cytochalasin B	IMPA
1018	784.0	Cytochalasin B	IMPA
1019	2519.0	Cytochalasin B	IMPA
1020	539.0	Cytochalasin B	IMPA
1021	4757.0	Cytochalasin B	IMPA
1022	401.0	Cytochalasin B	IMPA
1023	4343.0	Cytochalasin B	IMPA
1024	668.0	Cytochalasin B	IMPA
1025	4871.0	Cytochalasin B	IMPA
1026	4473.0	Cytochalasin B	IMPA
1027	875.0	Cytochalasin B	IMPA
1028	4500.0	Cytochalasin B	IMPA
1029	652.0	Cytochalasin B	IMPA
1030	4796.0	Cytochalasin B	IMPA
1031	4728.0	Cytochalasin B	IMPA
1032	558.0	Cytochalasin B	IMPA
1033	4692.0	Cytochalasin B	IMPA
1034	593.0	Cytochalasin B	IMPA
1035	756.0	Cytochalasin B	IMPA
1036	4432.0	Cytochalasin B	IMPA
1037	721.0	Cytochalasin B	IMPA
1038	562.0	Cytochalasin B	IMPA
1039	381.0	Cytochalasin B	IMPA
1040	1473.0	Cytochalasin B	drug
1041	3004.0	Cytochalasin B	drug
1042	3701.0	Cytochalasin B	drug
1043	4735.0	Cytochalasin B	drug
1044	6055.0	Cytochalasin B	drug
1045	4486.0	Cytochalasin B	drug
1046	4029.0	Cytochalasin B	drug
1047	193.0	Cytochalasin B	drug
1048	3011.0	Cytochalasin B	drug
1049	2941.0	Cytochalasin B	drug
1050	6666.0	Cytochalasin B	drug
1051	7165.0	Cytochalasin B	drug
1052	589.0	Cytochalasin B	drug
1053	6822.0	Cytochalasin B	drug
1054	4606.0	Cytochalasin B	drug
1055	6501.0	Cytochalasin B	drug
1056	2033.0	Cytochalasin B	drug
1057	0.0	Cytochalasin B	drug
1058	4408.0	Cytochalasin B	drug
1059	8610.0	Cytochalasin B	drug
1060	793.0	Cytochalasin B	drug
1061	9328.0	Cytochalasin B	drug
1062	5872.0	Cytochalasin B	drug
1063	1731.0	Cytochalasin B	drug
1064	6516.0	Cytochalasin B	drug
1065	5148.0	Cytochalasin B	drug
1066	2659.0	Cytochalasin B	drug
1067	4913.0	Cytochalasin B	drug
1068	4613.0	Cytochalasin B	drug
1069	5631.0	Cytochalasin B	drug
1070	2024.0	Cytochalasin B	drug
1071	6652.0	Cytochalasin B	drug
1072	7074.0	Cytochalasin B	drug
1073	1469.0	Cytochalasin B	drug
1074	6413.0	Cytochalasin B	drug
1075	7060.0	Cytochalasin B	drug
1076	6919.0	Cytochalasin B	drug
1077	1465.0	Cytochalasin B	drug
1078	3793.0	Cytochalasin B	drug
1079	6711.0	Cytochalasin B	drug
1080	794.0	Cytochalasin B	drug
1081	4957.0	Cytochalasin B	drug
1082	1748.0	Cytochalasin B	drug
1083	6031.0	Cytochalasin B	drug
1084	1731.0	Cytochalasin B	drug
1085	8169.0	Cytochalasin B	drug
1086	6882.0	Cytochalasin B	drug
1087	7342.0	Cytochalasin B	drug
1088	706.0	Cytochalasin B	drug
1089	2654.0	Cytochalasin B	drug
1090	1049.0	Cytochalasin B	drug
1091	2039.0	Cytochalasin B	drug
1092	8471.0	Cytochalasin B	drug
1093	7101.0	Cytochalasin B	drug
1094	6495.0	Cytochalasin B	drug
1095	3185.0	Cytochalasin B	drug
1096	590.0	Cytochalasin B	drug
1097	2037.0	Cytochalasin B	drug
1098	592.0	Cytochalasin B	drug
1099	8134.0	Cytochalasin B	drug
1100	7240.0	Cytochalasin B	drug
1101	4497.0	Cytochalasin B	drug
1102	4033.0	Cytochalasin B	drug
1103	1055.0	Cytochalasin B	drug
1104	4621.0	Cytochalasin B	drug
1105	5009.0	Cytochalasin B	drug
1106	5035.0	Cytochalasin B	drug
1107	1650.0	Cytochalasin B	drug
1108	2423.0	Cytochalasin B	drug
1109	5180.0	Cytochalasin B	drug
1110	5017.0	Cytochalasin B	drug
1111	193.0	Cytochalasin B	drug
1112	8715.0	Cytochalasin B	drug
1113	2786.0	Cytochalasin B	drug
1114	4055.0	Cytochalasin B	drug
1115	7294.0	Cytochalasin B	drug
1116	4837.0	Cytochalasin B	drug
1117	8596.0	Cytochalasin B	drug
1118	9256.0	Cytochalasin B	drug
1119	3515.0	Cytochalasin B	drug
1120	1467.0	Cytochalasin B	drug
1121	1541.0	Cytochalasin B	drug
1122	5940.0	Cytochalasin B	drug
1123	2410.0	Cytochalasin B	drug
1124	709.0	Cytochalasin B	drug
1125	5460.0	Cytochalasin B	drug
1126	5009.0	Cytochalasin B	drug
1127	3003.0	Cytochalasin B	drug
1128	3629.0	Cytochalasin B	drug
1129	3039.0	Cytochalasin B	drug
1130	5067.0	Cytochalasin B	drug
1131	5001.0	Cytochalasin B	drug
1132	2134.0	Cytochalasin B	drug
1133	3482.0	Cytochalasin B	drug
1134	13115.0	Demecolcine	controls
1135	14877.0	Demecolcine	controls
1136	10302.0	Demecolcine	controls
1137	12729.0	Demecolcine	controls
1138	8372.0	Demecolcine	controls
1139	11404.0	Demecolcine	controls
1140	8648.0	Demecolcine	controls
1141	8769.0	Demecolcine	controls
1142	10066.0	Demecolcine	controls
1143	6091.0	Demecolcine	controls
1144	9788.0	Demecolcine	controls
1145	12538.0	Demecolcine	controls
1146	7116.0	Demecolcine	controls
1147	11499.0	Demecolcine	controls
1148	7478.0	Demecolcine	controls
1149	9754.0	Demecolcine	controls
1150	12294.0	Demecolcine	controls
1151	13061.0	Demecolcine	controls
1152	12284.0	Demecolcine	controls
1153	7500.0	Demecolcine	controls
1154	4948.0	Demecolcine	controls
1155	11166.0	Demecolcine	controls
1156	10586.0	Demecolcine	controls
1157	12550.0	Demecolcine	controls
1158	14148.0	Demecolcine	controls
1159	7347.0	Demecolcine	controls
1160	7771.0	Demecolcine	controls
1161	6652.0	Demecolcine	controls
1162	8351.0	Demecolcine	controls
1163	7726.0	Demecolcine	controls
1164	12698.0	Demecolcine	controls
1165	11785.0	Demecolcine	controls
1166	14758.0	Demecolcine	controls
1167	12540.0	Demecolcine	controls
1168	7140.0	Demecolcine	controls
1169	12506.0	Demecolcine	controls
1170	13668.0	Demecolcine	controls
1171	13302.0	Demecolcine	controls
1172	9762.0	Demecolcine	controls
1173	13157.0	Demecolcine	controls
1174	12092.0	Demecolcine	controls
1175	13984.0	Demecolcine	controls
1176	15562.0	Demecolcine	controls
1177	14645.0	Demecolcine	controls
1178	6616.0	Demecolcine	controls
1179	14864.0	Demecolcine	controls
1180	10975.0	Demecolcine	controls
1181	4243.0	Demecolcine	controls
1182	12574.0	Demecolcine	controls
1183	9976.0	Demecolcine	controls
1184	9738.0	Demecolcine	controls
1185	13343.0	Demecolcine	controls
1186	11707.0	Demecolcine	controls
1187	13948.0	Demecolcine	controls
1188	13950.0	Demecolcine	controls
1189	11848.0	Demecolcine	controls
1190	8179.0	Demecolcine	controls
1191	10428.0	Demecolcine	controls
1192	9312.0	Demecolcine	controls
1193	10574.0	Demecolcine	controls
1194	14129.0	Demecolcine	controls
1195	12596.0	Demecolcine	controls
1196	14649.0	Demecolcine	controls
1197	13284.0	Demecolcine	controls
1198	534.0	Demecolcine	controls
1199	11358.0	Demecolcine	controls
1200	12470.0	Demecolcine	controls
1201	14302.0	Demecolcine	controls
1202	9678.0	Demecolcine	controls
1203	14952.0	Demecolcine	controls
1204	9409.0	Demecolcine	controls
1205	14840.0	Demecolcine	controls
1206	9430.0	Demecolcine	controls
1207	14011.0	Demecolcine	controls
1208	11246.0	Demecolcine	controls
1209	10606.0	Demecolcine	controls
1210	4512.0	Demecolcine	controls
1211	10666.0	Demecolcine	controls
1212	6378.0	Demecolcine	controls
1213	6092.0	Demecolcine	controls
1214	10542.0	Demecolcine	controls
1215	12110.0	Demecolcine	controls
1216	9358.0	Demecolcine	controls
1217	11837.0	Demecolcine	controls
1218	6654.0	Demecolcine	controls
1219	12174.0	Demecolcine	controls
1220	13651.0	Demecolcine	controls
1221	12680.0	Demecolcine	controls
1222	9658.0	Demecolcine	controls
1223	2912.0	Demecolcine	controls
1224	13666.0	Demecolcine	controls
1225	8585.0	Demecolcine	controls
1226	14011.0	Demecolcine	controls
1227	0.0	Demecolcine	controls
1228	10476.0	Demecolcine	controls
1229	13539.0	Demecolcine	controls
1230	13274.0	Demecolcine	controls
1231	0.0	Demecolcine	controls
1232	7214.0	Demecolcine	controls
1233	6779.0	Demecolcine	controls
1234	6139.0	Demecolcine	IMPA
1235	6094.0	Demecolcine	IMPA
1236	4337.0	Demecolcine	IMPA
1237	6316.0	Demecolcine	IMPA
1238	2942.0	Demecolcine	IMPA
1239	5511.0	Demecolcine	IMPA
1240	2970.0	Demecolcine	IMPA
1241	3603.0	Demecolcine	IMPA
1242	2923.0	Demecolcine	IMPA
1243	1933.0	Demecolcine	IMPA
1244	3033.0	Demecolcine	IMPA
1245	5653.0	Demecolcine	IMPA
1246	2246.0	Demecolcine	IMPA
1247	6080.0	Demecolcine	IMPA
1248	2746.0	Demecolcine	IMPA
1249	2783.0	Demecolcine	IMPA
1250	5242.0	Demecolcine	IMPA
1251	5969.0	Demecolcine	IMPA
1252	6228.0	Demecolcine	IMPA
1253	2752.0	Demecolcine	IMPA
1254	2732.0	Demecolcine	IMPA
1255	5966.0	Demecolcine	IMPA
1256	3657.0	Demecolcine	IMPA
1257	5957.0	Demecolcine	IMPA
1258	6214.0	Demecolcine	IMPA
1259	2811.0	Demecolcine	IMPA
1260	2502.0	Demecolcine	IMPA
1261	3498.0	Demecolcine	IMPA
1262	2997.0	Demecolcine	IMPA
1263	2723.0	Demecolcine	IMPA
1264	6472.0	Demecolcine	IMPA
1265	5469.0	Demecolcine	IMPA
1266	6203.0	Demecolcine	IMPA
1267	5194.0	Demecolcine	IMPA
1268	2884.0	Demecolcine	IMPA
1269	5381.0	Demecolcine	IMPA
1270	5364.0	Demecolcine	IMPA
1271	6556.0	Demecolcine	IMPA
1272	3376.0	Demecolcine	IMPA
1273	5924.0	Demecolcine	IMPA
1274	5618.0	Demecolcine	IMPA
1275	5878.0	Demecolcine	IMPA
1276	5654.0	Demecolcine	IMPA
1277	5816.0	Demecolcine	IMPA
1278	2115.0	Demecolcine	IMPA
1279	5151.0	Demecolcine	IMPA
1280	3781.0	Demecolcine	IMPA
1281	2295.0	Demecolcine	IMPA
1282	4579.0	Demecolcine	IMPA
1283	3456.0	Demecolcine	IMPA
1284	4533.0	Demecolcine	IMPA
1285	5516.0	Demecolcine	IMPA
1286	3774.0	Demecolcine	IMPA
1287	5880.0	Demecolcine	IMPA
1288	6386.0	Demecolcine	IMPA
1289	5612.0	Demecolcine	IMPA
1290	1387.0	Demecolcine	IMPA
1291	3934.0	Demecolcine	IMPA
1292	3628.0	Demecolcine	IMPA
1293	4734.0	Demecolcine	IMPA
1294	5933.0	Demecolcine	IMPA
1295	6281.0	Demecolcine	IMPA
1296	6605.0	Demecolcine	IMPA
1297	5689.0	Demecolcine	IMPA
1298	1327.0	Demecolcine	IMPA
1299	4995.0	Demecolcine	IMPA
1300	5964.0	Demecolcine	IMPA
1301	5725.0	Demecolcine	IMPA
1302	5441.0	Demecolcine	IMPA
1303	5959.0	Demecolcine	IMPA
1304	3650.0	Demecolcine	IMPA
1305	6015.0	Demecolcine	IMPA
1306	3530.0	Demecolcine	IMPA
1307	5951.0	Demecolcine	IMPA
1308	5538.0	Demecolcine	IMPA
1309	3638.0	Demecolcine	IMPA
1310	2475.0	Demecolcine	IMPA
1311	4652.0	Demecolcine	IMPA
1312	1863.0	Demecolcine	IMPA
1313	2861.0	Demecolcine	IMPA
1314	4804.0	Demecolcine	IMPA
1315	5512.0	Demecolcine	IMPA
1316	4089.0	Demecolcine	IMPA
1317	5827.0	Demecolcine	IMPA
1318	2776.0	Demecolcine	IMPA
1319	5828.0	Demecolcine	IMPA
1320	6337.0	Demecolcine	IMPA
1321	5656.0	Demecolcine	IMPA
1322	3473.0	Demecolcine	IMPA
1323	1374.0	Demecolcine	IMPA
1324	6541.0	Demecolcine	IMPA
1325	2962.0	Demecolcine	IMPA
1326	5673.0	Demecolcine	IMPA
1327	1887.0	Demecolcine	IMPA
1328	3930.0	Demecolcine	IMPA
1329	4346.0	Demecolcine	IMPA
1330	5818.0	Demecolcine	IMPA
1331	2528.0	Demecolcine	IMPA
1332	3930.0	Demecolcine	IMPA
1333	3212.0	Demecolcine	IMPA
1334	2418.0	Demecolcine	drug
1335	6371.0	Demecolcine	drug
1336	1439.0	Demecolcine	drug
1337	4788.0	Demecolcine	drug
1338	4835.0	Demecolcine	drug
1339	4887.0	Demecolcine	drug
1340	3125.0	Demecolcine	drug
1341	5727.0	Demecolcine	drug
1342	7394.0	Demecolcine	drug
1343	8262.0	Demecolcine	drug
1344	4408.0	Demecolcine	drug
1345	1605.0	Demecolcine	drug
1346	6455.0	Demecolcine	drug
1347	6609.0	Demecolcine	drug
1348	6500.0	Demecolcine	drug
1349	6697.0	Demecolcine	drug
1350	4029.0	Demecolcine	drug
1351	6181.0	Demecolcine	drug
1352	4315.0	Demecolcine	drug
1353	6754.0	Demecolcine	drug
1354	5007.0	Demecolcine	drug
1355	4687.0	Demecolcine	drug
1356	3922.0	Demecolcine	drug
1357	5363.0	Demecolcine	drug
1358	4907.0	Demecolcine	drug
1359	4127.0	Demecolcine	drug
1360	5199.0	Demecolcine	drug
1361	2473.0	Demecolcine	drug
1362	4960.0	Demecolcine	drug
1363	6493.0	Demecolcine	drug
1364	4024.0	Demecolcine	drug
1365	3606.0	Demecolcine	drug
1366	2544.0	Demecolcine	drug
1367	4468.0	Demecolcine	drug
1368	4700.0	Demecolcine	drug
1369	3175.0	Demecolcine	drug
1370	2279.0	Demecolcine	drug
1371	6271.0	Demecolcine	drug
1372	4010.0	Demecolcine	drug
1373	1442.0	Demecolcine	drug
1374	2623.0	Demecolcine	drug
1375	3884.0	Demecolcine	drug
1376	4399.0	Demecolcine	drug
1377	2226.0	Demecolcine	drug
1378	6454.0	Demecolcine	drug
1379	4387.0	Demecolcine	drug
1380	2489.0	Demecolcine	drug
1381	4772.0	Demecolcine	drug
1382	3822.0	Demecolcine	drug
1383	2500.0	Demecolcine	drug
1384	4840.0	Demecolcine	drug
1385	4339.0	Demecolcine	drug
1386	5548.0	Demecolcine	drug
1387	4398.0	Demecolcine	drug
1388	3134.0	Demecolcine	drug
1389	5720.0	Demecolcine	drug
1390	7384.0	Demecolcine	drug
1391	5198.0	Demecolcine	drug
1392	3572.0	Demecolcine	drug
1393	5363.0	Demecolcine	drug
1394	5121.0	Demecolcine	drug
1395	7822.0	Demecolcine	drug
1396	3940.0	Demecolcine	drug
1397	6352.0	Demecolcine	drug
1398	5999.0	Demecolcine	drug
1399	4959.0	Demecolcine	drug
1400	1722.0	Demecolcine	drug
1401	5897.0	Demecolcine	drug
1402	6188.0	Demecolcine	drug
1403	4433.0	Demecolcine	drug
1404	6158.0	Demecolcine	drug
1405	5257.0	Demecolcine	drug
1406	5552.0	Demecolcine	drug
1407	6699.0	Demecolcine	drug
1408	3933.0	Demecolcine	drug
1409	3857.0	Demecolcine	drug
1410	4993.0	Demecolcine	drug
1411	4001.0	Demecolcine	drug
1412	3649.0	Demecolcine	drug
1413	4802.0	Demecolcine	drug
1414	3859.0	Demecolcine	drug
1415	4374.0	Demecolcine	drug
1416	5926.0	Demecolcine	drug
1417	5561.0	Demecolcine	drug
1418	5109.0	Demecolcine	drug
1419	9388.0	Demecolcine	drug
1420	6771.0	Demecolcine	drug
1421	5788.0	Demecolcine	drug
1422	5379.0	Demecolcine	drug
1423	4390.0	Demecolcine	drug
1424	6962.0	Demecolcine	drug
1425	4694.0	Demecolcine	drug
1426	4340.0	Demecolcine	drug
1427	5427.0	Demecolcine	drug
1428	2279.0	Demecolcine	drug
1429	1943.0	Demecolcine	drug
1430	1821.0	Demecolcine	drug
1431	3498.0	Demecolcine	drug
1432	6421.0	Demecolcine	drug
1433	2412.0	Demecolcine	drug
1434	14166.0	Epothilone B	controls
1435	9779.0	Epothilone B	controls
1436	7090.0	Epothilone B	controls
1437	10590.0	Epothilone B	controls
1438	4853.0	Epothilone B	controls
1439	7241.0	Epothilone B	controls
1440	11285.0	Epothilone B	controls
1441	12840.0	Epothilone B	controls
1442	9138.0	Epothilone B	controls
1443	3489.0	Epothilone B	controls
1444	6283.0	Epothilone B	controls
1445	13450.0	Epothilone B	controls
1446	9301.0	Epothilone B	controls
1447	5023.0	Epothilone B	controls
1448	4870.0	Epothilone B	controls
1449	11908.0	Epothilone B	controls
1450	6533.0	Epothilone B	controls
1451	6067.0	Epothilone B	controls
1452	13342.0	Epothilone B	controls
1453	1124.0	Epothilone B	controls
1454	6622.0	Epothilone B	controls
1455	4344.0	Epothilone B	controls
1456	12864.0	Epothilone B	controls
1457	8904.0	Epothilone B	controls
1458	12540.0	Epothilone B	controls
1459	12797.0	Epothilone B	controls
1460	14431.0	Epothilone B	controls
1461	13401.0	Epothilone B	controls
1462	9341.0	Epothilone B	controls
1463	2477.0	Epothilone B	controls
1464	13871.0	Epothilone B	controls
1465	4707.0	Epothilone B	controls
1466	3333.0	Epothilone B	controls
1467	10383.0	Epothilone B	controls
1468	11077.0	Epothilone B	controls
1469	13505.0	Epothilone B	controls
1470	6957.0	Epothilone B	controls
1471	1693.0	Epothilone B	controls
1472	14872.0	Epothilone B	controls
1473	6495.0	Epothilone B	controls
1474	12588.0	Epothilone B	controls
1475	8499.0	Epothilone B	controls
1476	8683.0	Epothilone B	controls
1477	6818.0	Epothilone B	controls
1478	13752.0	Epothilone B	controls
1479	8686.0	Epothilone B	controls
1480	12352.0	Epothilone B	controls
1481	13512.0	Epothilone B	controls
1482	8109.0	Epothilone B	controls
1483	13873.0	Epothilone B	controls
1484	14327.0	Epothilone B	controls
1485	14303.0	Epothilone B	controls
1486	12319.0	Epothilone B	controls
1487	14679.0	Epothilone B	controls
1488	10798.0	Epothilone B	controls
1489	3688.0	Epothilone B	controls
1490	9944.0	Epothilone B	controls
1491	13745.0	Epothilone B	controls
1492	8707.0	Epothilone B	controls
1493	13854.0	Epothilone B	controls
1494	13194.0	Epothilone B	controls
1495	2486.0	Epothilone B	controls
1496	7515.0	Epothilone B	controls
1497	13904.0	Epothilone B	controls
1498	12473.0	Epothilone B	controls
1499	10569.0	Epothilone B	controls
1500	6764.0	Epothilone B	controls
1501	9642.0	Epothilone B	controls
1502	6775.0	Epothilone B	controls
1503	13244.0	Epothilone B	controls
1504	12517.0	Epothilone B	controls
1505	9478.0	Epothilone B	controls
1506	12411.0	Epothilone B	controls
1507	11647.0	Epothilone B	controls
1508	15267.0	Epothilone B	controls
1509	8684.0	Epothilone B	controls
1510	13807.0	Epothilone B	controls
1511	14551.0	Epothilone B	controls
1512	10023.0	Epothilone B	controls
1513	14396.0	Epothilone B	controls
1514	10964.0	Epothilone B	controls
1515	8649.0	Epothilone B	controls
1516	6341.0	Epothilone B	controls
1517	3257.0	Epothilone B	controls
1518	5359.0	Epothilone B	controls
1519	14564.0	Epothilone B	controls
1520	7258.0	Epothilone B	controls
1521	9364.0	Epothilone B	controls
1522	14071.0	Epothilone B	controls
1523	13872.0	Epothilone B	controls
1524	11694.0	Epothilone B	controls
1525	12326.0	Epothilone B	controls
1526	14389.0	Epothilone B	controls
1527	11414.0	Epothilone B	controls
1528	4900.0	Epothilone B	controls
1529	12710.0	Epothilone B	controls
1530	8430.0	Epothilone B	controls
1531	12828.0	Epothilone B	controls
1532	11949.0	Epothilone B	controls
1533	12733.0	Epothilone B	controls
1534	6612.0	Epothilone B	IMPA
1535	2906.0	Epothilone B	IMPA
1536	2200.0	Epothilone B	IMPA
1537	3142.0	Epothilone B	IMPA
1538	1835.0	Epothilone B	IMPA
1539	2389.0	Epothilone B	IMPA
1540	6389.0	Epothilone B	IMPA
1541	6371.0	Epothilone B	IMPA
1542	2412.0	Epothilone B	IMPA
1543	1492.0	Epothilone B	IMPA
1544	2350.0	Epothilone B	IMPA
1545	6900.0	Epothilone B	IMPA
1546	2421.0	Epothilone B	IMPA
1547	2507.0	Epothilone B	IMPA
1548	2007.0	Epothilone B	IMPA
1549	6711.0	Epothilone B	IMPA
1550	1991.0	Epothilone B	IMPA
1551	1833.0	Epothilone B	IMPA
1552	6568.0	Epothilone B	IMPA
1553	1189.0	Epothilone B	IMPA
1554	2248.0	Epothilone B	IMPA
1555	1978.0	Epothilone B	IMPA
1556	6742.0	Epothilone B	IMPA
1557	2516.0	Epothilone B	IMPA
1558	7116.0	Epothilone B	IMPA
1559	7205.0	Epothilone B	IMPA
1560	6591.0	Epothilone B	IMPA
1561	6470.0	Epothilone B	IMPA
1562	3061.0	Epothilone B	IMPA
1563	1595.0	Epothilone B	IMPA
1564	6849.0	Epothilone B	IMPA
1565	2242.0	Epothilone B	IMPA
1566	2183.0	Epothilone B	IMPA
1567	2809.0	Epothilone B	IMPA
1568	3051.0	Epothilone B	IMPA
1569	6506.0	Epothilone B	IMPA
1570	1900.0	Epothilone B	IMPA
1571	968.0	Epothilone B	IMPA
1572	5866.0	Epothilone B	IMPA
1573	1788.0	Epothilone B	IMPA
1574	6478.0	Epothilone B	IMPA
1575	2474.0	Epothilone B	IMPA
1576	2671.0	Epothilone B	IMPA
1577	2890.0	Epothilone B	IMPA
1578	6094.0	Epothilone B	IMPA
1579	6300.0	Epothilone B	IMPA
1580	6513.0	Epothilone B	IMPA
1581	6683.0	Epothilone B	IMPA
1582	2163.0	Epothilone B	IMPA
1583	6283.0	Epothilone B	IMPA
1584	6156.0	Epothilone B	IMPA
1585	6667.0	Epothilone B	IMPA
1586	6693.0	Epothilone B	IMPA
1587	7125.0	Epothilone B	IMPA
1588	4928.0	Epothilone B	IMPA
1589	2462.0	Epothilone B	IMPA
1590	3607.0	Epothilone B	IMPA
1591	6540.0	Epothilone B	IMPA
1592	2302.0	Epothilone B	IMPA
1593	6639.0	Epothilone B	IMPA
1594	5879.0	Epothilone B	IMPA
1595	1541.0	Epothilone B	IMPA
1596	2475.0	Epothilone B	IMPA
1597	6277.0	Epothilone B	IMPA
1598	6498.0	Epothilone B	IMPA
1599	6093.0	Epothilone B	IMPA
1600	1557.0	Epothilone B	IMPA
1601	3122.0	Epothilone B	IMPA
1602	2831.0	Epothilone B	IMPA
1603	6556.0	Epothilone B	IMPA
1604	6218.0	Epothilone B	IMPA
1605	3468.0	Epothilone B	IMPA
1606	5383.0	Epothilone B	IMPA
1607	5716.0	Epothilone B	IMPA
1608	6586.0	Epothilone B	IMPA
1609	2591.0	Epothilone B	IMPA
1610	6864.0	Epothilone B	IMPA
1611	6976.0	Epothilone B	IMPA
1612	3267.0	Epothilone B	IMPA
1613	6979.0	Epothilone B	IMPA
1614	5622.0	Epothilone B	IMPA
1615	2947.0	Epothilone B	IMPA
1616	2215.0	Epothilone B	IMPA
1617	1369.0	Epothilone B	IMPA
1618	2029.0	Epothilone B	IMPA
1619	6098.0	Epothilone B	IMPA
1620	2633.0	Epothilone B	IMPA
1621	3427.0	Epothilone B	IMPA
1622	6562.0	Epothilone B	IMPA
1623	6810.0	Epothilone B	IMPA
1624	6383.0	Epothilone B	IMPA
1625	6031.0	Epothilone B	IMPA
1626	5905.0	Epothilone B	IMPA
1627	6259.0	Epothilone B	IMPA
1628	1910.0	Epothilone B	IMPA
1629	6798.0	Epothilone B	IMPA
1630	6149.0	Epothilone B	IMPA
1631	6024.0	Epothilone B	IMPA
1632	6409.0	Epothilone B	IMPA
1633	6259.0	Epothilone B	IMPA
1634	4219.0	Epothilone B	drug
1635	8446.0	Epothilone B	drug
1636	4506.0	Epothilone B	drug
1637	3745.0	Epothilone B	drug
1638	4952.0	Epothilone B	drug
1639	2172.0	Epothilone B	drug
1640	1915.0	Epothilone B	drug
1641	3870.0	Epothilone B	drug
1642	2529.0	Epothilone B	drug
1643	2094.0	Epothilone B	drug
1644	7237.0	Epothilone B	drug
1645	3255.0	Epothilone B	drug
1646	1379.0	Epothilone B	drug
1647	9068.0	Epothilone B	drug
1648	6157.0	Epothilone B	drug
1649	452.0	Epothilone B	drug
1650	6455.0	Epothilone B	drug
1651	4873.0	Epothilone B	drug
1652	3690.0	Epothilone B	drug
1653	1795.0	Epothilone B	drug
1654	3280.0	Epothilone B	drug
1655	1642.0	Epothilone B	drug
1656	6151.0	Epothilone B	drug
1657	8095.0	Epothilone B	drug
1658	4529.0	Epothilone B	drug
1659	1462.0	Epothilone B	drug
1660	5546.0	Epothilone B	drug
1661	4230.0	Epothilone B	drug
1662	3247.0	Epothilone B	drug
1663	3781.0	Epothilone B	drug
1664	5914.0	Epothilone B	drug
1665	1443.0	Epothilone B	drug
1666	1003.0	Epothilone B	drug
1667	3089.0	Epothilone B	drug
1668	3320.0	Epothilone B	drug
1669	4639.0	Epothilone B	drug
1670	4856.0	Epothilone B	drug
1671	5985.0	Epothilone B	drug
1672	8146.0	Epothilone B	drug
1673	6987.0	Epothilone B	drug
1674	1393.0	Epothilone B	drug
1675	3350.0	Epothilone B	drug
1676	7107.0	Epothilone B	drug
1677	2598.0	Epothilone B	drug
1678	8138.0	Epothilone B	drug
1679	4826.0	Epothilone B	drug
1680	1801.0	Epothilone B	drug
1681	2219.0	Epothilone B	drug
1682	5929.0	Epothilone B	drug
1683	2151.0	Epothilone B	drug
1684	7136.0	Epothilone B	drug
1685	0.0	Epothilone B	drug
1686	2814.0	Epothilone B	drug
1687	3257.0	Epothilone B	drug
1688	1656.0	Epothilone B	drug
1689	3732.0	Epothilone B	drug
1690	9401.0	Epothilone B	drug
1691	2501.0	Epothilone B	drug
1692	3299.0	Epothilone B	drug
1693	3801.0	Epothilone B	drug
1694	6104.0	Epothilone B	drug
1695	2640.0	Epothilone B	drug
1696	2504.0	Epothilone B	drug
1697	8079.0	Epothilone B	drug
1698	7133.0	Epothilone B	drug
1699	3480.0	Epothilone B	drug
1700	3701.0	Epothilone B	drug
1701	3319.0	Epothilone B	drug
1702	3218.0	Epothilone B	drug
1703	4777.0	Epothilone B	drug
1704	3471.0	Epothilone B	drug
1705	3324.0	Epothilone B	drug
1706	2738.0	Epothilone B	drug
1707	3295.0	Epothilone B	drug
1708	3332.0	Epothilone B	drug
1709	5498.0	Epothilone B	drug
1710	3394.0	Epothilone B	drug
1711	4015.0	Epothilone B	drug
1712	6118.0	Epothilone B	drug
1713	6296.0	Epothilone B	drug
1714	3822.0	Epothilone B	drug
1715	3261.0	Epothilone B	drug
1716	3614.0	Epothilone B	drug
1717	1414.0	Epothilone B	drug
1718	8184.0	Epothilone B	drug
1719	1798.0	Epothilone B	drug
1720	3447.0	Epothilone B	drug
1721	3872.0	Epothilone B	drug
1722	2189.0	Epothilone B	drug
1723	5889.0	Epothilone B	drug
1724	3003.0	Epothilone B	drug
1725	2215.0	Epothilone B	drug
1726	4426.0	Epothilone B	drug
1727	2160.0	Epothilone B	drug
1728	3297.0	Epothilone B	drug
1729	6857.0	Epothilone B	drug
1730	1655.0	Epothilone B	drug
1731	3620.0	Epothilone B	drug
1732	3154.0	Epothilone B	drug
1733	5981.0	Epothilone B	drug
1734	12891.0	Simvastatin	controls
1735	11571.0	Simvastatin	controls
1736	14265.0	Simvastatin	controls
1737	14008.0	Simvastatin	controls
1738	11950.0	Simvastatin	controls
1739	2205.0	Simvastatin	controls
1740	9487.0	Simvastatin	controls
1741	14289.0	Simvastatin	controls
1742	15207.0	Simvastatin	controls
1743	3811.0	Simvastatin	controls
1744	1933.0	Simvastatin	controls
1745	884.0	Simvastatin	controls
1746	13133.0	Simvastatin	controls
1747	791.0	Simvastatin	controls
1748	9352.0	Simvastatin	controls
1749	14480.0	Simvastatin	controls
1750	10167.0	Simvastatin	controls
1751	12120.0	Simvastatin	controls
1752	14069.0	Simvastatin	controls
1753	12813.0	Simvastatin	controls
1754	14826.0	Simvastatin	controls
1755	12798.0	Simvastatin	controls
1756	5327.0	Simvastatin	controls
1757	9802.0	Simvastatin	controls
1758	12566.0	Simvastatin	controls
1759	13753.0	Simvastatin	controls
1760	13716.0	Simvastatin	controls
1761	11000.0	Simvastatin	controls
1762	13538.0	Simvastatin	controls
1763	13892.0	Simvastatin	controls
1764	15273.0	Simvastatin	controls
1765	13948.0	Simvastatin	controls
1766	14793.0	Simvastatin	controls
1767	10119.0	Simvastatin	controls
1768	13209.0	Simvastatin	controls
1769	15221.0	Simvastatin	controls
1770	10746.0	Simvastatin	controls
1771	13587.0	Simvastatin	controls
1772	14616.0	Simvastatin	controls
1773	14513.0	Simvastatin	controls
1774	5912.0	Simvastatin	controls
1775	10842.0	Simvastatin	controls
1776	9523.0	Simvastatin	controls
1777	6399.0	Simvastatin	controls
1778	13560.0	Simvastatin	controls
1779	8533.0	Simvastatin	controls
1780	14575.0	Simvastatin	controls
1781	12315.0	Simvastatin	controls
1782	12547.0	Simvastatin	controls
1783	13750.0	Simvastatin	controls
1784	2837.0	Simvastatin	controls
1785	12057.0	Simvastatin	controls
1786	5716.0	Simvastatin	controls
1787	11166.0	Simvastatin	controls
1788	14680.0	Simvastatin	controls
1789	12964.0	Simvastatin	controls
1790	11068.0	Simvastatin	controls
1791	13909.0	Simvastatin	controls
1792	7240.0	Simvastatin	controls
1793	11076.0	Simvastatin	controls
1794	12324.0	Simvastatin	controls
1795	8668.0	Simvastatin	controls
1796	9994.0	Simvastatin	controls
1797	2369.0	Simvastatin	controls
1798	7867.0	Simvastatin	controls
1799	7417.0	Simvastatin	controls
1800	12229.0	Simvastatin	controls
1801	14354.0	Simvastatin	controls
1802	12492.0	Simvastatin	controls
1803	6456.0	Simvastatin	controls
1804	8907.0	Simvastatin	controls
1805	374.0	Simvastatin	controls
1806	13769.0	Simvastatin	controls
1807	14039.0	Simvastatin	controls
1808	14176.0	Simvastatin	controls
1809	5944.0	Simvastatin	controls
1810	0.0	Simvastatin	controls
1811	12008.0	Simvastatin	controls
1812	10757.0	Simvastatin	controls
1813	7082.0	Simvastatin	controls
1814	9673.0	Simvastatin	controls
1815	12667.0	Simvastatin	controls
1816	4522.0	Simvastatin	controls
1817	15357.0	Simvastatin	controls
1818	11968.0	Simvastatin	controls
1819	2722.0	Simvastatin	controls
1820	7318.0	Simvastatin	controls
1821	8891.0	Simvastatin	controls
1822	14037.0	Simvastatin	controls
1823	11568.0	Simvastatin	controls
1824	8157.0	Simvastatin	controls
1825	14793.0	Simvastatin	controls
1826	4252.0	Simvastatin	controls
1827	13148.0	Simvastatin	controls
1828	11414.0	Simvastatin	controls
1829	10983.0	Simvastatin	controls
1830	10762.0	Simvastatin	controls
1831	14381.0	Simvastatin	controls
1832	12970.0	Simvastatin	controls
1833	8204.0	Simvastatin	controls
1834	1869.0	Simvastatin	IMPA
1835	1705.0	Simvastatin	IMPA
1836	1886.0	Simvastatin	IMPA
1837	1935.0	Simvastatin	IMPA
1838	1744.0	Simvastatin	IMPA
1839	0.0	Simvastatin	IMPA
1840	0.0	Simvastatin	IMPA
1841	1941.0	Simvastatin	IMPA
1842	1979.0	Simvastatin	IMPA
1843	0.0	Simvastatin	IMPA
1844	6260.0	Simvastatin	IMPA
1845	0.0	Simvastatin	IMPA
1846	1756.0	Simvastatin	IMPA
1847	0.0	Simvastatin	IMPA
1848	0.0	Simvastatin	IMPA
1849	1507.0	Simvastatin	IMPA
1850	0.0	Simvastatin	IMPA
1851	2346.0	Simvastatin	IMPA
1852	1936.0	Simvastatin	IMPA
1853	1683.0	Simvastatin	IMPA
1854	1847.0	Simvastatin	IMPA
1855	1729.0	Simvastatin	IMPA
1856	1990.0	Simvastatin	IMPA
1857	2127.0	Simvastatin	IMPA
1858	1693.0	Simvastatin	IMPA
1859	1886.0	Simvastatin	IMPA
1860	1749.0	Simvastatin	IMPA
1861	774.0	Simvastatin	IMPA
1862	1938.0	Simvastatin	IMPA
1863	1575.0	Simvastatin	IMPA
1864	1799.0	Simvastatin	IMPA
1865	1802.0	Simvastatin	IMPA
1866	1731.0	Simvastatin	IMPA
1867	0.0	Simvastatin	IMPA
1868	2099.0	Simvastatin	IMPA
1869	2151.0	Simvastatin	IMPA
1870	317.0	Simvastatin	IMPA
1871	1793.0	Simvastatin	IMPA
1872	1807.0	Simvastatin	IMPA
1873	1962.0	Simvastatin	IMPA
1874	0.0	Simvastatin	IMPA
1875	0.0	Simvastatin	IMPA
1876	0.0	Simvastatin	IMPA
1877	0.0	Simvastatin	IMPA
1878	1428.0	Simvastatin	IMPA
1879	0.0	Simvastatin	IMPA
1880	1861.0	Simvastatin	IMPA
1881	1992.0	Simvastatin	IMPA
1882	2125.0	Simvastatin	IMPA
1883	1710.0	Simvastatin	IMPA
1884	0.0	Simvastatin	IMPA
1885	1262.0	Simvastatin	IMPA
1886	0.0	Simvastatin	IMPA
1887	1051.0	Simvastatin	IMPA
1888	2112.0	Simvastatin	IMPA
1889	2180.0	Simvastatin	IMPA
1890	1101.0	Simvastatin	IMPA
1891	2072.0	Simvastatin	IMPA
1892	0.0	Simvastatin	IMPA
1893	2011.0	Simvastatin	IMPA
1894	1730.0	Simvastatin	IMPA
1895	0.0	Simvastatin	IMPA
1896	0.0	Simvastatin	IMPA
1897	0.0	Simvastatin	IMPA
1898	0.0	Simvastatin	IMPA
1899	0.0	Simvastatin	IMPA
1900	2014.0	Simvastatin	IMPA
1901	1665.0	Simvastatin	IMPA
1902	1768.0	Simvastatin	IMPA
1903	0.0	Simvastatin	IMPA
1904	0.0	Simvastatin	IMPA
1905	0.0	Simvastatin	IMPA
1906	2037.0	Simvastatin	IMPA
1907	1655.0	Simvastatin	IMPA
1908	1979.0	Simvastatin	IMPA
1909	0.0	Simvastatin	IMPA
1910	0.0	Simvastatin	IMPA
1911	1849.0	Simvastatin	IMPA
1912	353.0	Simvastatin	IMPA
1913	0.0	Simvastatin	IMPA
1914	0.0	Simvastatin	IMPA
1915	2041.0	Simvastatin	IMPA
1916	0.0	Simvastatin	IMPA
1917	1449.0	Simvastatin	IMPA
1918	1918.0	Simvastatin	IMPA
1919	0.0	Simvastatin	IMPA
1920	0.0	Simvastatin	IMPA
1921	0.0	Simvastatin	IMPA
1922	1638.0	Simvastatin	IMPA
1923	0.0	Simvastatin	IMPA
1924	0.0	Simvastatin	IMPA
1925	2033.0	Simvastatin	IMPA
1926	796.0	Simvastatin	IMPA
1927	1784.0	Simvastatin	IMPA
1928	1173.0	Simvastatin	IMPA
1929	1817.0	Simvastatin	IMPA
1930	0.0	Simvastatin	IMPA
1931	2319.0	Simvastatin	IMPA
1932	2371.0	Simvastatin	IMPA
1933	2044.0	Simvastatin	IMPA
1934	2888.0	Simvastatin	drug
1935	334.0	Simvastatin	drug
1936	5346.0	Simvastatin	drug
1937	4385.0	Simvastatin	drug
1938	3201.0	Simvastatin	drug
1939	3208.0	Simvastatin	drug
1940	4383.0	Simvastatin	drug
1941	0.0	Simvastatin	drug
1942	4266.0	Simvastatin	drug
1943	193.0	Simvastatin	drug
1944	1109.0	Simvastatin	drug
1945	0.0	Simvastatin	drug
1946	1690.0	Simvastatin	drug
1947	6282.0	Simvastatin	drug
1948	771.0	Simvastatin	drug
1949	2707.0	Simvastatin	drug
1950	1799.0	Simvastatin	drug
1951	1590.0	Simvastatin	drug
1952	2848.0	Simvastatin	drug
1953	3923.0	Simvastatin	drug
1954	6413.0	Simvastatin	drug
1955	3831.0	Simvastatin	drug
1956	5374.0	Simvastatin	drug
1957	3375.0	Simvastatin	drug
1958	2196.0	Simvastatin	drug
1959	3088.0	Simvastatin	drug
1960	5203.0	Simvastatin	drug
1961	3035.0	Simvastatin	drug
1962	5644.0	Simvastatin	drug
1963	1540.0	Simvastatin	drug
1964	0.0	Simvastatin	drug
1965	3934.0	Simvastatin	drug
1966	3654.0	Simvastatin	drug
1967	0.0	Simvastatin	drug
1968	1952.0	Simvastatin	drug
1969	5808.0	Simvastatin	drug
1970	4434.0	Simvastatin	drug
1971	6491.0	Simvastatin	drug
1972	4129.0	Simvastatin	drug
1973	2827.0	Simvastatin	drug
1974	5375.0	Simvastatin	drug
1975	6415.0	Simvastatin	drug
1976	3864.0	Simvastatin	drug
1977	1765.0	Simvastatin	drug
1978	1729.0	Simvastatin	drug
1979	4141.0	Simvastatin	drug
1980	6223.0	Simvastatin	drug
1981	174.0	Simvastatin	drug
1982	4998.0	Simvastatin	drug
1983	1793.0	Simvastatin	drug
1984	6315.0	Simvastatin	drug
1985	0.0	Simvastatin	drug
1986	500.0	Simvastatin	drug
1987	0.0	Simvastatin	drug
1988	0.0	Simvastatin	drug
1989	0.0	Simvastatin	drug
1990	3201.0	Simvastatin	drug
1991	1571.0	Simvastatin	drug
1992	1650.0	Simvastatin	drug
1993	3293.0	Simvastatin	drug
1994	5858.0	Simvastatin	drug
1995	0.0	Simvastatin	drug
1996	3348.0	Simvastatin	drug
1997	2665.0	Simvastatin	drug
1998	2758.0	Simvastatin	drug
[truncated: 635 more rows]
