# Supplementary material for: Predicting cell morphological responses to perturbations using generative modeling
Source: Nat Commun. 2025 Jan 8;16:505. doi: 10.1038/s41467-024-55707-8 (PMC11711326; doi:10.1038/s41467-024-55707-8)
Supplement: Supplementary file 4 — Source data [file 41467_2024_55707_MOESM4_ESM.zip › source_data/supplementary_figure_3b_az138.csv]

	ID	img_drug	Model	Feature name	Feature value
0	Week10_40111_0_157_120.0	AZ138	Baseline	InfoMeas1 Nucleus	1.4059596589650776
1	Week10_40111_0_157_137.0	AZ138	Baseline	InfoMeas1 Nucleus	0.6348110714523447
2	Week10_40111_0_157_65.0	AZ138	Baseline	InfoMeas1 Nucleus	0.5746768463606086
3	Week10_40111_0_158_302.0	AZ138	Baseline	InfoMeas1 Nucleus	0.6058588646322695
4	Week10_40111_0_158_40.0	AZ138	Baseline	InfoMeas1 Nucleus	0.45982264583631927
5	Week10_40111_0_160_108.0	AZ138	Baseline	InfoMeas1 Nucleus	0.2238007585434808
6	Week10_40111_0_197_325.0	AZ138	Baseline	InfoMeas1 Nucleus	-0.23966991403443239
7	Week10_40111_0_1_245.0	AZ138	Baseline	InfoMeas1 Nucleus	1.057757928369901
8	Week10_40111_0_237_392.0	AZ138	Baseline	InfoMeas1 Nucleus	1.2003409659878357
9	Week10_40111_0_237_403.0	AZ138	Baseline	InfoMeas1 Nucleus	0.46614651114455835
10	Week10_40111_0_238_24.0	AZ138	Baseline	InfoMeas1 Nucleus	0.237599938087353
11	Week10_40111_0_239_194.0	AZ138	Baseline	InfoMeas1 Nucleus	-0.24458985165624814
12	Week10_40111_0_240_360.0	AZ138	Baseline	InfoMeas1 Nucleus	0.7238288938019722
13	Week10_40111_0_2_309.0	AZ138	Baseline	InfoMeas1 Nucleus	1.1039476775542654
14	Week10_40111_0_41_259.0	AZ138	Baseline	InfoMeas1 Nucleus	0.14801833141391652
15	Week10_40111_0_42_339.0	AZ138	Baseline	InfoMeas1 Nucleus	0.8971460784934464
16	Week10_40111_0_43_173.0	AZ138	Baseline	InfoMeas1 Nucleus	0.667463830666594
17	Week10_40111_0_43_33.0	AZ138	Baseline	InfoMeas1 Nucleus	-0.19733156774886582
18	Week10_40111_0_4_372.0	AZ138	Baseline	InfoMeas1 Nucleus	-0.3403902378374883
19	Week10_40111_0_81_19.0	AZ138	Baseline	InfoMeas1 Nucleus	1.190929038194399
20	Week10_40111_0_81_447.0	AZ138	Baseline	InfoMeas1 Nucleus	0.2351746045041669
21	Week10_40111_0_82_185.0	AZ138	Baseline	InfoMeas1 Nucleus	-0.48042168001052693
22	Week10_40111_0_82_259.0	AZ138	Baseline	InfoMeas1 Nucleus	1.0983509740654158
23	Week10_40115_0_242_116.0	AZ138	Baseline	InfoMeas1 Nucleus	1.9323252239601572
24	Week10_40115_0_242_155.0	AZ138	Baseline	InfoMeas1 Nucleus	-0.4206702923665213
25	Week10_40115_0_242_187.0	AZ138	Baseline	InfoMeas1 Nucleus	-0.07529036723129048
26	Week10_40115_0_281_8.0	AZ138	Baseline	InfoMeas1 Nucleus	0.6333014928840957
27	Week10_40115_0_281_90.0	AZ138	Baseline	InfoMeas1 Nucleus	1.4703444404954036
28	Week10_40115_0_282_270.0	AZ138	Baseline	InfoMeas1 Nucleus	0.08572374968113186
29	Week10_40115_0_321_210.0	AZ138	Baseline	InfoMeas1 Nucleus	0.47488930866771517
30	Week10_40115_0_322_218.0	AZ138	Baseline	InfoMeas1 Nucleus	2.4702182548816554
31	Week10_40115_0_324_72.0	AZ138	Baseline	InfoMeas1 Nucleus	0.5755938991150048
32	Week10_40115_0_400_124.0	AZ138	Baseline	InfoMeas1 Nucleus	0.8158233746557588
33	Week10_40115_0_400_158.0	AZ138	Baseline	InfoMeas1 Nucleus	0.18927841572238
34	Week10_40115_0_438_223.0	AZ138	Baseline	InfoMeas1 Nucleus	0.05482604131883548
35	Week10_40115_0_439_162.0	AZ138	Baseline	InfoMeas1 Nucleus	0.6080981110795285
36	Week10_40115_0_439_20.0	AZ138	Baseline	InfoMeas1 Nucleus	0.7550144954899621
37	Week10_40115_0_477_281.0	AZ138	Baseline	InfoMeas1 Nucleus	1.0274995924510903
38	Week10_40115_0_477_63.0	AZ138	Baseline	InfoMeas1 Nucleus	0.4818444698847655
39	Week10_40115_0_478_140.0	AZ138	Baseline	InfoMeas1 Nucleus	1.3439785520745067
40	Week10_40115_0_478_33.0	AZ138	Baseline	InfoMeas1 Nucleus	0.7359305607454829
41	Week10_40115_0_479_163.0	AZ138	Baseline	InfoMeas1 Nucleus	1.1311164440404886
42	Week10_40119_0_482_25.0	AZ138	Baseline	InfoMeas1 Nucleus	0.7057255005866016
43	Week10_40119_0_483_159.0	AZ138	Baseline	InfoMeas1 Nucleus	0.36036098873128175
44	Week10_40119_0_483_331.0	AZ138	Baseline	InfoMeas1 Nucleus	1.4864623172562377
45	Week10_40119_0_522_260.0	AZ138	Baseline	InfoMeas1 Nucleus	1.035819687517319
46	Week10_40119_0_522_263.0	AZ138	Baseline	InfoMeas1 Nucleus	0.8847736424639296
47	Week10_40119_0_523_155.0	AZ138	Baseline	InfoMeas1 Nucleus	1.0163621640117302
48	Week10_40119_0_523_232.0	AZ138	Baseline	InfoMeas1 Nucleus	1.5878703356356976
49	Week10_40119_0_562_193.0	AZ138	Baseline	InfoMeas1 Nucleus	2.0412601804639627
50	Week10_40119_0_563_127.0	AZ138	Baseline	InfoMeas1 Nucleus	0.09433841057566168
51	Week10_40119_0_564_133.0	AZ138	Baseline	InfoMeas1 Nucleus	0.7673374089641122
52	Week10_40119_0_564_262.0	AZ138	Baseline	InfoMeas1 Nucleus	1.9225881969194805
53	Week10_40119_0_640_143.0	AZ138	Baseline	InfoMeas1 Nucleus	1.78711619461403
54	Week10_40119_0_677_207.0	AZ138	Baseline	InfoMeas1 Nucleus	1.4900523110557584
55	Week10_40119_0_678_185.0	AZ138	Baseline	InfoMeas1 Nucleus	1.3038295493451022
56	Week10_40119_0_678_619.0	AZ138	Baseline	InfoMeas1 Nucleus	0.9816143405300339
57	Week10_40119_0_679_254.0	AZ138	Baseline	InfoMeas1 Nucleus	0.41217218046978166
58	Week10_40119_0_717_33.0	AZ138	Baseline	InfoMeas1 Nucleus	0.7213771205843171
59	Week1_22123_1_157_191.0	AZ138	Baseline	InfoMeas1 Nucleus	0.9599281192203288
60	Week1_22123_1_159_39.0	AZ138	Baseline	InfoMeas1 Nucleus	-0.17240948397803174
61	Week1_22123_1_159_70.0	AZ138	Baseline	InfoMeas1 Nucleus	0.38914651079053336
62	Week1_22123_1_197_59.0	AZ138	Baseline	InfoMeas1 Nucleus	1.6648955517728439
63	Week1_22123_1_198_110.0	AZ138	Baseline	InfoMeas1 Nucleus	0.8142618158688876
64	Week1_22123_1_1_27.0	AZ138	Baseline	InfoMeas1 Nucleus	0.8414462914490222
65	Week1_22123_1_237_8.0	AZ138	Baseline	InfoMeas1 Nucleus	0.49118405821719524
66	Week1_22123_1_238_29.0	AZ138	Baseline	InfoMeas1 Nucleus	1.1239130174074408
67	Week1_22123_1_240_166.0	AZ138	Baseline	InfoMeas1 Nucleus	1.9499770497220128
68	Week1_22123_1_2_18.0	AZ138	Baseline	InfoMeas1 Nucleus	2.4482512692889893
69	Week1_22123_1_43_264.0	AZ138	Baseline	InfoMeas1 Nucleus	0.7888561246444067
70	Week1_22123_1_83_164.0	AZ138	Baseline	InfoMeas1 Nucleus	1.723660087920925
71	Week1_22123_1_84_163.0	AZ138	Baseline	InfoMeas1 Nucleus	0.27209456789876796
72	Week1_22141_1_241_199.0	AZ138	Baseline	InfoMeas1 Nucleus	0.5891344678438584
73	Week1_22141_1_241_226.0	AZ138	Baseline	InfoMeas1 Nucleus	0.08798446981189949
74	Week1_22141_1_241_234.0	AZ138	Baseline	InfoMeas1 Nucleus	0.2308882717197676
75	Week1_22141_1_241_78.0	AZ138	Baseline	InfoMeas1 Nucleus	0.9973843477689481
76	Week1_22141_1_241_81.0	AZ138	Baseline	InfoMeas1 Nucleus	0.3605642863830172
77	Week1_22141_1_243_24.0	AZ138	Baseline	InfoMeas1 Nucleus	1.0169265974177704
78	Week1_22141_1_243_35.0	AZ138	Baseline	InfoMeas1 Nucleus	0.029597093298413587
79	Week1_22141_1_244_64.0	AZ138	Baseline	InfoMeas1 Nucleus	1.06059054061115
80	Week1_22141_1_282_114.0	AZ138	Baseline	InfoMeas1 Nucleus	0.9950700331149059
81	Week1_22141_1_282_242.0	AZ138	Baseline	InfoMeas1 Nucleus	0.12102642248708517
82	Week1_22141_1_282_49.0	AZ138	Baseline	InfoMeas1 Nucleus	1.0268354173939267
83	Week1_22141_1_282_82.0	AZ138	Baseline	InfoMeas1 Nucleus	1.429427727608324
84	Week1_22141_1_283_45.0	AZ138	Baseline	InfoMeas1 Nucleus	0.13319301947383688
85	Week1_22141_1_321_164.0	AZ138	Baseline	InfoMeas1 Nucleus	0.5640815763651934
86	Week1_22141_1_321_28.0	AZ138	Baseline	InfoMeas1 Nucleus	0.875976408823463
87	Week1_22141_1_321_68.0	AZ138	Baseline	InfoMeas1 Nucleus	1.4145429571589485
88	Week1_22141_1_324_54.0	AZ138	Baseline	InfoMeas1 Nucleus	0.42341669408616406
89	Week1_22141_1_397_141.0	AZ138	Baseline	InfoMeas1 Nucleus	0.21162927317334457
90	Week1_22141_1_398_18.0	AZ138	Baseline	InfoMeas1 Nucleus	1.9402216748770649
91	Week1_22141_1_399_246.0	AZ138	Baseline	InfoMeas1 Nucleus	1.1879448474218925
92	Week1_22141_1_480_98.0	AZ138	Baseline	InfoMeas1 Nucleus	0.22804181719923855
93	Week1_22161_1_481_13.0	AZ138	Baseline	InfoMeas1 Nucleus	0.6776375461669553
94	Week1_22161_1_481_15.0	AZ138	Baseline	InfoMeas1 Nucleus	-0.24363015696139406
95	Week1_22161_1_482_11.0	AZ138	Baseline	InfoMeas1 Nucleus	1.6685919936074711
96	Week1_22161_1_482_262.0	AZ138	Baseline	InfoMeas1 Nucleus	1.7368703167320079
97	Week1_22161_1_484_109.0	AZ138	Baseline	InfoMeas1 Nucleus	-0.5793323675166597
98	Week1_22161_1_484_46.0	AZ138	Baseline	InfoMeas1 Nucleus	1.3466255375555518
99	Week1_22161_1_521_122.0	AZ138	Baseline	InfoMeas1 Nucleus	1.7199924195007594
100	Week1_22161_1_521_126.0	AZ138	Baseline	InfoMeas1 Nucleus	1.0596837662362706
101	Week1_22161_1_522_124.0	AZ138	Baseline	InfoMeas1 Nucleus	0.7388232828876574
102	Week1_22161_1_522_157.0	AZ138	Baseline	InfoMeas1 Nucleus	0.8107123652709067
103	Week1_22161_1_523_131.0	AZ138	Baseline	InfoMeas1 Nucleus	0.2580811366347313
104	Week1_22161_1_524_16.0	AZ138	Baseline	InfoMeas1 Nucleus	1.0215812358998786
105	Week1_22161_1_562_164.0	AZ138	Baseline	InfoMeas1 Nucleus	1.1171730428437694
106	Week1_22161_1_562_45.0	AZ138	Baseline	InfoMeas1 Nucleus	-0.3936039266099294
107	Week1_22161_1_637_101.0	AZ138	Baseline	InfoMeas1 Nucleus	2.4658045658989987
108	Week1_22161_1_637_75.0	AZ138	Baseline	InfoMeas1 Nucleus	1.7955357009038344
109	Week1_22161_1_639_182.0	AZ138	Baseline	InfoMeas1 Nucleus	1.3535105721918204
110	Week1_22161_1_639_65.0	AZ138	Baseline	InfoMeas1 Nucleus	1.8089386729398145
111	Week1_22161_1_640_12.0	AZ138	Baseline	InfoMeas1 Nucleus	-0.22236552037895208
112	Week1_22161_1_640_130.0	AZ138	Baseline	InfoMeas1 Nucleus	1.5595423954049683
113	Week1_22161_1_678_22.0	AZ138	Baseline	InfoMeas1 Nucleus	1.2514658150119788
114	Week1_22161_1_718_57.0	AZ138	Baseline	InfoMeas1 Nucleus	1.0999326970955656
115	Week1_22361_1_2881_125.0	AZ138	Baseline	InfoMeas1 Nucleus	1.4232706880087131
116	Week1_22361_1_2882_108.0	AZ138	Baseline	InfoMeas1 Nucleus	-0.2556666908748386
117	Week1_22361_1_2882_176.0	AZ138	Baseline	InfoMeas1 Nucleus	1.1657063460719894
118	Week1_22361_1_2882_77.0	AZ138	Baseline	InfoMeas1 Nucleus	-0.2556070398257686
119	Week1_22361_1_2883_15.0	AZ138	Baseline	InfoMeas1 Nucleus	1.2102870847271099
120	Week1_22361_1_2883_233.0	AZ138	Baseline	InfoMeas1 Nucleus	0.9921543845149596
121	Week1_22361_1_2883_256.0	AZ138	Baseline	InfoMeas1 Nucleus	1.2735330670914775
122	Week1_22361_1_2883_263.0	AZ138	Baseline	InfoMeas1 Nucleus	0.3477472795541884
123	Week1_22361_1_2921_111.0	AZ138	Baseline	InfoMeas1 Nucleus	1.3391813122261846
124	Week1_22361_1_2921_196.0	AZ138	Baseline	InfoMeas1 Nucleus	0.9540708416986134
125	Week1_22361_1_2921_72.0	AZ138	Baseline	InfoMeas1 Nucleus	2.8719004300923006
126	Week1_22361_1_2923_195.0	AZ138	Baseline	InfoMeas1 Nucleus	1.1164272369041566
127	Week1_22361_1_2923_32.0	AZ138	Baseline	InfoMeas1 Nucleus	2.151778828559659
128	Week1_22361_1_2963_210.0	AZ138	Baseline	InfoMeas1 Nucleus	0.2924214170552266
129	Week1_22361_1_2964_200.0	AZ138	Baseline	InfoMeas1 Nucleus	0.6377141119655145
130	Week1_22361_1_2964_81.0	AZ138	Baseline	InfoMeas1 Nucleus	0.4861381174679855
131	Week1_22361_1_2964_92.0	AZ138	Baseline	InfoMeas1 Nucleus	1.0382383262142592
132	Week1_22361_1_3037_100.0	AZ138	Baseline	InfoMeas1 Nucleus	0.9206095812719577
133	Week1_22361_1_3038_111.0	AZ138	Baseline	InfoMeas1 Nucleus	-0.11172272887241358
134	Week1_22361_1_3039_32.0	AZ138	Baseline	InfoMeas1 Nucleus	0.201977345965642
135	Week1_22361_1_3080_193.0	AZ138	Baseline	InfoMeas1 Nucleus	1.5878005821269285
136	Week1_22361_1_3117_163.0	AZ138	Baseline	InfoMeas1 Nucleus	0.4257955481334582
137	Week1_22361_1_3118_86.0	AZ138	Baseline	InfoMeas1 Nucleus	0.43360215870067376
138	Week1_22361_1_3120_123.0	AZ138	Baseline	InfoMeas1 Nucleus	-1.0118922033473219
139	Week1_22361_1_3120_206.0	AZ138	Baseline	InfoMeas1 Nucleus	1.2291682487374378
140	Week1_22381_1_3122_144.0	AZ138	Baseline	InfoMeas1 Nucleus	0.9438937692137273
141	Week1_22381_1_3122_34.0	AZ138	Baseline	InfoMeas1 Nucleus	-0.3446857435351268
142	Week1_22381_1_3123_46.0	AZ138	Baseline	InfoMeas1 Nucleus	-0.12584810188351614
143	Week1_22381_1_3124_101.0	AZ138	Baseline	InfoMeas1 Nucleus	0.105140445961872
144	Week1_22381_1_3161_51.0	AZ138	Baseline	InfoMeas1 Nucleus	1.5064778448636695
145	Week1_22381_1_3163_61.0	AZ138	Baseline	InfoMeas1 Nucleus	0.6934397465660992
146	Week1_22381_1_3163_73.0	AZ138	Baseline	InfoMeas1 Nucleus	0.836669836341788
147	Week1_22381_1_3201_42.0	AZ138	Baseline	InfoMeas1 Nucleus	0.9309967669528533
148	Week1_22381_1_3202_76.0	AZ138	Baseline	InfoMeas1 Nucleus	1.097371042694268
149	Week1_22381_1_3278_115.0	AZ138	Baseline	InfoMeas1 Nucleus	0.9280788998635121
150	Week1_22381_1_3278_195.0	AZ138	Baseline	InfoMeas1 Nucleus	0.9474738329490786
151	Week1_22381_1_3280_133.0	AZ138	Baseline	InfoMeas1 Nucleus	2.4171657288119848
152	Week1_22381_1_3317_234.0	AZ138	Baseline	InfoMeas1 Nucleus	0.6756300389946012
153	Week1_22381_1_3358_179.0	AZ138	Baseline	InfoMeas1 Nucleus	-0.518262250868653
154	Week1_22381_1_3358_231.0	AZ138	Baseline	InfoMeas1 Nucleus	-0.511312371455765
155	Week1_22381_1_3358_262.0	AZ138	Baseline	InfoMeas1 Nucleus	0.536915545790336
156	Week1_22381_1_3359_201.0	AZ138	Baseline	InfoMeas1 Nucleus	0.6512164835055521
157	Week1_22381_1_3359_239.0	AZ138	Baseline	InfoMeas1 Nucleus	0.06359580481811106
158	Week1_22401_1_3362_169.0	AZ138	Baseline	InfoMeas1 Nucleus	-0.7837609659238305
159	Week1_22401_1_3401_157.0	AZ138	Baseline	InfoMeas1 Nucleus	0.3927006018829029
160	Week1_22401_1_3401_90.0	AZ138	Baseline	InfoMeas1 Nucleus	0.9635756312615356
161	Week1_22401_1_3404_245.0	AZ138	Baseline	InfoMeas1 Nucleus	0.9673321859437116
162	Week1_22401_1_3404_86.0	AZ138	Baseline	InfoMeas1 Nucleus	0.8825613118858731
163	Week1_22401_1_3442_199.0	AZ138	Baseline	InfoMeas1 Nucleus	-0.7679949540545823
164	Week1_22401_1_3443_181.0	AZ138	Baseline	InfoMeas1 Nucleus	0.4955061396322269
165	Week1_22401_1_3443_242.0	AZ138	Baseline	InfoMeas1 Nucleus	0.2961956475768934
166	Week1_22401_1_3443_88.0	AZ138	Baseline	InfoMeas1 Nucleus	0.7427362795731693
167	Week1_22401_1_3444_142.0	AZ138	Baseline	InfoMeas1 Nucleus	0.4831739553263205
168	Week1_22401_1_3444_68.0	AZ138	Baseline	InfoMeas1 Nucleus	0.8452798806102467
169	Week1_22401_1_3517_82.0	AZ138	Baseline	InfoMeas1 Nucleus	1.3277970834079458
170	Week1_22401_1_3517_91.0	AZ138	Baseline	InfoMeas1 Nucleus	1.243057867744668
171	Week1_22401_1_3520_76.0	AZ138	Baseline	InfoMeas1 Nucleus	0.18302955726773096
172	Week1_22401_1_3557_41.0	AZ138	Baseline	InfoMeas1 Nucleus	0.9845191779318628
173	Week1_22401_1_3559_43.0	AZ138	Baseline	InfoMeas1 Nucleus	1.1614778498372076
174	Week1_22401_1_3559_67.0	AZ138	Baseline	InfoMeas1 Nucleus	1.6133460012840346
175	Week1_22401_1_3560_182.0	AZ138	Baseline	InfoMeas1 Nucleus	1.098790543396634
176	Week1_22401_1_3598_231.0	AZ138	Baseline	InfoMeas1 Nucleus	0.4495675557685583
177	Week1_22401_1_3598_69.0	AZ138	Baseline	InfoMeas1 Nucleus	0.6012738870129994
178	Week2_24121_2_157_50.0	AZ138	Baseline	InfoMeas1 Nucleus	0.6959488976919045
179	Week2_24121_2_197_7.0	AZ138	Baseline	InfoMeas1 Nucleus	1.656301612541483
180	Week2_24121_2_238_180.0	AZ138	Baseline	InfoMeas1 Nucleus	1.1175913582174364
181	Week2_24121_2_238_80.0	AZ138	Baseline	InfoMeas1 Nucleus	1.1497725218705703
182	Week2_24121_2_239_109.0	AZ138	Baseline	InfoMeas1 Nucleus	-0.5491393334784165
183	Week2_24121_2_41_63.0	AZ138	Baseline	InfoMeas1 Nucleus	0.10920019249385167
184	Week2_24121_2_43_118.0	AZ138	Baseline	InfoMeas1 Nucleus	0.9848296562332314
185	Week2_24121_2_44_33.0	AZ138	Baseline	InfoMeas1 Nucleus	1.7683479780697744
186	Week2_24121_2_81_116.0	AZ138	Baseline	InfoMeas1 Nucleus	1.5708221070803836
187	Week2_24121_2_82_2.0	AZ138	Baseline	InfoMeas1 Nucleus	1.9160464878007355
188	Week2_24141_2_241_150.0	AZ138	Baseline	InfoMeas1 Nucleus	0.3309658573820296
189	Week2_24141_2_241_7.0	AZ138	Baseline	InfoMeas1 Nucleus	1.2909605429212823
190	Week2_24141_2_282_84.0	AZ138	Baseline	InfoMeas1 Nucleus	0.3096817920008245
191	Week2_24141_2_283_150.0	AZ138	Baseline	InfoMeas1 Nucleus	0.31418077520011023
192	Week2_24141_2_321_74.0	AZ138	Baseline	InfoMeas1 Nucleus	1.3642523654496932
193	Week2_24141_2_324_157.0	AZ138	Baseline	InfoMeas1 Nucleus	1.5478744020994877
194	Week2_24141_2_398_128.0	AZ138	Baseline	InfoMeas1 Nucleus	0.512711641615643
195	Week2_24141_2_398_59.0	AZ138	Baseline	InfoMeas1 Nucleus	0.5976757497114585
196	Week2_24141_2_438_95.0	AZ138	Baseline	InfoMeas1 Nucleus	0.5969290951287844
197	Week2_24141_2_439_142.0	AZ138	Baseline	InfoMeas1 Nucleus	0.5605333623584386
198	Week2_24141_2_477_152.0	AZ138	Baseline	InfoMeas1 Nucleus	1.6091592982390603
199	Week2_24141_2_477_32.0	AZ138	Baseline	InfoMeas1 Nucleus	1.0762338309166568
200	Week2_24141_2_478_16.0	AZ138	Baseline	InfoMeas1 Nucleus	0.017640130648618624
201	Week2_24141_2_478_22.0	AZ138	Baseline	InfoMeas1 Nucleus	0.9764672717793815
202	Week2_24141_2_478_91.0	AZ138	Baseline	InfoMeas1 Nucleus	1.3267873105015622
203	Week2_24141_2_480_79.0	AZ138	Baseline	InfoMeas1 Nucleus	1.49409934999423
204	Week2_24161_2_483_33.0	AZ138	Baseline	InfoMeas1 Nucleus	-0.1570681731757505
205	Week2_24161_2_522_106.0	AZ138	Baseline	InfoMeas1 Nucleus	1.8023272207470702
206	Week2_24161_2_522_74.0	AZ138	Baseline	InfoMeas1 Nucleus	2.5465974352917677
207	Week2_24161_2_522_90.0	AZ138	Baseline	InfoMeas1 Nucleus	1.0937210445608325
208	Week2_24161_2_523_15.0	AZ138	Baseline	InfoMeas1 Nucleus	0.5083940860737168
209	Week2_24161_2_562_23.0	AZ138	Baseline	InfoMeas1 Nucleus	1.15119826166012
210	Week2_24161_2_564_44.0	AZ138	Baseline	InfoMeas1 Nucleus	0.6972549187453216
211	Week2_24161_2_638_11.0	AZ138	Baseline	InfoMeas1 Nucleus	0.42816755412671914
212	Week2_24161_2_638_58.0	AZ138	Baseline	InfoMeas1 Nucleus	0.5141610324530788
213	Week2_24161_2_639_134.0	AZ138	Baseline	InfoMeas1 Nucleus	0.4237786153150443
214	Week2_24161_2_677_11.0	AZ138	Baseline	InfoMeas1 Nucleus	0.395752501101277
215	Week2_24161_2_677_18.0	AZ138	Baseline	InfoMeas1 Nucleus	3.2429275439606173
216	Week2_24161_2_678_140.0	AZ138	Baseline	InfoMeas1 Nucleus	0.2646193963674459
217	Week2_24161_2_679_32.0	AZ138	Baseline	InfoMeas1 Nucleus	2.395417028816551
218	Week2_24161_2_680_133.0	AZ138	Baseline	InfoMeas1 Nucleus	-1.4842560383483283
219	Week2_24161_2_717_83.0	AZ138	Baseline	InfoMeas1 Nucleus	2.0547343865301753
220	Week2_24161_2_718_45.0	AZ138	Baseline	InfoMeas1 Nucleus	2.4233330080883118
221	Week2_24161_2_718_60.0	AZ138	Baseline	InfoMeas1 Nucleus	3.2621129153017323
222	Week2_24161_2_719_104.0	AZ138	Baseline	InfoMeas1 Nucleus	-0.11571986027522156
223	Week2_24161_2_720_124.0	AZ138	Baseline	InfoMeas1 Nucleus	2.461480400778013
224	Week2_24161_2_720_172.0	AZ138	Baseline	InfoMeas1 Nucleus	1.3928116288789996
225	Week2_24161_2_720_9.0	AZ138	Baseline	InfoMeas1 Nucleus	2.3184359289397216
226	Week3_25421_3_157_167.0	AZ138	Baseline	InfoMeas1 Nucleus	0.5938859644055913
227	Week3_25421_3_158_168.0	AZ138	Baseline	InfoMeas1 Nucleus	1.4509099193307156
228	Week3_25421_3_160_297.0	AZ138	Baseline	InfoMeas1 Nucleus	0.21462897630636532
229	Week3_25421_3_1_123.0	AZ138	Baseline	InfoMeas1 Nucleus	2.0619475214594942
230	Week3_25421_3_200_162.0	AZ138	Baseline	InfoMeas1 Nucleus	0.12698481704797399
231	Week3_25421_3_200_35.0	AZ138	Baseline	InfoMeas1 Nucleus	0.07125036849369053
232	Week3_25421_3_240_126.0	AZ138	Baseline	InfoMeas1 Nucleus	0.5272039722315517
233	Week3_25421_3_240_223.0	AZ138	Baseline	InfoMeas1 Nucleus	-0.17803634315872288
234	Week3_25421_3_2_107.0	AZ138	Baseline	InfoMeas1 Nucleus	1.080775669782298
235	Week3_25421_3_2_24.0	AZ138	Baseline	InfoMeas1 Nucleus	-0.5237601885159378
236	Week3_25421_3_41_45.0	AZ138	Baseline	InfoMeas1 Nucleus	1.732478079035178
237	Week3_25421_3_42_171.0	AZ138	Baseline	InfoMeas1 Nucleus	0.5854875396071549
238	Week3_25421_3_4_106.0	AZ138	Baseline	InfoMeas1 Nucleus	0.3944219482766811
239	Week3_25421_3_4_114.0	AZ138	Baseline	InfoMeas1 Nucleus	-0.30508480371074725
240	Week3_25421_3_4_184.0	AZ138	Baseline	InfoMeas1 Nucleus	0.5836502337498314
241	Week3_25421_3_81_119.0	AZ138	Baseline	InfoMeas1 Nucleus	0.9002180506151747
242	Week3_25421_3_81_93.0	AZ138	Baseline	InfoMeas1 Nucleus	0.5336122270951538
243	Week3_25421_3_82_26.0	AZ138	Baseline	InfoMeas1 Nucleus	-0.7842357324799911
244	Week3_25421_3_83_28.0	AZ138	Baseline	InfoMeas1 Nucleus	-0.38148584015998466
245	Week3_25441_3_241_93.0	AZ138	Baseline	InfoMeas1 Nucleus	0.39725261322889693
246	Week3_25441_3_242_260.0	AZ138	Baseline	InfoMeas1 Nucleus	0.5738530518368125
247	Week3_25441_3_243_36.0	AZ138	Baseline	InfoMeas1 Nucleus	-1.4620294748930054
248	Week3_25441_3_243_9.0	AZ138	Baseline	InfoMeas1 Nucleus	0.9578436321666063
249	Week3_25441_3_281_195.0	AZ138	Baseline	InfoMeas1 Nucleus	-0.44225570639780365
250	Week3_25441_3_282_6.0	AZ138	Baseline	InfoMeas1 Nucleus	1.3972277359236078
251	Week3_25441_3_283_183.0	AZ138	Baseline	InfoMeas1 Nucleus	-0.026881575583668403
252	Week3_25441_3_283_213.0	AZ138	Baseline	InfoMeas1 Nucleus	-0.024623577752077474
253	Week3_25441_3_321_116.0	AZ138	Baseline	InfoMeas1 Nucleus	0.9559922735113275
254	Week3_25441_3_321_16.0	AZ138	Baseline	InfoMeas1 Nucleus	0.6294429113852091
255	Week3_25441_3_322_5.0	AZ138	Baseline	InfoMeas1 Nucleus	1.006697369446953
256	Week3_25441_3_322_96.0	AZ138	Baseline	InfoMeas1 Nucleus	0.5669207974792192
257	Week3_25441_3_323_137.0	AZ138	Baseline	InfoMeas1 Nucleus	1.1028016628823
258	Week3_25441_3_323_155.0	AZ138	Baseline	InfoMeas1 Nucleus	0.4064622684645097
259	Week3_25441_3_324_198.0	AZ138	Baseline	InfoMeas1 Nucleus	0.0919471283199575
260	Week3_25441_3_324_71.0	AZ138	Baseline	InfoMeas1 Nucleus	0.8897874581628178
261	Week3_25441_3_324_92.0	AZ138	Baseline	InfoMeas1 Nucleus	-0.9705342688461862
262	Week3_25441_3_397_107.0	AZ138	Baseline	InfoMeas1 Nucleus	0.9073072138499424
263	Week3_25441_3_397_200.0	AZ138	Baseline	InfoMeas1 Nucleus	-1.1109718194188125
264	Week3_25441_3_397_25.0	AZ138	Baseline	InfoMeas1 Nucleus	2.774875614392427
265	Week3_25441_3_398_15.0	AZ138	Baseline	InfoMeas1 Nucleus	0.3727534721903606
266	Week3_25441_3_437_58.0	AZ138	Baseline	InfoMeas1 Nucleus	1.8164637821767022
267	Week3_25441_3_438_80.0	AZ138	Baseline	InfoMeas1 Nucleus	2.7167768721647576
268	Week3_25441_3_439_77.0	AZ138	Baseline	InfoMeas1 Nucleus	0.3415735443812079
269	Week3_25441_3_478_213.0	AZ138	Baseline	InfoMeas1 Nucleus	-0.27947885477567225
270	Week3_25441_3_479_247.0	AZ138	Baseline	InfoMeas1 Nucleus	1.9107936007379505
271	Week3_25441_3_480_140.0	AZ138	Baseline	InfoMeas1 Nucleus	1.6032957653035917
272	Week3_25461_3_482_257.0	AZ138	Baseline	InfoMeas1 Nucleus	-0.13717491420066844
273	Week3_25461_3_483_99.0	AZ138	Baseline	InfoMeas1 Nucleus	0.12469196613065489
274	Week3_25461_3_521_103.0	AZ138	Baseline	InfoMeas1 Nucleus	-0.30240814115571923
275	Week3_25461_3_521_244.0	AZ138	Baseline	InfoMeas1 Nucleus	-0.2886894319964517
276	Week3_25461_3_521_30.0	AZ138	Baseline	InfoMeas1 Nucleus	0.4623276873484592
277	Week3_25461_3_522_260.0	AZ138	Baseline	InfoMeas1 Nucleus	1.7633120988001287
278	Week3_25461_3_524_133.0	AZ138	Baseline	InfoMeas1 Nucleus	0.7127632912732043
279	Week3_25461_3_561_11.0	AZ138	Baseline	InfoMeas1 Nucleus	-0.1736344434050956
280	Week3_25461_3_561_36.0	AZ138	Baseline	InfoMeas1 Nucleus	0.7182240603789483
281	Week3_25461_3_561_70.0	AZ138	Baseline	InfoMeas1 Nucleus	0.38631857000739095
282	Week3_25461_3_562_157.0	AZ138	Baseline	InfoMeas1 Nucleus	-1.1434673065611052
283	Week3_25461_3_564_131.0	AZ138	Baseline	InfoMeas1 Nucleus	-0.7255769522943419
284	Week3_25461_3_564_172.0	AZ138	Baseline	InfoMeas1 Nucleus	-0.4937272360852505
285	Week3_25461_3_637_165.0	AZ138	Baseline	InfoMeas1 Nucleus	-0.5863294387138728
286	Week3_25461_3_637_208.0	AZ138	Baseline	InfoMeas1 Nucleus	-0.318501070352741
287	Week3_25461_3_637_298.0	AZ138	Baseline	InfoMeas1 Nucleus	0.7063900764654333
288	Week3_25461_3_639_244.0	AZ138	Baseline	InfoMeas1 Nucleus	-0.5775124600644598
289	Week3_25461_3_640_27.0	AZ138	Baseline	InfoMeas1 Nucleus	0.6954914626220672
290	Week3_25461_3_640_92.0	AZ138	Baseline	InfoMeas1 Nucleus	0.40845703526367094
291	Week3_25461_3_677_14.0	AZ138	Baseline	InfoMeas1 Nucleus	1.0569124723170595
292	Week3_25461_3_677_263.0	AZ138	Baseline	InfoMeas1 Nucleus	0.1815661253851385
293	Week3_25461_3_677_41.0	AZ138	Baseline	InfoMeas1 Nucleus	1.7266056433732015
294	Week3_25461_3_678_227.0	AZ138	Baseline	InfoMeas1 Nucleus	-0.6131782824965977
295	Week3_25461_3_679_149.0	AZ138	Baseline	InfoMeas1 Nucleus	1.60680871624731
296	Week3_25461_3_679_22.0	AZ138	Baseline	InfoMeas1 Nucleus	1.1542771102367275
297	Week3_25461_3_679_9.0	AZ138	Baseline	InfoMeas1 Nucleus	1.1924222859043399
298	Week3_25461_3_717_329.0	AZ138	Baseline	InfoMeas1 Nucleus	1.190408126417965
299	Week3_25461_3_718_31.0	AZ138	Baseline	InfoMeas1 Nucleus	-0.5723259482203351
300	Week3_25461_3_720_150.0	AZ138	Baseline	InfoMeas1 Nucleus	0.6496850927387883
301	Week3_25681_3_2881_202.0	AZ138	Baseline	InfoMeas1 Nucleus	0.7488076619871842
302	Week3_25681_3_2884_96.0	AZ138	Baseline	InfoMeas1 Nucleus	-1.3097075966405016
303	Week3_25681_3_2921_204.0	AZ138	Baseline	InfoMeas1 Nucleus	-0.6872599335667526
304	Week3_25681_3_2922_195.0	AZ138	Baseline	InfoMeas1 Nucleus	1.9586559218646893
305	Week3_25681_3_2923_153.0	AZ138	Baseline	InfoMeas1 Nucleus	0.4428225830307595
306	Week3_25681_3_2924_112.0	AZ138	Baseline	InfoMeas1 Nucleus	-0.0514360317397633
307	Week3_25681_3_2961_114.0	AZ138	Baseline	InfoMeas1 Nucleus	-0.7516404760370277
308	Week3_25681_3_2961_19.0	AZ138	Baseline	InfoMeas1 Nucleus	0.2054732441856439
309	Week3_25681_3_2961_22.0	AZ138	Baseline	InfoMeas1 Nucleus	0.9280650532295096
310	Week3_25681_3_2961_223.0	AZ138	Baseline	InfoMeas1 Nucleus	-0.027490694858140853
311	Week3_25681_3_2961_296.0	AZ138	Baseline	InfoMeas1 Nucleus	0.028955929521215056
312	Week3_25681_3_2964_52.0	AZ138	Baseline	InfoMeas1 Nucleus	-0.48527707814639953
313	Week3_25681_3_3037_104.0	AZ138	Baseline	InfoMeas1 Nucleus	0.20334897642853508
314	Week3_25681_3_3037_261.0	AZ138	Baseline	InfoMeas1 Nucleus	-0.20678806859201418
315	Week3_25681_3_3037_65.0	AZ138	Baseline	InfoMeas1 Nucleus	1.742371488139153
316	Week3_25681_3_3038_61.0	AZ138	Baseline	InfoMeas1 Nucleus	0.10419070575944908
317	Week3_25681_3_3039_53.0	AZ138	Baseline	InfoMeas1 Nucleus	1.2096493191670454
318	Week3_25681_3_3077_164.0	AZ138	Baseline	InfoMeas1 Nucleus	0.5276682581443732
319	Week3_25681_3_3078_154.0	AZ138	Baseline	InfoMeas1 Nucleus	0.4222998999257177
320	Week3_25681_3_3118_159.0	AZ138	Baseline	InfoMeas1 Nucleus	0.5753788255516132
321	Week3_25681_3_3118_32.0	AZ138	Baseline	InfoMeas1 Nucleus	0.10013620931515174
322	Week3_25681_3_3120_47.0	AZ138	Baseline	InfoMeas1 Nucleus	0.4588781648922805
323	Week3_25701_3_3121_99.0	AZ138	Baseline	InfoMeas1 Nucleus	0.12074956289344849
324	Week3_25701_3_3123_112.0	AZ138	Baseline	InfoMeas1 Nucleus	-0.2223361135528719
325	Week3_25701_3_3124_72.0	AZ138	Baseline	InfoMeas1 Nucleus	-0.25790636740557327
326	Week3_25701_3_3124_97.0	AZ138	Baseline	InfoMeas1 Nucleus	-0.2469294443883163
327	Week3_25701_3_3161_215.0	AZ138	Baseline	InfoMeas1 Nucleus	0.9416500311276665
328	Week3_25701_3_3204_12.0	AZ138	Baseline	InfoMeas1 Nucleus	0.3139131382943361
329	Week3_25701_3_3278_59.0	AZ138	Baseline	InfoMeas1 Nucleus	1.0697084127772036
330	Week3_25701_3_3279_177.0	AZ138	Baseline	InfoMeas1 Nucleus	0.7419184660196296
331	Week3_25701_3_3317_172.0	AZ138	Baseline	InfoMeas1 Nucleus	1.2526358174459014
332	Week3_25701_3_3318_153.0	AZ138	Baseline	InfoMeas1 Nucleus	1.0539780410815482
333	Week3_25701_3_3318_95.0	AZ138	Baseline	InfoMeas1 Nucleus	0.8990391738749379
334	Week3_25701_3_3320_198.0	AZ138	Baseline	InfoMeas1 Nucleus	-0.5273942306560964
335	Week3_25701_3_3320_98.0	AZ138	Baseline	InfoMeas1 Nucleus	-0.8661024616212675
336	Week3_25701_3_3360_175.0	AZ138	Baseline	InfoMeas1 Nucleus	-0.7949918950872337
337	Week3_25701_3_3360_227.0	AZ138	Baseline	InfoMeas1 Nucleus	-0.048438920909209905
338	Week3_25721_3_3363_114.0	AZ138	Baseline	InfoMeas1 Nucleus	0.19558920206929364
339	Week3_25721_3_3364_206.0	AZ138	Baseline	InfoMeas1 Nucleus	-0.5883107052251821
340	Week3_25721_3_3364_272.0	AZ138	Baseline	InfoMeas1 Nucleus	0.21864206770520203
341	Week3_25721_3_3401_41.0	AZ138	Baseline	InfoMeas1 Nucleus	-0.6361868024616484
342	Week3_25721_3_3401_87.0	AZ138	Baseline	InfoMeas1 Nucleus	0.5840712438858601
343	Week3_25721_3_3402_231.0	AZ138	Baseline	InfoMeas1 Nucleus	0.24410098977828423
344	Week3_25721_3_3441_165.0	AZ138	Baseline	InfoMeas1 Nucleus	0.3268456598850285
345	Week3_25721_3_3441_88.0	AZ138	Baseline	InfoMeas1 Nucleus	0.3730374189478634
346	Week3_25721_3_3442_117.0	AZ138	Baseline	InfoMeas1 Nucleus	0.5816207149541147
347	Week3_25721_3_3442_223.0	AZ138	Baseline	InfoMeas1 Nucleus	0.5450261453340475
348	Week3_25721_3_3442_265.0	AZ138	Baseline	InfoMeas1 Nucleus	0.618933181246976
349	Week3_25721_3_3442_301.0	AZ138	Baseline	InfoMeas1 Nucleus	0.7644175078150051
350	Week3_25721_3_3442_73.0	AZ138	Baseline	InfoMeas1 Nucleus	0.026315748836997575
351	Week3_25721_3_3443_56.0	AZ138	Baseline	InfoMeas1 Nucleus	-0.643732324188156
352	Week3_25721_3_3444_12.0	AZ138	Baseline	InfoMeas1 Nucleus	0.2019831742679675
353	Week3_25721_3_3444_206.0	AZ138	Baseline	InfoMeas1 Nucleus	-0.11658798745304394
354	Week3_25721_3_3517_141.0	AZ138	Baseline	InfoMeas1 Nucleus	0.6929860372094843
355	Week3_25721_3_3519_151.0	AZ138	Baseline	InfoMeas1 Nucleus	2.170121886021898
356	Week3_25721_3_3519_94.0	AZ138	Baseline	InfoMeas1 Nucleus	1.0368162467210753
357	Week3_25721_3_3520_13.0	AZ138	Baseline	InfoMeas1 Nucleus	0.8870771603420704
358	Week3_25721_3_3520_263.0	AZ138	Baseline	InfoMeas1 Nucleus	0.12089588201708436
359	Week3_25721_3_3557_43.0	AZ138	Baseline	InfoMeas1 Nucleus	0.07334355211449814
360	Week3_25721_3_3559_34.0	AZ138	Baseline	InfoMeas1 Nucleus	0.026425841738188533
361	Week3_25721_3_3560_20.0	AZ138	Baseline	InfoMeas1 Nucleus	0.20902530356747512
362	Week3_25721_3_3560_218.0	AZ138	Baseline	InfoMeas1 Nucleus	-0.36369517565985215
363	Week3_25721_3_3560_71.0	AZ138	Baseline	InfoMeas1 Nucleus	-0.42612325945667273
364	Week3_25721_3_3597_202.0	AZ138	Baseline	InfoMeas1 Nucleus	-1.131222166320422
365	Week3_25721_3_3598_118.0	AZ138	Baseline	InfoMeas1 Nucleus	1.7366953564559766
366	Week3_25721_3_3598_48.0	AZ138	Baseline	InfoMeas1 Nucleus	-0.27511397636786017
367	Week3_25721_3_3600_100.0	AZ138	Baseline	InfoMeas1 Nucleus	-1.3040878354806356
368	Week4_27801_4_2881_144.0	AZ138	Baseline	InfoMeas1 Nucleus	0.44825178541156463
369	Week4_27801_4_2882_237.0	AZ138	Baseline	InfoMeas1 Nucleus	0.23295254063323995
370	Week4_27801_4_2883_124.0	AZ138	Baseline	InfoMeas1 Nucleus	-0.6389827283285265
371	Week4_27801_4_2884_102.0	AZ138	Baseline	InfoMeas1 Nucleus	-0.6110043905594267
372	Week4_27801_4_2922_125.0	AZ138	Baseline	InfoMeas1 Nucleus	0.7115541284470008
373	Week4_27801_4_2924_110.0	AZ138	Baseline	InfoMeas1 Nucleus	-0.22426017678431157
374	Week4_27801_4_2924_60.0	AZ138	Baseline	InfoMeas1 Nucleus	0.03892705007896878
375	Week4_27801_4_2962_173.0	AZ138	Baseline	InfoMeas1 Nucleus	0.7448544529168485
376	Week4_27801_4_2962_196.0	AZ138	Baseline	InfoMeas1 Nucleus	-0.04889926980201727
377	Week4_27801_4_3037_140.0	AZ138	Baseline	InfoMeas1 Nucleus	-0.7352519270792236
378	Week4_27801_4_3038_21.0	AZ138	Baseline	InfoMeas1 Nucleus	-0.986914104362608
379	Week4_27801_4_3077_103.0	AZ138	Baseline	InfoMeas1 Nucleus	0.9674069550571911
380	Week4_27801_4_3077_194.0	AZ138	Baseline	InfoMeas1 Nucleus	-1.1934131146119886
381	Week4_27801_4_3077_45.0	AZ138	Baseline	InfoMeas1 Nucleus	0.4676056672435508
382	Week4_27801_4_3078_35.0	AZ138	Baseline	InfoMeas1 Nucleus	0.38926022549701056
383	Week4_27801_4_3079_32.0	AZ138	Baseline	InfoMeas1 Nucleus	1.2086240850096739
384	Week4_27801_4_3080_163.0	AZ138	Baseline	InfoMeas1 Nucleus	-0.7755012314241854
385	Week4_27801_4_3080_58.0	AZ138	Baseline	InfoMeas1 Nucleus	-1.0879798878670077
386	Week4_27801_4_3118_117.0	AZ138	Baseline	InfoMeas1 Nucleus	0.5822705000283486
387	Week4_27801_4_3119_87.0	AZ138	Baseline	InfoMeas1 Nucleus	0.07130319883527919
388	Week4_27821_4_3122_107.0	AZ138	Baseline	InfoMeas1 Nucleus	1.148174314127272
389	Week4_27821_4_3122_57.0	AZ138	Baseline	InfoMeas1 Nucleus	0.7683262476790214
390	Week4_27821_4_3122_65.0	AZ138	Baseline	InfoMeas1 Nucleus	0.34437796618332
391	Week4_27821_4_3123_118.0	AZ138	Baseline	InfoMeas1 Nucleus	-0.7779797116349411
392	Week4_27821_4_3162_265.0	AZ138	Baseline	InfoMeas1 Nucleus	0.7735903019380981
393	Week4_27821_4_3163_150.0	AZ138	Baseline	InfoMeas1 Nucleus	0.577626061481601
394	Week4_27821_4_3201_176.0	AZ138	Baseline	InfoMeas1 Nucleus	0.8467772936059226
395	Week4_27821_4_3203_117.0	AZ138	Baseline	InfoMeas1 Nucleus	-0.3441383827760097
396	Week4_27821_4_3204_165.0	AZ138	Baseline	InfoMeas1 Nucleus	-0.5391769853898715
397	Week4_27821_4_3277_189.0	AZ138	Baseline	InfoMeas1 Nucleus	0.7821454501618085
398	Week4_27821_4_3277_232.0	AZ138	Baseline	InfoMeas1 Nucleus	1.3049040278549282
399	Week4_27821_4_3280_50.0	AZ138	Baseline	InfoMeas1 Nucleus	0.7402298932692561
400	Week4_27821_4_3358_176.0	AZ138	Baseline	InfoMeas1 Nucleus	1.4351323788585624
401	Week4_27821_4_3359_135.0	AZ138	Baseline	InfoMeas1 Nucleus	0.19385085202838787
402	Week4_27821_4_3359_31.0	AZ138	Baseline	InfoMeas1 Nucleus	1.2182531570449229
403	Week4_27861_4_3601_126.0	AZ138	Baseline	InfoMeas1 Nucleus	0.20451332745299572
404	Week4_27861_4_3602_301.0	AZ138	Baseline	InfoMeas1 Nucleus	0.17303833206605587
405	Week4_27861_4_3603_24.0	AZ138	Baseline	InfoMeas1 Nucleus	-1.053808205900862
406	Week4_27861_4_3603_247.0	AZ138	Baseline	InfoMeas1 Nucleus	-0.5847450916519339
407	Week4_27861_4_3604_189.0	AZ138	Baseline	InfoMeas1 Nucleus	-0.9380055300472245
408	Week4_27861_4_3604_30.0	AZ138	Baseline	InfoMeas1 Nucleus	0.5866930883349382
409	Week4_27861_4_3641_221.0	AZ138	Baseline	InfoMeas1 Nucleus	1.317310056920447
410	Week4_27861_4_3642_33.0	AZ138	Baseline	InfoMeas1 Nucleus	0.8685687994186776
411	Week4_27861_4_3644_106.0	AZ138	Baseline	InfoMeas1 Nucleus	0.5891363259109657
412	Week4_27861_4_3644_11.0	AZ138	Baseline	InfoMeas1 Nucleus	-0.3024045096881199
413	Week4_27861_4_3644_173.0	AZ138	Baseline	InfoMeas1 Nucleus	2.526959632413323
414	Week4_27861_4_3644_83.0	AZ138	Baseline	InfoMeas1 Nucleus	1.1904137935972154
415	Week4_27861_4_3681_175.0	AZ138	Baseline	InfoMeas1 Nucleus	0.592442095910253
416	Week4_27861_4_3681_54.0	AZ138	Baseline	InfoMeas1 Nucleus	0.7443364503166132
417	Week4_27861_4_3682_69.0	AZ138	Baseline	InfoMeas1 Nucleus	-0.3724337877394147
418	Week4_27861_4_3683_120.0	AZ138	Baseline	InfoMeas1 Nucleus	-0.15608810613406238
419	Week4_27861_4_3757_165.0	AZ138	Baseline	InfoMeas1 Nucleus	0.12811700746135535
420	Week4_27861_4_3760_158.0	AZ138	Baseline	InfoMeas1 Nucleus	-0.8466205279405903
421	Week4_27861_4_3760_210.0	AZ138	Baseline	InfoMeas1 Nucleus	0.452142485283086
422	Week4_27861_4_3760_65.0	AZ138	Baseline	InfoMeas1 Nucleus	-0.4758112406034583
423	Week4_27861_4_3799_193.0	AZ138	Baseline	InfoMeas1 Nucleus	-0.8201731650564327
424	Week4_27861_4_3799_39.0	AZ138	Baseline	InfoMeas1 Nucleus	0.22504611613372622
425	Week4_27861_4_3800_29.0	AZ138	Baseline	InfoMeas1 Nucleus	0.1319818061131073
426	Week4_27861_4_3800_70.0	AZ138	Baseline	InfoMeas1 Nucleus	0.21329054578588774
427	Week7_34341_7_157_70.0	AZ138	Baseline	InfoMeas1 Nucleus	1.2160560463955639
428	Week7_34341_7_158_115.0	AZ138	Baseline	InfoMeas1 Nucleus	-0.6594929097626658
429	Week7_34341_7_158_127.0	AZ138	Baseline	InfoMeas1 Nucleus	1.684465107628748
430	Week7_34341_7_159_244.0	AZ138	Baseline	InfoMeas1 Nucleus	-0.16614662122005086
431	Week7_34341_7_159_270.0	AZ138	Baseline	InfoMeas1 Nucleus	1.3354817148982399
432	Week7_34341_7_160_58.0	AZ138	Baseline	InfoMeas1 Nucleus	0.28028557122273734
433	Week7_34341_7_160_86.0	AZ138	Baseline	InfoMeas1 Nucleus	1.3630313922905417
434	Week7_34341_7_198_77.0	AZ138	Baseline	InfoMeas1 Nucleus	0.5765161255651137
435	Week7_34341_7_237_82.0	AZ138	Baseline	InfoMeas1 Nucleus	-0.4799470909636476
436	Week7_34341_7_237_97.0	AZ138	Baseline	InfoMeas1 Nucleus	1.6249009885629522
437	Week7_34341_7_238_150.0	AZ138	Baseline	InfoMeas1 Nucleus	0.5928145650206348
438	Week7_34341_7_238_190.0	AZ138	Baseline	InfoMeas1 Nucleus	0.6192485966246515
439	Week7_34341_7_238_206.0	AZ138	Baseline	InfoMeas1 Nucleus	-0.3682797453724195
440	Week7_34341_7_238_263.0	AZ138	Baseline	InfoMeas1 Nucleus	0.2797752161007866
441	Week7_34341_7_238_77.0	AZ138	Baseline	InfoMeas1 Nucleus	1.5530979363675446
442	Week7_34341_7_3_138.0	AZ138	Baseline	InfoMeas1 Nucleus	-1.2807078903009326
443	Week7_34341_7_3_21.0	AZ138	Baseline	InfoMeas1 Nucleus	-0.07201439917284527
444	Week7_34341_7_43_117.0	AZ138	Baseline	InfoMeas1 Nucleus	0.5682559082141221
445	Week7_34341_7_43_236.0	AZ138	Baseline	InfoMeas1 Nucleus	-0.05903241557525105
446	Week7_34341_7_4_217.0	AZ138	Baseline	InfoMeas1 Nucleus	-0.7881683735664783
447	Week7_34341_7_84_108.0	AZ138	Baseline	InfoMeas1 Nucleus	0.6285267347797107
448	Week7_34381_7_481_118.0	AZ138	Baseline	InfoMeas1 Nucleus	0.7823908292751002
449	Week7_34381_7_481_19.0	AZ138	Baseline	InfoMeas1 Nucleus	0.9644322385782635
450	Week7_34381_7_481_223.0	AZ138	Baseline	InfoMeas1 Nucleus	0.31502816925834465
451	Week7_34381_7_522_103.0	AZ138	Baseline	InfoMeas1 Nucleus	-0.8579278565521772
452	Week7_34381_7_522_112.0	AZ138	Baseline	InfoMeas1 Nucleus	0.16830324973187
453	Week7_34381_7_637_62.0	AZ138	Baseline	InfoMeas1 Nucleus	0.5993160398758594
454	Week7_34381_7_639_27.0	AZ138	Baseline	InfoMeas1 Nucleus	-1.0683125711781383
455	Week7_34381_7_640_185.0	AZ138	Baseline	InfoMeas1 Nucleus	0.8506529074722974
456	Week7_34381_7_640_83.0	AZ138	Baseline	InfoMeas1 Nucleus	0.586733874529759
457	Week7_34381_7_677_159.0	AZ138	Baseline	InfoMeas1 Nucleus	0.7071819801703889
458	Week7_34381_7_677_213.0	AZ138	Baseline	InfoMeas1 Nucleus	0.9294871629063415
459	Week7_34381_7_717_105.0	AZ138	Baseline	InfoMeas1 Nucleus	1.1219334957433418
460	Week7_34381_7_718_103.0	AZ138	Baseline	InfoMeas1 Nucleus	0.27361325862784996
461	Week7_34381_7_718_155.0	AZ138	Baseline	InfoMeas1 Nucleus	0.6336883588113928
462	Week7_34381_7_720_50.0	AZ138	Baseline	InfoMeas1 Nucleus	0.4359080292295732
463	Week7_34641_7_2642_296.0	AZ138	Baseline	InfoMeas1 Nucleus	0.2178385845030037
464	Week7_34641_7_2643_338.0	AZ138	Baseline	InfoMeas1 Nucleus	-0.9372501895129066
465	Week7_34641_7_2681_471.0	AZ138	Baseline	InfoMeas1 Nucleus	0.33628987395405874
466	Week7_34641_7_2682_171.0	AZ138	Baseline	InfoMeas1 Nucleus	-0.15855514802457532
467	Week7_34641_7_2682_598.0	AZ138	Baseline	InfoMeas1 Nucleus	0.6031363359161261
468	Week7_34641_7_2682_607.0	AZ138	Baseline	InfoMeas1 Nucleus	0.6346801844561827
469	Week7_34641_7_2724_295.0	AZ138	Baseline	InfoMeas1 Nucleus	-0.11661077549444482
470	Week7_34641_7_2724_365.0	AZ138	Baseline	InfoMeas1 Nucleus	0.3621833545192154
471	Week7_34641_7_2798_117.0	AZ138	Baseline	InfoMeas1 Nucleus	0.3359250977354522
472	Week7_34641_7_2798_191.0	AZ138	Baseline	InfoMeas1 Nucleus	0.8288100258781993
473	Week7_34641_7_2800_364.0	AZ138	Baseline	InfoMeas1 Nucleus	-0.22768839136735936
474	Week7_34641_7_2837_480.0	AZ138	Baseline	InfoMeas1 Nucleus	1.1086418656198505
475	Week7_34641_7_2838_341.0	AZ138	Baseline	InfoMeas1 Nucleus	1.2046999744940081
476	Week7_34641_7_2839_265.0	AZ138	Baseline	InfoMeas1 Nucleus	0.8160972096909231
477	Week7_34641_7_2839_307.0	AZ138	Baseline	InfoMeas1 Nucleus	-0.42524087228707247
478	Week7_34641_7_2877_256.0	AZ138	Baseline	InfoMeas1 Nucleus	0.362089256489477
479	Week7_34641_7_2878_111.0	AZ138	Baseline	InfoMeas1 Nucleus	0.17107155691346662
480	Week7_34641_7_2880_310.0	AZ138	Baseline	InfoMeas1 Nucleus	-0.4948341095606732
481	Week8_38341_8_2644_31.0	AZ138	Baseline	InfoMeas1 Nucleus	1.2484290675669958
482	Week8_38341_8_2681_5.0	AZ138	Baseline	InfoMeas1 Nucleus	0.6817102552349034
483	Week8_38341_8_2681_50.0	AZ138	Baseline	InfoMeas1 Nucleus	2.1363454787892033
484	Week8_38341_8_2682_157.0	AZ138	Baseline	InfoMeas1 Nucleus	2.8390893423200136
485	Week8_38341_8_2724_3.0	AZ138	Baseline	InfoMeas1 Nucleus	3.312901119230605
486	Week8_38341_8_2724_36.0	AZ138	Baseline	InfoMeas1 Nucleus	1.1151946366473984
487	Week8_38341_8_2797_95.0	AZ138	Baseline	InfoMeas1 Nucleus	0.9120478457521171
488	Week8_38341_8_2798_45.0	AZ138	Baseline	InfoMeas1 Nucleus	0.43399945404344
489	Week8_38341_8_2798_58.0	AZ138	Baseline	InfoMeas1 Nucleus	-0.049997589687733525
490	Week8_38341_8_2798_79.0	AZ138	Baseline	InfoMeas1 Nucleus	0.4179024672662446
491	Week8_38341_8_2799_117.0	AZ138	Baseline	InfoMeas1 Nucleus	-4.571641150906686
492	Week8_38341_8_2799_54.0	AZ138	Baseline	InfoMeas1 Nucleus	1.171600360604673
493	Week8_38341_8_2799_99.0	AZ138	Baseline	InfoMeas1 Nucleus	-1.7383996392049326
494	Week8_38341_8_2800_37.0	AZ138	Baseline	InfoMeas1 Nucleus	1.5108820260183453
495	Week8_38341_8_2837_8.0	AZ138	Baseline	InfoMeas1 Nucleus	1.15045126117931
496	Week8_38341_8_2840_43.0	AZ138	Baseline	InfoMeas1 Nucleus	1.9429689891670665
497	Week8_38341_8_2878_56.0	AZ138	Baseline	InfoMeas1 Nucleus	0.08674620158176
498	Week8_38341_8_2879_66.0	AZ138	Baseline	InfoMeas1 Nucleus	1.6625040932890411
499	Week8_38341_8_2880_38.0	AZ138	Baseline	InfoMeas1 Nucleus	2.7615373127693807
500	Week8_38341_8_2880_9.0	AZ138	Baseline	InfoMeas1 Nucleus	1.7815881513948175
501	Week8_38342_8_2881_39.0	AZ138	Baseline	InfoMeas1 Nucleus	0.9601649263043956
502	Week8_38342_8_2882_44.0	AZ138	Baseline	InfoMeas1 Nucleus	-0.34572728701634775
503	Week8_38342_8_2962_2.0	AZ138	Baseline	InfoMeas1 Nucleus	-0.3933811946804506
504	Week8_38342_8_2963_23.0	AZ138	Baseline	InfoMeas1 Nucleus	1.7493309760468885
505	Week8_38342_8_2963_50.0	AZ138	Baseline	InfoMeas1 Nucleus	1.0553480171631198
506	Week8_38342_8_2963_67.0	AZ138	Baseline	InfoMeas1 Nucleus	1.3109475091872578
507	Week8_38342_8_3037_24.0	AZ138	Baseline	InfoMeas1 Nucleus	0.8725331446538733
508	Week8_38342_8_3039_102.0	AZ138	Baseline	InfoMeas1 Nucleus	-0.8901363636193622
509	Week8_38342_8_3077_110.0	AZ138	Baseline	InfoMeas1 Nucleus	0.4144138624964438
510	Week8_38342_8_3077_154.0	AZ138	Baseline	InfoMeas1 Nucleus	0.9538696700340871
511	Week8_38342_8_3078_43.0	AZ138	Baseline	InfoMeas1 Nucleus	1.6253191087099867
512	Week8_38342_8_3079_112.0	AZ138	Baseline	InfoMeas1 Nucleus	-0.09797063665903838
513	Week8_38342_8_3079_57.0	AZ138	Baseline	InfoMeas1 Nucleus	-0.051278050339013496
514	Week8_38342_8_3080_114.0	AZ138	Baseline	InfoMeas1 Nucleus	1.1918468319556883
515	Week8_38342_8_3117_27.0	AZ138	Baseline	InfoMeas1 Nucleus	-0.18006933775090073
516	Week8_38342_8_3119_31.0	AZ138	Baseline	InfoMeas1 Nucleus	-0.5245449301696975
517	Week8_38342_8_3119_69.0	AZ138	Baseline	InfoMeas1 Nucleus	1.4225024145497747
518	Week8_38342_8_3120_55.0	AZ138	Baseline	InfoMeas1 Nucleus	0.021790946114688178
519	Week8_38342_8_3120_74.0	AZ138	Baseline	InfoMeas1 Nucleus	0.48765485789122737
520	Week10_40111_0_157_120.0	AZ138	IMPA	InfoMeas1 Nucleus	-2.196069138015126
521	Week10_40111_0_157_137.0	AZ138	IMPA	InfoMeas1 Nucleus	-2.143157955043015
522	Week10_40111_0_157_65.0	AZ138	IMPA	InfoMeas1 Nucleus	-2.12503611132656
523	Week10_40111_0_158_302.0	AZ138	IMPA	InfoMeas1 Nucleus	-0.7883959222777379
524	Week10_40111_0_158_40.0	AZ138	IMPA	InfoMeas1 Nucleus	-2.678484805622064
525	Week10_40111_0_160_108.0	AZ138	IMPA	InfoMeas1 Nucleus	-2.1995221583013596
526	Week10_40111_0_197_325.0	AZ138	IMPA	InfoMeas1 Nucleus	-2.293901103787003
527	Week10_40111_0_1_245.0	AZ138	IMPA	InfoMeas1 Nucleus	-0.6704413944298618
528	Week10_40111_0_237_392.0	AZ138	IMPA	InfoMeas1 Nucleus	-1.4762554000482981
529	Week10_40111_0_237_403.0	AZ138	IMPA	InfoMeas1 Nucleus	-2.581061555164628
530	Week10_40111_0_238_24.0	AZ138	IMPA	InfoMeas1 Nucleus	-0.6878138324672342
531	Week10_40111_0_239_194.0	AZ138	IMPA	InfoMeas1 Nucleus	-2.2144355261081143
532	Week10_40111_0_240_360.0	AZ138	IMPA	InfoMeas1 Nucleus	-1.912209667180008
533	Week10_40111_0_2_309.0	AZ138	IMPA	InfoMeas1 Nucleus	-1.0703286853360663
534	Week10_40111_0_41_259.0	AZ138	IMPA	InfoMeas1 Nucleus	-1.8712349023687445
535	Week10_40111_0_42_339.0	AZ138	IMPA	InfoMeas1 Nucleus	-1.7957158141402816
536	Week10_40111_0_43_173.0	AZ138	IMPA	InfoMeas1 Nucleus	-1.1869731839041089
537	Week10_40111_0_43_33.0	AZ138	IMPA	InfoMeas1 Nucleus	-1.178786175846454
538	Week10_40111_0_4_372.0	AZ138	IMPA	InfoMeas1 Nucleus	-1.975255559303287
539	Week10_40111_0_81_19.0	AZ138	IMPA	InfoMeas1 Nucleus	-0.8610905686068292
540	Week10_40111_0_81_447.0	AZ138	IMPA	InfoMeas1 Nucleus	-1.8741450955398713
541	Week10_40111_0_82_185.0	AZ138	IMPA	InfoMeas1 Nucleus	-2.4556473817685713
542	Week10_40111_0_82_259.0	AZ138	IMPA	InfoMeas1 Nucleus	-1.9952278646071475
543	Week10_40115_0_242_116.0	AZ138	IMPA	InfoMeas1 Nucleus	0.7493739950536745
544	Week10_40115_0_242_155.0	AZ138	IMPA	InfoMeas1 Nucleus	-1.6804987190108938
545	Week10_40115_0_242_187.0	AZ138	IMPA	InfoMeas1 Nucleus	-1.5186490079379062
546	Week10_40115_0_281_8.0	AZ138	IMPA	InfoMeas1 Nucleus	-1.7834120382445766
547	Week10_40115_0_281_90.0	AZ138	IMPA	InfoMeas1 Nucleus	-1.1007738446963953
548	Week10_40115_0_282_270.0	AZ138	IMPA	InfoMeas1 Nucleus	-2.121178699566051
549	Week10_40115_0_321_210.0	AZ138	IMPA	InfoMeas1 Nucleus	-1.5313952304739136
550	Week10_40115_0_322_218.0	AZ138	IMPA	InfoMeas1 Nucleus	1.088935454900659
551	Week10_40115_0_324_72.0	AZ138	IMPA	InfoMeas1 Nucleus	-1.799295530084793
552	Week10_40115_0_400_124.0	AZ138	IMPA	InfoMeas1 Nucleus	-0.9234899616716167
553	Week10_40115_0_400_158.0	AZ138	IMPA	InfoMeas1 Nucleus	-2.294296048956838
554	Week10_40115_0_438_223.0	AZ138	IMPA	InfoMeas1 Nucleus	-2.086123589314505
555	Week10_40115_0_439_162.0	AZ138	IMPA	InfoMeas1 Nucleus	-2.1029263531990865
556	Week10_40115_0_439_20.0	AZ138	IMPA	InfoMeas1 Nucleus	-0.5445461247296347
557	Week10_40115_0_477_281.0	AZ138	IMPA	InfoMeas1 Nucleus	-1.5217390117518568
558	Week10_40115_0_477_63.0	AZ138	IMPA	InfoMeas1 Nucleus	-1.6423048413894268
559	Week10_40115_0_478_140.0	AZ138	IMPA	InfoMeas1 Nucleus	0.28390666643291385
560	Week10_40115_0_478_33.0	AZ138	IMPA	InfoMeas1 Nucleus	-1.7476479185558533
561	Week10_40115_0_479_163.0	AZ138	IMPA	InfoMeas1 Nucleus	-2.144458887391467
562	Week10_40119_0_482_25.0	AZ138	IMPA	InfoMeas1 Nucleus	-1.6623772976462785
563	Week10_40119_0_483_159.0	AZ138	IMPA	InfoMeas1 Nucleus	-2.5331995774388387
564	Week10_40119_0_483_331.0	AZ138	IMPA	InfoMeas1 Nucleus	-1.9155981532881365
565	Week10_40119_0_522_260.0	AZ138	IMPA	InfoMeas1 Nucleus	-1.2255018281672996
566	Week10_40119_0_522_263.0	AZ138	IMPA	InfoMeas1 Nucleus	-2.454065484823835
567	Week10_40119_0_523_155.0	AZ138	IMPA	InfoMeas1 Nucleus	-0.3485314978861146
568	Week10_40119_0_523_232.0	AZ138	IMPA	InfoMeas1 Nucleus	-0.12000758156011107
569	Week10_40119_0_562_193.0	AZ138	IMPA	InfoMeas1 Nucleus	-1.31694579360945
570	Week10_40119_0_563_127.0	AZ138	IMPA	InfoMeas1 Nucleus	-2.122802193967805
571	Week10_40119_0_564_133.0	AZ138	IMPA	InfoMeas1 Nucleus	-1.8029481163256986
572	Week10_40119_0_564_262.0	AZ138	IMPA	InfoMeas1 Nucleus	-1.2926786292583532
573	Week10_40119_0_640_143.0	AZ138	IMPA	InfoMeas1 Nucleus	0.19112266383272156
574	Week10_40119_0_677_207.0	AZ138	IMPA	InfoMeas1 Nucleus	-0.9726425874872002
575	Week10_40119_0_678_185.0	AZ138	IMPA	InfoMeas1 Nucleus	-1.5801042258986595
576	Week10_40119_0_678_619.0	AZ138	IMPA	InfoMeas1 Nucleus	-1.405990332833715
577	Week10_40119_0_679_254.0	AZ138	IMPA	InfoMeas1 Nucleus	-2.0429167319436754
578	Week10_40119_0_717_33.0	AZ138	IMPA	InfoMeas1 Nucleus	-1.5611503132313047
579	Week1_22123_1_157_191.0	AZ138	IMPA	InfoMeas1 Nucleus	-0.8436196119150636
580	Week1_22123_1_159_39.0	AZ138	IMPA	InfoMeas1 Nucleus	-1.3838255286976497
581	Week1_22123_1_159_70.0	AZ138	IMPA	InfoMeas1 Nucleus	-1.1235428799689395
582	Week1_22123_1_197_59.0	AZ138	IMPA	InfoMeas1 Nucleus	-0.33393484744871355
583	Week1_22123_1_198_110.0	AZ138	IMPA	InfoMeas1 Nucleus	-0.686846923287432
584	Week1_22123_1_1_27.0	AZ138	IMPA	InfoMeas1 Nucleus	-1.2133096701079735
585	Week1_22123_1_237_8.0	AZ138	IMPA	InfoMeas1 Nucleus	-1.1565273573036843
586	Week1_22123_1_238_29.0	AZ138	IMPA	InfoMeas1 Nucleus	0.23657381678465192
587	Week1_22123_1_240_166.0	AZ138	IMPA	InfoMeas1 Nucleus	0.6472119870661961
588	Week1_22123_1_2_18.0	AZ138	IMPA	InfoMeas1 Nucleus	0.48671240798432264
589	Week1_22123_1_43_264.0	AZ138	IMPA	InfoMeas1 Nucleus	-1.7917737385894816
590	Week1_22123_1_83_164.0	AZ138	IMPA	InfoMeas1 Nucleus	0.21626362823035442
591	Week1_22123_1_84_163.0	AZ138	IMPA	InfoMeas1 Nucleus	-1.5303329714914822
592	Week1_22141_1_241_199.0	AZ138	IMPA	InfoMeas1 Nucleus	-2.175628683567128
593	Week1_22141_1_241_226.0	AZ138	IMPA	InfoMeas1 Nucleus	-1.7871973241874972
594	Week1_22141_1_241_234.0	AZ138	IMPA	InfoMeas1 Nucleus	-1.389700802056221
595	Week1_22141_1_241_78.0	AZ138	IMPA	InfoMeas1 Nucleus	-0.01973716501966214
596	Week1_22141_1_241_81.0	AZ138	IMPA	InfoMeas1 Nucleus	-2.2166292466980253
597	Week1_22141_1_243_24.0	AZ138	IMPA	InfoMeas1 Nucleus	-1.9264320393407486
598	Week1_22141_1_243_35.0	AZ138	IMPA	InfoMeas1 Nucleus	-1.599278093597377
599	Week1_22141_1_244_64.0	AZ138	IMPA	InfoMeas1 Nucleus	-1.5416726081815002
600	Week1_22141_1_282_114.0	AZ138	IMPA	InfoMeas1 Nucleus	-0.7624424299935288
601	Week1_22141_1_282_242.0	AZ138	IMPA	InfoMeas1 Nucleus	-1.0966711318931646
602	Week1_22141_1_282_49.0	AZ138	IMPA	InfoMeas1 Nucleus	-1.2917585998964352
603	Week1_22141_1_282_82.0	AZ138	IMPA	InfoMeas1 Nucleus	-0.8916375436592201
604	Week1_22141_1_283_45.0	AZ138	IMPA	InfoMeas1 Nucleus	-0.8667360312108437
605	Week1_22141_1_321_164.0	AZ138	IMPA	InfoMeas1 Nucleus	-1.883652324996922
606	Week1_22141_1_321_28.0	AZ138	IMPA	InfoMeas1 Nucleus	0.04227616593902323
607	Week1_22141_1_321_68.0	AZ138	IMPA	InfoMeas1 Nucleus	0.11687799555577143
608	Week1_22141_1_324_54.0	AZ138	IMPA	InfoMeas1 Nucleus	-0.9208183677482107
609	Week1_22141_1_397_141.0	AZ138	IMPA	InfoMeas1 Nucleus	-1.914127792655031
610	Week1_22141_1_398_18.0	AZ138	IMPA	InfoMeas1 Nucleus	1.457683856877778
611	Week1_22141_1_399_246.0	AZ138	IMPA	InfoMeas1 Nucleus	-1.845209237218688
612	Week1_22141_1_480_98.0	AZ138	IMPA	InfoMeas1 Nucleus	-1.2006858263053402
613	Week1_22161_1_481_13.0	AZ138	IMPA	InfoMeas1 Nucleus	-1.9866063153930766
614	Week1_22161_1_481_15.0	AZ138	IMPA	InfoMeas1 Nucleus	-2.375926748357691
615	Week1_22161_1_482_11.0	AZ138	IMPA	InfoMeas1 Nucleus	0.045486567517646834
616	Week1_22161_1_482_262.0	AZ138	IMPA	InfoMeas1 Nucleus	0.8996333673066825
617	Week1_22161_1_484_109.0	AZ138	IMPA	InfoMeas1 Nucleus	-1.6216381796527075
618	Week1_22161_1_484_46.0	AZ138	IMPA	InfoMeas1 Nucleus	-2.1598085847820654
619	Week1_22161_1_521_122.0	AZ138	IMPA	InfoMeas1 Nucleus	-1.3884841981134821
620	Week1_22161_1_521_126.0	AZ138	IMPA	InfoMeas1 Nucleus	-1.667757695046042
621	Week1_22161_1_522_124.0	AZ138	IMPA	InfoMeas1 Nucleus	-0.3047711163843564
622	Week1_22161_1_522_157.0	AZ138	IMPA	InfoMeas1 Nucleus	-0.9292658010005496
623	Week1_22161_1_523_131.0	AZ138	IMPA	InfoMeas1 Nucleus	-1.912701323210493
624	Week1_22161_1_524_16.0	AZ138	IMPA	InfoMeas1 Nucleus	-1.2996280928957569
625	Week1_22161_1_562_164.0	AZ138	IMPA	InfoMeas1 Nucleus	-0.278931914690788
626	Week1_22161_1_562_45.0	AZ138	IMPA	InfoMeas1 Nucleus	-1.6948500550378953
627	Week1_22161_1_637_101.0	AZ138	IMPA	InfoMeas1 Nucleus	1.3954750001734797
628	Week1_22161_1_637_75.0	AZ138	IMPA	InfoMeas1 Nucleus	-1.1277578391237497
629	Week1_22161_1_639_182.0	AZ138	IMPA	InfoMeas1 Nucleus	0.9851112825781397
630	Week1_22161_1_639_65.0	AZ138	IMPA	InfoMeas1 Nucleus	-0.12697184886369284
631	Week1_22161_1_640_12.0	AZ138	IMPA	InfoMeas1 Nucleus	-1.7346958488939255
632	Week1_22161_1_640_130.0	AZ138	IMPA	InfoMeas1 Nucleus	0.6098725894321573
633	Week1_22161_1_678_22.0	AZ138	IMPA	InfoMeas1 Nucleus	-1.3707375866445708
634	Week1_22161_1_718_57.0	AZ138	IMPA	InfoMeas1 Nucleus	-0.8919648134117424
635	Week1_22361_1_2881_125.0	AZ138	IMPA	InfoMeas1 Nucleus	-0.04867699492139108
636	Week1_22361_1_2882_108.0	AZ138	IMPA	InfoMeas1 Nucleus	-1.7334390573919507
637	Week1_22361_1_2882_176.0	AZ138	IMPA	InfoMeas1 Nucleus	-1.349898662836014
638	Week1_22361_1_2882_77.0	AZ138	IMPA	InfoMeas1 Nucleus	-2.416175380667815
639	Week1_22361_1_2883_15.0	AZ138	IMPA	InfoMeas1 Nucleus	-1.1372786583524719
640	Week1_22361_1_2883_233.0	AZ138	IMPA	InfoMeas1 Nucleus	-2.1552763027419855
641	Week1_22361_1_2883_256.0	AZ138	IMPA	InfoMeas1 Nucleus	-0.17077991115021418
642	Week1_22361_1_2883_263.0	AZ138	IMPA	InfoMeas1 Nucleus	-0.6022340420967288
643	Week1_22361_1_2921_111.0	AZ138	IMPA	InfoMeas1 Nucleus	-0.1500734743407668
644	Week1_22361_1_2921_196.0	AZ138	IMPA	InfoMeas1 Nucleus	-2.0551915539061114
645	Week1_22361_1_2921_72.0	AZ138	IMPA	InfoMeas1 Nucleus	0.9396271525514573
646	Week1_22361_1_2923_195.0	AZ138	IMPA	InfoMeas1 Nucleus	-1.8593277320400787
647	Week1_22361_1_2923_32.0	AZ138	IMPA	InfoMeas1 Nucleus	-1.100587447422766
648	Week1_22361_1_2963_210.0	AZ138	IMPA	InfoMeas1 Nucleus	-2.1366328938630037
649	Week1_22361_1_2964_200.0	AZ138	IMPA	InfoMeas1 Nucleus	-1.0867619823281816
650	Week1_22361_1_2964_81.0	AZ138	IMPA	InfoMeas1 Nucleus	-2.121232434464972
651	Week1_22361_1_2964_92.0	AZ138	IMPA	InfoMeas1 Nucleus	-1.661735605105844
652	Week1_22361_1_3037_100.0	AZ138	IMPA	InfoMeas1 Nucleus	-1.3637223219189174
653	Week1_22361_1_3038_111.0	AZ138	IMPA	InfoMeas1 Nucleus	-1.2672783829017638
654	Week1_22361_1_3039_32.0	AZ138	IMPA	InfoMeas1 Nucleus	-1.9964659699718146
655	Week1_22361_1_3080_193.0	AZ138	IMPA	InfoMeas1 Nucleus	0.14385679681175523
656	Week1_22361_1_3117_163.0	AZ138	IMPA	InfoMeas1 Nucleus	-2.059922303228169
657	Week1_22361_1_3118_86.0	AZ138	IMPA	InfoMeas1 Nucleus	-1.0986998339245797
658	Week1_22361_1_3120_123.0	AZ138	IMPA	InfoMeas1 Nucleus	-1.4148097655668683
659	Week1_22361_1_3120_206.0	AZ138	IMPA	InfoMeas1 Nucleus	-0.37224489656696014
660	Week1_22381_1_3122_144.0	AZ138	IMPA	InfoMeas1 Nucleus	-2.4022486790362927
661	Week1_22381_1_3122_34.0	AZ138	IMPA	InfoMeas1 Nucleus	-2.1643570919648862
662	Week1_22381_1_3123_46.0	AZ138	IMPA	InfoMeas1 Nucleus	-2.487696496111064
663	Week1_22381_1_3124_101.0	AZ138	IMPA	InfoMeas1 Nucleus	-0.571361170329231
664	Week1_22381_1_3161_51.0	AZ138	IMPA	InfoMeas1 Nucleus	-0.6920319567846446
665	Week1_22381_1_3163_61.0	AZ138	IMPA	InfoMeas1 Nucleus	-1.9626100866882572
666	Week1_22381_1_3163_73.0	AZ138	IMPA	InfoMeas1 Nucleus	-1.2346479570804365
667	Week1_22381_1_3201_42.0	AZ138	IMPA	InfoMeas1 Nucleus	0.05684073989379568
668	Week1_22381_1_3202_76.0	AZ138	IMPA	InfoMeas1 Nucleus	-0.05621986372967076
669	Week1_22381_1_3278_115.0	AZ138	IMPA	InfoMeas1 Nucleus	-2.1265501435341867
670	Week1_22381_1_3278_195.0	AZ138	IMPA	InfoMeas1 Nucleus	-2.096370640346023
671	Week1_22381_1_3280_133.0	AZ138	IMPA	InfoMeas1 Nucleus	1.54739401042413
672	Week1_22381_1_3317_234.0	AZ138	IMPA	InfoMeas1 Nucleus	-1.03082508295783
673	Week1_22381_1_3358_179.0	AZ138	IMPA	InfoMeas1 Nucleus	-1.1583660017275055
674	Week1_22381_1_3358_231.0	AZ138	IMPA	InfoMeas1 Nucleus	-2.350430922637581
675	Week1_22381_1_3358_262.0	AZ138	IMPA	InfoMeas1 Nucleus	-1.4558820622319266
676	Week1_22381_1_3359_201.0	AZ138	IMPA	InfoMeas1 Nucleus	-2.618870233163501
677	Week1_22381_1_3359_239.0	AZ138	IMPA	InfoMeas1 Nucleus	-0.6276269259437628
678	Week1_22401_1_3362_169.0	AZ138	IMPA	InfoMeas1 Nucleus	-1.7506153696127575
679	Week1_22401_1_3401_157.0	AZ138	IMPA	InfoMeas1 Nucleus	-2.1554333156021612
680	Week1_22401_1_3401_90.0	AZ138	IMPA	InfoMeas1 Nucleus	-1.2000088848818224
681	Week1_22401_1_3404_245.0	AZ138	IMPA	InfoMeas1 Nucleus	-1.4049624319842873
682	Week1_22401_1_3404_86.0	AZ138	IMPA	InfoMeas1 Nucleus	-1.5306257344610645
683	Week1_22401_1_3442_199.0	AZ138	IMPA	InfoMeas1 Nucleus	-1.8643220379741825
684	Week1_22401_1_3443_181.0	AZ138	IMPA	InfoMeas1 Nucleus	-0.963267981873621
685	Week1_22401_1_3443_242.0	AZ138	IMPA	InfoMeas1 Nucleus	-1.9783004925535332
686	Week1_22401_1_3443_88.0	AZ138	IMPA	InfoMeas1 Nucleus	-1.2380254017091863
687	Week1_22401_1_3444_142.0	AZ138	IMPA	InfoMeas1 Nucleus	-1.533470863638374
688	Week1_22401_1_3444_68.0	AZ138	IMPA	InfoMeas1 Nucleus	-1.003524104172195
689	Week1_22401_1_3517_82.0	AZ138	IMPA	InfoMeas1 Nucleus	-0.959171549242039
690	Week1_22401_1_3517_91.0	AZ138	IMPA	InfoMeas1 Nucleus	-0.09692183493941887
691	Week1_22401_1_3520_76.0	AZ138	IMPA	InfoMeas1 Nucleus	-1.5600180871700058
692	Week1_22401_1_3557_41.0	AZ138	IMPA	InfoMeas1 Nucleus	-1.0146065980343424
693	Week1_22401_1_3559_43.0	AZ138	IMPA	InfoMeas1 Nucleus	-0.4300600349069958
694	Week1_22401_1_3559_67.0	AZ138	IMPA	InfoMeas1 Nucleus	0.2847887537631559
695	Week1_22401_1_3560_182.0	AZ138	IMPA	InfoMeas1 Nucleus	1.6384136795614717
696	Week1_22401_1_3598_231.0	AZ138	IMPA	InfoMeas1 Nucleus	-1.586273254214196
697	Week1_22401_1_3598_69.0	AZ138	IMPA	InfoMeas1 Nucleus	-1.261090388003149
698	Week2_24121_2_157_50.0	AZ138	IMPA	InfoMeas1 Nucleus	-0.9349786220005973
699	Week2_24121_2_197_7.0	AZ138	IMPA	InfoMeas1 Nucleus	1.2393776067081868
700	Week2_24121_2_238_180.0	AZ138	IMPA	InfoMeas1 Nucleus	-2.0162995920792572
701	Week2_24121_2_238_80.0	AZ138	IMPA	InfoMeas1 Nucleus	-0.7556102328605616
702	Week2_24121_2_239_109.0	AZ138	IMPA	InfoMeas1 Nucleus	-2.425465432058744
703	Week2_24121_2_41_63.0	AZ138	IMPA	InfoMeas1 Nucleus	-1.7433721041196
704	Week2_24121_2_43_118.0	AZ138	IMPA	InfoMeas1 Nucleus	0.5004187532196449
705	Week2_24121_2_44_33.0	AZ138	IMPA	InfoMeas1 Nucleus	-0.5695427574042058
706	Week2_24121_2_81_116.0	AZ138	IMPA	InfoMeas1 Nucleus	-0.33580955028602383
707	Week2_24121_2_82_2.0	AZ138	IMPA	InfoMeas1 Nucleus	1.0754844301484332
708	Week2_24141_2_241_150.0	AZ138	IMPA	InfoMeas1 Nucleus	0.47319472576016763
709	Week2_24141_2_241_7.0	AZ138	IMPA	InfoMeas1 Nucleus	0.10345648905983224
710	Week2_24141_2_282_84.0	AZ138	IMPA	InfoMeas1 Nucleus	-2.113465377313199
711	Week2_24141_2_283_150.0	AZ138	IMPA	InfoMeas1 Nucleus	-1.8762036424352755
712	Week2_24141_2_321_74.0	AZ138	IMPA	InfoMeas1 Nucleus	0.5356033779345024
713	Week2_24141_2_324_157.0	AZ138	IMPA	InfoMeas1 Nucleus	0.44283988494729665
714	Week2_24141_2_398_128.0	AZ138	IMPA	InfoMeas1 Nucleus	0.47548096125857936
715	Week2_24141_2_398_59.0	AZ138	IMPA	InfoMeas1 Nucleus	-1.7664924632959684
716	Week2_24141_2_438_95.0	AZ138	IMPA	InfoMeas1 Nucleus	-2.7857758048424777
717	Week2_24141_2_439_142.0	AZ138	IMPA	InfoMeas1 Nucleus	-0.14567881712381364
718	Week2_24141_2_477_152.0	AZ138	IMPA	InfoMeas1 Nucleus	-0.2414311898024219
719	Week2_24141_2_477_32.0	AZ138	IMPA	InfoMeas1 Nucleus	-1.1212888493643849
720	Week2_24141_2_478_16.0	AZ138	IMPA	InfoMeas1 Nucleus	-2.401126277241257
721	Week2_24141_2_478_22.0	AZ138	IMPA	InfoMeas1 Nucleus	-3.281497967969688
722	Week2_24141_2_478_91.0	AZ138	IMPA	InfoMeas1 Nucleus	-0.7681134734442907
723	Week2_24141_2_480_79.0	AZ138	IMPA	InfoMeas1 Nucleus	-0.2741422800294829
724	Week2_24161_2_483_33.0	AZ138	IMPA	InfoMeas1 Nucleus	-1.509794209105529
725	Week2_24161_2_522_106.0	AZ138	IMPA	InfoMeas1 Nucleus	1.5751848619155229
726	Week2_24161_2_522_74.0	AZ138	IMPA	InfoMeas1 Nucleus	0.9463299018040525
727	Week2_24161_2_522_90.0	AZ138	IMPA	InfoMeas1 Nucleus	-0.5088374861119518
728	Week2_24161_2_523_15.0	AZ138	IMPA	InfoMeas1 Nucleus	-1.7028461338036491
729	Week2_24161_2_562_23.0	AZ138	IMPA	InfoMeas1 Nucleus	-0.5377367935988429
730	Week2_24161_2_564_44.0	AZ138	IMPA	InfoMeas1 Nucleus	-1.4674999411634837
731	Week2_24161_2_638_11.0	AZ138	IMPA	InfoMeas1 Nucleus	-1.2911535557090097
732	Week2_24161_2_638_58.0	AZ138	IMPA	InfoMeas1 Nucleus	-1.465195960627195
733	Week2_24161_2_639_134.0	AZ138	IMPA	InfoMeas1 Nucleus	-2.265278706097341
734	Week2_24161_2_677_11.0	AZ138	IMPA	InfoMeas1 Nucleus	-0.9885105223971277
735	Week2_24161_2_677_18.0	AZ138	IMPA	InfoMeas1 Nucleus	1.2378286278226112
736	Week2_24161_2_678_140.0	AZ138	IMPA	InfoMeas1 Nucleus	-2.4480819619711207
737	Week2_24161_2_679_32.0	AZ138	IMPA	InfoMeas1 Nucleus	0.935795834334229
738	Week2_24161_2_680_133.0	AZ138	IMPA	InfoMeas1 Nucleus	-2.1195447384512587
739	Week2_24161_2_717_83.0	AZ138	IMPA	InfoMeas1 Nucleus	1.0083038920793848
740	Week2_24161_2_718_45.0	AZ138	IMPA	InfoMeas1 Nucleus	1.2488462886014595
741	Week2_24161_2_718_60.0	AZ138	IMPA	InfoMeas1 Nucleus	1.7121528944815065
742	Week2_24161_2_719_104.0	AZ138	IMPA	InfoMeas1 Nucleus	-0.28746583650123375
743	Week2_24161_2_720_124.0	AZ138	IMPA	InfoMeas1 Nucleus	1.4822064210406636
744	Week2_24161_2_720_172.0	AZ138	IMPA	InfoMeas1 Nucleus	0.07156806398039606
745	Week2_24161_2_720_9.0	AZ138	IMPA	InfoMeas1 Nucleus	1.478996985014426
746	Week3_25421_3_157_167.0	AZ138	IMPA	InfoMeas1 Nucleus	-3.1614185609933125
747	Week3_25421_3_158_168.0	AZ138	IMPA	InfoMeas1 Nucleus	0.993265026263811
748	Week3_25421_3_160_297.0	AZ138	IMPA	InfoMeas1 Nucleus	-2.406742033124933
749	Week3_25421_3_1_123.0	AZ138	IMPA	InfoMeas1 Nucleus	0.8846653370747946
750	Week3_25421_3_200_162.0	AZ138	IMPA	InfoMeas1 Nucleus	-1.679890652800909
751	Week3_25421_3_200_35.0	AZ138	IMPA	InfoMeas1 Nucleus	-2.04326985420448
752	Week3_25421_3_240_126.0	AZ138	IMPA	InfoMeas1 Nucleus	-2.047082171866054
753	Week3_25421_3_240_223.0	AZ138	IMPA	InfoMeas1 Nucleus	-2.3812102054048943
754	Week3_25421_3_2_107.0	AZ138	IMPA	InfoMeas1 Nucleus	-2.1734395079905333
755	Week3_25421_3_2_24.0	AZ138	IMPA	InfoMeas1 Nucleus	-1.8734155603280174
756	Week3_25421_3_41_45.0	AZ138	IMPA	InfoMeas1 Nucleus	-0.29260858971736703
757	Week3_25421_3_42_171.0	AZ138	IMPA	InfoMeas1 Nucleus	-1.908586058462173
758	Week3_25421_3_4_106.0	AZ138	IMPA	InfoMeas1 Nucleus	-0.9191867037416539
759	Week3_25421_3_4_114.0	AZ138	IMPA	InfoMeas1 Nucleus	-1.6696287813675432
760	Week3_25421_3_4_184.0	AZ138	IMPA	InfoMeas1 Nucleus	-0.7124902951220465
761	Week3_25421_3_81_119.0	AZ138	IMPA	InfoMeas1 Nucleus	0.8273837722751842
762	Week3_25421_3_81_93.0	AZ138	IMPA	InfoMeas1 Nucleus	-2.230709145224613
763	Week3_25421_3_82_26.0	AZ138	IMPA	InfoMeas1 Nucleus	-2.450638871554823
764	Week3_25421_3_83_28.0	AZ138	IMPA	InfoMeas1 Nucleus	-0.8416548527231609
765	Week3_25441_3_241_93.0	AZ138	IMPA	InfoMeas1 Nucleus	-1.367578559153518
766	Week3_25441_3_242_260.0	AZ138	IMPA	InfoMeas1 Nucleus	-1.869569809835637
767	Week3_25441_3_243_36.0	AZ138	IMPA	InfoMeas1 Nucleus	-2.5410691755311956
768	Week3_25441_3_243_9.0	AZ138	IMPA	InfoMeas1 Nucleus	-1.5216092822397513
769	Week3_25441_3_281_195.0	AZ138	IMPA	InfoMeas1 Nucleus	-1.3947550243352937
770	Week3_25441_3_282_6.0	AZ138	IMPA	InfoMeas1 Nucleus	0.5905388001507162
771	Week3_25441_3_283_183.0	AZ138	IMPA	InfoMeas1 Nucleus	-1.7673518550684144
772	Week3_25441_3_283_213.0	AZ138	IMPA	InfoMeas1 Nucleus	-2.1936049710699317
773	Week3_25441_3_321_116.0	AZ138	IMPA	InfoMeas1 Nucleus	-0.0516151099266905
774	Week3_25441_3_321_16.0	AZ138	IMPA	InfoMeas1 Nucleus	-2.3846339339517932
775	Week3_25441_3_322_5.0	AZ138	IMPA	InfoMeas1 Nucleus	-0.890409165325119
776	Week3_25441_3_322_96.0	AZ138	IMPA	InfoMeas1 Nucleus	-1.357344100156019
777	Week3_25441_3_323_137.0	AZ138	IMPA	InfoMeas1 Nucleus	0.04101023883443666
778	Week3_25441_3_323_155.0	AZ138	IMPA	InfoMeas1 Nucleus	-1.9233507274843227
779	Week3_25441_3_324_198.0	AZ138	IMPA	InfoMeas1 Nucleus	-1.1835946515775024
780	Week3_25441_3_324_71.0	AZ138	IMPA	InfoMeas1 Nucleus	-0.5470459423124141
781	Week3_25441_3_324_92.0	AZ138	IMPA	InfoMeas1 Nucleus	-1.9003690932981714
782	Week3_25441_3_397_107.0	AZ138	IMPA	InfoMeas1 Nucleus	-1.2056687125162862
783	Week3_25441_3_397_200.0	AZ138	IMPA	InfoMeas1 Nucleus	-1.8444351211802354
784	Week3_25441_3_397_25.0	AZ138	IMPA	InfoMeas1 Nucleus	1.9065590693915522
785	Week3_25441_3_398_15.0	AZ138	IMPA	InfoMeas1 Nucleus	-1.3408779447922266
786	Week3_25441_3_437_58.0	AZ138	IMPA	InfoMeas1 Nucleus	-0.6293935307059737
787	Week3_25441_3_438_80.0	AZ138	IMPA	InfoMeas1 Nucleus	1.3846863580247102
788	Week3_25441_3_439_77.0	AZ138	IMPA	InfoMeas1 Nucleus	-0.09901372912184153
789	Week3_25441_3_478_213.0	AZ138	IMPA	InfoMeas1 Nucleus	-1.9931299810095886
790	Week3_25441_3_479_247.0	AZ138	IMPA	InfoMeas1 Nucleus	-0.20788007163094543
791	Week3_25441_3_480_140.0	AZ138	IMPA	InfoMeas1 Nucleus	1.080039344461495
792	Week3_25461_3_482_257.0	AZ138	IMPA	InfoMeas1 Nucleus	-1.794007940636071
793	Week3_25461_3_483_99.0	AZ138	IMPA	InfoMeas1 Nucleus	-0.027629483552003696
794	Week3_25461_3_521_103.0	AZ138	IMPA	InfoMeas1 Nucleus	-1.6507138610698973
795	Week3_25461_3_521_244.0	AZ138	IMPA	InfoMeas1 Nucleus	-1.9668330930770845
796	Week3_25461_3_521_30.0	AZ138	IMPA	InfoMeas1 Nucleus	-2.649303185880482
797	Week3_25461_3_522_260.0	AZ138	IMPA	InfoMeas1 Nucleus	-0.6621335323166558
798	Week3_25461_3_524_133.0	AZ138	IMPA	InfoMeas1 Nucleus	-1.6488655626057225
799	Week3_25461_3_561_11.0	AZ138	IMPA	InfoMeas1 Nucleus	-1.6207328355310362
800	Week3_25461_3_561_36.0	AZ138	IMPA	InfoMeas1 Nucleus	-1.1724279346414945
801	Week3_25461_3_561_70.0	AZ138	IMPA	InfoMeas1 Nucleus	-1.91449318287519
802	Week3_25461_3_562_157.0	AZ138	IMPA	InfoMeas1 Nucleus	-2.0604045751733855
803	Week3_25461_3_564_131.0	AZ138	IMPA	InfoMeas1 Nucleus	-2.283619671796216
804	Week3_25461_3_564_172.0	AZ138	IMPA	InfoMeas1 Nucleus	-0.85580762389218
805	Week3_25461_3_637_165.0	AZ138	IMPA	InfoMeas1 Nucleus	-2.7541104241437755
806	Week3_25461_3_637_208.0	AZ138	IMPA	InfoMeas1 Nucleus	-1.9027238576563488
807	Week3_25461_3_637_298.0	AZ138	IMPA	InfoMeas1 Nucleus	-1.5545772795459176
808	Week3_25461_3_639_244.0	AZ138	IMPA	InfoMeas1 Nucleus	-2.430997323357202
809	Week3_25461_3_640_27.0	AZ138	IMPA	InfoMeas1 Nucleus	-0.2358869098944528
810	Week3_25461_3_640_92.0	AZ138	IMPA	InfoMeas1 Nucleus	-2.7058982822870004
811	Week3_25461_3_677_14.0	AZ138	IMPA	InfoMeas1 Nucleus	0.47546611766740265
812	Week3_25461_3_677_263.0	AZ138	IMPA	InfoMeas1 Nucleus	-2.256430784538269
813	Week3_25461_3_677_41.0	AZ138	IMPA	InfoMeas1 Nucleus	-0.018903288929150636
814	Week3_25461_3_678_227.0	AZ138	IMPA	InfoMeas1 Nucleus	-2.2835579710873053
815	Week3_25461_3_679_149.0	AZ138	IMPA	InfoMeas1 Nucleus	-0.10235606542982315
816	Week3_25461_3_679_22.0	AZ138	IMPA	InfoMeas1 Nucleus	-0.8282744713607273
817	Week3_25461_3_679_9.0	AZ138	IMPA	InfoMeas1 Nucleus	-0.4178135163827148
818	Week3_25461_3_717_329.0	AZ138	IMPA	InfoMeas1 Nucleus	-1.4485731218645086
819	Week3_25461_3_718_31.0	AZ138	IMPA	InfoMeas1 Nucleus	-1.4091470003712574
820	Week3_25461_3_720_150.0	AZ138	IMPA	InfoMeas1 Nucleus	-1.347187488738639
821	Week3_25681_3_2881_202.0	AZ138	IMPA	InfoMeas1 Nucleus	-0.1449911577005169
822	Week3_25681_3_2884_96.0	AZ138	IMPA	InfoMeas1 Nucleus	-2.069151207629833
823	Week3_25681_3_2921_204.0	AZ138	IMPA	InfoMeas1 Nucleus	-1.5312114389180218
824	Week3_25681_3_2922_195.0	AZ138	IMPA	InfoMeas1 Nucleus	1.094023708564406
825	Week3_25681_3_2923_153.0	AZ138	IMPA	InfoMeas1 Nucleus	-1.1492869628545805
826	Week3_25681_3_2924_112.0	AZ138	IMPA	InfoMeas1 Nucleus	0.07670701593059306
827	Week3_25681_3_2961_114.0	AZ138	IMPA	InfoMeas1 Nucleus	-2.1269315952020196
828	Week3_25681_3_2961_19.0	AZ138	IMPA	InfoMeas1 Nucleus	-1.5956964003552616
829	Week3_25681_3_2961_22.0	AZ138	IMPA	InfoMeas1 Nucleus	-1.5444714341850079
830	Week3_25681_3_2961_223.0	AZ138	IMPA	InfoMeas1 Nucleus	-2.3493492840442483
831	Week3_25681_3_2961_296.0	AZ138	IMPA	InfoMeas1 Nucleus	-2.2136176833395993
832	Week3_25681_3_2964_52.0	AZ138	IMPA	InfoMeas1 Nucleus	-1.334308791955791
833	Week3_25681_3_3037_104.0	AZ138	IMPA	InfoMeas1 Nucleus	-2.397410098219476
834	Week3_25681_3_3037_261.0	AZ138	IMPA	InfoMeas1 Nucleus	-1.053959268548449
835	Week3_25681_3_3037_65.0	AZ138	IMPA	InfoMeas1 Nucleus	0.5981472522953979
836	Week3_25681_3_3038_61.0	AZ138	IMPA	InfoMeas1 Nucleus	-1.854763143466605
837	Week3_25681_3_3039_53.0	AZ138	IMPA	InfoMeas1 Nucleus	-0.37109320908781773
838	Week3_25681_3_3077_164.0	AZ138	IMPA	InfoMeas1 Nucleus	-1.5867856861954364
839	Week3_25681_3_3078_154.0	AZ138	IMPA	InfoMeas1 Nucleus	-1.2315774059945177
840	Week3_25681_3_3118_159.0	AZ138	IMPA	InfoMeas1 Nucleus	-1.5843165512809332
841	Week3_25681_3_3118_32.0	AZ138	IMPA	InfoMeas1 Nucleus	-1.0176425687367046
842	Week3_25681_3_3120_47.0	AZ138	IMPA	InfoMeas1 Nucleus	-1.6302263908278598
843	Week3_25701_3_3121_99.0	AZ138	IMPA	InfoMeas1 Nucleus	-2.153299501934964
844	Week3_25701_3_3123_112.0	AZ138	IMPA	InfoMeas1 Nucleus	-0.24828654612282783
845	Week3_25701_3_3124_72.0	AZ138	IMPA	InfoMeas1 Nucleus	0.02912708847154609
846	Week3_25701_3_3124_97.0	AZ138	IMPA	InfoMeas1 Nucleus	-1.702543965522638
847	Week3_25701_3_3161_215.0	AZ138	IMPA	InfoMeas1 Nucleus	-1.5559080472318352
848	Week3_25701_3_3204_12.0	AZ138	IMPA	InfoMeas1 Nucleus	-0.5813146066403473
849	Week3_25701_3_3278_59.0	AZ138	IMPA	InfoMeas1 Nucleus	1.2052473974674793
850	Week3_25701_3_3279_177.0	AZ138	IMPA	InfoMeas1 Nucleus	-1.42340835423177
851	Week3_25701_3_3317_172.0	AZ138	IMPA	InfoMeas1 Nucleus	-0.883036385872688
852	Week3_25701_3_3318_153.0	AZ138	IMPA	InfoMeas1 Nucleus	-0.7631440403758274
853	Week3_25701_3_3318_95.0	AZ138	IMPA	InfoMeas1 Nucleus	-0.8765260692314729
854	Week3_25701_3_3320_198.0	AZ138	IMPA	InfoMeas1 Nucleus	-2.0714506552471743
855	Week3_25701_3_3320_98.0	AZ138	IMPA	InfoMeas1 Nucleus	-2.8621376374174483
856	Week3_25701_3_3360_175.0	AZ138	IMPA	InfoMeas1 Nucleus	-1.7196510139718202
857	Week3_25701_3_3360_227.0	AZ138	IMPA	InfoMeas1 Nucleus	-1.7371205632777558
858	Week3_25721_3_3363_114.0	AZ138	IMPA	InfoMeas1 Nucleus	0.792827186186954
859	Week3_25721_3_3364_206.0	AZ138	IMPA	InfoMeas1 Nucleus	-1.8451006078880856
860	Week3_25721_3_3364_272.0	AZ138	IMPA	InfoMeas1 Nucleus	-0.6393816289962002
861	Week3_25721_3_3401_41.0	AZ138	IMPA	InfoMeas1 Nucleus	-2.050469587754769
862	Week3_25721_3_3401_87.0	AZ138	IMPA	InfoMeas1 Nucleus	-1.386032161284444
863	Week3_25721_3_3402_231.0	AZ138	IMPA	InfoMeas1 Nucleus	-0.8193791723531827
864	Week3_25721_3_3441_165.0	AZ138	IMPA	InfoMeas1 Nucleus	-1.8999204973737163
865	Week3_25721_3_3441_88.0	AZ138	IMPA	InfoMeas1 Nucleus	-2.424351626571328
866	Week3_25721_3_3442_117.0	AZ138	IMPA	InfoMeas1 Nucleus	-1.8466557076179488
867	Week3_25721_3_3442_223.0	AZ138	IMPA	InfoMeas1 Nucleus	-0.20114431196641416
868	Week3_25721_3_3442_265.0	AZ138	IMPA	InfoMeas1 Nucleus	-3.6550562018178154
869	Week3_25721_3_3442_301.0	AZ138	IMPA	InfoMeas1 Nucleus	-2.100335024978941
870	Week3_25721_3_3442_73.0	AZ138	IMPA	InfoMeas1 Nucleus	-1.5758138258322578
871	Week3_25721_3_3443_56.0	AZ138	IMPA	InfoMeas1 Nucleus	-1.6065045583374893
872	Week3_25721_3_3444_12.0	AZ138	IMPA	InfoMeas1 Nucleus	-1.9888402550896132
873	Week3_25721_3_3444_206.0	AZ138	IMPA	InfoMeas1 Nucleus	-2.344578765248526
874	Week3_25721_3_3517_141.0	AZ138	IMPA	InfoMeas1 Nucleus	-0.3059745184165827
875	Week3_25721_3_3519_151.0	AZ138	IMPA	InfoMeas1 Nucleus	0.6105815562387481
876	Week3_25721_3_3519_94.0	AZ138	IMPA	InfoMeas1 Nucleus	-1.010922118178117
877	Week3_25721_3_3520_13.0	AZ138	IMPA	InfoMeas1 Nucleus	-0.5776622765492279
878	Week3_25721_3_3520_263.0	AZ138	IMPA	InfoMeas1 Nucleus	-0.9553307845456905
879	Week3_25721_3_3557_43.0	AZ138	IMPA	InfoMeas1 Nucleus	-1.6149924413040972
880	Week3_25721_3_3559_34.0	AZ138	IMPA	InfoMeas1 Nucleus	-1.243471009254781
881	Week3_25721_3_3560_20.0	AZ138	IMPA	InfoMeas1 Nucleus	-2.0057132242908744
882	Week3_25721_3_3560_218.0	AZ138	IMPA	InfoMeas1 Nucleus	-1.5013636523378373
883	Week3_25721_3_3560_71.0	AZ138	IMPA	InfoMeas1 Nucleus	-2.5129446918987823
884	Week3_25721_3_3597_202.0	AZ138	IMPA	InfoMeas1 Nucleus	-2.0764239309491526
885	Week3_25721_3_3598_118.0	AZ138	IMPA	InfoMeas1 Nucleus	0.44267823396237554
886	Week3_25721_3_3598_48.0	AZ138	IMPA	InfoMeas1 Nucleus	-2.4746404728361373
887	Week3_25721_3_3600_100.0	AZ138	IMPA	InfoMeas1 Nucleus	-1.767922029490941
888	Week4_27801_4_2881_144.0	AZ138	IMPA	InfoMeas1 Nucleus	0.3533081051343824
889	Week4_27801_4_2882_237.0	AZ138	IMPA	InfoMeas1 Nucleus	-1.2244887925868602
890	Week4_27801_4_2883_124.0	AZ138	IMPA	InfoMeas1 Nucleus	-0.16458264279395513
891	Week4_27801_4_2884_102.0	AZ138	IMPA	InfoMeas1 Nucleus	-1.4150421909706847
892	Week4_27801_4_2922_125.0	AZ138	IMPA	InfoMeas1 Nucleus	1.2581039103000995
893	Week4_27801_4_2924_110.0	AZ138	IMPA	InfoMeas1 Nucleus	-1.545419045510489
894	Week4_27801_4_2924_60.0	AZ138	IMPA	InfoMeas1 Nucleus	-1.6514938188296404
895	Week4_27801_4_2962_173.0	AZ138	IMPA	InfoMeas1 Nucleus	0.037839414196132674
896	Week4_27801_4_2962_196.0	AZ138	IMPA	InfoMeas1 Nucleus	-1.911575321892842
897	Week4_27801_4_3037_140.0	AZ138	IMPA	InfoMeas1 Nucleus	-2.101500261109625
898	Week4_27801_4_3038_21.0	AZ138	IMPA	InfoMeas1 Nucleus	-2.277043658787063
899	Week4_27801_4_3077_103.0	AZ138	IMPA	InfoMeas1 Nucleus	-0.4781232278682022
900	Week4_27801_4_3077_194.0	AZ138	IMPA	InfoMeas1 Nucleus	-2.394837338401969
901	Week4_27801_4_3077_45.0	AZ138	IMPA	InfoMeas1 Nucleus	-0.6042171291718809
902	Week4_27801_4_3078_35.0	AZ138	IMPA	InfoMeas1 Nucleus	-2.2416687190182545
903	Week4_27801_4_3079_32.0	AZ138	IMPA	InfoMeas1 Nucleus	2.024097220168107
904	Week4_27801_4_3080_163.0	AZ138	IMPA	InfoMeas1 Nucleus	-1.7625877702970791
905	Week4_27801_4_3080_58.0	AZ138	IMPA	InfoMeas1 Nucleus	-2.1926017521933243
906	Week4_27801_4_3118_117.0	AZ138	IMPA	InfoMeas1 Nucleus	-2.0637658542362005
907	Week4_27801_4_3119_87.0	AZ138	IMPA	InfoMeas1 Nucleus	-2.0902812979455447
908	Week4_27821_4_3122_107.0	AZ138	IMPA	InfoMeas1 Nucleus	-0.3991220052975316
909	Week4_27821_4_3122_57.0	AZ138	IMPA	InfoMeas1 Nucleus	-0.5216019927588101
910	Week4_27821_4_3122_65.0	AZ138	IMPA	InfoMeas1 Nucleus	-1.115271644531742
911	Week4_27821_4_3123_118.0	AZ138	IMPA	InfoMeas1 Nucleus	-2.055107569915973
912	Week4_27821_4_3162_265.0	AZ138	IMPA	InfoMeas1 Nucleus	-1.8719070800889352
913	Week4_27821_4_3163_150.0	AZ138	IMPA	InfoMeas1 Nucleus	-1.9461480407064897
914	Week4_27821_4_3201_176.0	AZ138	IMPA	InfoMeas1 Nucleus	-0.08882172091278892
915	Week4_27821_4_3203_117.0	AZ138	IMPA	InfoMeas1 Nucleus	-0.868280126008945
916	Week4_27821_4_3204_165.0	AZ138	IMPA	InfoMeas1 Nucleus	-1.6205961776005178
917	Week4_27821_4_3277_189.0	AZ138	IMPA	InfoMeas1 Nucleus	-0.5710326383921984
918	Week4_27821_4_3277_232.0	AZ138	IMPA	InfoMeas1 Nucleus	1.590088708251755
919	Week4_27821_4_3280_50.0	AZ138	IMPA	InfoMeas1 Nucleus	-1.5170832595451744
920	Week4_27821_4_3358_176.0	AZ138	IMPA	InfoMeas1 Nucleus	0.26395475670942714
921	Week4_27821_4_3359_135.0	AZ138	IMPA	InfoMeas1 Nucleus	-1.0760700463373702
922	Week4_27821_4_3359_31.0	AZ138	IMPA	InfoMeas1 Nucleus	1.4044154599002543
923	Week4_27861_4_3601_126.0	AZ138	IMPA	InfoMeas1 Nucleus	-1.8519927076600675
924	Week4_27861_4_3602_301.0	AZ138	IMPA	InfoMeas1 Nucleus	-0.8590839303320925
925	Week4_27861_4_3603_24.0	AZ138	IMPA	InfoMeas1 Nucleus	-2.766992658911033
926	Week4_27861_4_3603_247.0	AZ138	IMPA	InfoMeas1 Nucleus	-1.6588872042548477
927	Week4_27861_4_3604_189.0	AZ138	IMPA	InfoMeas1 Nucleus	-1.6243972416591967
928	Week4_27861_4_3604_30.0	AZ138	IMPA	InfoMeas1 Nucleus	-0.24143816190893785
929	Week4_27861_4_3641_221.0	AZ138	IMPA	InfoMeas1 Nucleus	-1.6773451060150366
930	Week4_27861_4_3642_33.0	AZ138	IMPA	InfoMeas1 Nucleus	-1.0409580899146738
931	Week4_27861_4_3644_106.0	AZ138	IMPA	InfoMeas1 Nucleus	-1.1566398854711388
932	Week4_27861_4_3644_11.0	AZ138	IMPA	InfoMeas1 Nucleus	-2.163681495748217
933	Week4_27861_4_3644_173.0	AZ138	IMPA	InfoMeas1 Nucleus	1.230509109833184
934	Week4_27861_4_3644_83.0	AZ138	IMPA	InfoMeas1 Nucleus	-0.583540603528901
935	Week4_27861_4_3681_175.0	AZ138	IMPA	InfoMeas1 Nucleus	0.7196213414274947
936	Week4_27861_4_3681_54.0	AZ138	IMPA	InfoMeas1 Nucleus	-1.8637510432187967
937	Week4_27861_4_3682_69.0	AZ138	IMPA	InfoMeas1 Nucleus	-1.6001800145038056
938	Week4_27861_4_3683_120.0	AZ138	IMPA	InfoMeas1 Nucleus	-1.6266490243713245
939	Week4_27861_4_3757_165.0	AZ138	IMPA	InfoMeas1 Nucleus	-2.1254483927369225
940	Week4_27861_4_3760_158.0	AZ138	IMPA	InfoMeas1 Nucleus	-2.1586558952085375
941	Week4_27861_4_3760_210.0	AZ138	IMPA	InfoMeas1 Nucleus	-0.5824527330345827
942	Week4_27861_4_3760_65.0	AZ138	IMPA	InfoMeas1 Nucleus	-1.551297549711034
943	Week4_27861_4_3799_193.0	AZ138	IMPA	InfoMeas1 Nucleus	-1.5614113290596314
944	Week4_27861_4_3799_39.0	AZ138	IMPA	InfoMeas1 Nucleus	-1.1181075276514498
945	Week4_27861_4_3800_29.0	AZ138	IMPA	InfoMeas1 Nucleus	-1.918090620983567
946	Week4_27861_4_3800_70.0	AZ138	IMPA	InfoMeas1 Nucleus	-0.7428448908294882
947	Week7_34341_7_157_70.0	AZ138	IMPA	InfoMeas1 Nucleus	-0.4409872489046742
948	Week7_34341_7_158_115.0	AZ138	IMPA	InfoMeas1 Nucleus	-2.04907574457791
949	Week7_34341_7_158_127.0	AZ138	IMPA	InfoMeas1 Nucleus	1.9843179160304363
950	Week7_34341_7_159_244.0	AZ138	IMPA	InfoMeas1 Nucleus	-1.6559436924287407
951	Week7_34341_7_159_270.0	AZ138	IMPA	InfoMeas1 Nucleus	-0.9958750004952039
952	Week7_34341_7_160_58.0	AZ138	IMPA	InfoMeas1 Nucleus	-0.6474678694131093
953	Week7_34341_7_160_86.0	AZ138	IMPA	InfoMeas1 Nucleus	-1.1371042507559732
954	Week7_34341_7_198_77.0	AZ138	IMPA	InfoMeas1 Nucleus	-1.338869769845194
955	Week7_34341_7_237_82.0	AZ138	IMPA	InfoMeas1 Nucleus	-2.7317256347078405
956	Week7_34341_7_237_97.0	AZ138	IMPA	InfoMeas1 Nucleus	0.7236723534961553
957	Week7_34341_7_238_150.0	AZ138	IMPA	InfoMeas1 Nucleus	-2.1286297775181433
958	Week7_34341_7_238_190.0	AZ138	IMPA	InfoMeas1 Nucleus	-0.6500346885664728
959	Week7_34341_7_238_206.0	AZ138	IMPA	InfoMeas1 Nucleus	-1.8889656923600586
960	Week7_34341_7_238_263.0	AZ138	IMPA	InfoMeas1 Nucleus	-0.2444247222004769
961	Week7_34341_7_238_77.0	AZ138	IMPA	InfoMeas1 Nucleus	-1.0647623828473753
962	Week7_34341_7_3_138.0	AZ138	IMPA	InfoMeas1 Nucleus	-1.5222222749012175
963	Week7_34341_7_3_21.0	AZ138	IMPA	InfoMeas1 Nucleus	0.0926152552752099
964	Week7_34341_7_43_117.0	AZ138	IMPA	InfoMeas1 Nucleus	-1.972236502529984
965	Week7_34341_7_43_236.0	AZ138	IMPA	InfoMeas1 Nucleus	-1.9010322164713602
966	Week7_34341_7_4_217.0	AZ138	IMPA	InfoMeas1 Nucleus	-1.9026966149664624
967	Week7_34341_7_84_108.0	AZ138	IMPA	InfoMeas1 Nucleus	-1.8674421927937805
968	Week7_34381_7_481_118.0	AZ138	IMPA	InfoMeas1 Nucleus	-0.8537442668263034
969	Week7_34381_7_481_19.0	AZ138	IMPA	InfoMeas1 Nucleus	-0.41944276443966877
970	Week7_34381_7_481_223.0	AZ138	IMPA	InfoMeas1 Nucleus	-1.8895507700741558
971	Week7_34381_7_522_103.0	AZ138	IMPA	InfoMeas1 Nucleus	-1.5372678768753274
972	Week7_34381_7_522_112.0	AZ138	IMPA	InfoMeas1 Nucleus	-1.0745290007583723
973	Week7_34381_7_637_62.0	AZ138	IMPA	InfoMeas1 Nucleus	-1.2947227176086118
974	Week7_34381_7_639_27.0	AZ138	IMPA	InfoMeas1 Nucleus	-2.4640329452782064
975	Week7_34381_7_640_185.0	AZ138	IMPA	InfoMeas1 Nucleus	-2.1635950048333674
976	Week7_34381_7_640_83.0	AZ138	IMPA	InfoMeas1 Nucleus	-0.5142789913230166
977	Week7_34381_7_677_159.0	AZ138	IMPA	InfoMeas1 Nucleus	-1.8806263213243293
978	Week7_34381_7_677_213.0	AZ138	IMPA	InfoMeas1 Nucleus	-0.21664478205549714
979	Week7_34381_7_717_105.0	AZ138	IMPA	InfoMeas1 Nucleus	-0.11190880501366064
980	Week7_34381_7_718_103.0	AZ138	IMPA	InfoMeas1 Nucleus	-2.557942057523188
981	Week7_34381_7_718_155.0	AZ138	IMPA	InfoMeas1 Nucleus	-0.46420628779539713
982	Week7_34381_7_720_50.0	AZ138	IMPA	InfoMeas1 Nucleus	-1.188518594476791
983	Week7_34641_7_2642_296.0	AZ138	IMPA	InfoMeas1 Nucleus	-1.5575336754175644
984	Week7_34641_7_2643_338.0	AZ138	IMPA	InfoMeas1 Nucleus	-2.2612523236777964
985	Week7_34641_7_2681_471.0	AZ138	IMPA	InfoMeas1 Nucleus	-1.093421243009145
986	Week7_34641_7_2682_171.0	AZ138	IMPA	InfoMeas1 Nucleus	-1.9990765591489967
987	Week7_34641_7_2682_598.0	AZ138	IMPA	InfoMeas1 Nucleus	-1.6629969926821968
988	Week7_34641_7_2682_607.0	AZ138	IMPA	InfoMeas1 Nucleus	-1.648801357972838
989	Week7_34641_7_2724_295.0	AZ138	IMPA	InfoMeas1 Nucleus	-2.3472793240103793
990	Week7_34641_7_2724_365.0	AZ138	IMPA	InfoMeas1 Nucleus	-1.880850711499633
991	Week7_34641_7_2798_117.0	AZ138	IMPA	InfoMeas1 Nucleus	-2.2296959602903734
992	Week7_34641_7_2798_191.0	AZ138	IMPA	InfoMeas1 Nucleus	-1.34859211849209
993	Week7_34641_7_2800_364.0	AZ138	IMPA	InfoMeas1 Nucleus	-1.3712802697634092
994	Week7_34641_7_2837_480.0	AZ138	IMPA	InfoMeas1 Nucleus	-1.5935691948581754
995	Week7_34641_7_2838_341.0	AZ138	IMPA	InfoMeas1 Nucleus	-1.2054949634575873
996	Week7_34641_7_2839_265.0	AZ138	IMPA	InfoMeas1 Nucleus	-0.5875546752241441
997	Week7_34641_7_2839_307.0	AZ138	IMPA	InfoMeas1 Nucleus	-2.409657797334929
998	Week7_34641_7_2877_256.0	AZ138	IMPA	InfoMeas1 Nucleus	-2.5349500437389016
999	Week7_34641_7_2878_111.0	AZ138	IMPA	InfoMeas1 Nucleus	-1.5400989123244604
1000	Week7_34641_7_2880_310.0	AZ138	IMPA	InfoMeas1 Nucleus	-2.316721853170713
1001	Week8_38341_8_2644_31.0	AZ138	IMPA	InfoMeas1 Nucleus	-0.4151615312250714
1002	Week8_38341_8_2681_5.0	AZ138	IMPA	InfoMeas1 Nucleus	-0.9188792089314572
1003	Week8_38341_8_2681_50.0	AZ138	IMPA	InfoMeas1 Nucleus	1.1321887554439685
1004	Week8_38341_8_2682_157.0	AZ138	IMPA	InfoMeas1 Nucleus	1.4192205636047566
1005	Week8_38341_8_2724_3.0	AZ138	IMPA	InfoMeas1 Nucleus	2.1581765054386994
1006	Week8_38341_8_2724_36.0	AZ138	IMPA	InfoMeas1 Nucleus	-0.8574301658235978
1007	Week8_38341_8_2797_95.0	AZ138	IMPA	InfoMeas1 Nucleus	-1.9332844383684176
1008	Week8_38341_8_2798_45.0	AZ138	IMPA	InfoMeas1 Nucleus	-1.2728070971922834
1009	Week8_38341_8_2798_58.0	AZ138	IMPA	InfoMeas1 Nucleus	-1.3473141147284364
1010	Week8_38341_8_2798_79.0	AZ138	IMPA	InfoMeas1 Nucleus	-0.8946464900894118
1011	Week8_38341_8_2799_117.0	AZ138	IMPA	InfoMeas1 Nucleus	-3.281923190248122
1012	Week8_38341_8_2799_54.0	AZ138	IMPA	InfoMeas1 Nucleus	-1.2974534040213916
1013	Week8_38341_8_2799_99.0	AZ138	IMPA	InfoMeas1 Nucleus	-2.2132862161614377
1014	Week8_38341_8_2800_37.0	AZ138	IMPA	InfoMeas1 Nucleus	-1.202791132690241
1015	Week8_38341_8_2837_8.0	AZ138	IMPA	InfoMeas1 Nucleus	-0.7367351717885063
1016	Week8_38341_8_2840_43.0	AZ138	IMPA	InfoMeas1 Nucleus	0.9765965184898533
1017	Week8_38341_8_2878_56.0	AZ138	IMPA	InfoMeas1 Nucleus	-2.357731759754203
1018	Week8_38341_8_2879_66.0	AZ138	IMPA	InfoMeas1 Nucleus	-1.6137084775732857
1019	Week8_38341_8_2880_38.0	AZ138	IMPA	InfoMeas1 Nucleus	1.221339249435808
1020	Week8_38341_8_2880_9.0	AZ138	IMPA	InfoMeas1 Nucleus	0.7640188842840909
1021	Week8_38342_8_2881_39.0	AZ138	IMPA	InfoMeas1 Nucleus	-2.0018778603575256
1022	Week8_38342_8_2882_44.0	AZ138	IMPA	InfoMeas1 Nucleus	-2.1690972159230855
1023	Week8_38342_8_2962_2.0	AZ138	IMPA	InfoMeas1 Nucleus	-2.1349590756729837
1024	Week8_38342_8_2963_23.0	AZ138	IMPA	InfoMeas1 Nucleus	-0.356970736569972
1025	Week8_38342_8_2963_50.0	AZ138	IMPA	InfoMeas1 Nucleus	-0.5056270118565034
1026	Week8_38342_8_2963_67.0	AZ138	IMPA	InfoMeas1 Nucleus	-1.1635415811443575
1027	Week8_38342_8_3037_24.0	AZ138	IMPA	InfoMeas1 Nucleus	-1.0788585907674846
1028	Week8_38342_8_3039_102.0	AZ138	IMPA	InfoMeas1 Nucleus	-1.5941364978827537
1029	Week8_38342_8_3077_110.0	AZ138	IMPA	InfoMeas1 Nucleus	-0.7570267486414682
1030	Week8_38342_8_3077_154.0	AZ138	IMPA	InfoMeas1 Nucleus	-1.3847333783346836
1031	Week8_38342_8_3078_43.0	AZ138	IMPA	InfoMeas1 Nucleus	0.7815350079574827
1032	Week8_38342_8_3079_112.0	AZ138	IMPA	InfoMeas1 Nucleus	-2.220954124686902
1033	Week8_38342_8_3079_57.0	AZ138	IMPA	InfoMeas1 Nucleus	-0.8680664648819938
1034	Week8_38342_8_3080_114.0	AZ138	IMPA	InfoMeas1 Nucleus	-0.5482333863547559
1035	Week8_38342_8_3117_27.0	AZ138	IMPA	InfoMeas1 Nucleus	-2.260383755100652
1036	Week8_38342_8_3119_31.0	AZ138	IMPA	InfoMeas1 Nucleus	-1.4438202140395955
1037	Week8_38342_8_3119_69.0	AZ138	IMPA	InfoMeas1 Nucleus	2.232223445568852
1038	Week8_38342_8_3120_55.0	AZ138	IMPA	InfoMeas1 Nucleus	-2.0748364691916836
1039	Week8_38342_8_3120_74.0	AZ138	IMPA	InfoMeas1 Nucleus	-1.6775344589641428
1040	Week10_40111_0_53_28.0	AZ138	True pert.	InfoMeas1 Nucleus	-1.0540068402797893
1041	Week10_40111_0_54_111.0	AZ138	True pert.	InfoMeas1 Nucleus	-0.9931868168560803
1042	Week10_40111_0_54_115.0	AZ138	True pert.	InfoMeas1 Nucleus	-1.6309522428404835
1043	Week10_40111_0_54_19.0	AZ138	True pert.	InfoMeas1 Nucleus	-1.6214019653237788
1044	Week10_40111_0_54_24.0	AZ138	True pert.	InfoMeas1 Nucleus	-0.290583073159127
1045	Week10_40111_0_54_28.0	AZ138	True pert.	InfoMeas1 Nucleus	-0.40928150729544566
1046	Week10_40111_0_54_32.0	AZ138	True pert.	InfoMeas1 Nucleus	-0.34934055109967543
1047	Week10_40111_0_54_36.0	AZ138	True pert.	InfoMeas1 Nucleus	-1.6309924137420129
1048	Week10_40111_0_54_41.0	AZ138	True pert.	InfoMeas1 Nucleus	-0.6416557969430932
1049	Week10_40111_0_54_83.0	AZ138	True pert.	InfoMeas1 Nucleus	1.7090470155617656
1050	Week10_40111_0_54_87.0	AZ138	True pert.	InfoMeas1 Nucleus	-0.5302227396319945
1051	Week10_40111_0_54_90.0	AZ138	True pert.	InfoMeas1 Nucleus	0.22483297835448757
1052	Week10_40111_0_55_123.0	AZ138	True pert.	InfoMeas1 Nucleus	1.112191043384482
1053	Week10_40111_0_55_124.0	AZ138	True pert.	InfoMeas1 Nucleus	0.573477033677306
1054	Week10_40111_0_55_22.0	AZ138	True pert.	InfoMeas1 Nucleus	-0.03341716911294365
1055	Week10_40111_0_55_3.0	AZ138	True pert.	InfoMeas1 Nucleus	-0.38725706581868635
1056	Week10_40111_0_55_98.0	AZ138	True pert.	InfoMeas1 Nucleus	-2.240327441390232
1057	Week10_40111_0_56_10.0	AZ138	True pert.	InfoMeas1 Nucleus	-1.435529052685893
1058	Week10_40111_0_56_24.0	AZ138	True pert.	InfoMeas1 Nucleus	-0.609981462781986
1059	Week10_40111_0_56_30.0	AZ138	True pert.	InfoMeas1 Nucleus	-0.6211609715779489
1060	Week10_40111_0_56_35.0	AZ138	True pert.	InfoMeas1 Nucleus	-1.5593537771534094
1061	Week10_40111_0_56_72.0	AZ138	True pert.	InfoMeas1 Nucleus	-0.7485614409331454
1062	Week10_40111_0_56_8.0	AZ138	True pert.	InfoMeas1 Nucleus	-0.190371640987601
1063	Week10_40111_0_56_80.0	AZ138	True pert.	InfoMeas1 Nucleus	-0.719813048507391
1064	Week10_40111_0_56_9.0	AZ138	True pert.	InfoMeas1 Nucleus	0.5195630847186504
1065	Week10_40111_0_56_90.0	AZ138	True pert.	InfoMeas1 Nucleus	-0.1400300585385576
1066	Week10_40111_0_56_92.0	AZ138	True pert.	InfoMeas1 Nucleus	-1.0330742160174606
1067	Week10_40111_0_56_93.0	AZ138	True pert.	InfoMeas1 Nucleus	3.137025436086686
1068	Week10_40111_0_57_17.0	AZ138	True pert.	InfoMeas1 Nucleus	-0.03395678261272446
1069	Week10_40111_0_57_47.0	AZ138	True pert.	InfoMeas1 Nucleus	-0.4084125699908864
1070	Week10_40111_0_58_10.0	AZ138	True pert.	InfoMeas1 Nucleus	-0.7070349062975868
1071	Week10_40111_0_58_110.0	AZ138	True pert.	InfoMeas1 Nucleus	-0.7533645494758187
1072	Week10_40111_0_58_127.0	AZ138	True pert.	InfoMeas1 Nucleus	-0.28542650458964547
1073	Week10_40111_0_58_24.0	AZ138	True pert.	InfoMeas1 Nucleus	-0.7000671036698749
1074	Week10_40111_0_58_39.0	AZ138	True pert.	InfoMeas1 Nucleus	-1.5067375526677693
1075	Week10_40111_0_58_52.0	AZ138	True pert.	InfoMeas1 Nucleus	-0.8358492379871083
1076	Week10_40111_0_58_53.0	AZ138	True pert.	InfoMeas1 Nucleus	-0.6885799086880204
1077	Week10_40111_0_58_57.0	AZ138	True pert.	InfoMeas1 Nucleus	-0.5419311273026847
1078	Week10_40111_0_58_61.0	AZ138	True pert.	InfoMeas1 Nucleus	-0.3163313351660536
1079	Week10_40111_0_58_73.0	AZ138	True pert.	InfoMeas1 Nucleus	-0.7771624703301288
1080	Week10_40111_0_58_74.0	AZ138	True pert.	InfoMeas1 Nucleus	-0.32406500167780516
1081	Week10_40111_0_58_95.0	AZ138	True pert.	InfoMeas1 Nucleus	0.5753287556675192
1082	Week10_40111_0_59_20.0	AZ138	True pert.	InfoMeas1 Nucleus	-0.8449857978852477
1083	Week10_40111_0_59_28.0	AZ138	True pert.	InfoMeas1 Nucleus	-1.0505349479063704
1084	Week10_40111_0_59_74.0	AZ138	True pert.	InfoMeas1 Nucleus	1.6122063084088711
1085	Week10_40111_0_60_101.0	AZ138	True pert.	InfoMeas1 Nucleus	-0.295321446099037
1086	Week10_40111_0_60_104.0	AZ138	True pert.	InfoMeas1 Nucleus	0.40562401368340395
1087	Week10_40111_0_60_109.0	AZ138	True pert.	InfoMeas1 Nucleus	0.6624919054301749
1088	Week10_40111_0_60_27.0	AZ138	True pert.	InfoMeas1 Nucleus	-1.0045780455974385
1089	Week10_40111_0_60_48.0	AZ138	True pert.	InfoMeas1 Nucleus	-0.5426491791326327
1090	Week10_40111_0_60_53.0	AZ138	True pert.	InfoMeas1 Nucleus	-1.164424634208074
1091	Week10_40111_0_60_67.0	AZ138	True pert.	InfoMeas1 Nucleus	2.952035026911026
1092	Week10_40111_0_60_69.0	AZ138	True pert.	InfoMeas1 Nucleus	1.927489870519424
1093	Week10_40111_0_60_97.0	AZ138	True pert.	InfoMeas1 Nucleus	-0.9151436939647505
1094	Week10_40111_0_61_104.0	AZ138	True pert.	InfoMeas1 Nucleus	-1.8160919483151052
1095	Week10_40111_0_61_117.0	AZ138	True pert.	InfoMeas1 Nucleus	-1.8410343275762826
1096	Week10_40111_0_61_138.0	AZ138	True pert.	InfoMeas1 Nucleus	-0.3732486427119885
1097	Week10_40111_0_61_40.0	AZ138	True pert.	InfoMeas1 Nucleus	-0.8176045983134065
1098	Week10_40111_0_61_50.0	AZ138	True pert.	InfoMeas1 Nucleus	-0.281150827013775
1099	Week10_40111_0_61_73.0	AZ138	True pert.	InfoMeas1 Nucleus	-0.5216428625195978
1100	Week10_40111_0_61_80.0	AZ138	True pert.	InfoMeas1 Nucleus	0.9140835013631147
1101	Week10_40111_0_61_81.0	AZ138	True pert.	InfoMeas1 Nucleus	-0.23714401818540795
1102	Week10_40111_0_61_93.0	AZ138	True pert.	InfoMeas1 Nucleus	-1.1735813633243342
1103	Week10_40111_0_62_106.0	AZ138	True pert.	InfoMeas1 Nucleus	-1.0252619348407626
1104	Week10_40111_0_62_31.0	AZ138	True pert.	InfoMeas1 Nucleus	-0.7516191435480734
1105	Week10_40111_0_62_35.0	AZ138	True pert.	InfoMeas1 Nucleus	-1.1272030793088637
1106	Week10_40111_0_62_43.0	AZ138	True pert.	InfoMeas1 Nucleus	-0.18016749500749132
1107	Week10_40111_0_62_47.0	AZ138	True pert.	InfoMeas1 Nucleus	-1.4127264498722174
1108	Week10_40111_0_62_7.0	AZ138	True pert.	InfoMeas1 Nucleus	-1.2857957132901052
1109	Week10_40111_0_62_70.0	AZ138	True pert.	InfoMeas1 Nucleus	-0.27175898390100783
1110	Week10_40111_0_62_8.0	AZ138	True pert.	InfoMeas1 Nucleus	-1.5986503008668655
1111	Week10_40111_0_62_96.0	AZ138	True pert.	InfoMeas1 Nucleus	-0.5944036608087364
1112	Week10_40111_0_63_113.0	AZ138	True pert.	InfoMeas1 Nucleus	-1.3789025557839405
1113	Week10_40111_0_63_121.0	AZ138	True pert.	InfoMeas1 Nucleus	-0.4394816117769748
1114	Week10_40111_0_63_122.0	AZ138	True pert.	InfoMeas1 Nucleus	-0.6929068414460842
1115	Week10_40111_0_63_30.0	AZ138	True pert.	InfoMeas1 Nucleus	-0.026945378362119257
1116	Week10_40111_0_63_37.0	AZ138	True pert.	InfoMeas1 Nucleus	0.9199053965032331
1117	Week10_40111_0_63_40.0	AZ138	True pert.	InfoMeas1 Nucleus	-1.0967396453141587
1118	Week10_40111_0_63_52.0	AZ138	True pert.	InfoMeas1 Nucleus	-1.6250258924983603
1119	Week10_40111_0_63_68.0	AZ138	True pert.	InfoMeas1 Nucleus	-0.9180782744756422
1120	Week10_40111_0_63_96.0	AZ138	True pert.	InfoMeas1 Nucleus	-1.0293579274957403
1121	Week10_40111_0_64_125.0	AZ138	True pert.	InfoMeas1 Nucleus	-0.49074455061966504
1122	Week10_40111_0_64_14.0	AZ138	True pert.	InfoMeas1 Nucleus	-1.2291527674406362
1123	Week10_40111_0_64_18.0	AZ138	True pert.	InfoMeas1 Nucleus	1.318711909072107
1124	Week10_40111_0_64_32.0	AZ138	True pert.	InfoMeas1 Nucleus	0.0317643455377961
1125	Week10_40111_0_64_35.0	AZ138	True pert.	InfoMeas1 Nucleus	-0.5362250064679421
1126	Week10_40111_0_64_53.0	AZ138	True pert.	InfoMeas1 Nucleus	-0.6488134371869999
1127	Week10_40111_0_64_66.0	AZ138	True pert.	InfoMeas1 Nucleus	-0.24148805638366733
1128	Week10_40111_0_64_72.0	AZ138	True pert.	InfoMeas1 Nucleus	-0.05000311171568728
1129	Week10_40111_0_64_78.0	AZ138	True pert.	InfoMeas1 Nucleus	0.4258681866364197
1130	Week10_40111_0_64_79.0	AZ138	True pert.	InfoMeas1 Nucleus	-0.6229365975077636
1131	Week10_40111_0_64_81.0	AZ138	True pert.	InfoMeas1 Nucleus	1.2585186259057546
1132	Week10_40111_0_64_91.0	AZ138	True pert.	InfoMeas1 Nucleus	0.04194494101808924
1133	Week10_40111_0_64_95.0	AZ138	True pert.	InfoMeas1 Nucleus	-1.389586321972283
1134	Week10_40111_0_65_11.0	AZ138	True pert.	InfoMeas1 Nucleus	-0.8052238956819244
1135	Week10_40111_0_65_13.0	AZ138	True pert.	InfoMeas1 Nucleus	1.5545605008770313
1136	Week10_40111_0_65_30.0	AZ138	True pert.	InfoMeas1 Nucleus	-0.46342724043757316
1137	Week10_40111_0_65_74.0	AZ138	True pert.	InfoMeas1 Nucleus	-1.5637247972615191
1138	Week10_40111_0_66_109.0	AZ138	True pert.	InfoMeas1 Nucleus	-1.2386957306199824
1139	Week10_40111_0_66_17.0	AZ138	True pert.	InfoMeas1 Nucleus	-1.196346850431558
1140	Week10_40111_0_66_31.0	AZ138	True pert.	InfoMeas1 Nucleus	-0.7280354560382257
1141	Week10_40111_0_66_32.0	AZ138	True pert.	InfoMeas1 Nucleus	-0.8376717296606858
1142	Week10_40111_0_66_43.0	AZ138	True pert.	InfoMeas1 Nucleus	-1.3387133711090036
1143	Week10_40111_0_66_45.0	AZ138	True pert.	InfoMeas1 Nucleus	-1.2818780701518457
1144	Week10_40111_0_66_71.0	AZ138	True pert.	InfoMeas1 Nucleus	1.8841486220595651
1145	Week10_40111_0_66_83.0	AZ138	True pert.	InfoMeas1 Nucleus	-1.532171542907464
1146	Week10_40111_0_66_88.0	AZ138	True pert.	InfoMeas1 Nucleus	-0.6276570378606866
1147	Week10_40111_0_66_97.0	AZ138	True pert.	InfoMeas1 Nucleus	-0.3097311720595871
1148	Week10_40111_0_67_7.0	AZ138	True pert.	InfoMeas1 Nucleus	-0.31111796706052197
1149	Week10_40111_0_67_84.0	AZ138	True pert.	InfoMeas1 Nucleus	-0.7951084855926607
1150	Week10_40111_0_67_94.0	AZ138	True pert.	InfoMeas1 Nucleus	-0.27806014336597173
1151	Week10_40111_0_67_96.0	AZ138	True pert.	InfoMeas1 Nucleus	-0.3556483851346715
1152	Week10_40111_0_68_24.0	AZ138	True pert.	InfoMeas1 Nucleus	-0.7515597749813606
1153	Week10_40111_0_68_29.0	AZ138	True pert.	InfoMeas1 Nucleus	-1.4852952423839758
1154	Week10_40111_0_68_30.0	AZ138	True pert.	InfoMeas1 Nucleus	-1.053374625477006
1155	Week10_40111_0_68_51.0	AZ138	True pert.	InfoMeas1 Nucleus	2.7433880249847102
1156	Week10_40111_0_68_60.0	AZ138	True pert.	InfoMeas1 Nucleus	1.1398797963478091
1157	Week10_40111_0_68_94.0	AZ138	True pert.	InfoMeas1 Nucleus	-0.5609796917444939
1158	Week10_40111_0_69_102.0	AZ138	True pert.	InfoMeas1 Nucleus	1.1392936747255613
1159	Week10_40111_0_69_106.0	AZ138	True pert.	InfoMeas1 Nucleus	-1.1413996750687623
1160	Week10_40111_0_69_122.0	AZ138	True pert.	InfoMeas1 Nucleus	1.3203634782902278
1161	Week10_40111_0_69_143.0	AZ138	True pert.	InfoMeas1 Nucleus	-0.5265429500064679
1162	Week10_40111_0_69_34.0	AZ138	True pert.	InfoMeas1 Nucleus	-1.1429495759884885
1163	Week10_40111_0_69_43.0	AZ138	True pert.	InfoMeas1 Nucleus	-0.16237293506945497
1164	Week10_40111_0_69_54.0	AZ138	True pert.	InfoMeas1 Nucleus	-0.9859756795908168
1165	Week10_40111_0_70_114.0	AZ138	True pert.	InfoMeas1 Nucleus	-1.0210594774513946
1166	Week10_40111_0_70_125.0	AZ138	True pert.	InfoMeas1 Nucleus	0.7730167785488855
1167	Week10_40111_0_70_146.0	AZ138	True pert.	InfoMeas1 Nucleus	-0.2452008036841093
1168	Week10_40111_0_70_153.0	AZ138	True pert.	InfoMeas1 Nucleus	-1.1111715214290763
1169	Week10_40111_0_70_23.0	AZ138	True pert.	InfoMeas1 Nucleus	-1.598045971121285
1170	Week10_40111_0_70_28.0	AZ138	True pert.	InfoMeas1 Nucleus	0.5084938345580823
1171	Week10_40111_0_70_67.0	AZ138	True pert.	InfoMeas1 Nucleus	-0.4877759589782563
1172	Week10_40111_0_70_68.0	AZ138	True pert.	InfoMeas1 Nucleus	0.5009246534966616
1173	Week10_40111_0_70_76.0	AZ138	True pert.	InfoMeas1 Nucleus	-0.8351407695311146
1174	Week10_40111_0_70_82.0	AZ138	True pert.	InfoMeas1 Nucleus	-1.0659623656818944
1175	Week10_40111_0_70_88.0	AZ138	True pert.	InfoMeas1 Nucleus	-0.977829365983881
1176	Week10_40111_0_71_112.0	AZ138	True pert.	InfoMeas1 Nucleus	-0.3104608726676329
1177	Week10_40111_0_71_146.0	AZ138	True pert.	InfoMeas1 Nucleus	-0.3839064794768476
1178	Week10_40111_0_71_148.0	AZ138	True pert.	InfoMeas1 Nucleus	0.3607568551701119
1179	Week10_40111_0_71_154.0	AZ138	True pert.	InfoMeas1 Nucleus	0.8624858022483378
1180	Week10_40111_0_71_18.0	AZ138	True pert.	InfoMeas1 Nucleus	-0.6787724677785344
1181	Week10_40111_0_71_24.0	AZ138	True pert.	InfoMeas1 Nucleus	-0.6111637174258042
1182	Week10_40111_0_71_34.0	AZ138	True pert.	InfoMeas1 Nucleus	-1.3905226327802997
1183	Week10_40111_0_71_37.0	AZ138	True pert.	InfoMeas1 Nucleus	0.07672225110172692
1184	Week10_40111_0_71_53.0	AZ138	True pert.	InfoMeas1 Nucleus	1.6532947433941838
1185	Week10_40111_0_71_54.0	AZ138	True pert.	InfoMeas1 Nucleus	0.4156340240666613
1186	Week10_40111_0_71_6.0	AZ138	True pert.	InfoMeas1 Nucleus	0.08593083922197692
1187	Week10_40111_0_71_61.0	AZ138	True pert.	InfoMeas1 Nucleus	-0.8132746332529859
1188	Week10_40111_0_71_73.0	AZ138	True pert.	InfoMeas1 Nucleus	-0.5768648261466238
1189	Week10_40111_0_71_77.0	AZ138	True pert.	InfoMeas1 Nucleus	-0.6151540809186015
1190	Week10_40111_0_72_67.0	AZ138	True pert.	InfoMeas1 Nucleus	-1.4706943750488004
1191	Week10_40111_0_72_72.0	AZ138	True pert.	InfoMeas1 Nucleus	-0.625494250493466
1192	Week10_40111_0_72_98.0	AZ138	True pert.	InfoMeas1 Nucleus	-1.0618487617214438
1193	Week10_40111_0_72_99.0	AZ138	True pert.	InfoMeas1 Nucleus	-0.37466212118898456
1194	Week10_40115_0_293_123.0	AZ138	True pert.	InfoMeas1 Nucleus	1.0869563281724828
1195	Week10_40115_0_293_127.0	AZ138	True pert.	InfoMeas1 Nucleus	-0.8609853067557802
1196	Week10_40115_0_293_13.0	AZ138	True pert.	InfoMeas1 Nucleus	-0.16124016100098193
1197	Week10_40115_0_293_133.0	AZ138	True pert.	InfoMeas1 Nucleus	-0.3903948364426466
1198	Week10_40115_0_293_21.0	AZ138	True pert.	InfoMeas1 Nucleus	-0.1284891872716395
1199	Week10_40115_0_293_25.0	AZ138	True pert.	InfoMeas1 Nucleus	-1.2074187804269338
1200	Week10_40115_0_293_69.0	AZ138	True pert.	InfoMeas1 Nucleus	2.809103934232313
1201	Week10_40115_0_293_74.0	AZ138	True pert.	InfoMeas1 Nucleus	-0.894437646758847
1202	Week10_40115_0_293_79.0	AZ138	True pert.	InfoMeas1 Nucleus	-1.625477312571605
1203	Week10_40115_0_293_93.0	AZ138	True pert.	InfoMeas1 Nucleus	-1.05729991643877
1204	Week10_40115_0_293_99.0	AZ138	True pert.	InfoMeas1 Nucleus	1.2103715867500837
1205	Week10_40115_0_294_22.0	AZ138	True pert.	InfoMeas1 Nucleus	-0.7320590638667503
1206	Week10_40115_0_294_44.0	AZ138	True pert.	InfoMeas1 Nucleus	1.1969091486670258
1207	Week10_40115_0_294_72.0	AZ138	True pert.	InfoMeas1 Nucleus	-1.4533881670463664
1208	Week10_40115_0_294_76.0	AZ138	True pert.	InfoMeas1 Nucleus	-0.5358815348229747
1209	Week10_40115_0_294_83.0	AZ138	True pert.	InfoMeas1 Nucleus	1.9378555962004536
1210	Week10_40115_0_294_87.0	AZ138	True pert.	InfoMeas1 Nucleus	-1.0619666233340337
1211	Week10_40115_0_294_95.0	AZ138	True pert.	InfoMeas1 Nucleus	-1.550674871977355
1212	Week10_40115_0_295_120.0	AZ138	True pert.	InfoMeas1 Nucleus	-0.07841304622581466
1213	Week10_40115_0_295_29.0	AZ138	True pert.	InfoMeas1 Nucleus	-0.8063036648693763
1214	Week10_40115_0_295_45.0	AZ138	True pert.	InfoMeas1 Nucleus	0.5989722997767377
1215	Week10_40115_0_295_73.0	AZ138	True pert.	InfoMeas1 Nucleus	-0.8679930983029722
1216	Week10_40115_0_295_75.0	AZ138	True pert.	InfoMeas1 Nucleus	-0.9569714968976462
1217	Week10_40115_0_296_19.0	AZ138	True pert.	InfoMeas1 Nucleus	-0.9641119230611344
1218	Week10_40115_0_296_29.0	AZ138	True pert.	InfoMeas1 Nucleus	-1.0201627134275602
1219	Week10_40115_0_296_42.0	AZ138	True pert.	InfoMeas1 Nucleus	-1.2797152269432936
1220	Week10_40115_0_296_47.0	AZ138	True pert.	InfoMeas1 Nucleus	-1.1980656963235965
1221	Week10_40115_0_296_48.0	AZ138	True pert.	InfoMeas1 Nucleus	-1.9231695903930641
1222	Week10_40115_0_296_59.0	AZ138	True pert.	InfoMeas1 Nucleus	0.2052061316249057
1223	Week10_40115_0_297_16.0	AZ138	True pert.	InfoMeas1 Nucleus	-1.3326078633242493
1224	Week10_40115_0_297_21.0	AZ138	True pert.	InfoMeas1 Nucleus	-0.7236613955475303
1225	Week10_40115_0_297_31.0	AZ138	True pert.	InfoMeas1 Nucleus	-0.20545719335065005
1226	Week10_40115_0_297_50.0	AZ138	True pert.	InfoMeas1 Nucleus	-0.25982299879904747
1227	Week10_40115_0_297_52.0	AZ138	True pert.	InfoMeas1 Nucleus	-0.6520002604960768
1228	Week10_40115_0_297_65.0	AZ138	True pert.	InfoMeas1 Nucleus	-0.530209430354795
1229	Week10_40115_0_297_81.0	AZ138	True pert.	InfoMeas1 Nucleus	-1.2699425049199728
1230	Week10_40115_0_298_17.0	AZ138	True pert.	InfoMeas1 Nucleus	-1.0052595580519024
1231	Week10_40115_0_298_32.0	AZ138	True pert.	InfoMeas1 Nucleus	-1.5041163667879607
1232	Week10_40115_0_298_40.0	AZ138	True pert.	InfoMeas1 Nucleus	-1.3951401422836143
1233	Week10_40115_0_298_49.0	AZ138	True pert.	InfoMeas1 Nucleus	-0.7975689737566374
1234	Week10_40115_0_298_72.0	AZ138	True pert.	InfoMeas1 Nucleus	-0.3629716223256084
1235	Week10_40115_0_298_90.0	AZ138	True pert.	InfoMeas1 Nucleus	-1.1988896791772483
1236	Week10_40115_0_299_107.0	AZ138	True pert.	InfoMeas1 Nucleus	-0.7733368932012207
1237	Week10_40115_0_299_112.0	AZ138	True pert.	InfoMeas1 Nucleus	2.2299697429518615
1238	Week10_40115_0_299_31.0	AZ138	True pert.	InfoMeas1 Nucleus	-0.6437971298804719
1239	Week10_40115_0_299_63.0	AZ138	True pert.	InfoMeas1 Nucleus	-0.5937718069596346
1240	Week10_40115_0_299_67.0	AZ138	True pert.	InfoMeas1 Nucleus	-1.165689610474276
1241	Week10_40115_0_299_70.0	AZ138	True pert.	InfoMeas1 Nucleus	-0.3332216076084299
1242	Week10_40115_0_299_72.0	AZ138	True pert.	InfoMeas1 Nucleus	-1.0310661024609538
1243	Week10_40115_0_299_89.0	AZ138	True pert.	InfoMeas1 Nucleus	-0.8807816092777064
1244	Week10_40115_0_300_117.0	AZ138	True pert.	InfoMeas1 Nucleus	2.195059176897312
1245	Week10_40115_0_300_123.0	AZ138	True pert.	InfoMeas1 Nucleus	-1.4385146565504554
1246	Week10_40115_0_300_29.0	AZ138	True pert.	InfoMeas1 Nucleus	-0.9976962389988848
1247	Week10_40115_0_300_52.0	AZ138	True pert.	InfoMeas1 Nucleus	-0.5337440810892065
1248	Week10_40115_0_300_56.0	AZ138	True pert.	InfoMeas1 Nucleus	1.0805974392816085
1249	Week10_40115_0_300_72.0	AZ138	True pert.	InfoMeas1 Nucleus	0.08060851638860769
1250	Week10_40115_0_300_73.0	AZ138	True pert.	InfoMeas1 Nucleus	-0.8595340433387626
1251	Week10_40115_0_300_87.0	AZ138	True pert.	InfoMeas1 Nucleus	-0.4779645887419802
1252	Week10_40115_0_301_23.0	AZ138	True pert.	InfoMeas1 Nucleus	-0.6389362802019334
1253	Week10_40115_0_301_26.0	AZ138	True pert.	InfoMeas1 Nucleus	-0.9137861059885011
1254	Week10_40115_0_301_32.0	AZ138	True pert.	InfoMeas1 Nucleus	-0.626237368526444
1255	Week10_40115_0_301_64.0	AZ138	True pert.	InfoMeas1 Nucleus	-0.11234643035028431
1256	Week10_40115_0_302_22.0	AZ138	True pert.	InfoMeas1 Nucleus	-0.5750076514221867
1257	Week10_40115_0_302_47.0	AZ138	True pert.	InfoMeas1 Nucleus	-1.6855139779833759
1258	Week10_40115_0_302_51.0	AZ138	True pert.	InfoMeas1 Nucleus	-1.5834297740768664
1259	Week10_40115_0_302_77.0	AZ138	True pert.	InfoMeas1 Nucleus	-0.451802051246289
1260	Week10_40115_0_303_5.0	AZ138	True pert.	InfoMeas1 Nucleus	-0.3575340620499392
1261	Week10_40115_0_303_9.0	AZ138	True pert.	InfoMeas1 Nucleus	1.237021198040299
1262	Week10_40115_0_304_16.0	AZ138	True pert.	InfoMeas1 Nucleus	-1.2089534907347574
1263	Week10_40115_0_304_20.0	AZ138	True pert.	InfoMeas1 Nucleus	-1.5483570901775028
1264	Week10_40115_0_304_46.0	AZ138	True pert.	InfoMeas1 Nucleus	-0.5823383333964887
1265	Week10_40115_0_304_6.0	AZ138	True pert.	InfoMeas1 Nucleus	-0.11766412790249638
1266	Week10_40115_0_304_66.0	AZ138	True pert.	InfoMeas1 Nucleus	-1.4156339343971154
1267	Week10_40115_0_304_92.0	AZ138	True pert.	InfoMeas1 Nucleus	-1.0908815561244156
1268	Week10_40115_0_305_22.0	AZ138	True pert.	InfoMeas1 Nucleus	-0.18056687969941188
1269	Week10_40115_0_305_65.0	AZ138	True pert.	InfoMeas1 Nucleus	-1.1367718841516357
1270	Week10_40115_0_306_112.0	AZ138	True pert.	InfoMeas1 Nucleus	-0.666868729638709
1271	Week10_40115_0_306_123.0	AZ138	True pert.	InfoMeas1 Nucleus	0.153031415533385
1272	Week10_40115_0_306_129.0	AZ138	True pert.	InfoMeas1 Nucleus	0.35368857098608125
1273	Week10_40115_0_306_136.0	AZ138	True pert.	InfoMeas1 Nucleus	0.332427822114304
1274	Week10_40115_0_306_15.0	AZ138	True pert.	InfoMeas1 Nucleus	-0.9656123380680438
1275	Week10_40115_0_306_18.0	AZ138	True pert.	InfoMeas1 Nucleus	-1.4412971894160251
1276	Week10_40115_0_306_39.0	AZ138	True pert.	InfoMeas1 Nucleus	-1.7008839961812483
1277	Week10_40115_0_306_4.0	AZ138	True pert.	InfoMeas1 Nucleus	-1.0563334344642972
1278	Week10_40115_0_306_45.0	AZ138	True pert.	InfoMeas1 Nucleus	0.2676551183506922
1279	Week10_40115_0_306_49.0	AZ138	True pert.	InfoMeas1 Nucleus	-1.4169470597557354
1280	Week10_40115_0_307_103.0	AZ138	True pert.	InfoMeas1 Nucleus	-0.10252240811526912
1281	Week10_40115_0_307_55.0	AZ138	True pert.	InfoMeas1 Nucleus	-0.41773990732753874
1282	Week10_40115_0_307_59.0	AZ138	True pert.	InfoMeas1 Nucleus	0.5135901465834587
1283	Week10_40115_0_307_62.0	AZ138	True pert.	InfoMeas1 Nucleus	-0.8538187303935826
1284	Week10_40115_0_308_42.0	AZ138	True pert.	InfoMeas1 Nucleus	1.648563222709379
1285	Week10_40115_0_308_67.0	AZ138	True pert.	InfoMeas1 Nucleus	0.33059229413076935
1286	Week10_40115_0_308_72.0	AZ138	True pert.	InfoMeas1 Nucleus	-1.3192847520666906
1287	Week10_40115_0_309_117.0	AZ138	True pert.	InfoMeas1 Nucleus	2.0267189309264313
1288	Week10_40115_0_309_19.0	AZ138	True pert.	InfoMeas1 Nucleus	-0.29947042166376203
1289	Week10_40115_0_309_42.0	AZ138	True pert.	InfoMeas1 Nucleus	1.8974387295362871
1290	Week10_40115_0_309_49.0	AZ138	True pert.	InfoMeas1 Nucleus	-0.12738809755578
1291	Week10_40115_0_309_73.0	AZ138	True pert.	InfoMeas1 Nucleus	1.6786419394923595
1292	Week10_40115_0_309_90.0	AZ138	True pert.	InfoMeas1 Nucleus	-0.33253167732229927
1293	Week10_40115_0_309_95.0	AZ138	True pert.	InfoMeas1 Nucleus	-1.0550283282809791
1294	Week10_40115_0_310_11.0	AZ138	True pert.	InfoMeas1 Nucleus	-0.1440709167461777
1295	Week10_40115_0_310_16.0	AZ138	True pert.	InfoMeas1 Nucleus	-0.036649575560063034
1296	Week10_40115_0_310_44.0	AZ138	True pert.	InfoMeas1 Nucleus	-0.5398421615608413
1297	Week10_40115_0_310_5.0	AZ138	True pert.	InfoMeas1 Nucleus	-1.256612795224566
1298	Week10_40115_0_310_59.0	AZ138	True pert.	InfoMeas1 Nucleus	-1.7099717951025895
1299	Week10_40115_0_310_8.0	AZ138	True pert.	InfoMeas1 Nucleus	-1.2573705036143323
1300	Week10_40115_0_310_80.0	AZ138	True pert.	InfoMeas1 Nucleus	-1.4364448291859562
1301	Week10_40115_0_310_87.0	AZ138	True pert.	InfoMeas1 Nucleus	-1.323756869328243
1302	Week10_40115_0_310_94.0	AZ138	True pert.	InfoMeas1 Nucleus	-0.3538443103680024
1303	Week10_40115_0_311_100.0	AZ138	True pert.	InfoMeas1 Nucleus	-1.259038043722554
1304	Week10_40115_0_311_117.0	AZ138	True pert.	InfoMeas1 Nucleus	0.6807359810570605
1305	Week10_40115_0_311_12.0	AZ138	True pert.	InfoMeas1 Nucleus	0.4609072277025902
1306	Week10_40115_0_311_34.0	AZ138	True pert.	InfoMeas1 Nucleus	-0.9692120688045249
1307	Week10_40115_0_311_5.0	AZ138	True pert.	InfoMeas1 Nucleus	-0.8255704427006347
1308	Week10_40115_0_311_55.0	AZ138	True pert.	InfoMeas1 Nucleus	-0.5948411203542043
1309	Week10_40115_0_311_57.0	AZ138	True pert.	InfoMeas1 Nucleus	-0.4863631095882034
1310	Week10_40115_0_311_9.0	AZ138	True pert.	InfoMeas1 Nucleus	-0.2532232262071468
1311	Week10_40115_0_312_100.0	AZ138	True pert.	InfoMeas1 Nucleus	-1.0407569894118853
1312	Week10_40115_0_312_102.0	AZ138	True pert.	InfoMeas1 Nucleus	-1.369709999756022
1313	Week10_40115_0_312_105.0	AZ138	True pert.	InfoMeas1 Nucleus	-1.588448966805412
1314	Week10_40115_0_312_123.0	AZ138	True pert.	InfoMeas1 Nucleus	-0.9345937221953451
1315	Week10_40115_0_312_19.0	AZ138	True pert.	InfoMeas1 Nucleus	-0.28763548721424853
1316	Week10_40115_0_312_22.0	AZ138	True pert.	InfoMeas1 Nucleus	1.3000511730426474
1317	Week10_40115_0_312_30.0	AZ138	True pert.	InfoMeas1 Nucleus	-1.24155508347015
1318	Week10_40115_0_312_41.0	AZ138	True pert.	InfoMeas1 Nucleus	-0.13472685011894633
1319	Week10_40115_0_312_69.0	AZ138	True pert.	InfoMeas1 Nucleus	-1.2095641924970264
1320	Week10_40115_0_312_79.0	AZ138	True pert.	InfoMeas1 Nucleus	0.5215732474747888
1321	Week10_40115_0_312_83.0	AZ138	True pert.	InfoMeas1 Nucleus	1.0937814627316174
1322	Week10_40119_0_533_100.0	AZ138	True pert.	InfoMeas1 Nucleus	-0.2357335834179692
1323	Week10_40119_0_533_22.0	AZ138	True pert.	InfoMeas1 Nucleus	-0.41719020241557336
1324	Week10_40119_0_533_45.0	AZ138	True pert.	InfoMeas1 Nucleus	-0.8748547953597022
1325	Week10_40119_0_533_96.0	AZ138	True pert.	InfoMeas1 Nucleus	1.422054935933685
1326	Week10_40119_0_534_35.0	AZ138	True pert.	InfoMeas1 Nucleus	-0.9072040309545
1327	Week10_40119_0_534_72.0	AZ138	True pert.	InfoMeas1 Nucleus	0.14924619599043448
1328	Week10_40119_0_535_103.0	AZ138	True pert.	InfoMeas1 Nucleus	-0.24935111197990112
1329	Week10_40119_0_535_115.0	AZ138	True pert.	InfoMeas1 Nucleus	1.5070717811581207
1330	Week10_40119_0_535_77.0	AZ138	True pert.	InfoMeas1 Nucleus	-0.41068685366097435
1331	Week10_40119_0_535_95.0	AZ138	True pert.	InfoMeas1 Nucleus	-0.8503927443489254
1332	Week10_40119_0_536_111.0	AZ138	True pert.	InfoMeas1 Nucleus	-1.153019463680312
1333	Week10_40119_0_536_29.0	AZ138	True pert.	InfoMeas1 Nucleus	1.5740971843956935
1334	Week10_40119_0_536_34.0	AZ138	True pert.	InfoMeas1 Nucleus	-0.0016186198934846352
1335	Week10_40119_0_536_35.0	AZ138	True pert.	InfoMeas1 Nucleus	0.011243857230935392
1336	Week10_40119_0_536_44.0	AZ138	True pert.	InfoMeas1 Nucleus	1.4470105878682151
1337	Week10_40119_0_536_80.0	AZ138	True pert.	InfoMeas1 Nucleus	-0.9607572582249952
1338	Week10_40119_0_537_10.0	AZ138	True pert.	InfoMeas1 Nucleus	-0.5882988756123256
1339	Week10_40119_0_537_22.0	AZ138	True pert.	InfoMeas1 Nucleus	-0.6819953992250325
1340	Week10_40119_0_538_16.0	AZ138	True pert.	InfoMeas1 Nucleus	0.016871323256707045
1341	Week10_40119_0_538_22.0	AZ138	True pert.	InfoMeas1 Nucleus	0.13069426105199436
1342	Week10_40119_0_538_36.0	AZ138	True pert.	InfoMeas1 Nucleus	1.1863820093229875
1343	Week10_40119_0_538_40.0	AZ138	True pert.	InfoMeas1 Nucleus	-0.7683773469170264
1344	Week10_40119_0_538_43.0	AZ138	True pert.	InfoMeas1 Nucleus	-0.7374859362595299
1345	Week10_40119_0_538_53.0	AZ138	True pert.	InfoMeas1 Nucleus	-0.15592727049797803
1346	Week10_40119_0_538_68.0	AZ138	True pert.	InfoMeas1 Nucleus	-0.8880532845672027
1347	Week10_40119_0_538_7.0	AZ138	True pert.	InfoMeas1 Nucleus	0.7376629772816015
1348	Week10_40119_0_539_24.0	AZ138	True pert.	InfoMeas1 Nucleus	-1.023187298095282
1349	Week10_40119_0_539_50.0	AZ138	True pert.	InfoMeas1 Nucleus	-1.8063968338598466
1350	Week10_40119_0_539_8.0	AZ138	True pert.	InfoMeas1 Nucleus	-0.8411783092362801
1351	Week10_40119_0_540_18.0	AZ138	True pert.	InfoMeas1 Nucleus	-1.0896813255443039
1352	Week10_40119_0_540_24.0	AZ138	True pert.	InfoMeas1 Nucleus	-0.023369148262039986
1353	Week10_40119_0_540_30.0	AZ138	True pert.	InfoMeas1 Nucleus	-0.422497315221619
1354	Week10_40119_0_540_35.0	AZ138	True pert.	InfoMeas1 Nucleus	-0.9049945457474579
1355	Week10_40119_0_540_43.0	AZ138	True pert.	InfoMeas1 Nucleus	1.9904431431819138
1356	Week10_40119_0_540_68.0	AZ138	True pert.	InfoMeas1 Nucleus	1.9030951784517547
1357	Week10_40119_0_541_110.0	AZ138	True pert.	InfoMeas1 Nucleus	-0.35047151425808215
1358	Week10_40119_0_541_14.0	AZ138	True pert.	InfoMeas1 Nucleus	-0.3922410029321066
1359	Week10_40119_0_541_15.0	AZ138	True pert.	InfoMeas1 Nucleus	-0.06607041716763404
1360	Week10_40119_0_541_28.0	AZ138	True pert.	InfoMeas1 Nucleus	-0.5357530032294456
1361	Week10_40119_0_541_38.0	AZ138	True pert.	InfoMeas1 Nucleus	1.5727821676846196
1362	Week10_40119_0_541_42.0	AZ138	True pert.	InfoMeas1 Nucleus	-0.5463517426590292
1363	Week10_40119_0_541_47.0	AZ138	True pert.	InfoMeas1 Nucleus	-1.0049583246059612
1364	Week10_40119_0_542_109.0	AZ138	True pert.	InfoMeas1 Nucleus	-0.709950216729995
1365	Week10_40119_0_542_158.0	AZ138	True pert.	InfoMeas1 Nucleus	0.10772111770417636
1366	Week10_40119_0_542_169.0	AZ138	True pert.	InfoMeas1 Nucleus	-0.05636772849750227
1367	Week10_40119_0_542_22.0	AZ138	True pert.	InfoMeas1 Nucleus	1.8095074133616356
1368	Week10_40119_0_542_23.0	AZ138	True pert.	InfoMeas1 Nucleus	-0.3248092614017599
1369	Week10_40119_0_542_29.0	AZ138	True pert.	InfoMeas1 Nucleus	-0.5521136060340468
1370	Week10_40119_0_542_49.0	AZ138	True pert.	InfoMeas1 Nucleus	-0.1766353355399467
1371	Week10_40119_0_542_58.0	AZ138	True pert.	InfoMeas1 Nucleus	0.9155132227399791
1372	Week10_40119_0_543_106.0	AZ138	True pert.	InfoMeas1 Nucleus	0.009550679779832746
1373	Week10_40119_0_543_110.0	AZ138	True pert.	InfoMeas1 Nucleus	0.8561330116205258
1374	Week10_40119_0_543_111.0	AZ138	True pert.	InfoMeas1 Nucleus	-1.1799585102400725
1375	Week10_40119_0_543_29.0	AZ138	True pert.	InfoMeas1 Nucleus	-0.8173087841547478
1376	Week10_40119_0_543_55.0	AZ138	True pert.	InfoMeas1 Nucleus	-1.2282713469975897
1377	Week10_40119_0_543_64.0	AZ138	True pert.	InfoMeas1 Nucleus	-0.6615277611546319
1378	Week10_40119_0_543_7.0	AZ138	True pert.	InfoMeas1 Nucleus	1.2863939930329942
1379	Week10_40119_0_543_72.0	AZ138	True pert.	InfoMeas1 Nucleus	-0.7566619913637829
1380	Week10_40119_0_543_73.0	AZ138	True pert.	InfoMeas1 Nucleus	-1.215243030254513
1381	Week10_40119_0_543_95.0	AZ138	True pert.	InfoMeas1 Nucleus	-0.6172463583980974
1382	Week10_40119_0_543_96.0	AZ138	True pert.	InfoMeas1 Nucleus	-0.20771880964198713
1383	Week10_40119_0_544_11.0	AZ138	True pert.	InfoMeas1 Nucleus	0.4623975879900145
1384	Week10_40119_0_544_6.0	AZ138	True pert.	InfoMeas1 Nucleus	0.26591141775333643
1385	Week10_40119_0_544_61.0	AZ138	True pert.	InfoMeas1 Nucleus	-1.1026367045204566
1386	Week10_40119_0_544_7.0	AZ138	True pert.	InfoMeas1 Nucleus	0.9783146136945697
1387	Week10_40119_0_544_95.0	AZ138	True pert.	InfoMeas1 Nucleus	-0.0883211468901028
1388	Week10_40119_0_545_20.0	AZ138	True pert.	InfoMeas1 Nucleus	-0.8480465043968508
1389	Week10_40119_0_545_40.0	AZ138	True pert.	InfoMeas1 Nucleus	1.4645246426591714
1390	Week10_40119_0_545_50.0	AZ138	True pert.	InfoMeas1 Nucleus	-1.5981757219482335
1391	Week10_40119_0_545_61.0	AZ138	True pert.	InfoMeas1 Nucleus	-0.1715757119081982
1392	Week10_40119_0_546_107.0	AZ138	True pert.	InfoMeas1 Nucleus	-0.2902419168233054
1393	Week10_40119_0_546_125.0	AZ138	True pert.	InfoMeas1 Nucleus	-0.4499269650007007
1394	Week10_40119_0_546_130.0	AZ138	True pert.	InfoMeas1 Nucleus	-0.44545903128498726
1395	Week10_40119_0_546_20.0	AZ138	True pert.	InfoMeas1 Nucleus	-0.5830282369168758
1396	Week10_40119_0_546_33.0	AZ138	True pert.	InfoMeas1 Nucleus	-1.5023326050289796
1397	Week10_40119_0_546_53.0	AZ138	True pert.	InfoMeas1 Nucleus	-1.6091842342284517
1398	Week10_40119_0_546_58.0	AZ138	True pert.	InfoMeas1 Nucleus	-1.5100163185607292
1399	Week10_40119_0_546_76.0	AZ138	True pert.	InfoMeas1 Nucleus	-0.1962924308092033
1400	Week10_40119_0_546_94.0	AZ138	True pert.	InfoMeas1 Nucleus	0.20374751486745502
1401	Week10_40119_0_547_22.0	AZ138	True pert.	InfoMeas1 Nucleus	-0.7859359573890189
1402	Week10_40119_0_547_41.0	AZ138	True pert.	InfoMeas1 Nucleus	1.0954164483399174
1403	Week10_40119_0_547_59.0	AZ138	True pert.	InfoMeas1 Nucleus	-0.15759730086929322
1404	Week10_40119_0_547_68.0	AZ138	True pert.	InfoMeas1 Nucleus	-0.12504638459852466
1405	Week10_40119_0_547_74.0	AZ138	True pert.	InfoMeas1 Nucleus	-0.5097323682416031
1406	Week10_40119_0_547_9.0	AZ138	True pert.	InfoMeas1 Nucleus	-0.2806435631554229
1407	Week10_40119_0_548_10.0	AZ138	True pert.	InfoMeas1 Nucleus	-0.052905464339992866
1408	Week10_40119_0_548_13.0	AZ138	True pert.	InfoMeas1 Nucleus	-0.31850175303033545
1409	Week10_40119_0_548_19.0	AZ138	True pert.	InfoMeas1 Nucleus	-0.08946863177782638
1410	Week10_40119_0_548_37.0	AZ138	True pert.	InfoMeas1 Nucleus	-0.2280158586790935
1411	Week10_40119_0_548_43.0	AZ138	True pert.	InfoMeas1 Nucleus	-0.016205223034071826
1412	Week10_40119_0_548_5.0	AZ138	True pert.	InfoMeas1 Nucleus	-0.12180814778018889
1413	Week10_40119_0_548_52.0	AZ138	True pert.	InfoMeas1 Nucleus	-0.31275086381776895
1414	Week10_40119_0_548_77.0	AZ138	True pert.	InfoMeas1 Nucleus	-0.7939414398906206
1415	Week10_40119_0_549_11.0	AZ138	True pert.	InfoMeas1 Nucleus	0.6462689600439742
1416	Week10_40119_0_549_13.0	AZ138	True pert.	InfoMeas1 Nucleus	0.05925425407757129
1417	Week10_40119_0_549_14.0	AZ138	True pert.	InfoMeas1 Nucleus	-0.5473688757688102
1418	Week10_40119_0_549_35.0	AZ138	True pert.	InfoMeas1 Nucleus	-0.5060834940462358
1419	Week10_40119_0_549_39.0	AZ138	True pert.	InfoMeas1 Nucleus	-0.18423136735396822
1420	Week10_40119_0_549_48.0	AZ138	True pert.	InfoMeas1 Nucleus	1.7467071365692337
1421	Week10_40119_0_549_51.0	AZ138	True pert.	InfoMeas1 Nucleus	-0.6120483908111393
1422	Week10_40119_0_549_53.0	AZ138	True pert.	InfoMeas1 Nucleus	0.0217386181854052
1423	Week10_40119_0_549_65.0	AZ138	True pert.	InfoMeas1 Nucleus	-0.6296657385747301
1424	Week10_40119_0_549_80.0	AZ138	True pert.	InfoMeas1 Nucleus	0.9559070526553877
1425	Week10_40119_0_549_83.0	AZ138	True pert.	InfoMeas1 Nucleus	-0.6562029268770545
1426	Week10_40119_0_549_85.0	AZ138	True pert.	InfoMeas1 Nucleus	2.130953635389137
1427	Week10_40119_0_550_108.0	AZ138	True pert.	InfoMeas1 Nucleus	-0.6259750983757097
1428	Week10_40119_0_550_30.0	AZ138	True pert.	InfoMeas1 Nucleus	0.06725103707374647
1429	Week10_40119_0_550_31.0	AZ138	True pert.	InfoMeas1 Nucleus	-0.1004344824364798
1430	Week10_40119_0_550_40.0	AZ138	True pert.	InfoMeas1 Nucleus	0.2069834061033989
1431	Week10_40119_0_550_50.0	AZ138	True pert.	InfoMeas1 Nucleus	-0.7102086551116746
1432	Week10_40119_0_550_64.0	AZ138	True pert.	InfoMeas1 Nucleus	1.767067587847669
1433	Week10_40119_0_550_97.0	AZ138	True pert.	InfoMeas1 Nucleus	2.061038749565538
1434	Week10_40119_0_551_33.0	AZ138	True pert.	InfoMeas1 Nucleus	1.7930975571987473
1435	Week10_40119_0_551_50.0	AZ138	True pert.	InfoMeas1 Nucleus	-1.038694387681263
1436	Week10_40119_0_551_6.0	AZ138	True pert.	InfoMeas1 Nucleus	1.595418647456131
1437	Week10_40119_0_551_64.0	AZ138	True pert.	InfoMeas1 Nucleus	-0.8767092202073491
1438	Week10_40119_0_551_65.0	AZ138	True pert.	InfoMeas1 Nucleus	-0.4783820267719565
1439	Week10_40119_0_551_67.0	AZ138	True pert.	InfoMeas1 Nucleus	-0.39807755373992915
1440	Week10_40119_0_551_88.0	AZ138	True pert.	InfoMeas1 Nucleus	1.2773341046413134
1441	Week10_40119_0_551_91.0	AZ138	True pert.	InfoMeas1 Nucleus	1.1059244026731863
1442	Week10_40119_0_552_19.0	AZ138	True pert.	InfoMeas1 Nucleus	-0.7757740183637817
1443	Week10_40119_0_552_42.0	AZ138	True pert.	InfoMeas1 Nucleus	-0.8326445535457925
1444	Week10_40119_0_552_70.0	AZ138	True pert.	InfoMeas1 Nucleus	1.12939647059407
1445	Week10_40119_0_552_88.0	AZ138	True pert.	InfoMeas1 Nucleus	-0.23214441053971518
1446	Week10_40119_0_552_90.0	AZ138	True pert.	InfoMeas1 Nucleus	-0.41793564420949386
1447	Week10_40119_0_552_93.0	AZ138	True pert.	InfoMeas1 Nucleus	-0.26647275674710164
1448	Week10_40111_0_157_120.0	AZ138	Baseline	InfoMeas1 Tubulin	1.396294091523314
1449	Week10_40111_0_157_137.0	AZ138	Baseline	InfoMeas1 Tubulin	1.8299343082554795
1450	Week10_40111_0_157_65.0	AZ138	Baseline	InfoMeas1 Tubulin	1.3660714075883682
1451	Week10_40111_0_158_302.0	AZ138	Baseline	InfoMeas1 Tubulin	1.2296613532865277
1452	Week10_40111_0_158_40.0	AZ138	Baseline	InfoMeas1 Tubulin	1.774273429524924
1453	Week10_40111_0_160_108.0	AZ138	Baseline	InfoMeas1 Tubulin	2.0778723374348544
1454	Week10_40111_0_197_325.0	AZ138	Baseline	InfoMeas1 Tubulin	0.2962969586416515
1455	Week10_40111_0_1_245.0	AZ138	Baseline	InfoMeas1 Tubulin	1.5500779924007526
1456	Week10_40111_0_237_392.0	AZ138	Baseline	InfoMeas1 Tubulin	0.7259040774797619
1457	Week10_40111_0_237_403.0	AZ138	Baseline	InfoMeas1 Tubulin	1.1542799329127893
1458	Week10_40111_0_238_24.0	AZ138	Baseline	InfoMeas1 Tubulin	0.676123719145624
1459	Week10_40111_0_239_194.0	AZ138	Baseline	InfoMeas1 Tubulin	1.0933508480821157
1460	Week10_40111_0_240_360.0	AZ138	Baseline	InfoMeas1 Tubulin	0.5423889999837099
1461	Week10_40111_0_2_309.0	AZ138	Baseline	InfoMeas1 Tubulin	1.4053164060719143
1462	Week10_40111_0_41_259.0	AZ138	Baseline	InfoMeas1 Tubulin	1.2665993698365963
1463	Week10_40111_0_42_339.0	AZ138	Baseline	InfoMeas1 Tubulin	0.4761459553643065
1464	Week10_40111_0_43_173.0	AZ138	Baseline	InfoMeas1 Tubulin	2.051773968340181
1465	Week10_40111_0_43_33.0	AZ138	Baseline	InfoMeas1 Tubulin	1.1259353122051525
1466	Week10_40111_0_4_372.0	AZ138	Baseline	InfoMeas1 Tubulin	0.09489767082352436
1467	Week10_40111_0_81_19.0	AZ138	Baseline	InfoMeas1 Tubulin	1.7794956186534647
1468	Week10_40111_0_81_447.0	AZ138	Baseline	InfoMeas1 Tubulin	1.3505744589982156
1469	Week10_40111_0_82_185.0	AZ138	Baseline	InfoMeas1 Tubulin	1.1535349302490077
1470	Week10_40111_0_82_259.0	AZ138	Baseline	InfoMeas1 Tubulin	2.2940881960517787
1471	Week10_40115_0_242_116.0	AZ138	Baseline	InfoMeas1 Tubulin	0.3448090166839752
1472	Week10_40115_0_242_155.0	AZ138	Baseline	InfoMeas1 Tubulin	1.7481905384036136
1473	Week10_40115_0_242_187.0	AZ138	Baseline	InfoMeas1 Tubulin	0.6595860605638917
1474	Week10_40115_0_281_8.0	AZ138	Baseline	InfoMeas1 Tubulin	0.5544269980656754
1475	Week10_40115_0_281_90.0	AZ138	Baseline	InfoMeas1 Tubulin	1.4029505167582021
1476	Week10_40115_0_282_270.0	AZ138	Baseline	InfoMeas1 Tubulin	0.18924201273366234
1477	Week10_40115_0_321_210.0	AZ138	Baseline	InfoMeas1 Tubulin	1.8339730440904563
1478	Week10_40115_0_322_218.0	AZ138	Baseline	InfoMeas1 Tubulin	1.1380084098913044
1479	Week10_40115_0_324_72.0	AZ138	Baseline	InfoMeas1 Tubulin	1.719029944108791
1480	Week10_40115_0_400_124.0	AZ138	Baseline	InfoMeas1 Tubulin	1.0247255998723606
1481	Week10_40115_0_400_158.0	AZ138	Baseline	InfoMeas1 Tubulin	1.0385727075594422
1482	Week10_40115_0_438_223.0	AZ138	Baseline	InfoMeas1 Tubulin	1.720059933884603
1483	Week10_40115_0_439_162.0	AZ138	Baseline	InfoMeas1 Tubulin	1.1341292636769182
1484	Week10_40115_0_439_20.0	AZ138	Baseline	InfoMeas1 Tubulin	2.012555187890532
1485	Week10_40115_0_477_281.0	AZ138	Baseline	InfoMeas1 Tubulin	0.3363107099200961
1486	Week10_40115_0_477_63.0	AZ138	Baseline	InfoMeas1 Tubulin	0.74571283662287
1487	Week10_40115_0_478_140.0	AZ138	Baseline	InfoMeas1 Tubulin	0.19043503767802622
1488	Week10_40115_0_478_33.0	AZ138	Baseline	InfoMeas1 Tubulin	2.3523335735088913
1489	Week10_40115_0_479_163.0	AZ138	Baseline	InfoMeas1 Tubulin	1.2180191524053385
1490	Week10_40119_0_482_25.0	AZ138	Baseline	InfoMeas1 Tubulin	0.7163912441141755
1491	Week10_40119_0_483_159.0	AZ138	Baseline	InfoMeas1 Tubulin	1.3665314609599686
1492	Week10_40119_0_483_331.0	AZ138	Baseline	InfoMeas1 Tubulin	2.248811642026593
1493	Week10_40119_0_522_260.0	AZ138	Baseline	InfoMeas1 Tubulin	1.8980220139095194
1494	Week10_40119_0_522_263.0	AZ138	Baseline	InfoMeas1 Tubulin	2.2124224774354366
1495	Week10_40119_0_523_155.0	AZ138	Baseline	InfoMeas1 Tubulin	1.0044837685916557
1496	Week10_40119_0_523_232.0	AZ138	Baseline	InfoMeas1 Tubulin	-0.2361068252060724
1497	Week10_40119_0_562_193.0	AZ138	Baseline	InfoMeas1 Tubulin	2.0871745060288673
1498	Week10_40119_0_563_127.0	AZ138	Baseline	InfoMeas1 Tubulin	1.7546990972642649
1499	Week10_40119_0_564_133.0	AZ138	Baseline	InfoMeas1 Tubulin	1.766815097446724
1500	Week10_40119_0_564_262.0	AZ138	Baseline	InfoMeas1 Tubulin	1.4000033832686534
1501	Week10_40119_0_640_143.0	AZ138	Baseline	InfoMeas1 Tubulin	-0.08565824665448046
1502	Week10_40119_0_677_207.0	AZ138	Baseline	InfoMeas1 Tubulin	1.714258933082386
1503	Week10_40119_0_678_185.0	AZ138	Baseline	InfoMeas1 Tubulin	2.0751858936048575
1504	Week10_40119_0_678_619.0	AZ138	Baseline	InfoMeas1 Tubulin	1.4863010634035325
1505	Week10_40119_0_679_254.0	AZ138	Baseline	InfoMeas1 Tubulin	1.0778073514186697
1506	Week10_40119_0_717_33.0	AZ138	Baseline	InfoMeas1 Tubulin	1.1000809797887665
1507	Week1_22123_1_157_191.0	AZ138	Baseline	InfoMeas1 Tubulin	0.797603784530611
1508	Week1_22123_1_159_39.0	AZ138	Baseline	InfoMeas1 Tubulin	0.04099947095292697
1509	Week1_22123_1_159_70.0	AZ138	Baseline	InfoMeas1 Tubulin	-0.6596309656446846
1510	Week1_22123_1_197_59.0	AZ138	Baseline	InfoMeas1 Tubulin	1.678324424521202
1511	Week1_22123_1_198_110.0	AZ138	Baseline	InfoMeas1 Tubulin	0.001187869799718808
1512	Week1_22123_1_1_27.0	AZ138	Baseline	InfoMeas1 Tubulin	-0.3595011112456574
1513	Week1_22123_1_237_8.0	AZ138	Baseline	InfoMeas1 Tubulin	-0.27310747588549894
1514	Week1_22123_1_238_29.0	AZ138	Baseline	InfoMeas1 Tubulin	0.500029200997093
1515	Week1_22123_1_240_166.0	AZ138	Baseline	InfoMeas1 Tubulin	0.6161158150510487
1516	Week1_22123_1_2_18.0	AZ138	Baseline	InfoMeas1 Tubulin	-1.6292884918218342
1517	Week1_22123_1_43_264.0	AZ138	Baseline	InfoMeas1 Tubulin	0.43585023707726317
1518	Week1_22123_1_83_164.0	AZ138	Baseline	InfoMeas1 Tubulin	0.30095112413871156
1519	Week1_22123_1_84_163.0	AZ138	Baseline	InfoMeas1 Tubulin	0.559072018495397
1520	Week1_22141_1_241_199.0	AZ138	Baseline	InfoMeas1 Tubulin	1.087337483020963
1521	Week1_22141_1_241_226.0	AZ138	Baseline	InfoMeas1 Tubulin	0.71582160002826
1522	Week1_22141_1_241_234.0	AZ138	Baseline	InfoMeas1 Tubulin	0.7764294622189271
1523	Week1_22141_1_241_78.0	AZ138	Baseline	InfoMeas1 Tubulin	0.23798638102379244
1524	Week1_22141_1_241_81.0	AZ138	Baseline	InfoMeas1 Tubulin	1.0294735304261602
1525	Week1_22141_1_243_24.0	AZ138	Baseline	InfoMeas1 Tubulin	-0.6330746666889098
1526	Week1_22141_1_243_35.0	AZ138	Baseline	InfoMeas1 Tubulin	1.4100113020703213
1527	Week1_22141_1_244_64.0	AZ138	Baseline	InfoMeas1 Tubulin	1.5430410358580626
1528	Week1_22141_1_282_114.0	AZ138	Baseline	InfoMeas1 Tubulin	1.382474102689896
1529	Week1_22141_1_282_242.0	AZ138	Baseline	InfoMeas1 Tubulin	0.7997836440758481
1530	Week1_22141_1_282_49.0	AZ138	Baseline	InfoMeas1 Tubulin	0.38808646591869317
1531	Week1_22141_1_282_82.0	AZ138	Baseline	InfoMeas1 Tubulin	0.8015077222521407
1532	Week1_22141_1_283_45.0	AZ138	Baseline	InfoMeas1 Tubulin	-0.051066216840465355
1533	Week1_22141_1_321_164.0	AZ138	Baseline	InfoMeas1 Tubulin	0.9778930332506655
1534	Week1_22141_1_321_28.0	AZ138	Baseline	InfoMeas1 Tubulin	-0.6337284328022883
1535	Week1_22141_1_321_68.0	AZ138	Baseline	InfoMeas1 Tubulin	0.23433582142245726
1536	Week1_22141_1_324_54.0	AZ138	Baseline	InfoMeas1 Tubulin	1.0008967312137125
1537	Week1_22141_1_397_141.0	AZ138	Baseline	InfoMeas1 Tubulin	1.5815832582368972
1538	Week1_22141_1_398_18.0	AZ138	Baseline	InfoMeas1 Tubulin	1.6451241515069248
1539	Week1_22141_1_399_246.0	AZ138	Baseline	InfoMeas1 Tubulin	1.5231116294112534
1540	Week1_22141_1_480_98.0	AZ138	Baseline	InfoMeas1 Tubulin	1.9910011815216981
1541	Week1_22161_1_481_13.0	AZ138	Baseline	InfoMeas1 Tubulin	1.2258320309660717
1542	Week1_22161_1_481_15.0	AZ138	Baseline	InfoMeas1 Tubulin	0.4939397187328139
1543	Week1_22161_1_482_11.0	AZ138	Baseline	InfoMeas1 Tubulin	0.6304873223197445
1544	Week1_22161_1_482_262.0	AZ138	Baseline	InfoMeas1 Tubulin	0.9299680224858292
1545	Week1_22161_1_484_109.0	AZ138	Baseline	InfoMeas1 Tubulin	-1.069586626096561
1546	Week1_22161_1_484_46.0	AZ138	Baseline	InfoMeas1 Tubulin	0.8276267524993894
1547	Week1_22161_1_521_122.0	AZ138	Baseline	InfoMeas1 Tubulin	0.29260786361070434
1548	Week1_22161_1_521_126.0	AZ138	Baseline	InfoMeas1 Tubulin	0.6493660727084785
1549	Week1_22161_1_522_124.0	AZ138	Baseline	InfoMeas1 Tubulin	-0.03427275476076932
1550	Week1_22161_1_522_157.0	AZ138	Baseline	InfoMeas1 Tubulin	1.2806010646876969
1551	Week1_22161_1_523_131.0	AZ138	Baseline	InfoMeas1 Tubulin	-0.7617420172639913
1552	Week1_22161_1_524_16.0	AZ138	Baseline	InfoMeas1 Tubulin	0.016373582201728562
1553	Week1_22161_1_562_164.0	AZ138	Baseline	InfoMeas1 Tubulin	1.4228754856368275
1554	Week1_22161_1_562_45.0	AZ138	Baseline	InfoMeas1 Tubulin	0.8523927852990922
1555	Week1_22161_1_637_101.0	AZ138	Baseline	InfoMeas1 Tubulin	0.06366801076555269
1556	Week1_22161_1_637_75.0	AZ138	Baseline	InfoMeas1 Tubulin	0.22441205831218025
1557	Week1_22161_1_639_182.0	AZ138	Baseline	InfoMeas1 Tubulin	0.33033171476193063
1558	Week1_22161_1_639_65.0	AZ138	Baseline	InfoMeas1 Tubulin	0.3734662379336563
1559	Week1_22161_1_640_12.0	AZ138	Baseline	InfoMeas1 Tubulin	-0.7214876060849743
1560	Week1_22161_1_640_130.0	AZ138	Baseline	InfoMeas1 Tubulin	0.9115725377042904
1561	Week1_22161_1_678_22.0	AZ138	Baseline	InfoMeas1 Tubulin	1.3202219093945373
1562	Week1_22161_1_718_57.0	AZ138	Baseline	InfoMeas1 Tubulin	0.02517154811015631
1563	Week1_22361_1_2881_125.0	AZ138	Baseline	InfoMeas1 Tubulin	0.09565418903196367
1564	Week1_22361_1_2882_108.0	AZ138	Baseline	InfoMeas1 Tubulin	-1.3753433586941182
1565	Week1_22361_1_2882_176.0	AZ138	Baseline	InfoMeas1 Tubulin	0.7458728287342269
1566	Week1_22361_1_2882_77.0	AZ138	Baseline	InfoMeas1 Tubulin	1.25860195509213
1567	Week1_22361_1_2883_15.0	AZ138	Baseline	InfoMeas1 Tubulin	0.355567954001628
1568	Week1_22361_1_2883_233.0	AZ138	Baseline	InfoMeas1 Tubulin	0.9752439128671339
1569	Week1_22361_1_2883_256.0	AZ138	Baseline	InfoMeas1 Tubulin	0.051563960984127466
1570	Week1_22361_1_2883_263.0	AZ138	Baseline	InfoMeas1 Tubulin	-0.03591705471090151
1571	Week1_22361_1_2921_111.0	AZ138	Baseline	InfoMeas1 Tubulin	0.5404254080294684
1572	Week1_22361_1_2921_196.0	AZ138	Baseline	InfoMeas1 Tubulin	0.6112309517825147
1573	Week1_22361_1_2921_72.0	AZ138	Baseline	InfoMeas1 Tubulin	-0.054807656152804786
1574	Week1_22361_1_2923_195.0	AZ138	Baseline	InfoMeas1 Tubulin	2.4030361250058734
1575	Week1_22361_1_2923_32.0	AZ138	Baseline	InfoMeas1 Tubulin	0.07620039171096454
1576	Week1_22361_1_2963_210.0	AZ138	Baseline	InfoMeas1 Tubulin	-0.31167100215032323
1577	Week1_22361_1_2964_200.0	AZ138	Baseline	InfoMeas1 Tubulin	1.6395848017806527
1578	Week1_22361_1_2964_81.0	AZ138	Baseline	InfoMeas1 Tubulin	-1.1049084110555814
1579	Week1_22361_1_2964_92.0	AZ138	Baseline	InfoMeas1 Tubulin	-0.2880125163165593
1580	Week1_22361_1_3037_100.0	AZ138	Baseline	InfoMeas1 Tubulin	-0.04515269226927242
1581	Week1_22361_1_3038_111.0	AZ138	Baseline	InfoMeas1 Tubulin	-0.30239997323876844
1582	Week1_22361_1_3039_32.0	AZ138	Baseline	InfoMeas1 Tubulin	-0.7135908386154638
1583	Week1_22361_1_3080_193.0	AZ138	Baseline	InfoMeas1 Tubulin	-1.2941625662502494
1584	Week1_22361_1_3117_163.0	AZ138	Baseline	InfoMeas1 Tubulin	-0.05789303643968869
1585	Week1_22361_1_3118_86.0	AZ138	Baseline	InfoMeas1 Tubulin	0.03911397340866837
1586	Week1_22361_1_3120_123.0	AZ138	Baseline	InfoMeas1 Tubulin	-2.373712877696398
1587	Week1_22361_1_3120_206.0	AZ138	Baseline	InfoMeas1 Tubulin	0.1679173983319962
1588	Week1_22381_1_3122_144.0	AZ138	Baseline	InfoMeas1 Tubulin	1.703961504427192
1589	Week1_22381_1_3122_34.0	AZ138	Baseline	InfoMeas1 Tubulin	-0.12426326903825849
1590	Week1_22381_1_3123_46.0	AZ138	Baseline	InfoMeas1 Tubulin	-0.3340425184984487
1591	Week1_22381_1_3124_101.0	AZ138	Baseline	InfoMeas1 Tubulin	0.3018034752058974
1592	Week1_22381_1_3161_51.0	AZ138	Baseline	InfoMeas1 Tubulin	1.6833499407916344
1593	Week1_22381_1_3163_61.0	AZ138	Baseline	InfoMeas1 Tubulin	0.11532112753064243
1594	Week1_22381_1_3163_73.0	AZ138	Baseline	InfoMeas1 Tubulin	-0.8092922123493693
1595	Week1_22381_1_3201_42.0	AZ138	Baseline	InfoMeas1 Tubulin	-0.36823235797806453
1596	Week1_22381_1_3202_76.0	AZ138	Baseline	InfoMeas1 Tubulin	0.9339269816744648
1597	Week1_22381_1_3278_115.0	AZ138	Baseline	InfoMeas1 Tubulin	0.10117512115638139
1598	Week1_22381_1_3278_195.0	AZ138	Baseline	InfoMeas1 Tubulin	0.9420408233471985
1599	Week1_22381_1_3280_133.0	AZ138	Baseline	InfoMeas1 Tubulin	0.5880168370100236
1600	Week1_22381_1_3317_234.0	AZ138	Baseline	InfoMeas1 Tubulin	0.748625125766988
1601	Week1_22381_1_3358_179.0	AZ138	Baseline	InfoMeas1 Tubulin	-0.8167110518122351
1602	Week1_22381_1_3358_231.0	AZ138	Baseline	InfoMeas1 Tubulin	-0.8591756794262733
1603	Week1_22381_1_3358_262.0	AZ138	Baseline	InfoMeas1 Tubulin	-0.0649437547331977
1604	Week1_22381_1_3359_201.0	AZ138	Baseline	InfoMeas1 Tubulin	1.066021736583722
1605	Week1_22381_1_3359_239.0	AZ138	Baseline	InfoMeas1 Tubulin	-0.16761801091400247
1606	Week1_22401_1_3362_169.0	AZ138	Baseline	InfoMeas1 Tubulin	-0.038517482251412105
1607	Week1_22401_1_3401_157.0	AZ138	Baseline	InfoMeas1 Tubulin	0.6947026569215426
1608	Week1_22401_1_3401_90.0	AZ138	Baseline	InfoMeas1 Tubulin	1.2197153583969076
1609	Week1_22401_1_3404_245.0	AZ138	Baseline	InfoMeas1 Tubulin	-0.043808667332263095
1610	Week1_22401_1_3404_86.0	AZ138	Baseline	InfoMeas1 Tubulin	0.9857718566557814
1611	Week1_22401_1_3442_199.0	AZ138	Baseline	InfoMeas1 Tubulin	-0.3353315486162757
1612	Week1_22401_1_3443_181.0	AZ138	Baseline	InfoMeas1 Tubulin	0.9464201430113663
1613	Week1_22401_1_3443_242.0	AZ138	Baseline	InfoMeas1 Tubulin	0.22270383313123926
1614	Week1_22401_1_3443_88.0	AZ138	Baseline	InfoMeas1 Tubulin	1.13470803955922
1615	Week1_22401_1_3444_142.0	AZ138	Baseline	InfoMeas1 Tubulin	-0.2274297127773338
1616	Week1_22401_1_3444_68.0	AZ138	Baseline	InfoMeas1 Tubulin	0.37534658466424997
1617	Week1_22401_1_3517_82.0	AZ138	Baseline	InfoMeas1 Tubulin	-0.08796478653586914
1618	Week1_22401_1_3517_91.0	AZ138	Baseline	InfoMeas1 Tubulin	0.32143845755693706
1619	Week1_22401_1_3520_76.0	AZ138	Baseline	InfoMeas1 Tubulin	1.4419041318107726
1620	Week1_22401_1_3557_41.0	AZ138	Baseline	InfoMeas1 Tubulin	0.32889725827080735
1621	Week1_22401_1_3559_43.0	AZ138	Baseline	InfoMeas1 Tubulin	-0.590576683322926
1622	Week1_22401_1_3559_67.0	AZ138	Baseline	InfoMeas1 Tubulin	0.745765473850962
1623	Week1_22401_1_3560_182.0	AZ138	Baseline	InfoMeas1 Tubulin	-0.6580684463147534
1624	Week1_22401_1_3598_231.0	AZ138	Baseline	InfoMeas1 Tubulin	0.17267659131315702
1625	Week1_22401_1_3598_69.0	AZ138	Baseline	InfoMeas1 Tubulin	0.9044677867297111
1626	Week2_24121_2_157_50.0	AZ138	Baseline	InfoMeas1 Tubulin	-0.2434962864549156
1627	Week2_24121_2_197_7.0	AZ138	Baseline	InfoMeas1 Tubulin	0.09211806681362492
1628	Week2_24121_2_238_180.0	AZ138	Baseline	InfoMeas1 Tubulin	-0.4321927046892999
1629	Week2_24121_2_238_80.0	AZ138	Baseline	InfoMeas1 Tubulin	0.7691050087225708
1630	Week2_24121_2_239_109.0	AZ138	Baseline	InfoMeas1 Tubulin	0.6626234473996325
1631	Week2_24121_2_41_63.0	AZ138	Baseline	InfoMeas1 Tubulin	0.8580061302383861
1632	Week2_24121_2_43_118.0	AZ138	Baseline	InfoMeas1 Tubulin	-0.589937928503775
1633	Week2_24121_2_44_33.0	AZ138	Baseline	InfoMeas1 Tubulin	-0.7867681936621422
1634	Week2_24121_2_81_116.0	AZ138	Baseline	InfoMeas1 Tubulin	0.3634065819161549
1635	Week2_24121_2_82_2.0	AZ138	Baseline	InfoMeas1 Tubulin	-0.25680843130594666
1636	Week2_24141_2_241_150.0	AZ138	Baseline	InfoMeas1 Tubulin	1.0596380388701838
1637	Week2_24141_2_241_7.0	AZ138	Baseline	InfoMeas1 Tubulin	0.9492561573122047
1638	Week2_24141_2_282_84.0	AZ138	Baseline	InfoMeas1 Tubulin	-0.5954948799672302
1639	Week2_24141_2_283_150.0	AZ138	Baseline	InfoMeas1 Tubulin	0.5071691784291661
1640	Week2_24141_2_321_74.0	AZ138	Baseline	InfoMeas1 Tubulin	-0.27856147291790145
1641	Week2_24141_2_324_157.0	AZ138	Baseline	InfoMeas1 Tubulin	0.39986131264072655
1642	Week2_24141_2_398_128.0	AZ138	Baseline	InfoMeas1 Tubulin	-0.4903338112961299
1643	Week2_24141_2_398_59.0	AZ138	Baseline	InfoMeas1 Tubulin	-0.16877516334605966
1644	Week2_24141_2_438_95.0	AZ138	Baseline	InfoMeas1 Tubulin	0.21483795844469059
1645	Week2_24141_2_439_142.0	AZ138	Baseline	InfoMeas1 Tubulin	-0.7161494181571871
1646	Week2_24141_2_477_152.0	AZ138	Baseline	InfoMeas1 Tubulin	-0.255679980988342
1647	Week2_24141_2_477_32.0	AZ138	Baseline	InfoMeas1 Tubulin	-0.6546425715574511
1648	Week2_24141_2_478_16.0	AZ138	Baseline	InfoMeas1 Tubulin	-0.2792315256000046
1649	Week2_24141_2_478_22.0	AZ138	Baseline	InfoMeas1 Tubulin	0.4231253237114949
1650	Week2_24141_2_478_91.0	AZ138	Baseline	InfoMeas1 Tubulin	0.4221462930213242
1651	Week2_24141_2_480_79.0	AZ138	Baseline	InfoMeas1 Tubulin	-0.656300243264766
1652	Week2_24161_2_483_33.0	AZ138	Baseline	InfoMeas1 Tubulin	-0.31920870355696584
1653	Week2_24161_2_522_106.0	AZ138	Baseline	InfoMeas1 Tubulin	0.30832297892567284
1654	Week2_24161_2_522_74.0	AZ138	Baseline	InfoMeas1 Tubulin	0.8126232250002978
1655	Week2_24161_2_522_90.0	AZ138	Baseline	InfoMeas1 Tubulin	0.5663884185708681
1656	Week2_24161_2_523_15.0	AZ138	Baseline	InfoMeas1 Tubulin	-0.454580723259826
1657	Week2_24161_2_562_23.0	AZ138	Baseline	InfoMeas1 Tubulin	0.6512474192454691
1658	Week2_24161_2_564_44.0	AZ138	Baseline	InfoMeas1 Tubulin	-0.42685797016177646
1659	Week2_24161_2_638_11.0	AZ138	Baseline	InfoMeas1 Tubulin	0.8089712556322715
1660	Week2_24161_2_638_58.0	AZ138	Baseline	InfoMeas1 Tubulin	0.47224209899489233
1661	Week2_24161_2_639_134.0	AZ138	Baseline	InfoMeas1 Tubulin	0.9748058759845232
1662	Week2_24161_2_677_11.0	AZ138	Baseline	InfoMeas1 Tubulin	-1.2441763474859102
1663	Week2_24161_2_677_18.0	AZ138	Baseline	InfoMeas1 Tubulin	-0.08905295170242632
1664	Week2_24161_2_678_140.0	AZ138	Baseline	InfoMeas1 Tubulin	0.10791208811242999
1665	Week2_24161_2_679_32.0	AZ138	Baseline	InfoMeas1 Tubulin	0.020014732470114593
1666	Week2_24161_2_680_133.0	AZ138	Baseline	InfoMeas1 Tubulin	-1.0724218177751996
1667	Week2_24161_2_717_83.0	AZ138	Baseline	InfoMeas1 Tubulin	0.9841674527415226
1668	Week2_24161_2_718_45.0	AZ138	Baseline	InfoMeas1 Tubulin	-0.27500428271026334
1669	Week2_24161_2_718_60.0	AZ138	Baseline	InfoMeas1 Tubulin	0.288958270389965
1670	Week2_24161_2_719_104.0	AZ138	Baseline	InfoMeas1 Tubulin	0.5318886089213117
1671	Week2_24161_2_720_124.0	AZ138	Baseline	InfoMeas1 Tubulin	-0.27312561197641766
1672	Week2_24161_2_720_172.0	AZ138	Baseline	InfoMeas1 Tubulin	-0.49905810248721016
1673	Week2_24161_2_720_9.0	AZ138	Baseline	InfoMeas1 Tubulin	-0.3776144133476922
1674	Week3_25421_3_157_167.0	AZ138	Baseline	InfoMeas1 Tubulin	1.626807183453863
1675	Week3_25421_3_158_168.0	AZ138	Baseline	InfoMeas1 Tubulin	1.5579002896808531
1676	Week3_25421_3_160_297.0	AZ138	Baseline	InfoMeas1 Tubulin	1.621517736648672
1677	Week3_25421_3_1_123.0	AZ138	Baseline	InfoMeas1 Tubulin	-0.24097147071411323
1678	Week3_25421_3_200_162.0	AZ138	Baseline	InfoMeas1 Tubulin	0.3216768307804393
1679	Week3_25421_3_200_35.0	AZ138	Baseline	InfoMeas1 Tubulin	-0.6813049843305903
1680	Week3_25421_3_240_126.0	AZ138	Baseline	InfoMeas1 Tubulin	1.581433036105056
1681	Week3_25421_3_240_223.0	AZ138	Baseline	InfoMeas1 Tubulin	0.7157613479830991
1682	Week3_25421_3_2_107.0	AZ138	Baseline	InfoMeas1 Tubulin	1.2143768516007776
1683	Week3_25421_3_2_24.0	AZ138	Baseline	InfoMeas1 Tubulin	-0.7643051258016684
1684	Week3_25421_3_41_45.0	AZ138	Baseline	InfoMeas1 Tubulin	0.025271903577130304
1685	Week3_25421_3_42_171.0	AZ138	Baseline	InfoMeas1 Tubulin	0.6777562775917899
1686	Week3_25421_3_4_106.0	AZ138	Baseline	InfoMeas1 Tubulin	0.0015782362957232274
1687	Week3_25421_3_4_114.0	AZ138	Baseline	InfoMeas1 Tubulin	0.8708246477306364
1688	Week3_25421_3_4_184.0	AZ138	Baseline	InfoMeas1 Tubulin	-0.16645099624339377
1689	Week3_25421_3_81_119.0	AZ138	Baseline	InfoMeas1 Tubulin	1.6961375280133573
1690	Week3_25421_3_81_93.0	AZ138	Baseline	InfoMeas1 Tubulin	0.9109070885694908
1691	Week3_25421_3_82_26.0	AZ138	Baseline	InfoMeas1 Tubulin	-0.30512252995411937
1692	Week3_25421_3_83_28.0	AZ138	Baseline	InfoMeas1 Tubulin	-0.2515340473818477
1693	Week3_25441_3_241_93.0	AZ138	Baseline	InfoMeas1 Tubulin	1.066858728212292
1694	Week3_25441_3_242_260.0	AZ138	Baseline	InfoMeas1 Tubulin	1.6476702320690686
1695	Week3_25441_3_243_36.0	AZ138	Baseline	InfoMeas1 Tubulin	-0.7041510868245638
1696	Week3_25441_3_243_9.0	AZ138	Baseline	InfoMeas1 Tubulin	1.000711450046439
1697	Week3_25441_3_281_195.0	AZ138	Baseline	InfoMeas1 Tubulin	1.4465178260281895
1698	Week3_25441_3_282_6.0	AZ138	Baseline	InfoMeas1 Tubulin	0.46335372008321674
1699	Week3_25441_3_283_183.0	AZ138	Baseline	InfoMeas1 Tubulin	0.3423411828827336
1700	Week3_25441_3_283_213.0	AZ138	Baseline	InfoMeas1 Tubulin	1.3557246449760005
1701	Week3_25441_3_321_116.0	AZ138	Baseline	InfoMeas1 Tubulin	1.868009981199982
1702	Week3_25441_3_321_16.0	AZ138	Baseline	InfoMeas1 Tubulin	0.49420151871103346
1703	Week3_25441_3_322_5.0	AZ138	Baseline	InfoMeas1 Tubulin	2.076666818975838
1704	Week3_25441_3_322_96.0	AZ138	Baseline	InfoMeas1 Tubulin	1.6094478655310245
1705	Week3_25441_3_323_137.0	AZ138	Baseline	InfoMeas1 Tubulin	-0.7685417397323195
1706	Week3_25441_3_323_155.0	AZ138	Baseline	InfoMeas1 Tubulin	-0.7696936506689503
1707	Week3_25441_3_324_198.0	AZ138	Baseline	InfoMeas1 Tubulin	0.5030054861787702
1708	Week3_25441_3_324_71.0	AZ138	Baseline	InfoMeas1 Tubulin	-0.2587689093026003
1709	Week3_25441_3_324_92.0	AZ138	Baseline	InfoMeas1 Tubulin	-0.6656661028079297
1710	Week3_25441_3_397_107.0	AZ138	Baseline	InfoMeas1 Tubulin	1.580670958904599
1711	Week3_25441_3_397_200.0	AZ138	Baseline	InfoMeas1 Tubulin	0.1875849928711798
1712	Week3_25441_3_397_25.0	AZ138	Baseline	InfoMeas1 Tubulin	2.0461377325328183
1713	Week3_25441_3_398_15.0	AZ138	Baseline	InfoMeas1 Tubulin	0.9155773395364053
1714	Week3_25441_3_437_58.0	AZ138	Baseline	InfoMeas1 Tubulin	1.0865054842747326
1715	Week3_25441_3_438_80.0	AZ138	Baseline	InfoMeas1 Tubulin	0.0033646648776225717
1716	Week3_25441_3_439_77.0	AZ138	Baseline	InfoMeas1 Tubulin	-0.21950698783929276
1717	Week3_25441_3_478_213.0	AZ138	Baseline	InfoMeas1 Tubulin	0.9764208179982488
1718	Week3_25441_3_479_247.0	AZ138	Baseline	InfoMeas1 Tubulin	0.5318886901509784
1719	Week3_25441_3_480_140.0	AZ138	Baseline	InfoMeas1 Tubulin	0.5483599975098932
1720	Week3_25461_3_482_257.0	AZ138	Baseline	InfoMeas1 Tubulin	1.8515930345185456
1721	Week3_25461_3_483_99.0	AZ138	Baseline	InfoMeas1 Tubulin	-0.2690355244337836
1722	Week3_25461_3_521_103.0	AZ138	Baseline	InfoMeas1 Tubulin	1.0426975739497988
1723	Week3_25461_3_521_244.0	AZ138	Baseline	InfoMeas1 Tubulin	0.849692046609221
1724	Week3_25461_3_521_30.0	AZ138	Baseline	InfoMeas1 Tubulin	0.011210200667410814
1725	Week3_25461_3_522_260.0	AZ138	Baseline	InfoMeas1 Tubulin	-0.5009140233574536
1726	Week3_25461_3_524_133.0	AZ138	Baseline	InfoMeas1 Tubulin	0.3763788835500434
1727	Week3_25461_3_561_11.0	AZ138	Baseline	InfoMeas1 Tubulin	0.4206961078167454
1728	Week3_25461_3_561_36.0	AZ138	Baseline	InfoMeas1 Tubulin	-0.14933125143670445
1729	Week3_25461_3_561_70.0	AZ138	Baseline	InfoMeas1 Tubulin	0.13668733513091025
1730	Week3_25461_3_562_157.0	AZ138	Baseline	InfoMeas1 Tubulin	-0.32097978360342616
1731	Week3_25461_3_564_131.0	AZ138	Baseline	InfoMeas1 Tubulin	0.283435662799235
1732	Week3_25461_3_564_172.0	AZ138	Baseline	InfoMeas1 Tubulin	-0.4878691416128916
1733	Week3_25461_3_637_165.0	AZ138	Baseline	InfoMeas1 Tubulin	1.1382424762781906
1734	Week3_25461_3_637_208.0	AZ138	Baseline	InfoMeas1 Tubulin	0.49803450814787154
1735	Week3_25461_3_637_298.0	AZ138	Baseline	InfoMeas1 Tubulin	1.8265683445332535
1736	Week3_25461_3_639_244.0	AZ138	Baseline	InfoMeas1 Tubulin	0.9272593438007004
1737	Week3_25461_3_640_27.0	AZ138	Baseline	InfoMeas1 Tubulin	1.4800693233363715
1738	Week3_25461_3_640_92.0	AZ138	Baseline	InfoMeas1 Tubulin	0.6319535756060012
1739	Week3_25461_3_677_14.0	AZ138	Baseline	InfoMeas1 Tubulin	0.8200552383284121
1740	Week3_25461_3_677_263.0	AZ138	Baseline	InfoMeas1 Tubulin	1.8867443018095975
1741	Week3_25461_3_677_41.0	AZ138	Baseline	InfoMeas1 Tubulin	1.7002933292404996
1742	Week3_25461_3_678_227.0	AZ138	Baseline	InfoMeas1 Tubulin	0.9651334822787307
1743	Week3_25461_3_679_149.0	AZ138	Baseline	InfoMeas1 Tubulin	-0.3617528573115134
1744	Week3_25461_3_679_22.0	AZ138	Baseline	InfoMeas1 Tubulin	0.3018832572314743
1745	Week3_25461_3_679_9.0	AZ138	Baseline	InfoMeas1 Tubulin	-0.3690761056064336
1746	Week3_25461_3_717_329.0	AZ138	Baseline	InfoMeas1 Tubulin	1.519147614197188
1747	Week3_25461_3_718_31.0	AZ138	Baseline	InfoMeas1 Tubulin	-0.6028929779426584
1748	Week3_25461_3_720_150.0	AZ138	Baseline	InfoMeas1 Tubulin	1.0826007366224062
1749	Week3_25681_3_2881_202.0	AZ138	Baseline	InfoMeas1 Tubulin	0.9103269149395324
1750	Week3_25681_3_2884_96.0	AZ138	Baseline	InfoMeas1 Tubulin	-1.0260407772512965
1751	Week3_25681_3_2921_204.0	AZ138	Baseline	InfoMeas1 Tubulin	0.24933695185523141
1752	Week3_25681_3_2922_195.0	AZ138	Baseline	InfoMeas1 Tubulin	-0.46011803732998663
1753	Week3_25681_3_2923_153.0	AZ138	Baseline	InfoMeas1 Tubulin	0.29391636581768893
1754	Week3_25681_3_2924_112.0	AZ138	Baseline	InfoMeas1 Tubulin	-0.4348135860521719
1755	Week3_25681_3_2961_114.0	AZ138	Baseline	InfoMeas1 Tubulin	0.8086204627967685
1756	Week3_25681_3_2961_19.0	AZ138	Baseline	InfoMeas1 Tubulin	0.12177854408387218
1757	Week3_25681_3_2961_22.0	AZ138	Baseline	InfoMeas1 Tubulin	1.718756964763986
1758	Week3_25681_3_2961_223.0	AZ138	Baseline	InfoMeas1 Tubulin	2.2363899187734635
1759	Week3_25681_3_2961_296.0	AZ138	Baseline	InfoMeas1 Tubulin	1.1402330398686016
1760	Week3_25681_3_2964_52.0	AZ138	Baseline	InfoMeas1 Tubulin	-0.08659070068063254
1761	Week3_25681_3_3037_104.0	AZ138	Baseline	InfoMeas1 Tubulin	0.8099388812339251
1762	Week3_25681_3_3037_261.0	AZ138	Baseline	InfoMeas1 Tubulin	0.5093439528218481
1763	Week3_25681_3_3037_65.0	AZ138	Baseline	InfoMeas1 Tubulin	-0.5643299250407726
1764	Week3_25681_3_3038_61.0	AZ138	Baseline	InfoMeas1 Tubulin	-0.22259758074626373
1765	Week3_25681_3_3039_53.0	AZ138	Baseline	InfoMeas1 Tubulin	1.6701771026887478
1766	Week3_25681_3_3077_164.0	AZ138	Baseline	InfoMeas1 Tubulin	1.8335593282941147
1767	Week3_25681_3_3078_154.0	AZ138	Baseline	InfoMeas1 Tubulin	-0.047601230200330254
1768	Week3_25681_3_3118_159.0	AZ138	Baseline	InfoMeas1 Tubulin	1.7086278813710463
1769	Week3_25681_3_3118_32.0	AZ138	Baseline	InfoMeas1 Tubulin	0.9445778497469544
1770	Week3_25681_3_3120_47.0	AZ138	Baseline	InfoMeas1 Tubulin	0.5078926838328834
1771	Week3_25701_3_3121_99.0	AZ138	Baseline	InfoMeas1 Tubulin	0.9075156703684308
1772	Week3_25701_3_3123_112.0	AZ138	Baseline	InfoMeas1 Tubulin	-1.1755326362516303
1773	Week3_25701_3_3124_72.0	AZ138	Baseline	InfoMeas1 Tubulin	-0.37283886012169404
1774	Week3_25701_3_3124_97.0	AZ138	Baseline	InfoMeas1 Tubulin	0.285051035785576
1775	Week3_25701_3_3161_215.0	AZ138	Baseline	InfoMeas1 Tubulin	1.9794036228088032
1776	Week3_25701_3_3204_12.0	AZ138	Baseline	InfoMeas1 Tubulin	-0.2226431193529596
1777	Week3_25701_3_3278_59.0	AZ138	Baseline	InfoMeas1 Tubulin	-0.4672971599460785
1778	Week3_25701_3_3279_177.0	AZ138	Baseline	InfoMeas1 Tubulin	0.9478008103352686
1779	Week3_25701_3_3317_172.0	AZ138	Baseline	InfoMeas1 Tubulin	1.2086738916984594
1780	Week3_25701_3_3318_153.0	AZ138	Baseline	InfoMeas1 Tubulin	0.5979703397944102
1781	Week3_25701_3_3318_95.0	AZ138	Baseline	InfoMeas1 Tubulin	-0.7242945798049785
1782	Week3_25701_3_3320_198.0	AZ138	Baseline	InfoMeas1 Tubulin	0.21437651839167782
1783	Week3_25701_3_3320_98.0	AZ138	Baseline	InfoMeas1 Tubulin	-1.2334340423261627
1784	Week3_25701_3_3360_175.0	AZ138	Baseline	InfoMeas1 Tubulin	0.4034401996519819
1785	Week3_25701_3_3360_227.0	AZ138	Baseline	InfoMeas1 Tubulin	-0.07583535900717094
1786	Week3_25721_3_3363_114.0	AZ138	Baseline	InfoMeas1 Tubulin	-0.7697666425487206
1787	Week3_25721_3_3364_206.0	AZ138	Baseline	InfoMeas1 Tubulin	-0.017388276988289656
1788	Week3_25721_3_3364_272.0	AZ138	Baseline	InfoMeas1 Tubulin	0.7392494841995703
1789	Week3_25721_3_3401_41.0	AZ138	Baseline	InfoMeas1 Tubulin	0.26897558766924756
1790	Week3_25721_3_3401_87.0	AZ138	Baseline	InfoMeas1 Tubulin	1.4056956558320335
1791	Week3_25721_3_3402_231.0	AZ138	Baseline	InfoMeas1 Tubulin	1.4466885181826414
1792	Week3_25721_3_3441_165.0	AZ138	Baseline	InfoMeas1 Tubulin	1.7458345191500575
1793	Week3_25721_3_3441_88.0	AZ138	Baseline	InfoMeas1 Tubulin	1.545915174414152
1794	Week3_25721_3_3442_117.0	AZ138	Baseline	InfoMeas1 Tubulin	2.0062666210689604
1795	Week3_25721_3_3442_223.0	AZ138	Baseline	InfoMeas1 Tubulin	1.1055225128135096
1796	Week3_25721_3_3442_265.0	AZ138	Baseline	InfoMeas1 Tubulin	1.5753557614853115
1797	Week3_25721_3_3442_301.0	AZ138	Baseline	InfoMeas1 Tubulin	0.13838474366267822
1798	Week3_25721_3_3442_73.0	AZ138	Baseline	InfoMeas1 Tubulin	0.4678684913210838
1799	Week3_25721_3_3443_56.0	AZ138	Baseline	InfoMeas1 Tubulin	0.7208869544324208
1800	Week3_25721_3_3444_12.0	AZ138	Baseline	InfoMeas1 Tubulin	0.5873311183372115
1801	Week3_25721_3_3444_206.0	AZ138	Baseline	InfoMeas1 Tubulin	1.307943729776525
1802	Week3_25721_3_3517_141.0	AZ138	Baseline	InfoMeas1 Tubulin	1.2066593465295385
1803	Week3_25721_3_3519_151.0	AZ138	Baseline	InfoMeas1 Tubulin	-0.11752779495478996
1804	Week3_25721_3_3519_94.0	AZ138	Baseline	InfoMeas1 Tubulin	1.581915995736991
1805	Week3_25721_3_3520_13.0	AZ138	Baseline	InfoMeas1 Tubulin	0.5353162938237273
1806	Week3_25721_3_3520_263.0	AZ138	Baseline	InfoMeas1 Tubulin	1.6938383748229808
1807	Week3_25721_3_3557_43.0	AZ138	Baseline	InfoMeas1 Tubulin	1.0357432089466356
1808	Week3_25721_3_3559_34.0	AZ138	Baseline	InfoMeas1 Tubulin	-0.45271889728696757
1809	Week3_25721_3_3560_20.0	AZ138	Baseline	InfoMeas1 Tubulin	1.2052074203157002
1810	Week3_25721_3_3560_218.0	AZ138	Baseline	InfoMeas1 Tubulin	0.297784566755636
1811	Week3_25721_3_3560_71.0	AZ138	Baseline	InfoMeas1 Tubulin	1.0320309664292668
1812	Week3_25721_3_3597_202.0	AZ138	Baseline	InfoMeas1 Tubulin	-1.2519692450920954
1813	Week3_25721_3_3598_118.0	AZ138	Baseline	InfoMeas1 Tubulin	1.669371383328918
1814	Week3_25721_3_3598_48.0	AZ138	Baseline	InfoMeas1 Tubulin	0.8761684599318647
1815	Week3_25721_3_3600_100.0	AZ138	Baseline	InfoMeas1 Tubulin	-0.917262511936036
1816	Week4_27801_4_2881_144.0	AZ138	Baseline	InfoMeas1 Tubulin	-0.014741842339209374
1817	Week4_27801_4_2882_237.0	AZ138	Baseline	InfoMeas1 Tubulin	1.223778937728131
1818	Week4_27801_4_2883_124.0	AZ138	Baseline	InfoMeas1 Tubulin	1.6541129737414682
1819	Week4_27801_4_2884_102.0	AZ138	Baseline	InfoMeas1 Tubulin	-0.7111790257302149
1820	Week4_27801_4_2922_125.0	AZ138	Baseline	InfoMeas1 Tubulin	0.5375393856945115
1821	Week4_27801_4_2924_110.0	AZ138	Baseline	InfoMeas1 Tubulin	1.719899294494426
1822	Week4_27801_4_2924_60.0	AZ138	Baseline	InfoMeas1 Tubulin	0.9915290962811434
1823	Week4_27801_4_2962_173.0	AZ138	Baseline	InfoMeas1 Tubulin	2.106968473600733
1824	Week4_27801_4_2962_196.0	AZ138	Baseline	InfoMeas1 Tubulin	2.1195983695383473
1825	Week4_27801_4_3037_140.0	AZ138	Baseline	InfoMeas1 Tubulin	0.7165869146280357
1826	Week4_27801_4_3038_21.0	AZ138	Baseline	InfoMeas1 Tubulin	0.3203091714145763
1827	Week4_27801_4_3077_103.0	AZ138	Baseline	InfoMeas1 Tubulin	0.20089662749782464
1828	Week4_27801_4_3077_194.0	AZ138	Baseline	InfoMeas1 Tubulin	0.23419615360735527
1829	Week4_27801_4_3077_45.0	AZ138	Baseline	InfoMeas1 Tubulin	-0.011429101197872028
1830	Week4_27801_4_3078_35.0	AZ138	Baseline	InfoMeas1 Tubulin	0.8307857386973627
1831	Week4_27801_4_3079_32.0	AZ138	Baseline	InfoMeas1 Tubulin	0.19651611522820756
1832	Week4_27801_4_3080_163.0	AZ138	Baseline	InfoMeas1 Tubulin	-0.1705362650933691
1833	Week4_27801_4_3080_58.0	AZ138	Baseline	InfoMeas1 Tubulin	0.31249483915650594
1834	Week4_27801_4_3118_117.0	AZ138	Baseline	InfoMeas1 Tubulin	2.1445827765567387
1835	Week4_27801_4_3119_87.0	AZ138	Baseline	InfoMeas1 Tubulin	0.5497896891511471
1836	Week4_27821_4_3122_107.0	AZ138	Baseline	InfoMeas1 Tubulin	2.3709335561715967
1837	Week4_27821_4_3122_57.0	AZ138	Baseline	InfoMeas1 Tubulin	1.515453193051914
1838	Week4_27821_4_3122_65.0	AZ138	Baseline	InfoMeas1 Tubulin	2.616143436771396
1839	Week4_27821_4_3123_118.0	AZ138	Baseline	InfoMeas1 Tubulin	0.5318268638792946
1840	Week4_27821_4_3162_265.0	AZ138	Baseline	InfoMeas1 Tubulin	0.9700661527840788
1841	Week4_27821_4_3163_150.0	AZ138	Baseline	InfoMeas1 Tubulin	2.142667382418447
1842	Week4_27821_4_3201_176.0	AZ138	Baseline	InfoMeas1 Tubulin	1.281967012737494
1843	Week4_27821_4_3203_117.0	AZ138	Baseline	InfoMeas1 Tubulin	0.17545609812652194
1844	Week4_27821_4_3204_165.0	AZ138	Baseline	InfoMeas1 Tubulin	0.5247676068282577
1845	Week4_27821_4_3277_189.0	AZ138	Baseline	InfoMeas1 Tubulin	-0.4054231315045175
1846	Week4_27821_4_3277_232.0	AZ138	Baseline	InfoMeas1 Tubulin	0.2539692141996581
1847	Week4_27821_4_3280_50.0	AZ138	Baseline	InfoMeas1 Tubulin	1.0025443029516046
1848	Week4_27821_4_3358_176.0	AZ138	Baseline	InfoMeas1 Tubulin	1.2384772223748726
1849	Week4_27821_4_3359_135.0	AZ138	Baseline	InfoMeas1 Tubulin	0.7332547398376812
1850	Week4_27821_4_3359_31.0	AZ138	Baseline	InfoMeas1 Tubulin	0.3795393297531676
1851	Week4_27861_4_3601_126.0	AZ138	Baseline	InfoMeas1 Tubulin	1.361769814542866
1852	Week4_27861_4_3602_301.0	AZ138	Baseline	InfoMeas1 Tubulin	0.1323650308595657
1853	Week4_27861_4_3603_24.0	AZ138	Baseline	InfoMeas1 Tubulin	-0.6631519101741283
1854	Week4_27861_4_3603_247.0	AZ138	Baseline	InfoMeas1 Tubulin	0.67358838772731
1855	Week4_27861_4_3604_189.0	AZ138	Baseline	InfoMeas1 Tubulin	-0.6331434110517888
1856	Week4_27861_4_3604_30.0	AZ138	Baseline	InfoMeas1 Tubulin	-0.7842055763950286
1857	Week4_27861_4_3641_221.0	AZ138	Baseline	InfoMeas1 Tubulin	0.616130259449366
1858	Week4_27861_4_3642_33.0	AZ138	Baseline	InfoMeas1 Tubulin	1.2704702866553865
1859	Week4_27861_4_3644_106.0	AZ138	Baseline	InfoMeas1 Tubulin	0.9854399225147658
1860	Week4_27861_4_3644_11.0	AZ138	Baseline	InfoMeas1 Tubulin	1.3578812419426762
1861	Week4_27861_4_3644_173.0	AZ138	Baseline	InfoMeas1 Tubulin	0.0159926390011126
1862	Week4_27861_4_3644_83.0	AZ138	Baseline	InfoMeas1 Tubulin	0.8408994092899998
1863	Week4_27861_4_3681_175.0	AZ138	Baseline	InfoMeas1 Tubulin	-0.048316224311215114
1864	Week4_27861_4_3681_54.0	AZ138	Baseline	InfoMeas1 Tubulin	0.328070825435131
1865	Week4_27861_4_3682_69.0	AZ138	Baseline	InfoMeas1 Tubulin	-0.38936972835516587
1866	Week4_27861_4_3683_120.0	AZ138	Baseline	InfoMeas1 Tubulin	-0.050701962374331735
1867	Week4_27861_4_3757_165.0	AZ138	Baseline	InfoMeas1 Tubulin	0.8253501962906535
1868	Week4_27861_4_3760_158.0	AZ138	Baseline	InfoMeas1 Tubulin	0.43263868121727
1869	Week4_27861_4_3760_210.0	AZ138	Baseline	InfoMeas1 Tubulin	0.5857605473438832
1870	Week4_27861_4_3760_65.0	AZ138	Baseline	InfoMeas1 Tubulin	-0.4239998647894759
1871	Week4_27861_4_3799_193.0	AZ138	Baseline	InfoMeas1 Tubulin	0.26509913429708487
1872	Week4_27861_4_3799_39.0	AZ138	Baseline	InfoMeas1 Tubulin	-0.018569895117569332
1873	Week4_27861_4_3800_29.0	AZ138	Baseline	InfoMeas1 Tubulin	0.3657315047383244
1874	Week4_27861_4_3800_70.0	AZ138	Baseline	InfoMeas1 Tubulin	-0.5725848425187989
1875	Week7_34341_7_157_70.0	AZ138	Baseline	InfoMeas1 Tubulin	-0.04987414348884632
1876	Week7_34341_7_158_115.0	AZ138	Baseline	InfoMeas1 Tubulin	-0.6367237675062424
1877	Week7_34341_7_158_127.0	AZ138	Baseline	InfoMeas1 Tubulin	0.37700453674787976
1878	Week7_34341_7_159_244.0	AZ138	Baseline	InfoMeas1 Tubulin	-0.45014539964935807
1879	Week7_34341_7_159_270.0	AZ138	Baseline	InfoMeas1 Tubulin	-0.20432258859561547
1880	Week7_34341_7_160_58.0	AZ138	Baseline	InfoMeas1 Tubulin	0.5828575145508739
1881	Week7_34341_7_160_86.0	AZ138	Baseline	InfoMeas1 Tubulin	-0.026607454605315488
1882	Week7_34341_7_198_77.0	AZ138	Baseline	InfoMeas1 Tubulin	-0.4986196422423002
1883	Week7_34341_7_237_82.0	AZ138	Baseline	InfoMeas1 Tubulin	-1.0761052621472091
1884	Week7_34341_7_237_97.0	AZ138	Baseline	InfoMeas1 Tubulin	1.2526408461342466
1885	Week7_34341_7_238_150.0	AZ138	Baseline	InfoMeas1 Tubulin	0.8899749231882972
1886	Week7_34341_7_238_190.0	AZ138	Baseline	InfoMeas1 Tubulin	0.8109909562598707
1887	Week7_34341_7_238_206.0	AZ138	Baseline	InfoMeas1 Tubulin	1.6575550054062385
1888	Week7_34341_7_238_263.0	AZ138	Baseline	InfoMeas1 Tubulin	0.5622677647645378
1889	Week7_34341_7_238_77.0	AZ138	Baseline	InfoMeas1 Tubulin	0.6793781587954106
1890	Week7_34341_7_3_138.0	AZ138	Baseline	InfoMeas1 Tubulin	0.521889660414831
1891	Week7_34341_7_3_21.0	AZ138	Baseline	InfoMeas1 Tubulin	-1.40389431076693
1892	Week7_34341_7_43_117.0	AZ138	Baseline	InfoMeas1 Tubulin	0.1322170091641595
1893	Week7_34341_7_43_236.0	AZ138	Baseline	InfoMeas1 Tubulin	-0.3593453993447391
1894	Week7_34341_7_4_217.0	AZ138	Baseline	InfoMeas1 Tubulin	-1.3828212211611228
1895	Week7_34341_7_84_108.0	AZ138	Baseline	InfoMeas1 Tubulin	-0.37907880336657984
1896	Week7_34381_7_481_118.0	AZ138	Baseline	InfoMeas1 Tubulin	-0.12046396944127284
1897	Week7_34381_7_481_19.0	AZ138	Baseline	InfoMeas1 Tubulin	1.418401843330372
1898	Week7_34381_7_481_223.0	AZ138	Baseline	InfoMeas1 Tubulin	0.9590592508810931
1899	Week7_34381_7_522_103.0	AZ138	Baseline	InfoMeas1 Tubulin	-1.0605779614888267
1900	Week7_34381_7_522_112.0	AZ138	Baseline	InfoMeas1 Tubulin	0.7296860613936924
1901	Week7_34381_7_637_62.0	AZ138	Baseline	InfoMeas1 Tubulin	-0.42383966361978054
1902	Week7_34381_7_639_27.0	AZ138	Baseline	InfoMeas1 Tubulin	-0.39072075840583853
1903	Week7_34381_7_640_185.0	AZ138	Baseline	InfoMeas1 Tubulin	0.617566410416536
1904	Week7_34381_7_640_83.0	AZ138	Baseline	InfoMeas1 Tubulin	0.8205565096924485
1905	Week7_34381_7_677_159.0	AZ138	Baseline	InfoMeas1 Tubulin	0.013261741568753954
1906	Week7_34381_7_677_213.0	AZ138	Baseline	InfoMeas1 Tubulin	0.4383833308454405
1907	Week7_34381_7_717_105.0	AZ138	Baseline	InfoMeas1 Tubulin	1.0729371004083177
1908	Week7_34381_7_718_103.0	AZ138	Baseline	InfoMeas1 Tubulin	0.37241914360385997
1909	Week7_34381_7_718_155.0	AZ138	Baseline	InfoMeas1 Tubulin	1.1184063645930624
1910	Week7_34381_7_720_50.0	AZ138	Baseline	InfoMeas1 Tubulin	-0.25193249471301143
1911	Week7_34641_7_2642_296.0	AZ138	Baseline	InfoMeas1 Tubulin	2.244412494193998
1912	Week7_34641_7_2643_338.0	AZ138	Baseline	InfoMeas1 Tubulin	1.391109208827458
1913	Week7_34641_7_2681_471.0	AZ138	Baseline	InfoMeas1 Tubulin	1.4436964894317832
1914	Week7_34641_7_2682_171.0	AZ138	Baseline	InfoMeas1 Tubulin	0.9047768032834369
1915	Week7_34641_7_2682_598.0	AZ138	Baseline	InfoMeas1 Tubulin	1.7880107654208828
1916	Week7_34641_7_2682_607.0	AZ138	Baseline	InfoMeas1 Tubulin	2.236066612328455
1917	Week7_34641_7_2724_295.0	AZ138	Baseline	InfoMeas1 Tubulin	1.5447684023186607
1918	Week7_34641_7_2724_365.0	AZ138	Baseline	InfoMeas1 Tubulin	0.8738787890241684
1919	Week7_34641_7_2798_117.0	AZ138	Baseline	InfoMeas1 Tubulin	1.3768934277388165
1920	Week7_34641_7_2798_191.0	AZ138	Baseline	InfoMeas1 Tubulin	2.5005701332975026
1921	Week7_34641_7_2800_364.0	AZ138	Baseline	InfoMeas1 Tubulin	0.8228877526988326
1922	Week7_34641_7_2837_480.0	AZ138	Baseline	InfoMeas1 Tubulin	1.8607064223476355
1923	Week7_34641_7_2838_341.0	AZ138	Baseline	InfoMeas1 Tubulin	2.9868823985264426
1924	Week7_34641_7_2839_265.0	AZ138	Baseline	InfoMeas1 Tubulin	0.5202049854445567
1925	Week7_34641_7_2839_307.0	AZ138	Baseline	InfoMeas1 Tubulin	0.58414900775395
1926	Week7_34641_7_2877_256.0	AZ138	Baseline	InfoMeas1 Tubulin	0.6890659064845598
1927	Week7_34641_7_2878_111.0	AZ138	Baseline	InfoMeas1 Tubulin	1.3659553373665374
1928	Week7_34641_7_2880_310.0	AZ138	Baseline	InfoMeas1 Tubulin	0.7351960226296396
1929	Week8_38341_8_2644_31.0	AZ138	Baseline	InfoMeas1 Tubulin	0.3919325426938998
1930	Week8_38341_8_2681_5.0	AZ138	Baseline	InfoMeas1 Tubulin	0.3279547552518414
1931	Week8_38341_8_2681_50.0	AZ138	Baseline	InfoMeas1 Tubulin	0.9218880567223788
1932	Week8_38341_8_2682_157.0	AZ138	Baseline	InfoMeas1 Tubulin	0.7006301585993996
1933	Week8_38341_8_2724_3.0	AZ138	Baseline	InfoMeas1 Tubulin	1.4937346826751634
1934	Week8_38341_8_2724_36.0	AZ138	Baseline	InfoMeas1 Tubulin	-0.00584623255812999
1935	Week8_38341_8_2797_95.0	AZ138	Baseline	InfoMeas1 Tubulin	0.16178908015059354
1936	Week8_38341_8_2798_45.0	AZ138	Baseline	InfoMeas1 Tubulin	1.0750850981704942
1937	Week8_38341_8_2798_58.0	AZ138	Baseline	InfoMeas1 Tubulin	-0.030025099489665537
1938	Week8_38341_8_2798_79.0	AZ138	Baseline	InfoMeas1 Tubulin	1.168678533112166
1939	Week8_38341_8_2799_117.0	AZ138	Baseline	InfoMeas1 Tubulin	-0.42113932400699483
1940	Week8_38341_8_2799_54.0	AZ138	Baseline	InfoMeas1 Tubulin	-0.37334052642533055
1941	Week8_38341_8_2799_99.0	AZ138	Baseline	InfoMeas1 Tubulin	-0.2447763710960652
1942	Week8_38341_8_2800_37.0	AZ138	Baseline	InfoMeas1 Tubulin	0.47042563701642737
1943	Week8_38341_8_2837_8.0	AZ138	Baseline	InfoMeas1 Tubulin	0.12249704929691346
1944	Week8_38341_8_2840_43.0	AZ138	Baseline	InfoMeas1 Tubulin	0.6035403149657197
1945	Week8_38341_8_2878_56.0	AZ138	Baseline	InfoMeas1 Tubulin	-0.5573858570045226
1946	Week8_38341_8_2879_66.0	AZ138	Baseline	InfoMeas1 Tubulin	-0.14740186486460571
1947	Week8_38341_8_2880_38.0	AZ138	Baseline	InfoMeas1 Tubulin	0.6298383291444405
1948	Week8_38341_8_2880_9.0	AZ138	Baseline	InfoMeas1 Tubulin	0.14363565752288765
1949	Week8_38342_8_2881_39.0	AZ138	Baseline	InfoMeas1 Tubulin	-0.6591891860631849
1950	Week8_38342_8_2882_44.0	AZ138	Baseline	InfoMeas1 Tubulin	0.15168998409776976
1951	Week8_38342_8_2962_2.0	AZ138	Baseline	InfoMeas1 Tubulin	0.20917484675864834
1952	Week8_38342_8_2963_23.0	AZ138	Baseline	InfoMeas1 Tubulin	0.8544553295434516
1953	Week8_38342_8_2963_50.0	AZ138	Baseline	InfoMeas1 Tubulin	0.05787093803650913
1954	Week8_38342_8_2963_67.0	AZ138	Baseline	InfoMeas1 Tubulin	1.3258030998973478
1955	Week8_38342_8_3037_24.0	AZ138	Baseline	InfoMeas1 Tubulin	0.6318916808342064
1956	Week8_38342_8_3039_102.0	AZ138	Baseline	InfoMeas1 Tubulin	-0.7073148718203677
1957	Week8_38342_8_3077_110.0	AZ138	Baseline	InfoMeas1 Tubulin	2.3557994056464526
1958	Week8_38342_8_3077_154.0	AZ138	Baseline	InfoMeas1 Tubulin	-0.024130548902211273
1959	Week8_38342_8_3078_43.0	AZ138	Baseline	InfoMeas1 Tubulin	0.564137455805987
1960	Week8_38342_8_3079_112.0	AZ138	Baseline	InfoMeas1 Tubulin	0.4860221233063843
1961	Week8_38342_8_3079_57.0	AZ138	Baseline	InfoMeas1 Tubulin	0.8364465494552034
1962	Week8_38342_8_3080_114.0	AZ138	Baseline	InfoMeas1 Tubulin	0.31133803018361367
1963	Week8_38342_8_3117_27.0	AZ138	Baseline	InfoMeas1 Tubulin	1.047643972940893
1964	Week8_38342_8_3119_31.0	AZ138	Baseline	InfoMeas1 Tubulin	0.12552382453528715
1965	Week8_38342_8_3119_69.0	AZ138	Baseline	InfoMeas1 Tubulin	0.37002218800530096
1966	Week8_38342_8_3120_55.0	AZ138	Baseline	InfoMeas1 Tubulin	0.30324229108238254
1967	Week8_38342_8_3120_74.0	AZ138	Baseline	InfoMeas1 Tubulin	0.40132981223881137
1968	Week10_40111_0_157_120.0	AZ138	IMPA	InfoMeas1 Tubulin	-0.27222504331342606
1969	Week10_40111_0_157_137.0	AZ138	IMPA	InfoMeas1 Tubulin	-0.5228200382670112
1970	Week10_40111_0_157_65.0	AZ138	IMPA	InfoMeas1 Tubulin	-0.20963854784838867
1971	Week10_40111_0_158_302.0	AZ138	IMPA	InfoMeas1 Tubulin	-0.1450787105082627
1972	Week10_40111_0_158_40.0	AZ138	IMPA	InfoMeas1 Tubulin	-0.3171005435057023
1973	Week10_40111_0_160_108.0	AZ138	IMPA	InfoMeas1 Tubulin	-0.5436279195883074
1974	Week10_40111_0_197_325.0	AZ138	IMPA	InfoMeas1 Tubulin	-1.367517196882154
1975	Week10_40111_0_1_245.0	AZ138	IMPA	InfoMeas1 Tubulin	-0.03900601573497442
1976	Week10_40111_0_237_392.0	AZ138	IMPA	InfoMeas1 Tubulin	-0.1445131982156851
1977	Week10_40111_0_237_403.0	AZ138	IMPA	InfoMeas1 Tubulin	-1.3754812135395433
1978	Week10_40111_0_238_24.0	AZ138	IMPA	InfoMeas1 Tubulin	-1.0759707073821703
1979	Week10_40111_0_239_194.0	AZ138	IMPA	InfoMeas1 Tubulin	-1.060148066358449
1980	Week10_40111_0_240_360.0	AZ138	IMPA	InfoMeas1 Tubulin	-0.9022330651989657
1981	Week10_40111_0_2_309.0	AZ138	IMPA	InfoMeas1 Tubulin	0.424477121936645
1982	Week10_40111_0_41_259.0	AZ138	IMPA	InfoMeas1 Tubulin	-0.8116134997836013
1983	Week10_40111_0_42_339.0	AZ138	IMPA	InfoMeas1 Tubulin	-0.06687139129802208
1984	Week10_40111_0_43_173.0	AZ138	IMPA	InfoMeas1 Tubulin	0.36287623672850977
1985	Week10_40111_0_43_33.0	AZ138	IMPA	InfoMeas1 Tubulin	-1.1876761854115474
1986	Week10_40111_0_4_372.0	AZ138	IMPA	InfoMeas1 Tubulin	-0.24078145453770405
1987	Week10_40111_0_81_19.0	AZ138	IMPA	InfoMeas1 Tubulin	-0.14191308616600842
1988	Week10_40111_0_81_447.0	AZ138	IMPA	InfoMeas1 Tubulin	-0.08378559085370677
1989	Week10_40111_0_82_185.0	AZ138	IMPA	InfoMeas1 Tubulin	-0.9858542048426086
1990	Week10_40111_0_82_259.0	AZ138	IMPA	InfoMeas1 Tubulin	0.0974206161985641
1991	Week10_40115_0_242_116.0	AZ138	IMPA	InfoMeas1 Tubulin	-1.4356237758894783
1992	Week10_40115_0_242_155.0	AZ138	IMPA	InfoMeas1 Tubulin	0.43202739383637584
1993	Week10_40115_0_242_187.0	AZ138	IMPA	InfoMeas1 Tubulin	0.4823551083024138
1994	Week10_40115_0_281_8.0	AZ138	IMPA	InfoMeas1 Tubulin	-1.6390355163277879
1995	Week10_40115_0_281_90.0	AZ138	IMPA	InfoMeas1 Tubulin	0.019664055351640654
1996	Week10_40115_0_282_270.0	AZ138	IMPA	InfoMeas1 Tubulin	-0.7401064508740989
1997	Week10_40115_0_321_210.0	AZ138	IMPA	InfoMeas1 Tubulin	0.6689518750203792
1998	Week10_40115_0_322_218.0	AZ138	IMPA	InfoMeas1 Tubulin	-0.720346860108727
[truncated: 12,481 more rows]
