# Supplementary material for: Predicting cell morphological responses to perturbations using generative modeling
Source: Nat Commun. 2025 Jan 8;16:505. doi: 10.1038/s41467-024-55707-8 (PMC11711326; doi:10.1038/s41467-024-55707-8)
Supplement: Supplementary file 4 — Source data [file 41467_2024_55707_MOESM4_ESM.zip › source_data/supplementary_figure_3b_az258.csv]

	ID	img_drug	Model	Feature name	Feature value
0	Week10_40111_0_157_120.0	AZ258	Baseline	MinFeretDiameter Nucleus	-0.9866770950156902
1	Week10_40111_0_157_137.0	AZ258	Baseline	MinFeretDiameter Nucleus	-0.5878429751695178
2	Week10_40111_0_157_65.0	AZ258	Baseline	MinFeretDiameter Nucleus	-0.8013607839666371
3	Week10_40111_0_158_302.0	AZ258	Baseline	MinFeretDiameter Nucleus	-0.817289075735862
4	Week10_40111_0_158_40.0	AZ258	Baseline	MinFeretDiameter Nucleus	-0.8630844353992735
5	Week10_40111_0_160_108.0	AZ258	Baseline	MinFeretDiameter Nucleus	-1.327623438826084
6	Week10_40111_0_197_325.0	AZ258	Baseline	MinFeretDiameter Nucleus	-0.9216764164411667
7	Week10_40111_0_1_245.0	AZ258	Baseline	MinFeretDiameter Nucleus	-1.2968276268921621
8	Week10_40111_0_237_392.0	AZ258	Baseline	MinFeretDiameter Nucleus	-0.9905742285960903
9	Week10_40111_0_237_403.0	AZ258	Baseline	MinFeretDiameter Nucleus	-0.23337289619471288
10	Week10_40111_0_238_24.0	AZ258	Baseline	MinFeretDiameter Nucleus	0.12426326572105127
11	Week10_40111_0_239_194.0	AZ258	Baseline	MinFeretDiameter Nucleus	-1.1323766019700054
12	Week10_40111_0_240_360.0	AZ258	Baseline	MinFeretDiameter Nucleus	-0.01606963299036014
13	Week10_40111_0_2_309.0	AZ258	Baseline	MinFeretDiameter Nucleus	-0.9274979887818005
14	Week10_40111_0_41_259.0	AZ258	Baseline	MinFeretDiameter Nucleus	-0.668383353373391
15	Week10_40111_0_42_339.0	AZ258	Baseline	MinFeretDiameter Nucleus	-0.8006026369876814
16	Week10_40111_0_43_173.0	AZ258	Baseline	MinFeretDiameter Nucleus	-1.2421764034155973
17	Week10_40111_0_43_33.0	AZ258	Baseline	MinFeretDiameter Nucleus	0.6058033530369269
18	Week10_40111_0_4_372.0	AZ258	Baseline	MinFeretDiameter Nucleus	-0.830702013516272
19	Week10_40111_0_81_19.0	AZ258	Baseline	MinFeretDiameter Nucleus	-1.2599654272829308
20	Week10_40111_0_81_447.0	AZ258	Baseline	MinFeretDiameter Nucleus	-1.184717381969161
21	Week10_40111_0_82_185.0	AZ258	Baseline	MinFeretDiameter Nucleus	-0.9181577611280781
22	Week10_40111_0_82_259.0	AZ258	Baseline	MinFeretDiameter Nucleus	-1.3324961716703065
23	Week10_40115_0_242_116.0	AZ258	Baseline	MinFeretDiameter Nucleus	-0.9422262321416988
24	Week10_40115_0_242_155.0	AZ258	Baseline	MinFeretDiameter Nucleus	-1.3502523117614142
25	Week10_40115_0_242_187.0	AZ258	Baseline	MinFeretDiameter Nucleus	-0.670013323789414
26	Week10_40115_0_281_8.0	AZ258	Baseline	MinFeretDiameter Nucleus	-0.1042380843093726
27	Week10_40115_0_281_90.0	AZ258	Baseline	MinFeretDiameter Nucleus	-1.3911748420419885
28	Week10_40115_0_282_270.0	AZ258	Baseline	MinFeretDiameter Nucleus	-0.11718511436079561
29	Week10_40115_0_321_210.0	AZ258	Baseline	MinFeretDiameter Nucleus	-1.2196786456984714
30	Week10_40115_0_322_218.0	AZ258	Baseline	MinFeretDiameter Nucleus	-0.11206508515621477
31	Week10_40115_0_324_72.0	AZ258	Baseline	MinFeretDiameter Nucleus	-0.8518555311226401
32	Week10_40115_0_400_124.0	AZ258	Baseline	MinFeretDiameter Nucleus	-0.9064565438776863
33	Week10_40115_0_400_158.0	AZ258	Baseline	MinFeretDiameter Nucleus	-0.4412091764717147
34	Week10_40115_0_438_223.0	AZ258	Baseline	MinFeretDiameter Nucleus	-0.3867629520048496
35	Week10_40115_0_439_162.0	AZ258	Baseline	MinFeretDiameter Nucleus	-1.3031542494677157
36	Week10_40115_0_439_20.0	AZ258	Baseline	MinFeretDiameter Nucleus	-1.1421930129909643
37	Week10_40115_0_477_281.0	AZ258	Baseline	MinFeretDiameter Nucleus	-1.0977559505800172
38	Week10_40115_0_477_63.0	AZ258	Baseline	MinFeretDiameter Nucleus	-1.4435290452178768
39	Week10_40115_0_478_140.0	AZ258	Baseline	MinFeretDiameter Nucleus	-0.7132344827842028
40	Week10_40115_0_478_33.0	AZ258	Baseline	MinFeretDiameter Nucleus	-1.0581990700969524
41	Week10_40115_0_479_163.0	AZ258	Baseline	MinFeretDiameter Nucleus	0.0769576511101155
42	Week10_40119_0_482_25.0	AZ258	Baseline	MinFeretDiameter Nucleus	-0.09114002261317895
43	Week10_40119_0_483_159.0	AZ258	Baseline	MinFeretDiameter Nucleus	-0.9639517962542552
44	Week10_40119_0_483_331.0	AZ258	Baseline	MinFeretDiameter Nucleus	-1.3908425517340401
45	Week10_40119_0_522_260.0	AZ258	Baseline	MinFeretDiameter Nucleus	-0.7089316544842222
46	Week10_40119_0_522_263.0	AZ258	Baseline	MinFeretDiameter Nucleus	-0.6578512189332058
47	Week10_40119_0_523_155.0	AZ258	Baseline	MinFeretDiameter Nucleus	0.014637414422774811
48	Week10_40119_0_523_232.0	AZ258	Baseline	MinFeretDiameter Nucleus	-0.9422262321416988
49	Week10_40119_0_562_193.0	AZ258	Baseline	MinFeretDiameter Nucleus	-1.6302702796214967
50	Week10_40119_0_563_127.0	AZ258	Baseline	MinFeretDiameter Nucleus	-0.5200741392376934
51	Week10_40119_0_564_133.0	AZ258	Baseline	MinFeretDiameter Nucleus	-0.25229948302434946
52	Week10_40119_0_564_262.0	AZ258	Baseline	MinFeretDiameter Nucleus	-1.0088818257581207
53	Week10_40119_0_640_143.0	AZ258	Baseline	MinFeretDiameter Nucleus	-0.4599534077405288
54	Week10_40119_0_677_207.0	AZ258	Baseline	MinFeretDiameter Nucleus	-0.7588159454069198
55	Week10_40119_0_678_185.0	AZ258	Baseline	MinFeretDiameter Nucleus	-0.9937942184158068
56	Week10_40119_0_678_619.0	AZ258	Baseline	MinFeretDiameter Nucleus	-0.5548238004609466
57	Week10_40119_0_679_254.0	AZ258	Baseline	MinFeretDiameter Nucleus	-0.4671251390231388
58	Week10_40119_0_717_33.0	AZ258	Baseline	MinFeretDiameter Nucleus	0.1776275078558644
59	Week1_22123_1_157_191.0	AZ258	Baseline	MinFeretDiameter Nucleus	-1.029304600637949
60	Week1_22123_1_159_39.0	AZ258	Baseline	MinFeretDiameter Nucleus	0.4348010083583929
61	Week1_22123_1_159_70.0	AZ258	Baseline	MinFeretDiameter Nucleus	-1.0977559505800172
62	Week1_22123_1_197_59.0	AZ258	Baseline	MinFeretDiameter Nucleus	-0.8323623312244743
63	Week1_22123_1_198_110.0	AZ258	Baseline	MinFeretDiameter Nucleus	-1.0088818257581207
64	Week1_22123_1_1_27.0	AZ258	Baseline	MinFeretDiameter Nucleus	-0.9515709016634105
65	Week1_22123_1_237_8.0	AZ258	Baseline	MinFeretDiameter Nucleus	-1.2155240263070963
66	Week1_22123_1_238_29.0	AZ258	Baseline	MinFeretDiameter Nucleus	0.5908524210360044
67	Week1_22123_1_240_166.0	AZ258	Baseline	MinFeretDiameter Nucleus	-1.1421930129909643
68	Week1_22123_1_2_18.0	AZ258	Baseline	MinFeretDiameter Nucleus	-0.4697765373328235
69	Week1_22123_1_43_264.0	AZ258	Baseline	MinFeretDiameter Nucleus	-1.2759397068582936
70	Week1_22123_1_83_164.0	AZ258	Baseline	MinFeretDiameter Nucleus	-0.8516304623607553
71	Week1_22123_1_84_163.0	AZ258	Baseline	MinFeretDiameter Nucleus	-0.9663180743198284
72	Week1_22141_1_241_199.0	AZ258	Baseline	MinFeretDiameter Nucleus	-0.22169925425966647
73	Week1_22141_1_241_226.0	AZ258	Baseline	MinFeretDiameter Nucleus	-1.0502578985599154
74	Week1_22141_1_241_234.0	AZ258	Baseline	MinFeretDiameter Nucleus	-1.528258393243939
75	Week1_22141_1_241_78.0	AZ258	Baseline	MinFeretDiameter Nucleus	-0.9742113721442296
76	Week1_22141_1_241_81.0	AZ258	Baseline	MinFeretDiameter Nucleus	-1.0530713747212768
77	Week1_22141_1_243_24.0	AZ258	Baseline	MinFeretDiameter Nucleus	0.02942331860209619
78	Week1_22141_1_243_35.0	AZ258	Baseline	MinFeretDiameter Nucleus	-0.32377298082581457
79	Week1_22141_1_244_64.0	AZ258	Baseline	MinFeretDiameter Nucleus	-1.1421930129909643
80	Week1_22141_1_282_114.0	AZ258	Baseline	MinFeretDiameter Nucleus	0.25757445295389503
81	Week1_22141_1_282_242.0	AZ258	Baseline	MinFeretDiameter Nucleus	-0.4424430565060816
82	Week1_22141_1_282_49.0	AZ258	Baseline	MinFeretDiameter Nucleus	-0.8077191575922708
83	Week1_22141_1_282_82.0	AZ258	Baseline	MinFeretDiameter Nucleus	-0.8456159123209227
84	Week1_22141_1_283_45.0	AZ258	Baseline	MinFeretDiameter Nucleus	-0.05752065841117204
85	Week1_22141_1_321_164.0	AZ258	Baseline	MinFeretDiameter Nucleus	0.31114005792728283
86	Week1_22141_1_321_28.0	AZ258	Baseline	MinFeretDiameter Nucleus	-0.808915044908855
87	Week1_22141_1_321_68.0	AZ258	Baseline	MinFeretDiameter Nucleus	-0.6756038576760113
88	Week1_22141_1_324_54.0	AZ258	Baseline	MinFeretDiameter Nucleus	-0.15607005407999686
89	Week1_22141_1_397_141.0	AZ258	Baseline	MinFeretDiameter Nucleus	0.030153931955946647
90	Week1_22141_1_398_18.0	AZ258	Baseline	MinFeretDiameter Nucleus	0.7241636082688482
91	Week1_22141_1_399_246.0	AZ258	Baseline	MinFeretDiameter Nucleus	-1.253285669018334
92	Week1_22141_1_480_98.0	AZ258	Baseline	MinFeretDiameter Nucleus	0.24424333423061045
93	Week1_22161_1_481_13.0	AZ258	Baseline	MinFeretDiameter Nucleus	-1.2896348417506749
94	Week1_22161_1_481_15.0	AZ258	Baseline	MinFeretDiameter Nucleus	-0.8944481789401635
95	Week1_22161_1_482_11.0	AZ258	Baseline	MinFeretDiameter Nucleus	-0.7389289828330293
96	Week1_22161_1_482_262.0	AZ258	Baseline	MinFeretDiameter Nucleus	0.8872648413865297
97	Week1_22161_1_484_109.0	AZ258	Baseline	MinFeretDiameter Nucleus	-0.34512754500245885
98	Week1_22161_1_484_46.0	AZ258	Baseline	MinFeretDiameter Nucleus	-0.808915044908855
99	Week1_22161_1_521_122.0	AZ258	Baseline	MinFeretDiameter Nucleus	-0.842146623012483
100	Week1_22161_1_521_126.0	AZ258	Baseline	MinFeretDiameter Nucleus	-1.194110251565934
101	Week1_22161_1_522_124.0	AZ258	Baseline	MinFeretDiameter Nucleus	-0.07570351512821437
102	Week1_22161_1_522_157.0	AZ258	Baseline	MinFeretDiameter Nucleus	-0.8260098100220951
103	Week1_22161_1_523_131.0	AZ258	Baseline	MinFeretDiameter Nucleus	-0.588229368885205
104	Week1_22161_1_524_16.0	AZ258	Baseline	MinFeretDiameter Nucleus	0.19843083623660762
105	Week1_22161_1_562_164.0	AZ258	Baseline	MinFeretDiameter Nucleus	-0.26677086422223456
106	Week1_22161_1_562_45.0	AZ258	Baseline	MinFeretDiameter Nucleus	-0.7105986737329119
107	Week1_22161_1_637_101.0	AZ258	Baseline	MinFeretDiameter Nucleus	0.6033578191970036
108	Week1_22161_1_637_75.0	AZ258	Baseline	MinFeretDiameter Nucleus	-0.14235910874463625
109	Week1_22161_1_639_182.0	AZ258	Baseline	MinFeretDiameter Nucleus	0.8574747955016919
110	Week1_22161_1_639_65.0	AZ258	Baseline	MinFeretDiameter Nucleus	-0.9061642453798154
111	Week1_22161_1_640_12.0	AZ258	Baseline	MinFeretDiameter Nucleus	-0.4506196886442489
112	Week1_22161_1_640_130.0	AZ258	Baseline	MinFeretDiameter Nucleus	-1.199414437543054
113	Week1_22161_1_678_22.0	AZ258	Baseline	MinFeretDiameter Nucleus	-1.308831997032019
114	Week1_22161_1_718_57.0	AZ258	Baseline	MinFeretDiameter Nucleus	-0.2415549204401562
115	Week1_22361_1_2881_125.0	AZ258	Baseline	MinFeretDiameter Nucleus	-0.21376495852704103
116	Week1_22361_1_2882_108.0	AZ258	Baseline	MinFeretDiameter Nucleus	-0.6362869975310308
117	Week1_22361_1_2882_176.0	AZ258	Baseline	MinFeretDiameter Nucleus	-1.0010824975496952
118	Week1_22361_1_2882_77.0	AZ258	Baseline	MinFeretDiameter Nucleus	-0.8548961814867174
119	Week1_22361_1_2883_15.0	AZ258	Baseline	MinFeretDiameter Nucleus	-1.3170917822056347
120	Week1_22361_1_2883_233.0	AZ258	Baseline	MinFeretDiameter Nucleus	-0.923824765908568
121	Week1_22361_1_2883_256.0	AZ258	Baseline	MinFeretDiameter Nucleus	-0.9078254600465849
122	Week1_22361_1_2883_263.0	AZ258	Baseline	MinFeretDiameter Nucleus	-0.03219495089375681
123	Week1_22361_1_2921_111.0	AZ258	Baseline	MinFeretDiameter Nucleus	-0.34232588959390187
124	Week1_22361_1_2921_196.0	AZ258	Baseline	MinFeretDiameter Nucleus	-0.6665709732095799
125	Week1_22361_1_2921_72.0	AZ258	Baseline	MinFeretDiameter Nucleus	0.03482103953801672
126	Week1_22361_1_2923_195.0	AZ258	Baseline	MinFeretDiameter Nucleus	0.32178451273039355
127	Week1_22361_1_2923_32.0	AZ258	Baseline	MinFeretDiameter Nucleus	-0.3056894132319651
128	Week1_22361_1_2963_210.0	AZ258	Baseline	MinFeretDiameter Nucleus	0.24303164969185675
129	Week1_22361_1_2964_200.0	AZ258	Baseline	MinFeretDiameter Nucleus	-0.9100404129356097
130	Week1_22361_1_2964_81.0	AZ258	Baseline	MinFeretDiameter Nucleus	-0.6247580564729065
131	Week1_22361_1_2964_92.0	AZ258	Baseline	MinFeretDiameter Nucleus	0.47390574449181805
132	Week1_22361_1_3037_100.0	AZ258	Baseline	MinFeretDiameter Nucleus	0.11472405466190558
133	Week1_22361_1_3038_111.0	AZ258	Baseline	MinFeretDiameter Nucleus	0.05760767210462939
134	Week1_22361_1_3039_32.0	AZ258	Baseline	MinFeretDiameter Nucleus	-0.6756038576760113
135	Week1_22361_1_3080_193.0	AZ258	Baseline	MinFeretDiameter Nucleus	-1.323494272919192
136	Week1_22361_1_3117_163.0	AZ258	Baseline	MinFeretDiameter Nucleus	-0.9761270936608446
137	Week1_22361_1_3118_86.0	AZ258	Baseline	MinFeretDiameter Nucleus	-0.816273205287469
138	Week1_22361_1_3120_123.0	AZ258	Baseline	MinFeretDiameter Nucleus	-1.1530171866350576
139	Week1_22361_1_3120_206.0	AZ258	Baseline	MinFeretDiameter Nucleus	-0.6795281726253957
140	Week1_22381_1_3122_144.0	AZ258	Baseline	MinFeretDiameter Nucleus	-0.6808497975259677
141	Week1_22381_1_3122_34.0	AZ258	Baseline	MinFeretDiameter Nucleus	0.22734859210368763
142	Week1_22381_1_3123_46.0	AZ258	Baseline	MinFeretDiameter Nucleus	-0.8792679348438576
143	Week1_22381_1_3124_101.0	AZ258	Baseline	MinFeretDiameter Nucleus	-0.9057720857932381
144	Week1_22381_1_3161_51.0	AZ258	Baseline	MinFeretDiameter Nucleus	-1.5501339043342295
145	Week1_22381_1_3163_61.0	AZ258	Baseline	MinFeretDiameter Nucleus	-0.20901470236105812
146	Week1_22381_1_3163_73.0	AZ258	Baseline	MinFeretDiameter Nucleus	-0.653305976597554
147	Week1_22381_1_3201_42.0	AZ258	Baseline	MinFeretDiameter Nucleus	0.45754123380316064
148	Week1_22381_1_3202_76.0	AZ258	Baseline	MinFeretDiameter Nucleus	-0.6014362871604549
149	Week1_22381_1_3278_115.0	AZ258	Baseline	MinFeretDiameter Nucleus	-0.8361424323720016
150	Week1_22381_1_3278_195.0	AZ258	Baseline	MinFeretDiameter Nucleus	-0.9233273681642428
151	Week1_22381_1_3280_133.0	AZ258	Baseline	MinFeretDiameter Nucleus	-0.35156744590488337
152	Week1_22381_1_3317_234.0	AZ258	Baseline	MinFeretDiameter Nucleus	-0.4347565242907262
153	Week1_22381_1_3358_179.0	AZ258	Baseline	MinFeretDiameter Nucleus	-0.06580284666230522
154	Week1_22381_1_3358_231.0	AZ258	Baseline	MinFeretDiameter Nucleus	-0.20981271246836078
155	Week1_22381_1_3358_262.0	AZ258	Baseline	MinFeretDiameter Nucleus	-0.6560957931898194
156	Week1_22381_1_3359_201.0	AZ258	Baseline	MinFeretDiameter Nucleus	-0.7865832172081122
157	Week1_22381_1_3359_239.0	AZ258	Baseline	MinFeretDiameter Nucleus	-0.4844351708358743
158	Week1_22401_1_3362_169.0	AZ258	Baseline	MinFeretDiameter Nucleus	0.38154097066502707
159	Week1_22401_1_3401_157.0	AZ258	Baseline	MinFeretDiameter Nucleus	-0.9200077009362246
160	Week1_22401_1_3401_90.0	AZ258	Baseline	MinFeretDiameter Nucleus	-0.5645112016486421
161	Week1_22401_1_3404_245.0	AZ258	Baseline	MinFeretDiameter Nucleus	-1.2921410178461754
162	Week1_22401_1_3404_86.0	AZ258	Baseline	MinFeretDiameter Nucleus	-0.8311335761143296
163	Week1_22401_1_3442_199.0	AZ258	Baseline	MinFeretDiameter Nucleus	-0.6892349547207656
164	Week1_22401_1_3443_181.0	AZ258	Baseline	MinFeretDiameter Nucleus	-0.27447440866089573
165	Week1_22401_1_3443_242.0	AZ258	Baseline	MinFeretDiameter Nucleus	0.0509605133159792
166	Week1_22401_1_3443_88.0	AZ258	Baseline	MinFeretDiameter Nucleus	0.02974440890175924
167	Week1_22401_1_3444_142.0	AZ258	Baseline	MinFeretDiameter Nucleus	-0.24313685457856835
168	Week1_22401_1_3444_68.0	AZ258	Baseline	MinFeretDiameter Nucleus	-1.3685497050066686
169	Week1_22401_1_3517_82.0	AZ258	Baseline	MinFeretDiameter Nucleus	-1.0977559505800172
170	Week1_22401_1_3517_91.0	AZ258	Baseline	MinFeretDiameter Nucleus	-0.7500807887192414
171	Week1_22401_1_3520_76.0	AZ258	Baseline	MinFeretDiameter Nucleus	-0.6533853264705372
172	Week1_22401_1_3557_41.0	AZ258	Baseline	MinFeretDiameter Nucleus	-0.3683073767379803
173	Week1_22401_1_3559_43.0	AZ258	Baseline	MinFeretDiameter Nucleus	-1.0977559505800172
174	Week1_22401_1_3559_67.0	AZ258	Baseline	MinFeretDiameter Nucleus	-0.9798568572498904
175	Week1_22401_1_3560_182.0	AZ258	Baseline	MinFeretDiameter Nucleus	0.3242300465703169
176	Week1_22401_1_3598_231.0	AZ258	Baseline	MinFeretDiameter Nucleus	-1.1088652161827535
177	Week1_22401_1_3598_69.0	AZ258	Baseline	MinFeretDiameter Nucleus	0.11773040224803086
178	Week2_24121_2_157_50.0	AZ258	Baseline	MinFeretDiameter Nucleus	-0.22047657097830894
179	Week2_24121_2_197_7.0	AZ258	Baseline	MinFeretDiameter Nucleus	0.7241636082688482
180	Week2_24121_2_238_180.0	AZ258	Baseline	MinFeretDiameter Nucleus	-1.586555850762412
181	Week2_24121_2_238_80.0	AZ258	Baseline	MinFeretDiameter Nucleus	-1.119259164927555
182	Week2_24121_2_239_109.0	AZ258	Baseline	MinFeretDiameter Nucleus	-0.2361049619532988
183	Week2_24121_2_41_63.0	AZ258	Baseline	MinFeretDiameter Nucleus	-0.7880046186865092
184	Week2_24121_2_43_118.0	AZ258	Baseline	MinFeretDiameter Nucleus	-1.1494186873592078
185	Week2_24121_2_44_33.0	AZ258	Baseline	MinFeretDiameter Nucleus	-1.34215979384023
186	Week2_24121_2_81_116.0	AZ258	Baseline	MinFeretDiameter Nucleus	-1.1347021176037595
187	Week2_24121_2_82_2.0	AZ258	Baseline	MinFeretDiameter Nucleus	0.8105802228704534
188	Week2_24141_2_241_150.0	AZ258	Baseline	MinFeretDiameter Nucleus	-0.42550105355755496
189	Week2_24141_2_241_7.0	AZ258	Baseline	MinFeretDiameter Nucleus	-0.9535673041426395
190	Week2_24141_2_282_84.0	AZ258	Baseline	MinFeretDiameter Nucleus	-1.0011294906465313
191	Week2_24141_2_283_150.0	AZ258	Baseline	MinFeretDiameter Nucleus	-0.03887634224354477
192	Week2_24141_2_321_74.0	AZ258	Baseline	MinFeretDiameter Nucleus	0.45754123380316064
193	Week2_24141_2_324_157.0	AZ258	Baseline	MinFeretDiameter Nucleus	0.056458266867466446
194	Week2_24141_2_398_128.0	AZ258	Baseline	MinFeretDiameter Nucleus	0.9048454673708265
195	Week2_24141_2_398_59.0	AZ258	Baseline	MinFeretDiameter Nucleus	-0.5186435055218226
196	Week2_24141_2_438_95.0	AZ258	Baseline	MinFeretDiameter Nucleus	-0.681731705294517
197	Week2_24141_2_439_142.0	AZ258	Baseline	MinFeretDiameter Nucleus	-0.6756038576760113
198	Week2_24141_2_477_152.0	AZ258	Baseline	MinFeretDiameter Nucleus	-0.5604734554571682
199	Week2_24141_2_477_32.0	AZ258	Baseline	MinFeretDiameter Nucleus	-0.2979488783639381
200	Week2_24141_2_478_16.0	AZ258	Baseline	MinFeretDiameter Nucleus	-0.2813481929077178
201	Week2_24141_2_478_22.0	AZ258	Baseline	MinFeretDiameter Nucleus	-1.144697781106883
202	Week2_24141_2_478_91.0	AZ258	Baseline	MinFeretDiameter Nucleus	-0.47820272860306673
203	Week2_24141_2_480_79.0	AZ258	Baseline	MinFeretDiameter Nucleus	-0.9716356193790281
204	Week2_24161_2_483_33.0	AZ258	Baseline	MinFeretDiameter Nucleus	-0.5645112016486421
205	Week2_24161_2_522_106.0	AZ258	Baseline	MinFeretDiameter Nucleus	-1.0088818257581207
206	Week2_24161_2_522_74.0	AZ258	Baseline	MinFeretDiameter Nucleus	0.45754123380316064
207	Week2_24161_2_522_90.0	AZ258	Baseline	MinFeretDiameter Nucleus	-0.013642271986502013
208	Week2_24161_2_523_15.0	AZ258	Baseline	MinFeretDiameter Nucleus	-0.5116722593308564
209	Week2_24161_2_562_23.0	AZ258	Baseline	MinFeretDiameter Nucleus	-0.10961955131629142
210	Week2_24161_2_564_44.0	AZ258	Baseline	MinFeretDiameter Nucleus	-0.5571750842912985
211	Week2_24161_2_638_11.0	AZ258	Baseline	MinFeretDiameter Nucleus	-0.3166783961846421
212	Week2_24161_2_638_58.0	AZ258	Baseline	MinFeretDiameter Nucleus	-0.06573622712759936
213	Week2_24161_2_639_134.0	AZ258	Baseline	MinFeretDiameter Nucleus	-0.2885665489205976
214	Week2_24161_2_677_11.0	AZ258	Baseline	MinFeretDiameter Nucleus	0.8144683668066145
215	Week2_24161_2_677_18.0	AZ258	Baseline	MinFeretDiameter Nucleus	-0.6089482640595894
216	Week2_24161_2_678_140.0	AZ258	Baseline	MinFeretDiameter Nucleus	-0.6183167801132936
217	Week2_24161_2_679_32.0	AZ258	Baseline	MinFeretDiameter Nucleus	0.5277844893693331
218	Week2_24161_2_680_133.0	AZ258	Baseline	MinFeretDiameter Nucleus	0.9991107118711987
219	Week2_24161_2_717_83.0	AZ258	Baseline	MinFeretDiameter Nucleus	0.5908524210360044
220	Week2_24161_2_718_45.0	AZ258	Baseline	MinFeretDiameter Nucleus	0.45754123380316064
221	Week2_24161_2_718_60.0	AZ258	Baseline	MinFeretDiameter Nucleus	0.007172065569321624
222	Week2_24161_2_719_104.0	AZ258	Baseline	MinFeretDiameter Nucleus	0.21597659711842437
223	Week2_24161_2_720_124.0	AZ258	Baseline	MinFeretDiameter Nucleus	0.5908524210360044
224	Week2_24161_2_720_172.0	AZ258	Baseline	MinFeretDiameter Nucleus	-0.13149751951469882
225	Week2_24161_2_720_9.0	AZ258	Baseline	MinFeretDiameter Nucleus	0.032051648876932654
226	Week3_25421_3_157_167.0	AZ258	Baseline	MinFeretDiameter Nucleus	-0.1981672022664936
227	Week3_25421_3_158_168.0	AZ258	Baseline	MinFeretDiameter Nucleus	-0.808915044908855
228	Week3_25421_3_160_297.0	AZ258	Baseline	MinFeretDiameter Nucleus	-0.3684259432828143
229	Week3_25421_3_1_123.0	AZ258	Baseline	MinFeretDiameter Nucleus	-0.7731344351418296
230	Week3_25421_3_200_162.0	AZ258	Baseline	MinFeretDiameter Nucleus	-0.8781868484915335
231	Week3_25421_3_200_35.0	AZ258	Baseline	MinFeretDiameter Nucleus	-0.2433533556536382
232	Week3_25421_3_240_126.0	AZ258	Baseline	MinFeretDiameter Nucleus	-0.555623789166452
233	Week3_25421_3_240_223.0	AZ258	Baseline	MinFeretDiameter Nucleus	-1.0591607395405993
234	Week3_25421_3_2_107.0	AZ258	Baseline	MinFeretDiameter Nucleus	-0.48250597264243217
235	Week3_25421_3_2_24.0	AZ258	Baseline	MinFeretDiameter Nucleus	-0.8049871860198312
236	Week3_25421_3_41_45.0	AZ258	Baseline	MinFeretDiameter Nucleus	-1.2088486066073862
237	Week3_25421_3_42_171.0	AZ258	Baseline	MinFeretDiameter Nucleus	-0.9548532740194846
238	Week3_25421_3_4_106.0	AZ258	Baseline	MinFeretDiameter Nucleus	-1.2619530431652697
239	Week3_25421_3_4_114.0	AZ258	Baseline	MinFeretDiameter Nucleus	-1.1203351733312361
240	Week3_25421_3_4_184.0	AZ258	Baseline	MinFeretDiameter Nucleus	-0.40898148321032374
241	Week3_25421_3_81_119.0	AZ258	Baseline	MinFeretDiameter Nucleus	-0.8991272271261616
242	Week3_25421_3_81_93.0	AZ258	Baseline	MinFeretDiameter Nucleus	-0.8614392453179059
243	Week3_25421_3_82_26.0	AZ258	Baseline	MinFeretDiameter Nucleus	-1.3388703610301442
244	Week3_25421_3_83_28.0	AZ258	Baseline	MinFeretDiameter Nucleus	-0.5881149918042489
245	Week3_25441_3_241_93.0	AZ258	Baseline	MinFeretDiameter Nucleus	-0.4105055840806222
246	Week3_25441_3_242_260.0	AZ258	Baseline	MinFeretDiameter Nucleus	-0.07770373817395285
247	Week3_25441_3_243_36.0	AZ258	Baseline	MinFeretDiameter Nucleus	-0.9710333858882414
248	Week3_25441_3_243_9.0	AZ258	Baseline	MinFeretDiameter Nucleus	1.65815691051494
249	Week3_25441_3_281_195.0	AZ258	Baseline	MinFeretDiameter Nucleus	0.18989909499995286
250	Week3_25441_3_282_6.0	AZ258	Baseline	MinFeretDiameter Nucleus	0.8418321206480754
251	Week3_25441_3_283_183.0	AZ258	Baseline	MinFeretDiameter Nucleus	0.14442927550546814
252	Week3_25441_3_283_213.0	AZ258	Baseline	MinFeretDiameter Nucleus	-0.8364222729621564
253	Week3_25441_3_321_116.0	AZ258	Baseline	MinFeretDiameter Nucleus	-0.40898148321032374
254	Week3_25441_3_321_16.0	AZ258	Baseline	MinFeretDiameter Nucleus	-0.2034373829789905
255	Week3_25441_3_322_5.0	AZ258	Baseline	MinFeretDiameter Nucleus	-1.2755042002238082
256	Week3_25441_3_322_96.0	AZ258	Baseline	MinFeretDiameter Nucleus	-0.8746236602924111
257	Week3_25441_3_323_137.0	AZ258	Baseline	MinFeretDiameter Nucleus	-0.531100008383103
258	Week3_25441_3_323_155.0	AZ258	Baseline	MinFeretDiameter Nucleus	-0.07149014915914574
259	Week3_25441_3_324_198.0	AZ258	Baseline	MinFeretDiameter Nucleus	-0.7773584213542436
260	Week3_25441_3_324_71.0	AZ258	Baseline	MinFeretDiameter Nucleus	-0.9422262321416988
261	Week3_25441_3_324_92.0	AZ258	Baseline	MinFeretDiameter Nucleus	0.8096184454773009
262	Week3_25441_3_397_107.0	AZ258	Baseline	MinFeretDiameter Nucleus	-0.8311335761143296
263	Week3_25441_3_397_200.0	AZ258	Baseline	MinFeretDiameter Nucleus	-0.6176096461958868
264	Week3_25441_3_397_25.0	AZ258	Baseline	MinFeretDiameter Nucleus	0.45754123380316064
265	Week3_25441_3_398_15.0	AZ258	Baseline	MinFeretDiameter Nucleus	-1.1823597822046013
266	Week3_25441_3_437_58.0	AZ258	Baseline	MinFeretDiameter Nucleus	-0.586294465252835
267	Week3_25441_3_438_80.0	AZ258	Baseline	MinFeretDiameter Nucleus	-0.32060271113402655
268	Week3_25441_3_439_77.0	AZ258	Baseline	MinFeretDiameter Nucleus	-0.3642212635280175
269	Week3_25441_3_478_213.0	AZ258	Baseline	MinFeretDiameter Nucleus	-0.7466703573347678
270	Week3_25441_3_479_247.0	AZ258	Baseline	MinFeretDiameter Nucleus	-0.5548397658149354
271	Week3_25441_3_480_140.0	AZ258	Baseline	MinFeretDiameter Nucleus	0.8574747955016919
272	Week3_25461_3_482_257.0	AZ258	Baseline	MinFeretDiameter Nucleus	0.1048196442277991
273	Week3_25461_3_483_99.0	AZ258	Baseline	MinFeretDiameter Nucleus	1.250387113195511
274	Week3_25461_3_521_103.0	AZ258	Baseline	MinFeretDiameter Nucleus	-1.0777163255279905
275	Week3_25461_3_521_244.0	AZ258	Baseline	MinFeretDiameter Nucleus	-0.21976709931025634
276	Week3_25461_3_521_30.0	AZ258	Baseline	MinFeretDiameter Nucleus	-1.1424803643002543
277	Week3_25461_3_522_260.0	AZ258	Baseline	MinFeretDiameter Nucleus	-0.6921234280232424
278	Week3_25461_3_524_133.0	AZ258	Baseline	MinFeretDiameter Nucleus	-1.0012720922736469
279	Week3_25461_3_561_11.0	AZ258	Baseline	MinFeretDiameter Nucleus	-0.8336696615946912
280	Week3_25461_3_561_36.0	AZ258	Baseline	MinFeretDiameter Nucleus	-0.1674582828246761
281	Week3_25461_3_561_70.0	AZ258	Baseline	MinFeretDiameter Nucleus	-1.3077770076824218
282	Week3_25461_3_562_157.0	AZ258	Baseline	MinFeretDiameter Nucleus	-0.1756869055528472
283	Week3_25461_3_564_131.0	AZ258	Baseline	MinFeretDiameter Nucleus	0.4612293659751192
284	Week3_25461_3_564_172.0	AZ258	Baseline	MinFeretDiameter Nucleus	0.2506432857206583
285	Week3_25461_3_637_165.0	AZ258	Baseline	MinFeretDiameter Nucleus	-0.2211980320778515
286	Week3_25461_3_637_208.0	AZ258	Baseline	MinFeretDiameter Nucleus	-0.47563707682674566
287	Week3_25461_3_637_298.0	AZ258	Baseline	MinFeretDiameter Nucleus	-0.5035436648976004
288	Week3_25461_3_639_244.0	AZ258	Baseline	MinFeretDiameter Nucleus	-0.5434544608043809
289	Week3_25461_3_640_27.0	AZ258	Baseline	MinFeretDiameter Nucleus	-1.4338371109310173
290	Week3_25461_3_640_92.0	AZ258	Baseline	MinFeretDiameter Nucleus	-1.115760656591828
291	Week3_25461_3_677_14.0	AZ258	Baseline	MinFeretDiameter Nucleus	-0.43716583671285697
292	Week3_25461_3_677_263.0	AZ258	Baseline	MinFeretDiameter Nucleus	-0.4078879837095356
293	Week3_25461_3_677_41.0	AZ258	Baseline	MinFeretDiameter Nucleus	0.609999485375356
294	Week3_25461_3_678_227.0	AZ258	Baseline	MinFeretDiameter Nucleus	-0.5876670334786295
295	Week3_25461_3_679_149.0	AZ258	Baseline	MinFeretDiameter Nucleus	-1.2480829727906007
296	Week3_25461_3_679_22.0	AZ258	Baseline	MinFeretDiameter Nucleus	-0.875570638525277
297	Week3_25461_3_679_9.0	AZ258	Baseline	MinFeretDiameter Nucleus	-1.0533188881690685
298	Week3_25461_3_717_329.0	AZ258	Baseline	MinFeretDiameter Nucleus	-1.3214408986658457
299	Week3_25461_3_718_31.0	AZ258	Baseline	MinFeretDiameter Nucleus	-0.45542399205939404
300	Week3_25461_3_720_150.0	AZ258	Baseline	MinFeretDiameter Nucleus	-0.5645112016486421
301	Week3_25681_3_2881_202.0	AZ258	Baseline	MinFeretDiameter Nucleus	-1.0552106837867357
302	Week3_25681_3_2884_96.0	AZ258	Baseline	MinFeretDiameter Nucleus	-0.2445643522898168
303	Week3_25681_3_2921_204.0	AZ258	Baseline	MinFeretDiameter Nucleus	-0.2802486634184286
304	Week3_25681_3_2922_195.0	AZ258	Baseline	MinFeretDiameter Nucleus	0.46270965757694993
305	Week3_25681_3_2923_153.0	AZ258	Baseline	MinFeretDiameter Nucleus	-1.2390500538753475
306	Week3_25681_3_2924_112.0	AZ258	Baseline	MinFeretDiameter Nucleus	-0.5656847008713382
307	Week3_25681_3_2961_114.0	AZ258	Baseline	MinFeretDiameter Nucleus	-0.2792424805896213
308	Week3_25681_3_2961_19.0	AZ258	Baseline	MinFeretDiameter Nucleus	-0.04667854661998402
309	Week3_25681_3_2961_22.0	AZ258	Baseline	MinFeretDiameter Nucleus	-0.44395747818587145
310	Week3_25681_3_2961_223.0	AZ258	Baseline	MinFeretDiameter Nucleus	-1.2210078989192727
311	Week3_25681_3_2961_296.0	AZ258	Baseline	MinFeretDiameter Nucleus	-0.7983398365645531
312	Week3_25681_3_2964_52.0	AZ258	Baseline	MinFeretDiameter Nucleus	-0.5756204672513785
313	Week3_25681_3_3037_104.0	AZ258	Baseline	MinFeretDiameter Nucleus	-0.15736234876569632
314	Week3_25681_3_3037_261.0	AZ258	Baseline	MinFeretDiameter Nucleus	0.19091885933747316
315	Week3_25681_3_3037_65.0	AZ258	Baseline	MinFeretDiameter Nucleus	-0.20901470236105812
316	Week3_25681_3_3038_61.0	AZ258	Baseline	MinFeretDiameter Nucleus	-0.1532431693321409
317	Week3_25681_3_3039_53.0	AZ258	Baseline	MinFeretDiameter Nucleus	-0.8455781890262838
318	Week3_25681_3_3077_164.0	AZ258	Baseline	MinFeretDiameter Nucleus	-1.117963270045911
319	Week3_25681_3_3078_154.0	AZ258	Baseline	MinFeretDiameter Nucleus	0.029197602127535274
320	Week3_25681_3_3118_159.0	AZ258	Baseline	MinFeretDiameter Nucleus	-0.23410178576652024
321	Week3_25681_3_3118_32.0	AZ258	Baseline	MinFeretDiameter Nucleus	-1.313031447521071
322	Week3_25681_3_3120_47.0	AZ258	Baseline	MinFeretDiameter Nucleus	-0.2696011067210856
323	Week3_25701_3_3121_99.0	AZ258	Baseline	MinFeretDiameter Nucleus	-0.6799345487441605
324	Week3_25701_3_3123_112.0	AZ258	Baseline	MinFeretDiameter Nucleus	0.8574747955016919
325	Week3_25701_3_3124_72.0	AZ258	Baseline	MinFeretDiameter Nucleus	-0.43564372065689244
326	Week3_25701_3_3124_97.0	AZ258	Baseline	MinFeretDiameter Nucleus	-1.10438168549969
327	Week3_25701_3_3161_215.0	AZ258	Baseline	MinFeretDiameter Nucleus	-0.7797672273319839
328	Week3_25701_3_3204_12.0	AZ258	Baseline	MinFeretDiameter Nucleus	-0.43212851259228807
329	Week3_25701_3_3278_59.0	AZ258	Baseline	MinFeretDiameter Nucleus	0.2351496436510392
330	Week3_25701_3_3279_177.0	AZ258	Baseline	MinFeretDiameter Nucleus	-0.8772009944185591
331	Week3_25701_3_3317_172.0	AZ258	Baseline	MinFeretDiameter Nucleus	-0.8338714084521247
332	Week3_25701_3_3318_153.0	AZ258	Baseline	MinFeretDiameter Nucleus	-1.4373499566378107
333	Week3_25701_3_3318_95.0	AZ258	Baseline	MinFeretDiameter Nucleus	-0.9372263419197466
334	Week3_25701_3_3320_198.0	AZ258	Baseline	MinFeretDiameter Nucleus	-1.000832955839252
335	Week3_25701_3_3320_98.0	AZ258	Baseline	MinFeretDiameter Nucleus	-0.13151961016612018
336	Week3_25701_3_3360_175.0	AZ258	Baseline	MinFeretDiameter Nucleus	-0.5619031305652423
337	Week3_25701_3_3360_227.0	AZ258	Baseline	MinFeretDiameter Nucleus	-0.5989809760589744
338	Week3_25721_3_3363_114.0	AZ258	Baseline	MinFeretDiameter Nucleus	0.9014506960108438
339	Week3_25721_3_3364_206.0	AZ258	Baseline	MinFeretDiameter Nucleus	0.15106874079063976
340	Week3_25721_3_3364_272.0	AZ258	Baseline	MinFeretDiameter Nucleus	-0.8702946960270976
341	Week3_25721_3_3401_41.0	AZ258	Baseline	MinFeretDiameter Nucleus	-0.8549829418287497
342	Week3_25721_3_3401_87.0	AZ258	Baseline	MinFeretDiameter Nucleus	-0.801753869369758
343	Week3_25721_3_3402_231.0	AZ258	Baseline	MinFeretDiameter Nucleus	-0.6769406909295116
344	Week3_25721_3_3441_165.0	AZ258	Baseline	MinFeretDiameter Nucleus	-0.01302395015629238
345	Week3_25721_3_3441_88.0	AZ258	Baseline	MinFeretDiameter Nucleus	-0.8342020088391227
346	Week3_25721_3_3442_117.0	AZ258	Baseline	MinFeretDiameter Nucleus	-0.9139778913951722
347	Week3_25721_3_3442_223.0	AZ258	Baseline	MinFeretDiameter Nucleus	1.2574083572002233
348	Week3_25721_3_3442_265.0	AZ258	Baseline	MinFeretDiameter Nucleus	-0.3867629520048496
349	Week3_25721_3_3442_301.0	AZ258	Baseline	MinFeretDiameter Nucleus	-0.6575650161505373
350	Week3_25721_3_3442_73.0	AZ258	Baseline	MinFeretDiameter Nucleus	-0.6154831218928377
351	Week3_25721_3_3443_56.0	AZ258	Baseline	MinFeretDiameter Nucleus	-0.6807941426275504
352	Week3_25721_3_3444_12.0	AZ258	Baseline	MinFeretDiameter Nucleus	-0.871925524047847
353	Week3_25721_3_3444_206.0	AZ258	Baseline	MinFeretDiameter Nucleus	-0.6889349763992958
354	Week3_25721_3_3517_141.0	AZ258	Baseline	MinFeretDiameter Nucleus	-1.2310671378128608
355	Week3_25721_3_3519_151.0	AZ258	Baseline	MinFeretDiameter Nucleus	0.19091885933747316
356	Week3_25721_3_3519_94.0	AZ258	Baseline	MinFeretDiameter Nucleus	-0.4975324507608613
357	Week3_25721_3_3520_13.0	AZ258	Baseline	MinFeretDiameter Nucleus	0.03416038578901012
358	Week3_25721_3_3520_263.0	AZ258	Baseline	MinFeretDiameter Nucleus	-0.039650129339767415
359	Week3_25721_3_3557_43.0	AZ258	Baseline	MinFeretDiameter Nucleus	-1.0243477212571268
360	Week3_25721_3_3559_34.0	AZ258	Baseline	MinFeretDiameter Nucleus	-0.6246526564601794
361	Week3_25721_3_3560_20.0	AZ258	Baseline	MinFeretDiameter Nucleus	-0.5446990356584065
362	Week3_25721_3_3560_218.0	AZ258	Baseline	MinFeretDiameter Nucleus	-1.0672247713094025
363	Week3_25721_3_3560_71.0	AZ258	Baseline	MinFeretDiameter Nucleus	-0.8489084010787082
364	Week3_25721_3_3597_202.0	AZ258	Baseline	MinFeretDiameter Nucleus	-0.03604916770779342
365	Week3_25721_3_3598_118.0	AZ258	Baseline	MinFeretDiameter Nucleus	-1.454528814901535
366	Week3_25721_3_3598_48.0	AZ258	Baseline	MinFeretDiameter Nucleus	-0.48170598280813043
367	Week3_25721_3_3600_100.0	AZ258	Baseline	MinFeretDiameter Nucleus	-0.6592085921511767
368	Week4_27801_4_2881_144.0	AZ258	Baseline	MinFeretDiameter Nucleus	0.7145773846185081
369	Week4_27801_4_2882_237.0	AZ258	Baseline	MinFeretDiameter Nucleus	-0.9408385369502807
370	Week4_27801_4_2883_124.0	AZ258	Baseline	MinFeretDiameter Nucleus	-0.6340353474650515
371	Week4_27801_4_2884_102.0	AZ258	Baseline	MinFeretDiameter Nucleus	-0.6249062152600087
372	Week4_27801_4_2922_125.0	AZ258	Baseline	MinFeretDiameter Nucleus	0.3052649423831624
373	Week4_27801_4_2924_110.0	AZ258	Baseline	MinFeretDiameter Nucleus	-0.9422262321416988
374	Week4_27801_4_2924_60.0	AZ258	Baseline	MinFeretDiameter Nucleus	-0.7023888832426798
375	Week4_27801_4_2962_173.0	AZ258	Baseline	MinFeretDiameter Nucleus	1.4976364496385253
376	Week4_27801_4_2962_196.0	AZ258	Baseline	MinFeretDiameter Nucleus	-0.4568685010929942
377	Week4_27801_4_3037_140.0	AZ258	Baseline	MinFeretDiameter Nucleus	-0.2978888271829546
378	Week4_27801_4_3038_21.0	AZ258	Baseline	MinFeretDiameter Nucleus	-0.4924225805078114
379	Week4_27801_4_3077_103.0	AZ258	Baseline	MinFeretDiameter Nucleus	-1.2310671378128608
380	Week4_27801_4_3077_194.0	AZ258	Baseline	MinFeretDiameter Nucleus	-0.4187117500998347
381	Week4_27801_4_3077_45.0	AZ258	Baseline	MinFeretDiameter Nucleus	0.04978633467782113
382	Week4_27801_4_3078_35.0	AZ258	Baseline	MinFeretDiameter Nucleus	0.023186578892527274
383	Week4_27801_4_3079_32.0	AZ258	Baseline	MinFeretDiameter Nucleus	0.9610692713736123
384	Week4_27801_4_3080_163.0	AZ258	Baseline	MinFeretDiameter Nucleus	-0.7735060658164779
385	Week4_27801_4_3080_58.0	AZ258	Baseline	MinFeretDiameter Nucleus	-0.6513666090033889
386	Week4_27801_4_3118_117.0	AZ258	Baseline	MinFeretDiameter Nucleus	-0.9537261524644574
387	Week4_27801_4_3119_87.0	AZ258	Baseline	MinFeretDiameter Nucleus	-0.30630338457558687
388	Week4_27821_4_3122_107.0	AZ258	Baseline	MinFeretDiameter Nucleus	-0.18235246491448948
389	Week4_27821_4_3122_57.0	AZ258	Baseline	MinFeretDiameter Nucleus	-0.879809722382845
390	Week4_27821_4_3122_65.0	AZ258	Baseline	MinFeretDiameter Nucleus	-1.1017916250684485
391	Week4_27821_4_3123_118.0	AZ258	Baseline	MinFeretDiameter Nucleus	-0.7697729967669523
392	Week4_27821_4_3162_265.0	AZ258	Baseline	MinFeretDiameter Nucleus	-1.2538724186296826
393	Week4_27821_4_3163_150.0	AZ258	Baseline	MinFeretDiameter Nucleus	-0.4011821550018983
394	Week4_27821_4_3201_176.0	AZ258	Baseline	MinFeretDiameter Nucleus	-1.1105337443323728
395	Week4_27821_4_3203_117.0	AZ258	Baseline	MinFeretDiameter Nucleus	-1.2632997912631825
396	Week4_27821_4_3204_165.0	AZ258	Baseline	MinFeretDiameter Nucleus	-0.7433948430831402
397	Week4_27821_4_3277_189.0	AZ258	Baseline	MinFeretDiameter Nucleus	-1.1421930129909643
398	Week4_27821_4_3277_232.0	AZ258	Baseline	MinFeretDiameter Nucleus	0.19646964010314627
399	Week4_27821_4_3280_50.0	AZ258	Baseline	MinFeretDiameter Nucleus	-0.7767664984084357
400	Week4_27821_4_3358_176.0	AZ258	Baseline	MinFeretDiameter Nucleus	-1.0088818257581207
401	Week4_27821_4_3359_135.0	AZ258	Baseline	MinFeretDiameter Nucleus	-0.014038425457115781
402	Week4_27821_4_3359_31.0	AZ258	Baseline	MinFeretDiameter Nucleus	0.8105802228704534
403	Week4_27861_4_3601_126.0	AZ258	Baseline	MinFeretDiameter Nucleus	-0.5346710551937701
404	Week4_27861_4_3602_301.0	AZ258	Baseline	MinFeretDiameter Nucleus	-1.087788662579401
405	Week4_27861_4_3603_24.0	AZ258	Baseline	MinFeretDiameter Nucleus	-0.04438732767175865
406	Week4_27861_4_3603_247.0	AZ258	Baseline	MinFeretDiameter Nucleus	-0.6031458038953101
407	Week4_27861_4_3604_189.0	AZ258	Baseline	MinFeretDiameter Nucleus	0.5515965410120662
408	Week4_27861_4_3604_30.0	AZ258	Baseline	MinFeretDiameter Nucleus	-0.6266961450620329
409	Week4_27861_4_3641_221.0	AZ258	Baseline	MinFeretDiameter Nucleus	-1.2084704119948921
410	Week4_27861_4_3642_33.0	AZ258	Baseline	MinFeretDiameter Nucleus	-0.5150661546382705
411	Week4_27861_4_3644_106.0	AZ258	Baseline	MinFeretDiameter Nucleus	-0.6978223888814858
412	Week4_27861_4_3644_11.0	AZ258	Baseline	MinFeretDiameter Nucleus	-0.8152086451461716
413	Week4_27861_4_3644_173.0	AZ258	Baseline	MinFeretDiameter Nucleus	0.19091885933747316
414	Week4_27861_4_3644_83.0	AZ258	Baseline	MinFeretDiameter Nucleus	-1.0267584818601425
415	Week4_27861_4_3681_175.0	AZ258	Baseline	MinFeretDiameter Nucleus	-0.25368234572290405
416	Week4_27861_4_3681_54.0	AZ258	Baseline	MinFeretDiameter Nucleus	0.05760767210462939
417	Week4_27861_4_3682_69.0	AZ258	Baseline	MinFeretDiameter Nucleus	-0.3970154135411936
418	Week4_27861_4_3683_120.0	AZ258	Baseline	MinFeretDiameter Nucleus	0.44264087185772943
419	Week4_27861_4_3757_165.0	AZ258	Baseline	MinFeretDiameter Nucleus	-1.2091221433608594
420	Week4_27861_4_3760_158.0	AZ258	Baseline	MinFeretDiameter Nucleus	-0.7744399700817558
421	Week4_27861_4_3760_210.0	AZ258	Baseline	MinFeretDiameter Nucleus	-0.9113690239373348
422	Week4_27861_4_3760_65.0	AZ258	Baseline	MinFeretDiameter Nucleus	-0.4992408669823528
423	Week4_27861_4_3799_193.0	AZ258	Baseline	MinFeretDiameter Nucleus	-0.002559247667475639
424	Week4_27861_4_3799_39.0	AZ258	Baseline	MinFeretDiameter Nucleus	-0.8540567692443368
425	Week4_27861_4_3800_29.0	AZ258	Baseline	MinFeretDiameter Nucleus	-0.6978223888814858
426	Week4_27861_4_3800_70.0	AZ258	Baseline	MinFeretDiameter Nucleus	-0.5422926704431675
427	Week7_34341_7_157_70.0	AZ258	Baseline	MinFeretDiameter Nucleus	-0.4427603982704741
428	Week7_34341_7_158_115.0	AZ258	Baseline	MinFeretDiameter Nucleus	-0.06565230830372115
429	Week7_34341_7_158_127.0	AZ258	Baseline	MinFeretDiameter Nucleus	-0.6876148521431117
430	Week7_34341_7_159_244.0	AZ258	Baseline	MinFeretDiameter Nucleus	-0.3796706576013718
431	Week7_34341_7_159_270.0	AZ258	Baseline	MinFeretDiameter Nucleus	-0.20901470236105812
432	Week7_34341_7_160_58.0	AZ258	Baseline	MinFeretDiameter Nucleus	-0.5205042424697223
433	Week7_34341_7_160_86.0	AZ258	Baseline	MinFeretDiameter Nucleus	-1.3483513326118506
434	Week7_34341_7_198_77.0	AZ258	Baseline	MinFeretDiameter Nucleus	-1.1266538416101763
435	Week7_34341_7_237_82.0	AZ258	Baseline	MinFeretDiameter Nucleus	-0.8353560320834861
436	Week7_34341_7_237_97.0	AZ258	Baseline	MinFeretDiameter Nucleus	0.8098446011605203
437	Week7_34341_7_238_150.0	AZ258	Baseline	MinFeretDiameter Nucleus	-0.6225884159177758
438	Week7_34341_7_238_190.0	AZ258	Baseline	MinFeretDiameter Nucleus	-0.7030366138326906
439	Week7_34341_7_238_206.0	AZ258	Baseline	MinFeretDiameter Nucleus	-0.14411441974581476
440	Week7_34341_7_238_263.0	AZ258	Baseline	MinFeretDiameter Nucleus	-0.674407970359427
441	Week7_34341_7_238_77.0	AZ258	Baseline	MinFeretDiameter Nucleus	-1.283511529868542
442	Week7_34341_7_3_138.0	AZ258	Baseline	MinFeretDiameter Nucleus	0.0697037582528799
443	Week7_34341_7_3_21.0	AZ258	Baseline	MinFeretDiameter Nucleus	2.3188241348764262
444	Week7_34341_7_43_117.0	AZ258	Baseline	MinFeretDiameter Nucleus	-0.721404270055453
445	Week7_34341_7_43_236.0	AZ258	Baseline	MinFeretDiameter Nucleus	-1.2511207113996485
446	Week7_34341_7_4_217.0	AZ258	Baseline	MinFeretDiameter Nucleus	-0.19909804261474429
447	Week7_34341_7_84_108.0	AZ258	Baseline	MinFeretDiameter Nucleus	-0.8847965386074299
448	Week7_34381_7_481_118.0	AZ258	Baseline	MinFeretDiameter Nucleus	-0.5645112016486421
449	Week7_34381_7_481_19.0	AZ258	Baseline	MinFeretDiameter Nucleus	-1.0468178046057026
450	Week7_34381_7_481_223.0	AZ258	Baseline	MinFeretDiameter Nucleus	-0.24788408948707708
451	Week7_34381_7_522_103.0	AZ258	Baseline	MinFeretDiameter Nucleus	0.4842034712497298
452	Week7_34381_7_522_112.0	AZ258	Baseline	MinFeretDiameter Nucleus	-0.007891187307638119
453	Week7_34381_7_637_62.0	AZ258	Baseline	MinFeretDiameter Nucleus	-0.5645112016486421
454	Week7_34381_7_639_27.0	AZ258	Baseline	MinFeretDiameter Nucleus	0.1792530658440219
455	Week7_34381_7_640_185.0	AZ258	Baseline	MinFeretDiameter Nucleus	-1.2061316219176046
456	Week7_34381_7_640_83.0	AZ258	Baseline	MinFeretDiameter Nucleus	-0.7495565398596477
457	Week7_34381_7_677_159.0	AZ258	Baseline	MinFeretDiameter Nucleus	-0.9477736185285758
458	Week7_34381_7_677_213.0	AZ258	Baseline	MinFeretDiameter Nucleus	-0.5543036649102678
459	Week7_34381_7_717_105.0	AZ258	Baseline	MinFeretDiameter Nucleus	-0.8924705304397308
460	Week7_34381_7_718_103.0	AZ258	Baseline	MinFeretDiameter Nucleus	-0.4035393044221356
461	Week7_34381_7_718_155.0	AZ258	Baseline	MinFeretDiameter Nucleus	-1.0882715977689492
462	Week7_34381_7_720_50.0	AZ258	Baseline	MinFeretDiameter Nucleus	0.02607370627129418
463	Week7_34641_7_2642_296.0	AZ258	Baseline	MinFeretDiameter Nucleus	-0.9064609311384647
464	Week7_34641_7_2643_338.0	AZ258	Baseline	MinFeretDiameter Nucleus	-0.20040332456744997
465	Week7_34641_7_2681_471.0	AZ258	Baseline	MinFeretDiameter Nucleus	-1.1421930129909643
466	Week7_34641_7_2682_171.0	AZ258	Baseline	MinFeretDiameter Nucleus	-1.0685658109284608
467	Week7_34641_7_2682_598.0	AZ258	Baseline	MinFeretDiameter Nucleus	-0.555623789166452
468	Week7_34641_7_2682_607.0	AZ258	Baseline	MinFeretDiameter Nucleus	-0.9766783930417446
469	Week7_34641_7_2724_295.0	AZ258	Baseline	MinFeretDiameter Nucleus	-0.5680951252503819
470	Week7_34641_7_2724_365.0	AZ258	Baseline	MinFeretDiameter Nucleus	-1.2155478312689914
471	Week7_34641_7_2798_117.0	AZ258	Baseline	MinFeretDiameter Nucleus	-0.8867348468520282
472	Week7_34641_7_2798_191.0	AZ258	Baseline	MinFeretDiameter Nucleus	-0.7772331113123916
473	Week7_34641_7_2800_364.0	AZ258	Baseline	MinFeretDiameter Nucleus	-1.023024139335983
474	Week7_34641_7_2837_480.0	AZ258	Baseline	MinFeretDiameter Nucleus	-0.8335590392743149
475	Week7_34641_7_2838_341.0	AZ258	Baseline	MinFeretDiameter Nucleus	-0.9598487520193094
476	Week7_34641_7_2839_265.0	AZ258	Baseline	MinFeretDiameter Nucleus	0.2131348595246353
477	Week7_34641_7_2839_307.0	AZ258	Baseline	MinFeretDiameter Nucleus	-0.6049816527560281
478	Week7_34641_7_2877_256.0	AZ258	Baseline	MinFeretDiameter Nucleus	-0.9615103164042356
479	Week7_34641_7_2878_111.0	AZ258	Baseline	MinFeretDiameter Nucleus	-0.9285443552209679
480	Week7_34641_7_2880_310.0	AZ258	Baseline	MinFeretDiameter Nucleus	-0.20885160272908423
481	Week8_38341_8_2644_31.0	AZ258	Baseline	MinFeretDiameter Nucleus	-0.28657708651816316
482	Week8_38341_8_2681_5.0	AZ258	Baseline	MinFeretDiameter Nucleus	-0.5310626189464305
483	Week8_38341_8_2681_50.0	AZ258	Baseline	MinFeretDiameter Nucleus	0.8872648413865297
484	Week8_38341_8_2682_157.0	AZ258	Baseline	MinFeretDiameter Nucleus	0.45754123380316064
485	Week8_38341_8_2724_3.0	AZ258	Baseline	MinFeretDiameter Nucleus	-1.54605088963888
486	Week8_38341_8_2724_36.0	AZ258	Baseline	MinFeretDiameter Nucleus	-0.7457581565281514
487	Week8_38341_8_2797_95.0	AZ258	Baseline	MinFeretDiameter Nucleus	0.005509555396208089
488	Week8_38341_8_2798_45.0	AZ258	Baseline	MinFeretDiameter Nucleus	-0.8311335761143296
489	Week8_38341_8_2798_58.0	AZ258	Baseline	MinFeretDiameter Nucleus	0.4975345899730134
490	Week8_38341_8_2798_79.0	AZ258	Baseline	MinFeretDiameter Nucleus	0.3257966380468721
491	Week8_38341_8_2799_117.0	AZ258	Baseline	MinFeretDiameter Nucleus	4.456876850788474
492	Week8_38341_8_2799_54.0	AZ258	Baseline	MinFeretDiameter Nucleus	-0.6089482640595894
493	Week8_38341_8_2799_99.0	AZ258	Baseline	MinFeretDiameter Nucleus	0.21202810793810098
494	Week8_38341_8_2800_37.0	AZ258	Baseline	MinFeretDiameter Nucleus	-0.695701531660828
495	Week8_38341_8_2837_8.0	AZ258	Baseline	MinFeretDiameter Nucleus	-1.134440677879375
496	Week8_38341_8_2840_43.0	AZ258	Baseline	MinFeretDiameter Nucleus	0.48412066847146673
497	Week8_38341_8_2878_56.0	AZ258	Baseline	MinFeretDiameter Nucleus	-0.40216323373924406
498	Week8_38341_8_2879_66.0	AZ258	Baseline	MinFeretDiameter Nucleus	-0.6598647437419752
499	Week8_38341_8_2880_38.0	AZ258	Baseline	MinFeretDiameter Nucleus	0.45754123380316064
500	Week8_38341_8_2880_9.0	AZ258	Baseline	MinFeretDiameter Nucleus	0.8452997586724492
501	Week8_38342_8_2881_39.0	AZ258	Baseline	MinFeretDiameter Nucleus	-0.5262471053262343
502	Week8_38342_8_2882_44.0	AZ258	Baseline	MinFeretDiameter Nucleus	-0.695957596912087
503	Week8_38342_8_2962_2.0	AZ258	Baseline	MinFeretDiameter Nucleus	-0.6682890984377129
504	Week8_38342_8_2963_23.0	AZ258	Baseline	MinFeretDiameter Nucleus	-0.8061396545260184
505	Week8_38342_8_2963_50.0	AZ258	Baseline	MinFeretDiameter Nucleus	-0.7184057114477493
506	Week8_38342_8_2963_67.0	AZ258	Baseline	MinFeretDiameter Nucleus	-0.5422926704431675
507	Week8_38342_8_3037_24.0	AZ258	Baseline	MinFeretDiameter Nucleus	-0.9800511048268672
508	Week8_38342_8_3039_102.0	AZ258	Baseline	MinFeretDiameter Nucleus	-0.198843143439894
509	Week8_38342_8_3077_110.0	AZ258	Baseline	MinFeretDiameter Nucleus	-0.37086045877506013
510	Week8_38342_8_3077_154.0	AZ258	Baseline	MinFeretDiameter Nucleus	-0.10388786863074757
511	Week8_38342_8_3078_43.0	AZ258	Baseline	MinFeretDiameter Nucleus	0.45754123380316064
512	Week8_38342_8_3079_112.0	AZ258	Baseline	MinFeretDiameter Nucleus	-0.7921195036710577
513	Week8_38342_8_3079_57.0	AZ258	Baseline	MinFeretDiameter Nucleus	0.20948399300607362
514	Week8_38342_8_3080_114.0	AZ258	Baseline	MinFeretDiameter Nucleus	-0.3588454599411331
515	Week8_38342_8_3117_27.0	AZ258	Baseline	MinFeretDiameter Nucleus	-0.6105786199528717
516	Week8_38342_8_3119_31.0	AZ258	Baseline	MinFeretDiameter Nucleus	-1.08170243076536
517	Week8_38342_8_3119_69.0	AZ258	Baseline	MinFeretDiameter Nucleus	0.7225949699225395
518	Week8_38342_8_3120_55.0	AZ258	Baseline	MinFeretDiameter Nucleus	-1.2977227314292827
519	Week8_38342_8_3120_74.0	AZ258	Baseline	MinFeretDiameter Nucleus	-1.3936231071585654
520	Week10_40111_0_157_120.0	AZ258	IMPA	MinFeretDiameter Nucleus	-0.3708763768771433
521	Week10_40111_0_157_137.0	AZ258	IMPA	MinFeretDiameter Nucleus	1.8993271690825222
522	Week10_40111_0_157_65.0	AZ258	IMPA	MinFeretDiameter Nucleus	-0.016111603905667956
523	Week10_40111_0_158_302.0	AZ258	IMPA	MinFeretDiameter Nucleus	1.3658197093552835
524	Week10_40111_0_158_40.0	AZ258	IMPA	MinFeretDiameter Nucleus	0.44833603927409993
525	Week10_40111_0_160_108.0	AZ258	IMPA	MinFeretDiameter Nucleus	-0.8653995518148857
526	Week10_40111_0_197_325.0	AZ258	IMPA	MinFeretDiameter Nucleus	-0.6715257030118126
527	Week10_40111_0_1_245.0	AZ258	IMPA	MinFeretDiameter Nucleus	1.855347901815134
528	Week10_40111_0_237_392.0	AZ258	IMPA	MinFeretDiameter Nucleus	-0.6978223888814858
529	Week10_40111_0_237_403.0	AZ258	IMPA	MinFeretDiameter Nucleus	2.2572422614465513
530	Week10_40111_0_238_24.0	AZ258	IMPA	MinFeretDiameter Nucleus	0.39088564018673877
531	Week10_40111_0_239_194.0	AZ258	IMPA	MinFeretDiameter Nucleus	1.134063292971311
532	Week10_40111_0_240_360.0	AZ258	IMPA	MinFeretDiameter Nucleus	2.208479320217132
533	Week10_40111_0_2_309.0	AZ258	IMPA	MinFeretDiameter Nucleus	-0.1320722221332803
534	Week10_40111_0_41_259.0	AZ258	IMPA	MinFeretDiameter Nucleus	1.968939301359924
535	Week10_40111_0_42_339.0	AZ258	IMPA	MinFeretDiameter Nucleus	-0.9264603118593058
536	Week10_40111_0_43_173.0	AZ258	IMPA	MinFeretDiameter Nucleus	-0.745564524966024
537	Week10_40111_0_43_33.0	AZ258	IMPA	MinFeretDiameter Nucleus	1.1399249974619166
538	Week10_40111_0_4_372.0	AZ258	IMPA	MinFeretDiameter Nucleus	0.5644951104410569
539	Week10_40111_0_81_19.0	AZ258	IMPA	MinFeretDiameter Nucleus	-0.5845239993254466
540	Week10_40111_0_81_447.0	AZ258	IMPA	MinFeretDiameter Nucleus	0.3217197140941196
541	Week10_40111_0_82_185.0	AZ258	IMPA	MinFeretDiameter Nucleus	0.8277493150885308
542	Week10_40111_0_82_259.0	AZ258	IMPA	MinFeretDiameter Nucleus	0.12127267603114349
543	Week10_40115_0_242_116.0	AZ258	IMPA	MinFeretDiameter Nucleus	1.6389514386191746
544	Week10_40115_0_242_155.0	AZ258	IMPA	MinFeretDiameter Nucleus	-0.787802797723732
545	Week10_40115_0_242_187.0	AZ258	IMPA	MinFeretDiameter Nucleus	0.3664701885285767
546	Week10_40115_0_281_8.0	AZ258	IMPA	MinFeretDiameter Nucleus	-0.05089918476393009
547	Week10_40115_0_281_90.0	AZ258	IMPA	MinFeretDiameter Nucleus	-0.02713469495582204
548	Week10_40115_0_282_270.0	AZ258	IMPA	MinFeretDiameter Nucleus	-0.4269154410517816
549	Week10_40115_0_321_210.0	AZ258	IMPA	MinFeretDiameter Nucleus	-0.8164934065972775
550	Week10_40115_0_322_218.0	AZ258	IMPA	MinFeretDiameter Nucleus	2.6496570755695403
551	Week10_40115_0_324_72.0	AZ258	IMPA	MinFeretDiameter Nucleus	0.44084087361875857
552	Week10_40115_0_400_124.0	AZ258	IMPA	MinFeretDiameter Nucleus	0.6302368371314262
553	Week10_40115_0_400_158.0	AZ258	IMPA	MinFeretDiameter Nucleus	-0.9296417494835388
554	Week10_40115_0_438_223.0	AZ258	IMPA	MinFeretDiameter Nucleus	-0.5308860120049375
555	Week10_40115_0_439_162.0	AZ258	IMPA	MinFeretDiameter Nucleus	0.38257361774035975
556	Week10_40115_0_439_20.0	AZ258	IMPA	MinFeretDiameter Nucleus	2.9904537912271922
557	Week10_40115_0_477_281.0	AZ258	IMPA	MinFeretDiameter Nucleus	-0.33925007584039385
558	Week10_40115_0_477_63.0	AZ258	IMPA	MinFeretDiameter Nucleus	-0.7482729924744635
559	Week10_40115_0_478_140.0	AZ258	IMPA	MinFeretDiameter Nucleus	2.7238314167615045
560	Week10_40115_0_478_33.0	AZ258	IMPA	MinFeretDiameter Nucleus	-0.22309399344275715
561	Week10_40115_0_479_163.0	AZ258	IMPA	MinFeretDiameter Nucleus	1.6573419188987544
562	Week10_40119_0_482_25.0	AZ258	IMPA	MinFeretDiameter Nucleus	-0.06961087557678984
563	Week10_40119_0_483_159.0	AZ258	IMPA	MinFeretDiameter Nucleus	0.6592129759943999
564	Week10_40119_0_483_331.0	AZ258	IMPA	MinFeretDiameter Nucleus	-0.3771764967507452
565	Week10_40119_0_522_260.0	AZ258	IMPA	MinFeretDiameter Nucleus	1.7562675002798458
566	Week10_40119_0_522_263.0	AZ258	IMPA	MinFeretDiameter Nucleus	-0.5519794268683885
567	Week10_40119_0_523_155.0	AZ258	IMPA	MinFeretDiameter Nucleus	0.4697902778892086
568	Week10_40119_0_523_232.0	AZ258	IMPA	MinFeretDiameter Nucleus	-0.24212899360017787
569	Week10_40119_0_562_193.0	AZ258	IMPA	MinFeretDiameter Nucleus	-0.9003200559862001
570	Week10_40119_0_563_127.0	AZ258	IMPA	MinFeretDiameter Nucleus	-1.1421930129909643
571	Week10_40119_0_564_133.0	AZ258	IMPA	MinFeretDiameter Nucleus	-0.5484036043539354
572	Week10_40119_0_564_262.0	AZ258	IMPA	MinFeretDiameter Nucleus	-0.6602269323075834
573	Week10_40119_0_640_143.0	AZ258	IMPA	MinFeretDiameter Nucleus	0.9907859827345357
574	Week10_40119_0_677_207.0	AZ258	IMPA	MinFeretDiameter Nucleus	-0.8104146809399448
575	Week10_40119_0_678_185.0	AZ258	IMPA	MinFeretDiameter Nucleus	0.9623903228258966
576	Week10_40119_0_678_619.0	AZ258	IMPA	MinFeretDiameter Nucleus	1.381437192886095
577	Week10_40119_0_679_254.0	AZ258	IMPA	MinFeretDiameter Nucleus	0.6656546684716861
578	Week10_40119_0_717_33.0	AZ258	IMPA	MinFeretDiameter Nucleus	0.5313513386772798
579	Week1_22123_1_157_191.0	AZ258	IMPA	MinFeretDiameter Nucleus	1.390719544433067
580	Week1_22123_1_159_39.0	AZ258	IMPA	MinFeretDiameter Nucleus	0.46167972564038023
581	Week1_22123_1_159_70.0	AZ258	IMPA	MinFeretDiameter Nucleus	1.4839941706618873
582	Week1_22123_1_197_59.0	AZ258	IMPA	MinFeretDiameter Nucleus	-0.24151748944900286
583	Week1_22123_1_198_110.0	AZ258	IMPA	MinFeretDiameter Nucleus	1.390719544433067
584	Week1_22123_1_1_27.0	AZ258	IMPA	MinFeretDiameter Nucleus	-0.4971402911742843
585	Week1_22123_1_237_8.0	AZ258	IMPA	MinFeretDiameter Nucleus	2.153359000376233
586	Week1_22123_1_238_29.0	AZ258	IMPA	MinFeretDiameter Nucleus	2.1278512553059112
587	Week1_22123_1_240_166.0	AZ258	IMPA	MinFeretDiameter Nucleus	3.3458122858843393
588	Week1_22123_1_2_18.0	AZ258	IMPA	MinFeretDiameter Nucleus	2.3238978550629734
589	Week1_22123_1_43_264.0	AZ258	IMPA	MinFeretDiameter Nucleus	0.9343413704703405
590	Week1_22123_1_83_164.0	AZ258	IMPA	MinFeretDiameter Nucleus	-0.07037336308821564
591	Week1_22123_1_84_163.0	AZ258	IMPA	MinFeretDiameter Nucleus	-0.5183763068346767
592	Week1_22141_1_241_199.0	AZ258	IMPA	MinFeretDiameter Nucleus	0.3554345358974085
593	Week1_22141_1_241_226.0	AZ258	IMPA	MinFeretDiameter Nucleus	-0.6675848176369977
594	Week1_22141_1_241_234.0	AZ258	IMPA	MinFeretDiameter Nucleus	1.4380178742757568
595	Week1_22141_1_241_78.0	AZ258	IMPA	MinFeretDiameter Nucleus	1.4450443523779433
596	Week1_22141_1_241_81.0	AZ258	IMPA	MinFeretDiameter Nucleus	-0.7600342762568127
597	Week1_22141_1_243_24.0	AZ258	IMPA	MinFeretDiameter Nucleus	0.19091885933747316
598	Week1_22141_1_243_35.0	AZ258	IMPA	MinFeretDiameter Nucleus	1.4828952691196253
599	Week1_22141_1_244_64.0	AZ258	IMPA	MinFeretDiameter Nucleus	-0.43120001441579836
600	Week1_22141_1_282_114.0	AZ258	IMPA	MinFeretDiameter Nucleus	0.6751326111406025
601	Week1_22141_1_282_242.0	AZ258	IMPA	MinFeretDiameter Nucleus	2.0467985682008267
602	Week1_22141_1_282_49.0	AZ258	IMPA	MinFeretDiameter Nucleus	1.2854266310013966
603	Week1_22141_1_282_82.0	AZ258	IMPA	MinFeretDiameter Nucleus	0.9907859827345357
604	Week1_22141_1_283_45.0	AZ258	IMPA	MinFeretDiameter Nucleus	0.09668385225799671
605	Week1_22141_1_321_164.0	AZ258	IMPA	MinFeretDiameter Nucleus	0.8409118996994427
606	Week1_22141_1_321_28.0	AZ258	IMPA	MinFeretDiameter Nucleus	-0.2063948340378016
607	Week1_22141_1_321_68.0	AZ258	IMPA	MinFeretDiameter Nucleus	-0.16106932787334158
608	Week1_22141_1_324_54.0	AZ258	IMPA	MinFeretDiameter Nucleus	2.2959188007770717
609	Week1_22141_1_397_141.0	AZ258	IMPA	MinFeretDiameter Nucleus	0.8809115288781145
610	Week1_22141_1_398_18.0	AZ258	IMPA	MinFeretDiameter Nucleus	-0.22775492388045962
611	Week1_22141_1_399_246.0	AZ258	IMPA	MinFeretDiameter Nucleus	-0.49224236611521877
612	Week1_22141_1_480_98.0	AZ258	IMPA	MinFeretDiameter Nucleus	-0.33306491469434607
613	Week1_22161_1_481_13.0	AZ258	IMPA	MinFeretDiameter Nucleus	-0.5664177303490443
614	Week1_22161_1_481_15.0	AZ258	IMPA	MinFeretDiameter Nucleus	-0.048481057825135614
615	Week1_22161_1_482_11.0	AZ258	IMPA	MinFeretDiameter Nucleus	1.6130058851247449
616	Week1_22161_1_482_262.0	AZ258	IMPA	MinFeretDiameter Nucleus	1.693057552905573
617	Week1_22161_1_484_109.0	AZ258	IMPA	MinFeretDiameter Nucleus	-0.3028080149038925
618	Week1_22161_1_484_46.0	AZ258	IMPA	MinFeretDiameter Nucleus	2.7094034628132535
619	Week1_22161_1_521_122.0	AZ258	IMPA	MinFeretDiameter Nucleus	0.13921419772197377
620	Week1_22161_1_521_126.0	AZ258	IMPA	MinFeretDiameter Nucleus	0.07530305700271735
621	Week1_22161_1_522_124.0	AZ258	IMPA	MinFeretDiameter Nucleus	0.4954633753322178
622	Week1_22161_1_522_157.0	AZ258	IMPA	MinFeretDiameter Nucleus	1.7532326678741865
623	Week1_22161_1_523_131.0	AZ258	IMPA	MinFeretDiameter Nucleus	-0.1528674467805549
624	Week1_22161_1_524_16.0	AZ258	IMPA	MinFeretDiameter Nucleus	0.28659942146212536
625	Week1_22161_1_562_164.0	AZ258	IMPA	MinFeretDiameter Nucleus	0.6575080146524263
626	Week1_22161_1_562_45.0	AZ258	IMPA	MinFeretDiameter Nucleus	-0.7671829649864204
627	Week1_22161_1_637_101.0	AZ258	IMPA	MinFeretDiameter Nucleus	1.2606222555136353
628	Week1_22161_1_637_75.0	AZ258	IMPA	MinFeretDiameter Nucleus	1.4819852954965427
629	Week1_22161_1_639_182.0	AZ258	IMPA	MinFeretDiameter Nucleus	2.284336724152887
630	Week1_22161_1_639_65.0	AZ258	IMPA	MinFeretDiameter Nucleus	2.0481124166503246
631	Week1_22161_1_640_12.0	AZ258	IMPA	MinFeretDiameter Nucleus	2.8556610845776076
632	Week1_22161_1_640_130.0	AZ258	IMPA	MinFeretDiameter Nucleus	1.8344220119256895
633	Week1_22161_1_678_22.0	AZ258	IMPA	MinFeretDiameter Nucleus	2.036028401375306
634	Week1_22161_1_718_57.0	AZ258	IMPA	MinFeretDiameter Nucleus	-0.4421321358138467
635	Week1_22361_1_2881_125.0	AZ258	IMPA	MinFeretDiameter Nucleus	-0.14235910874463625
636	Week1_22361_1_2882_108.0	AZ258	IMPA	MinFeretDiameter Nucleus	2.288285569032635
637	Week1_22361_1_2882_176.0	AZ258	IMPA	MinFeretDiameter Nucleus	-0.9828495522621967
638	Week1_22361_1_2882_77.0	AZ258	IMPA	MinFeretDiameter Nucleus	0.3400747917295917
639	Week1_22361_1_2883_15.0	AZ258	IMPA	MinFeretDiameter Nucleus	0.3423088879815978
640	Week1_22361_1_2883_233.0	AZ258	IMPA	MinFeretDiameter Nucleus	-0.27567029597748
641	Week1_22361_1_2883_256.0	AZ258	IMPA	MinFeretDiameter Nucleus	0.6601933282637865
642	Week1_22361_1_2883_263.0	AZ258	IMPA	MinFeretDiameter Nucleus	1.974585052540671
643	Week1_22361_1_2921_111.0	AZ258	IMPA	MinFeretDiameter Nucleus	-0.16310027071491115
644	Week1_22361_1_2921_196.0	AZ258	IMPA	MinFeretDiameter Nucleus	2.2168514534776915
645	Week1_22361_1_2921_72.0	AZ258	IMPA	MinFeretDiameter Nucleus	1.099118804556841
646	Week1_22361_1_2923_195.0	AZ258	IMPA	MinFeretDiameter Nucleus	0.5989632921299403
647	Week1_22361_1_2923_32.0	AZ258	IMPA	MinFeretDiameter Nucleus	2.018665289657804
648	Week1_22361_1_2963_210.0	AZ258	IMPA	MinFeretDiameter Nucleus	0.1618108526330611
649	Week1_22361_1_2964_200.0	AZ258	IMPA	MinFeretDiameter Nucleus	2.5707708061683525
650	Week1_22361_1_2964_81.0	AZ258	IMPA	MinFeretDiameter Nucleus	0.21668291061836525
651	Week1_22361_1_2964_92.0	AZ258	IMPA	MinFeretDiameter Nucleus	1.9574678193092994
652	Week1_22361_1_3037_100.0	AZ258	IMPA	MinFeretDiameter Nucleus	1.2313074961749597
653	Week1_22361_1_3038_111.0	AZ258	IMPA	MinFeretDiameter Nucleus	1.390719544433067
654	Week1_22361_1_3039_32.0	AZ258	IMPA	MinFeretDiameter Nucleus	-1.0755374193745426
655	Week1_22361_1_3080_193.0	AZ258	IMPA	MinFeretDiameter Nucleus	2.076759999139338
656	Week1_22361_1_3117_163.0	AZ258	IMPA	MinFeretDiameter Nucleus	0.7295543131393575
657	Week1_22361_1_3118_86.0	AZ258	IMPA	MinFeretDiameter Nucleus	-0.6436941181637857
658	Week1_22361_1_3120_123.0	AZ258	IMPA	MinFeretDiameter Nucleus	0.4751658302913369
659	Week1_22361_1_3120_206.0	AZ258	IMPA	MinFeretDiameter Nucleus	0.23635091013083281
660	Week1_22381_1_3122_144.0	AZ258	IMPA	MinFeretDiameter Nucleus	0.0019077803051329885
661	Week1_22381_1_3122_34.0	AZ258	IMPA	MinFeretDiameter Nucleus	0.1566321287087183
662	Week1_22381_1_3123_46.0	AZ258	IMPA	MinFeretDiameter Nucleus	0.5908524210360044
663	Week1_22381_1_3124_101.0	AZ258	IMPA	MinFeretDiameter Nucleus	0.7689503452303811
664	Week1_22381_1_3161_51.0	AZ258	IMPA	MinFeretDiameter Nucleus	0.9991107118711987
665	Week1_22381_1_3163_61.0	AZ258	IMPA	MinFeretDiameter Nucleus	-0.2755274662061112
666	Week1_22381_1_3163_73.0	AZ258	IMPA	MinFeretDiameter Nucleus	0.13674097844829727
667	Week1_22381_1_3201_42.0	AZ258	IMPA	MinFeretDiameter Nucleus	3.2607122257682417
668	Week1_22381_1_3202_76.0	AZ258	IMPA	MinFeretDiameter Nucleus	-0.31728882402014924
669	Week1_22381_1_3278_115.0	AZ258	IMPA	MinFeretDiameter Nucleus	0.5908524210360044
670	Week1_22381_1_3278_195.0	AZ258	IMPA	MinFeretDiameter Nucleus	0.8442776544879987
671	Week1_22381_1_3280_133.0	AZ258	IMPA	MinFeretDiameter Nucleus	0.8709768228822599
672	Week1_22381_1_3317_234.0	AZ258	IMPA	MinFeretDiameter Nucleus	2.120683071720032
673	Week1_22381_1_3358_179.0	AZ258	IMPA	MinFeretDiameter Nucleus	-0.41334923004818086
674	Week1_22381_1_3358_231.0	AZ258	IMPA	MinFeretDiameter Nucleus	0.79081920188527
675	Week1_22381_1_3358_262.0	AZ258	IMPA	MinFeretDiameter Nucleus	2.4130893793767996
676	Week1_22381_1_3359_201.0	AZ258	IMPA	MinFeretDiameter Nucleus	-0.5930308704535342
677	Week1_22381_1_3359_239.0	AZ258	IMPA	MinFeretDiameter Nucleus	-0.14659845023575802
678	Week1_22401_1_3362_169.0	AZ258	IMPA	MinFeretDiameter Nucleus	0.7280841285486293
679	Week1_22401_1_3401_157.0	AZ258	IMPA	MinFeretDiameter Nucleus	2.036028401375306
680	Week1_22401_1_3401_90.0	AZ258	IMPA	MinFeretDiameter Nucleus	-0.5641880443772831
681	Week1_22401_1_3404_245.0	AZ258	IMPA	MinFeretDiameter Nucleus	2.457209042295817
682	Week1_22401_1_3404_86.0	AZ258	IMPA	MinFeretDiameter Nucleus	-0.7994674302506171
683	Week1_22401_1_3442_199.0	AZ258	IMPA	MinFeretDiameter Nucleus	2.1466071742194237
684	Week1_22401_1_3443_181.0	AZ258	IMPA	MinFeretDiameter Nucleus	2.1813503214353727
685	Week1_22401_1_3443_242.0	AZ258	IMPA	MinFeretDiameter Nucleus	-0.03988380815167507
686	Week1_22401_1_3443_88.0	AZ258	IMPA	MinFeretDiameter Nucleus	-0.18893964558545331
687	Week1_22401_1_3444_142.0	AZ258	IMPA	MinFeretDiameter Nucleus	-0.004870528167068881
688	Week1_22401_1_3444_68.0	AZ258	IMPA	MinFeretDiameter Nucleus	1.7080674274284582
689	Week1_22401_1_3517_82.0	AZ258	IMPA	MinFeretDiameter Nucleus	1.9901570261724186
690	Week1_22401_1_3517_91.0	AZ258	IMPA	MinFeretDiameter Nucleus	-0.6406721102734574
691	Week1_22401_1_3520_76.0	AZ258	IMPA	MinFeretDiameter Nucleus	0.05760767210462939
692	Week1_22401_1_3557_41.0	AZ258	IMPA	MinFeretDiameter Nucleus	2.9284822583449612
693	Week1_22401_1_3559_43.0	AZ258	IMPA	MinFeretDiameter Nucleus	-0.1592906289502497
694	Week1_22401_1_3559_67.0	AZ258	IMPA	MinFeretDiameter Nucleus	1.693057552905573
695	Week1_22401_1_3560_182.0	AZ258	IMPA	MinFeretDiameter Nucleus	1.7143459629023095
696	Week1_22401_1_3598_231.0	AZ258	IMPA	MinFeretDiameter Nucleus	0.5908524210360044
697	Week1_22401_1_3598_69.0	AZ258	IMPA	MinFeretDiameter Nucleus	1.1239170164244277
698	Week2_24121_2_157_50.0	AZ258	IMPA	MinFeretDiameter Nucleus	0.12763860964118523
699	Week2_24121_2_197_7.0	AZ258	IMPA	MinFeretDiameter Nucleus	-0.05371553487156049
700	Week2_24121_2_238_180.0	AZ258	IMPA	MinFeretDiameter Nucleus	1.7121863973140363
701	Week2_24121_2_238_80.0	AZ258	IMPA	MinFeretDiameter Nucleus	-1.043282127805497
702	Week2_24121_2_239_109.0	AZ258	IMPA	MinFeretDiameter Nucleus	2.1905866678301296
703	Week2_24121_2_41_63.0	AZ258	IMPA	MinFeretDiameter Nucleus	-0.5826070652303147
704	Week2_24121_2_43_118.0	AZ258	IMPA	MinFeretDiameter Nucleus	2.4437762502805898
705	Week2_24121_2_44_33.0	AZ258	IMPA	MinFeretDiameter Nucleus	-1.4783581084518398
706	Week2_24121_2_81_116.0	AZ258	IMPA	MinFeretDiameter Nucleus	1.7659633295958768
707	Week2_24121_2_82_2.0	AZ258	IMPA	MinFeretDiameter Nucleus	2.4908079938387653
708	Week2_24141_2_241_150.0	AZ258	IMPA	MinFeretDiameter Nucleus	1.2424868958779862
709	Week2_24141_2_241_7.0	AZ258	IMPA	MinFeretDiameter Nucleus	-0.7852799622376365
710	Week2_24141_2_282_84.0	AZ258	IMPA	MinFeretDiameter Nucleus	1.941763156874933
711	Week2_24141_2_283_150.0	AZ258	IMPA	MinFeretDiameter Nucleus	1.9170033856492794
712	Week2_24141_2_321_74.0	AZ258	IMPA	MinFeretDiameter Nucleus	1.6573419188987544
713	Week2_24141_2_324_157.0	AZ258	IMPA	MinFeretDiameter Nucleus	0.782213545285308
714	Week2_24141_2_398_128.0	AZ258	IMPA	MinFeretDiameter Nucleus	1.4704369343730663
715	Week2_24141_2_398_59.0	AZ258	IMPA	MinFeretDiameter Nucleus	-0.6866859150391239
716	Week2_24141_2_438_95.0	AZ258	IMPA	MinFeretDiameter Nucleus	0.2470823926293776
717	Week2_24141_2_439_142.0	AZ258	IMPA	MinFeretDiameter Nucleus	1.8038222419956706
718	Week2_24141_2_477_152.0	AZ258	IMPA	MinFeretDiameter Nucleus	-0.11955108204780941
719	Week2_24141_2_477_32.0	AZ258	IMPA	MinFeretDiameter Nucleus	2.69588511287792
720	Week2_24141_2_478_16.0	AZ258	IMPA	MinFeretDiameter Nucleus	0.8482332391907109
721	Week2_24141_2_478_22.0	AZ258	IMPA	MinFeretDiameter Nucleus	-1.026945188349622
722	Week2_24141_2_478_91.0	AZ258	IMPA	MinFeretDiameter Nucleus	-0.1441326885506525
723	Week2_24141_2_480_79.0	AZ258	IMPA	MinFeretDiameter Nucleus	-0.32060271113402705
724	Week2_24161_2_483_33.0	AZ258	IMPA	MinFeretDiameter Nucleus	-0.6021415218902408
725	Week2_24161_2_522_106.0	AZ258	IMPA	MinFeretDiameter Nucleus	0.09340055987843233
726	Week2_24161_2_522_74.0	AZ258	IMPA	MinFeretDiameter Nucleus	1.4112289578535044
727	Week2_24161_2_522_90.0	AZ258	IMPA	MinFeretDiameter Nucleus	-0.08944682628112785
728	Week2_24161_2_523_15.0	AZ258	IMPA	MinFeretDiameter Nucleus	-0.07570351512821437
729	Week2_24161_2_562_23.0	AZ258	IMPA	MinFeretDiameter Nucleus	-0.2407851694400521
730	Week2_24161_2_564_44.0	AZ258	IMPA	MinFeretDiameter Nucleus	0.8279157552027685
731	Week2_24161_2_638_11.0	AZ258	IMPA	MinFeretDiameter Nucleus	-0.7428848313803352
732	Week2_24161_2_638_58.0	AZ258	IMPA	MinFeretDiameter Nucleus	0.8287413434143271
733	Week2_24161_2_639_134.0	AZ258	IMPA	MinFeretDiameter Nucleus	1.0021666075371785
734	Week2_24161_2_677_11.0	AZ258	IMPA	MinFeretDiameter Nucleus	1.7631502292654406
735	Week2_24161_2_677_18.0	AZ258	IMPA	MinFeretDiameter Nucleus	1.3737254711139573
736	Week2_24161_2_678_140.0	AZ258	IMPA	MinFeretDiameter Nucleus	-0.7866965137033809
737	Week2_24161_2_679_32.0	AZ258	IMPA	MinFeretDiameter Nucleus	1.4586092401110007
738	Week2_24161_2_680_133.0	AZ258	IMPA	MinFeretDiameter Nucleus	2.8483951469950988
739	Week2_24161_2_717_83.0	AZ258	IMPA	MinFeretDiameter Nucleus	2.0519624775128453
740	Week2_24161_2_718_45.0	AZ258	IMPA	MinFeretDiameter Nucleus	2.828745018298603
741	Week2_24161_2_718_60.0	AZ258	IMPA	MinFeretDiameter Nucleus	2.0211019337092266
742	Week2_24161_2_719_104.0	AZ258	IMPA	MinFeretDiameter Nucleus	1.390719544433067
743	Week2_24161_2_720_124.0	AZ258	IMPA	MinFeretDiameter Nucleus	2.426483336381753
744	Week2_24161_2_720_172.0	AZ258	IMPA	MinFeretDiameter Nucleus	0.2678233872348881
745	Week2_24161_2_720_9.0	AZ258	IMPA	MinFeretDiameter Nucleus	1.5647021788734394
746	Week3_25421_3_157_167.0	AZ258	IMPA	MinFeretDiameter Nucleus	1.1511549866564836
747	Week3_25421_3_158_168.0	AZ258	IMPA	MinFeretDiameter Nucleus	2.6127382341537655
748	Week3_25421_3_160_297.0	AZ258	IMPA	MinFeretDiameter Nucleus	-0.2555436891089003
749	Week3_25421_3_1_123.0	AZ258	IMPA	MinFeretDiameter Nucleus	-0.2263374666336539
750	Week3_25421_3_200_162.0	AZ258	IMPA	MinFeretDiameter Nucleus	1.6840041563453236
751	Week3_25421_3_200_35.0	AZ258	IMPA	MinFeretDiameter Nucleus	1.8739752294912146
752	Week3_25421_3_240_126.0	AZ258	IMPA	MinFeretDiameter Nucleus	-0.2604485230844107
753	Week3_25421_3_240_223.0	AZ258	IMPA	MinFeretDiameter Nucleus	-0.7156645444457913
754	Week3_25421_3_2_107.0	AZ258	IMPA	MinFeretDiameter Nucleus	0.17206435451590052
755	Week3_25421_3_2_24.0	AZ258	IMPA	MinFeretDiameter Nucleus	0.19066344035719376
756	Week3_25421_3_41_45.0	AZ258	IMPA	MinFeretDiameter Nucleus	1.0644850903620695
757	Week3_25421_3_42_171.0	AZ258	IMPA	MinFeretDiameter Nucleus	-0.6149537612931396
758	Week3_25421_3_4_106.0	AZ258	IMPA	MinFeretDiameter Nucleus	-0.08073616521646562
759	Week3_25421_3_4_114.0	AZ258	IMPA	MinFeretDiameter Nucleus	2.036028401375306
760	Week3_25421_3_4_184.0	AZ258	IMPA	MinFeretDiameter Nucleus	-0.6114438500598474
761	Week3_25421_3_81_119.0	AZ258	IMPA	MinFeretDiameter Nucleus	-0.8044713386677604
762	Week3_25421_3_81_93.0	AZ258	IMPA	MinFeretDiameter Nucleus	-0.6563846715158486
763	Week3_25421_3_82_26.0	AZ258	IMPA	MinFeretDiameter Nucleus	-0.5693050938571582
764	Week3_25421_3_83_28.0	AZ258	IMPA	MinFeretDiameter Nucleus	-0.9671552300664551
765	Week3_25441_3_241_93.0	AZ258	IMPA	MinFeretDiameter Nucleus	2.3188241348764262
766	Week3_25441_3_242_260.0	AZ258	IMPA	MinFeretDiameter Nucleus	0.9907859827345357
767	Week3_25441_3_243_36.0	AZ258	IMPA	MinFeretDiameter Nucleus	2.0938222032662077
768	Week3_25441_3_243_9.0	AZ258	IMPA	MinFeretDiameter Nucleus	2.641786279643791
769	Week3_25441_3_281_195.0	AZ258	IMPA	MinFeretDiameter Nucleus	1.7504999904303367
770	Week3_25441_3_282_6.0	AZ258	IMPA	MinFeretDiameter Nucleus	2.59719864099958
771	Week3_25441_3_283_183.0	AZ258	IMPA	MinFeretDiameter Nucleus	1.4380178742757568
772	Week3_25441_3_283_213.0	AZ258	IMPA	MinFeretDiameter Nucleus	2.9904537912271922
773	Week3_25441_3_321_116.0	AZ258	IMPA	MinFeretDiameter Nucleus	2.2666755081108816
774	Week3_25441_3_321_16.0	AZ258	IMPA	MinFeretDiameter Nucleus	0.24865536028365326
775	Week3_25441_3_322_5.0	AZ258	IMPA	MinFeretDiameter Nucleus	2.4130893793767996
776	Week3_25441_3_322_96.0	AZ258	IMPA	MinFeretDiameter Nucleus	-0.30642188593125624
777	Week3_25441_3_323_137.0	AZ258	IMPA	MinFeretDiameter Nucleus	2.8203942617612543
778	Week3_25441_3_323_155.0	AZ258	IMPA	MinFeretDiameter Nucleus	0.25757445295389503
779	Week3_25441_3_324_198.0	AZ258	IMPA	MinFeretDiameter Nucleus	1.6589674233738134
780	Week3_25441_3_324_71.0	AZ258	IMPA	MinFeretDiameter Nucleus	0.8574747955016919
781	Week3_25441_3_324_92.0	AZ258	IMPA	MinFeretDiameter Nucleus	3.2570761656928795
782	Week3_25441_3_397_107.0	AZ258	IMPA	MinFeretDiameter Nucleus	1.5240307316659107
783	Week3_25441_3_397_200.0	AZ258	IMPA	MinFeretDiameter Nucleus	1.7224155020581613
784	Week3_25441_3_397_25.0	AZ258	IMPA	MinFeretDiameter Nucleus	1.923964293364442
785	Week3_25441_3_398_15.0	AZ258	IMPA	MinFeretDiameter Nucleus	-0.009047921511792489
786	Week3_25441_3_437_58.0	AZ258	IMPA	MinFeretDiameter Nucleus	0.05760767210462939
787	Week3_25441_3_438_80.0	AZ258	IMPA	MinFeretDiameter Nucleus	1.3107328320933604
788	Week3_25441_3_439_77.0	AZ258	IMPA	MinFeretDiameter Nucleus	1.7906531061315982
789	Week3_25441_3_478_213.0	AZ258	IMPA	MinFeretDiameter Nucleus	-0.9571994708410876
790	Week3_25441_3_479_247.0	AZ258	IMPA	MinFeretDiameter Nucleus	0.049567668526323216
791	Week3_25441_3_480_140.0	AZ258	IMPA	MinFeretDiameter Nucleus	1.5752230008901313
792	Week3_25461_3_482_257.0	AZ258	IMPA	MinFeretDiameter Nucleus	0.2621401456779188
793	Week3_25461_3_483_99.0	AZ258	IMPA	MinFeretDiameter Nucleus	1.923964293364442
794	Week3_25461_3_521_103.0	AZ258	IMPA	MinFeretDiameter Nucleus	0.29843961418150283
795	Week3_25461_3_521_244.0	AZ258	IMPA	MinFeretDiameter Nucleus	0.4197486706358639
796	Week3_25461_3_521_30.0	AZ258	IMPA	MinFeretDiameter Nucleus	0.5124613539848695
797	Week3_25461_3_522_260.0	AZ258	IMPA	MinFeretDiameter Nucleus	0.30389398767284376
798	Week3_25461_3_524_133.0	AZ258	IMPA	MinFeretDiameter Nucleus	2.31357933951551
799	Week3_25461_3_561_11.0	AZ258	IMPA	MinFeretDiameter Nucleus	-0.7233707423904597
800	Week3_25461_3_561_36.0	AZ258	IMPA	MinFeretDiameter Nucleus	1.2574083572002233
801	Week3_25461_3_561_70.0	AZ258	IMPA	MinFeretDiameter Nucleus	0.9592967434977607
802	Week3_25461_3_562_157.0	AZ258	IMPA	MinFeretDiameter Nucleus	-0.002044352249939262
803	Week3_25461_3_564_131.0	AZ258	IMPA	MinFeretDiameter Nucleus	0.21440254713111245
804	Week3_25461_3_564_172.0	AZ258	IMPA	MinFeretDiameter Nucleus	1.1541816439962436
805	Week3_25461_3_637_165.0	AZ258	IMPA	MinFeretDiameter Nucleus	-0.15721746442509796
806	Week3_25461_3_637_208.0	AZ258	IMPA	MinFeretDiameter Nucleus	1.2417416236193786
807	Week3_25461_3_637_298.0	AZ258	IMPA	MinFeretDiameter Nucleus	-0.8684060065293736
808	Week3_25461_3_639_244.0	AZ258	IMPA	MinFeretDiameter Nucleus	1.0284804715733185
809	Week3_25461_3_640_27.0	AZ258	IMPA	MinFeretDiameter Nucleus	-1.0206522937659688
810	Week3_25461_3_640_92.0	AZ258	IMPA	MinFeretDiameter Nucleus	-0.8020021788064748
811	Week3_25461_3_677_14.0	AZ258	IMPA	MinFeretDiameter Nucleus	-0.22437530915896145
812	Week3_25461_3_677_263.0	AZ258	IMPA	MinFeretDiameter Nucleus	1.4403511786525836
813	Week3_25461_3_677_41.0	AZ258	IMPA	MinFeretDiameter Nucleus	1.3347005110429
814	Week3_25461_3_678_227.0	AZ258	IMPA	MinFeretDiameter Nucleus	0.843164818543761
815	Week3_25461_3_679_149.0	AZ258	IMPA	MinFeretDiameter Nucleus	2.0513271972234217
816	Week3_25461_3_679_22.0	AZ258	IMPA	MinFeretDiameter Nucleus	2.391915080080047
817	Week3_25461_3_679_9.0	AZ258	IMPA	MinFeretDiameter Nucleus	1.551170263013398
818	Week3_25461_3_717_329.0	AZ258	IMPA	MinFeretDiameter Nucleus	-0.2851673620274953
819	Week3_25461_3_718_31.0	AZ258	IMPA	MinFeretDiameter Nucleus	0.3425034079047779
820	Week3_25461_3_720_150.0	AZ258	IMPA	MinFeretDiameter Nucleus	0.13400831750738754
821	Week3_25681_3_2881_202.0	AZ258	IMPA	MinFeretDiameter Nucleus	1.974585052540671
822	Week3_25681_3_2884_96.0	AZ258	IMPA	MinFeretDiameter Nucleus	-0.35627698989860507
823	Week3_25681_3_2921_204.0	AZ258	IMPA	MinFeretDiameter Nucleus	0.3015329255676004
824	Week3_25681_3_2922_195.0	AZ258	IMPA	MinFeretDiameter Nucleus	1.495725000983544
825	Week3_25681_3_2923_153.0	AZ258	IMPA	MinFeretDiameter Nucleus	1.7749694370453815
826	Week3_25681_3_2924_112.0	AZ258	IMPA	MinFeretDiameter Nucleus	-0.970790826913349
827	Week3_25681_3_2961_114.0	AZ258	IMPA	MinFeretDiameter Nucleus	-0.43713909797262807
828	Week3_25681_3_2961_19.0	AZ258	IMPA	MinFeretDiameter Nucleus	1.435655736211756
829	Week3_25681_3_2961_22.0	AZ258	IMPA	MinFeretDiameter Nucleus	-0.9532005258556296
830	Week3_25681_3_2961_223.0	AZ258	IMPA	MinFeretDiameter Nucleus	-0.4120260566515586
831	Week3_25681_3_2961_296.0	AZ258	IMPA	MinFeretDiameter Nucleus	-0.6060230046403403
832	Week3_25681_3_2964_52.0	AZ258	IMPA	MinFeretDiameter Nucleus	2.248124496134115
833	Week3_25681_3_3037_104.0	AZ258	IMPA	MinFeretDiameter Nucleus	-0.27947122829877113
834	Week3_25681_3_3037_261.0	AZ258	IMPA	MinFeretDiameter Nucleus	1.945885114541416
835	Week3_25681_3_3037_65.0	AZ258	IMPA	MinFeretDiameter Nucleus	0.9801164531097507
836	Week3_25681_3_3038_61.0	AZ258	IMPA	MinFeretDiameter Nucleus	0.13759438444433583
837	Week3_25681_3_3039_53.0	AZ258	IMPA	MinFeretDiameter Nucleus	1.199543572824685
838	Week3_25681_3_3077_164.0	AZ258	IMPA	MinFeretDiameter Nucleus	-0.6683730482797606
839	Week3_25681_3_3078_154.0	AZ258	IMPA	MinFeretDiameter Nucleus	0.5492696182102603
840	Week3_25681_3_3118_159.0	AZ258	IMPA	MinFeretDiameter Nucleus	-0.1390178175159594
841	Week3_25681_3_3118_32.0	AZ258	IMPA	MinFeretDiameter Nucleus	2.303409819816354
842	Week3_25681_3_3120_47.0	AZ258	IMPA	MinFeretDiameter Nucleus	-0.14633579007086472
843	Week3_25701_3_3121_99.0	AZ258	IMPA	MinFeretDiameter Nucleus	0.5084775494648638
844	Week3_25701_3_3123_112.0	AZ258	IMPA	MinFeretDiameter Nucleus	2.911614391121493
845	Week3_25701_3_3124_72.0	AZ258	IMPA	MinFeretDiameter Nucleus	-0.2683253130677379
846	Week3_25701_3_3124_97.0	AZ258	IMPA	MinFeretDiameter Nucleus	1.2574083572002233
847	Week3_25701_3_3161_215.0	AZ258	IMPA	MinFeretDiameter Nucleus	-0.6438940345902966
848	Week3_25701_3_3204_12.0	AZ258	IMPA	MinFeretDiameter Nucleus	-0.6791144796783669
849	Week3_25701_3_3278_59.0	AZ258	IMPA	MinFeretDiameter Nucleus	1.547216166989287
850	Week3_25701_3_3279_177.0	AZ258	IMPA	MinFeretDiameter Nucleus	-0.198843143439894
851	Week3_25701_3_3317_172.0	AZ258	IMPA	MinFeretDiameter Nucleus	1.1979035487222005
852	Week3_25701_3_3318_153.0	AZ258	IMPA	MinFeretDiameter Nucleus	1.3756111635239527
853	Week3_25701_3_3318_95.0	AZ258	IMPA	MinFeretDiameter Nucleus	1.2887754169643229
854	Week3_25701_3_3320_198.0	AZ258	IMPA	MinFeretDiameter Nucleus	1.4611706078139843
855	Week3_25701_3_3320_98.0	AZ258	IMPA	MinFeretDiameter Nucleus	-0.2628673887082586
856	Week3_25701_3_3360_175.0	AZ258	IMPA	MinFeretDiameter Nucleus	1.6706392867407576
857	Week3_25701_3_3360_227.0	AZ258	IMPA	MinFeretDiameter Nucleus	1.9090517232389865
858	Week3_25721_3_3363_114.0	AZ258	IMPA	MinFeretDiameter Nucleus	2.311935954967466
859	Week3_25721_3_3364_206.0	AZ258	IMPA	MinFeretDiameter Nucleus	1.503327306737678
860	Week3_25721_3_3364_272.0	AZ258	IMPA	MinFeretDiameter Nucleus	1.5360152710439667
861	Week3_25721_3_3401_41.0	AZ258	IMPA	MinFeretDiameter Nucleus	2.1318363390303423
862	Week3_25721_3_3401_87.0	AZ258	IMPA	MinFeretDiameter Nucleus	1.28190644537232
863	Week3_25721_3_3402_231.0	AZ258	IMPA	MinFeretDiameter Nucleus	-0.6978223888814858
864	Week3_25721_3_3441_165.0	AZ258	IMPA	MinFeretDiameter Nucleus	1.3783992989129894
865	Week3_25721_3_3441_88.0	AZ258	IMPA	MinFeretDiameter Nucleus	-0.17142348855819875
866	Week3_25721_3_3442_117.0	AZ258	IMPA	MinFeretDiameter Nucleus	2.5656761196147815
867	Week3_25721_3_3442_223.0	AZ258	IMPA	MinFeretDiameter Nucleus	1.9595602194171782
868	Week3_25721_3_3442_265.0	AZ258	IMPA	MinFeretDiameter Nucleus	-0.3867629520048496
869	Week3_25721_3_3442_301.0	AZ258	IMPA	MinFeretDiameter Nucleus	0.8574747955016919
870	Week3_25721_3_3442_73.0	AZ258	IMPA	MinFeretDiameter Nucleus	0.30460836149760984
871	Week3_25721_3_3443_56.0	AZ258	IMPA	MinFeretDiameter Nucleus	-0.8150161732835144
872	Week3_25721_3_3444_12.0	AZ258	IMPA	MinFeretDiameter Nucleus	2.3188241348764262
873	Week3_25721_3_3444_206.0	AZ258	IMPA	MinFeretDiameter Nucleus	0.9317036666143306
874	Week3_25721_3_3517_141.0	AZ258	IMPA	MinFeretDiameter Nucleus	2.0269672671468917
875	Week3_25721_3_3519_151.0	AZ258	IMPA	MinFeretDiameter Nucleus	1.941763156874933
876	Week3_25721_3_3519_94.0	AZ258	IMPA	MinFeretDiameter Nucleus	-0.07826170227411483
877	Week3_25721_3_3520_13.0	AZ258	IMPA	MinFeretDiameter Nucleus	1.7978887552901228
878	Week3_25721_3_3520_263.0	AZ258	IMPA	MinFeretDiameter Nucleus	2.4515336554428155
879	Week3_25721_3_3557_43.0	AZ258	IMPA	MinFeretDiameter Nucleus	2.8688636829821927
880	Week3_25721_3_3559_34.0	AZ258	IMPA	MinFeretDiameter Nucleus	1.5647021788734394
881	Week3_25721_3_3560_20.0	AZ258	IMPA	MinFeretDiameter Nucleus	0.40341774819917753
882	Week3_25721_3_3560_218.0	AZ258	IMPA	MinFeretDiameter Nucleus	-0.22116836424813258
883	Week3_25721_3_3560_71.0	AZ258	IMPA	MinFeretDiameter Nucleus	2.563263632277666
884	Week3_25721_3_3597_202.0	AZ258	IMPA	MinFeretDiameter Nucleus	1.3474258202377458
885	Week3_25721_3_3598_118.0	AZ258	IMPA	MinFeretDiameter Nucleus	1.7971285532364638
886	Week3_25721_3_3598_48.0	AZ258	IMPA	MinFeretDiameter Nucleus	-0.07758309765056172
887	Week3_25721_3_3600_100.0	AZ258	IMPA	MinFeretDiameter Nucleus	0.6365961556933827
888	Week4_27801_4_2881_144.0	AZ258	IMPA	MinFeretDiameter Nucleus	2.3221282129484853
889	Week4_27801_4_2882_237.0	AZ258	IMPA	MinFeretDiameter Nucleus	1.9666409282273962
890	Week4_27801_4_2883_124.0	AZ258	IMPA	MinFeretDiameter Nucleus	1.5262940262290832
891	Week4_27801_4_2884_102.0	AZ258	IMPA	MinFeretDiameter Nucleus	2.397982346367918
892	Week4_27801_4_2922_125.0	AZ258	IMPA	MinFeretDiameter Nucleus	1.187641200871946
893	Week4_27801_4_2924_110.0	AZ258	IMPA	MinFeretDiameter Nucleus	-0.2097020743528052
894	Week4_27801_4_2924_60.0	AZ258	IMPA	MinFeretDiameter Nucleus	0.02255590329608508
895	Week4_27801_4_2962_173.0	AZ258	IMPA	MinFeretDiameter Nucleus	1.6764921757268296
896	Week4_27801_4_2962_196.0	AZ258	IMPA	MinFeretDiameter Nucleus	-0.31411136230442166
897	Week4_27801_4_3037_140.0	AZ258	IMPA	MinFeretDiameter Nucleus	2.225718966465617
898	Week4_27801_4_3038_21.0	AZ258	IMPA	MinFeretDiameter Nucleus	0.024587601901864355
899	Week4_27801_4_3077_103.0	AZ258	IMPA	MinFeretDiameter Nucleus	0.9029942668938998
900	Week4_27801_4_3077_194.0	AZ258	IMPA	MinFeretDiameter Nucleus	0.8574747955016919
901	Week4_27801_4_3077_45.0	AZ258	IMPA	MinFeretDiameter Nucleus	2.156766633338011
902	Week4_27801_4_3078_35.0	AZ258	IMPA	MinFeretDiameter Nucleus	3.5634416056787295
903	Week4_27801_4_3079_32.0	AZ258	IMPA	MinFeretDiameter Nucleus	2.5427824947713913
904	Week4_27801_4_3080_163.0	AZ258	IMPA	MinFeretDiameter Nucleus	2.2621478873641805
905	Week4_27801_4_3080_58.0	AZ258	IMPA	MinFeretDiameter Nucleus	1.8991341280794867
906	Week4_27801_4_3118_117.0	AZ258	IMPA	MinFeretDiameter Nucleus	-0.07570351512821437
907	Week4_27801_4_3119_87.0	AZ258	IMPA	MinFeretDiameter Nucleus	2.0212988735816277
908	Week4_27821_4_3122_107.0	AZ258	IMPA	MinFeretDiameter Nucleus	1.9170033856492794
909	Week4_27821_4_3122_57.0	AZ258	IMPA	MinFeretDiameter Nucleus	-0.19074134102659712
910	Week4_27821_4_3122_65.0	AZ258	IMPA	MinFeretDiameter Nucleus	-0.32237229944539114
911	Week4_27821_4_3123_118.0	AZ258	IMPA	MinFeretDiameter Nucleus	-0.28306005605221063
912	Week4_27821_4_3162_265.0	AZ258	IMPA	MinFeretDiameter Nucleus	0.9693201130590171
913	Week4_27821_4_3163_150.0	AZ258	IMPA	MinFeretDiameter Nucleus	0.21606766028990881
914	Week4_27821_4_3201_176.0	AZ258	IMPA	MinFeretDiameter Nucleus	1.2566895552586808
915	Week4_27821_4_3203_117.0	AZ258	IMPA	MinFeretDiameter Nucleus	2.2245588903760534
916	Week4_27821_4_3204_165.0	AZ258	IMPA	MinFeretDiameter Nucleus	-0.6097044036387154
917	Week4_27821_4_3277_189.0	AZ258	IMPA	MinFeretDiameter Nucleus	1.4704369343730663
918	Week4_27821_4_3277_232.0	AZ258	IMPA	MinFeretDiameter Nucleus	0.20933384856006768
919	Week4_27821_4_3280_50.0	AZ258	IMPA	MinFeretDiameter Nucleus	0.6770268099421997
920	Week4_27821_4_3358_176.0	AZ258	IMPA	MinFeretDiameter Nucleus	-0.5422926704431675
921	Week4_27821_4_3359_135.0	AZ258	IMPA	MinFeretDiameter Nucleus	-0.12403315253935301
922	Week4_27821_4_3359_31.0	AZ258	IMPA	MinFeretDiameter Nucleus	1.5647021788734394
923	Week4_27861_4_3601_126.0	AZ258	IMPA	MinFeretDiameter Nucleus	1.688525742837233
924	Week4_27861_4_3602_301.0	AZ258	IMPA	MinFeretDiameter Nucleus	2.036028401375306
925	Week4_27861_4_3603_24.0	AZ258	IMPA	MinFeretDiameter Nucleus	2.5474082807121805
926	Week4_27861_4_3603_247.0	AZ258	IMPA	MinFeretDiameter Nucleus	-0.2862938355884699
927	Week4_27861_4_3604_189.0	AZ258	IMPA	MinFeretDiameter Nucleus	0.7527809690405138
928	Week4_27861_4_3604_30.0	AZ258	IMPA	MinFeretDiameter Nucleus	0.34754537852658196
929	Week4_27861_4_3641_221.0	AZ258	IMPA	MinFeretDiameter Nucleus	-0.3504023917241477
930	Week4_27861_4_3642_33.0	AZ258	IMPA	MinFeretDiameter Nucleus	-0.3341906016504737
931	Week4_27861_4_3644_106.0	AZ258	IMPA	MinFeretDiameter Nucleus	-0.5289746359212582
932	Week4_27861_4_3644_11.0	AZ258	IMPA	MinFeretDiameter Nucleus	-1.0815164070337275
933	Week4_27861_4_3644_173.0	AZ258	IMPA	MinFeretDiameter Nucleus	1.3544181719110682
934	Week4_27861_4_3644_83.0	AZ258	IMPA	MinFeretDiameter Nucleus	-0.12458034317550239
935	Week4_27861_4_3681_175.0	AZ258	IMPA	MinFeretDiameter Nucleus	1.784359657311898
936	Week4_27861_4_3681_54.0	AZ258	IMPA	MinFeretDiameter Nucleus	0.7503368772487498
937	Week4_27861_4_3682_69.0	AZ258	IMPA	MinFeretDiameter Nucleus	2.3188241348764262
938	Week4_27861_4_3683_120.0	AZ258	IMPA	MinFeretDiameter Nucleus	1.7080674274284582
939	Week4_27861_4_3757_165.0	AZ258	IMPA	MinFeretDiameter Nucleus	-0.30154141520289995
940	Week4_27861_4_3760_158.0	AZ258	IMPA	MinFeretDiameter Nucleus	-0.29988427981686616
941	Week4_27861_4_3760_210.0	AZ258	IMPA	MinFeretDiameter Nucleus	1.7941460258862891
942	Week4_27861_4_3760_65.0	AZ258	IMPA	MinFeretDiameter Nucleus	1.9248942959746247
943	Week4_27861_4_3799_193.0	AZ258	IMPA	MinFeretDiameter Nucleus	-0.136443093525685
944	Week4_27861_4_3799_39.0	AZ258	IMPA	MinFeretDiameter Nucleus	1.7559952446947187
945	Week4_27861_4_3800_29.0	AZ258	IMPA	MinFeretDiameter Nucleus	-1.1102180108951123
946	Week4_27861_4_3800_70.0	AZ258	IMPA	MinFeretDiameter Nucleus	1.7804868338071012
947	Week7_34341_7_157_70.0	AZ258	IMPA	MinFeretDiameter Nucleus	1.1314048831226728
948	Week7_34341_7_158_115.0	AZ258	IMPA	MinFeretDiameter Nucleus	0.41122927555003164
949	Week7_34341_7_158_127.0	AZ258	IMPA	MinFeretDiameter Nucleus	-0.11870994382329128
950	Week7_34341_7_159_244.0	AZ258	IMPA	MinFeretDiameter Nucleus	1.785142439086793
951	Week7_34341_7_159_270.0	AZ258	IMPA	MinFeretDiameter Nucleus	2.0147037975054762
952	Week7_34341_7_160_58.0	AZ258	IMPA	MinFeretDiameter Nucleus	0.02964801986991991
953	Week7_34341_7_160_86.0	AZ258	IMPA	MinFeretDiameter Nucleus	-0.3139034864724211
954	Week7_34341_7_198_77.0	AZ258	IMPA	MinFeretDiameter Nucleus	1.5006091934094892
955	Week7_34341_7_237_82.0	AZ258	IMPA	MinFeretDiameter Nucleus	0.10177391352072074
956	Week7_34341_7_237_97.0	AZ258	IMPA	MinFeretDiameter Nucleus	1.941763156874933
957	Week7_34341_7_238_150.0	AZ258	IMPA	MinFeretDiameter Nucleus	0.12300876705849836
958	Week7_34341_7_238_190.0	AZ258	IMPA	MinFeretDiameter Nucleus	-0.24389828052519677
959	Week7_34341_7_238_206.0	AZ258	IMPA	MinFeretDiameter Nucleus	-0.035710158958361146
960	Week7_34341_7_238_263.0	AZ258	IMPA	MinFeretDiameter Nucleus	1.0507059040751257
961	Week7_34341_7_238_77.0	AZ258	IMPA	MinFeretDiameter Nucleus	-0.7179200628663022
962	Week7_34341_7_3_138.0	AZ258	IMPA	MinFeretDiameter Nucleus	0.4582114819584773
963	Week7_34341_7_3_21.0	AZ258	IMPA	MinFeretDiameter Nucleus	2.871931581347889
964	Week7_34341_7_43_117.0	AZ258	IMPA	MinFeretDiameter Nucleus	1.1240971699673794
965	Week7_34341_7_43_236.0	AZ258	IMPA	MinFeretDiameter Nucleus	0.2956829076499169
966	Week7_34341_7_4_217.0	AZ258	IMPA	MinFeretDiameter Nucleus	2.1639244303835605
967	Week7_34341_7_84_108.0	AZ258	IMPA	MinFeretDiameter Nucleus	2.1905866678301296
968	Week7_34381_7_481_118.0	AZ258	IMPA	MinFeretDiameter Nucleus	0.0384509327560317
969	Week7_34381_7_481_19.0	AZ258	IMPA	MinFeretDiameter Nucleus	-0.09847637218714331
970	Week7_34381_7_481_223.0	AZ258	IMPA	MinFeretDiameter Nucleus	-0.20358390774608942
971	Week7_34381_7_522_103.0	AZ258	IMPA	MinFeretDiameter Nucleus	-0.13207222213327935
972	Week7_34381_7_522_112.0	AZ258	IMPA	MinFeretDiameter Nucleus	1.4976364496385253
973	Week7_34381_7_637_62.0	AZ258	IMPA	MinFeretDiameter Nucleus	-0.7355084376021492
974	Week7_34381_7_639_27.0	AZ258	IMPA	MinFeretDiameter Nucleus	2.6016198683775458
975	Week7_34381_7_640_185.0	AZ258	IMPA	MinFeretDiameter Nucleus	-0.47563707682674566
976	Week7_34381_7_640_83.0	AZ258	IMPA	MinFeretDiameter Nucleus	1.18015505393988
977	Week7_34381_7_677_159.0	AZ258	IMPA	MinFeretDiameter Nucleus	-0.2489711109389089
978	Week7_34381_7_677_213.0	AZ258	IMPA	MinFeretDiameter Nucleus	2.6186195645273966
979	Week7_34381_7_717_105.0	AZ258	IMPA	MinFeretDiameter Nucleus	-0.3170155100057874
980	Week7_34381_7_718_103.0	AZ258	IMPA	MinFeretDiameter Nucleus	0.7594017544805429
981	Week7_34381_7_718_155.0	AZ258	IMPA	MinFeretDiameter Nucleus	1.6527790974733074
982	Week7_34381_7_720_50.0	AZ258	IMPA	MinFeretDiameter Nucleus	0.6145015859573489
983	Week7_34641_7_2642_296.0	AZ258	IMPA	MinFeretDiameter Nucleus	-0.9109763237586879
984	Week7_34641_7_2643_338.0	AZ258	IMPA	MinFeretDiameter Nucleus	1.5713196046257287
985	Week7_34641_7_2681_471.0	AZ258	IMPA	MinFeretDiameter Nucleus	-0.6089482640595894
986	Week7_34641_7_2682_171.0	AZ258	IMPA	MinFeretDiameter Nucleus	2.0470525749277537
987	Week7_34641_7_2682_598.0	AZ258	IMPA	MinFeretDiameter Nucleus	0.5608831225876186
988	Week7_34641_7_2682_607.0	AZ258	IMPA	MinFeretDiameter Nucleus	0.5435395170904818
989	Week7_34641_7_2724_295.0	AZ258	IMPA	MinFeretDiameter Nucleus	0.3270168456923874
990	Week7_34641_7_2724_365.0	AZ258	IMPA	MinFeretDiameter Nucleus	0.01910356419717891
991	Week7_34641_7_2798_117.0	AZ258	IMPA	MinFeretDiameter Nucleus	-0.06380556014640444
992	Week7_34641_7_2798_191.0	AZ258	IMPA	MinFeretDiameter Nucleus	-1.2384939858538517
993	Week7_34641_7_2800_364.0	AZ258	IMPA	MinFeretDiameter Nucleus	-0.07660770622449638
994	Week7_34641_7_2837_480.0	AZ258	IMPA	MinFeretDiameter Nucleus	-0.15430720828488853
995	Week7_34641_7_2838_341.0	AZ258	IMPA	MinFeretDiameter Nucleus	-0.927817644273018
996	Week7_34641_7_2839_265.0	AZ258	IMPA	MinFeretDiameter Nucleus	1.074427687623919
997	Week7_34641_7_2839_307.0	AZ258	IMPA	MinFeretDiameter Nucleus	1.4190139088902889
998	Week7_34641_7_2877_256.0	AZ258	IMPA	MinFeretDiameter Nucleus	1.7666741100183885
999	Week7_34641_7_2878_111.0	AZ258	IMPA	MinFeretDiameter Nucleus	-0.6432193446507606
1000	Week7_34641_7_2880_310.0	AZ258	IMPA	MinFeretDiameter Nucleus	0.8916714533807046
1001	Week8_38341_8_2644_31.0	AZ258	IMPA	MinFeretDiameter Nucleus	1.28190644537232
1002	Week8_38341_8_2681_5.0	AZ258	IMPA	MinFeretDiameter Nucleus	1.9183470456024772
1003	Week8_38341_8_2681_50.0	AZ258	IMPA	MinFeretDiameter Nucleus	2.3873695207534755
1004	Week8_38341_8_2682_157.0	AZ258	IMPA	MinFeretDiameter Nucleus	2.4688198574339393
1005	Week8_38341_8_2724_3.0	AZ258	IMPA	MinFeretDiameter Nucleus	2.9904537912271922
1006	Week8_38341_8_2724_36.0	AZ258	IMPA	MinFeretDiameter Nucleus	2.4466369475493157
1007	Week8_38341_8_2797_95.0	AZ258	IMPA	MinFeretDiameter Nucleus	0.3318812804973455
1008	Week8_38341_8_2798_45.0	AZ258	IMPA	MinFeretDiameter Nucleus	-0.3240977508108816
1009	Week8_38341_8_2798_58.0	AZ258	IMPA	MinFeretDiameter Nucleus	0.9287427498381522
1010	Week8_38341_8_2798_79.0	AZ258	IMPA	MinFeretDiameter Nucleus	0.7083374594332285
1011	Week8_38341_8_2799_117.0	AZ258	IMPA	MinFeretDiameter Nucleus	2.884415601878667
1012	Week8_38341_8_2799_54.0	AZ258	IMPA	MinFeretDiameter Nucleus	1.941763156874933
1013	Week8_38341_8_2799_99.0	AZ258	IMPA	MinFeretDiameter Nucleus	3.71867355374499
1014	Week8_38341_8_2800_37.0	AZ258	IMPA	MinFeretDiameter Nucleus	0.9991107118711987
1015	Week8_38341_8_2837_8.0	AZ258	IMPA	MinFeretDiameter Nucleus	-1.062579679797925
1016	Week8_38341_8_2840_43.0	AZ258	IMPA	MinFeretDiameter Nucleus	1.4976364496385253
1017	Week8_38341_8_2878_56.0	AZ258	IMPA	MinFeretDiameter Nucleus	-0.41936528143581225
1018	Week8_38341_8_2879_66.0	AZ258	IMPA	MinFeretDiameter Nucleus	-0.5531767310306722
1019	Week8_38341_8_2880_38.0	AZ258	IMPA	MinFeretDiameter Nucleus	2.699600875964507
1020	Week8_38341_8_2880_9.0	AZ258	IMPA	MinFeretDiameter Nucleus	2.1101206222864093
1021	Week8_38342_8_2881_39.0	AZ258	IMPA	MinFeretDiameter Nucleus	0.19091885933747316
1022	Week8_38342_8_2882_44.0	AZ258	IMPA	MinFeretDiameter Nucleus	1.8357893182210336
1023	Week8_38342_8_2962_2.0	AZ258	IMPA	MinFeretDiameter Nucleus	2.4130893793767996
1024	Week8_38342_8_2963_23.0	AZ258	IMPA	MinFeretDiameter Nucleus	1.923964293364442
1025	Week8_38342_8_2963_50.0	AZ258	IMPA	MinFeretDiameter Nucleus	-0.21936641482517452
1026	Week8_38342_8_2963_67.0	AZ258	IMPA	MinFeretDiameter Nucleus	2.3882174677192736
1027	Week8_38342_8_3037_24.0	AZ258	IMPA	MinFeretDiameter Nucleus	-0.9118416715455265
1028	Week8_38342_8_3039_102.0	AZ258	IMPA	MinFeretDiameter Nucleus	2.0092076938220145
1029	Week8_38342_8_3077_110.0	AZ258	IMPA	MinFeretDiameter Nucleus	-0.8308426644662847
1030	Week8_38342_8_3077_154.0	AZ258	IMPA	MinFeretDiameter Nucleus	1.6465662207037128
1031	Week8_38342_8_3078_43.0	AZ258	IMPA	MinFeretDiameter Nucleus	1.477401990839169
1032	Week8_38342_8_3079_112.0	AZ258	IMPA	MinFeretDiameter Nucleus	-4.0878151594186643e-05
1033	Week8_38342_8_3079_57.0	AZ258	IMPA	MinFeretDiameter Nucleus	0.24424333423061045
1034	Week8_38342_8_3080_114.0	AZ258	IMPA	MinFeretDiameter Nucleus	1.5240307316659107
1035	Week8_38342_8_3117_27.0	AZ258	IMPA	MinFeretDiameter Nucleus	0.10367938515761305
1036	Week8_38342_8_3119_31.0	AZ258	IMPA	MinFeretDiameter Nucleus	1.28190644537232
1037	Week8_38342_8_3119_69.0	AZ258	IMPA	MinFeretDiameter Nucleus	3.355741824380533
1038	Week8_38342_8_3120_55.0	AZ258	IMPA	MinFeretDiameter Nucleus	0.7806013705894214
1039	Week8_38342_8_3120_74.0	AZ258	IMPA	MinFeretDiameter Nucleus	1.4360781371142535
1040	Week4_27801_4_2937_11.0	AZ258	True pert.	MinFeretDiameter Nucleus	3.384683970288219
1041	Week4_27801_4_2937_20.0	AZ258	True pert.	MinFeretDiameter Nucleus	-0.6767773568987078
1042	Week4_27801_4_2937_21.0	AZ258	True pert.	MinFeretDiameter Nucleus	0.9444919239706061
1043	Week4_27801_4_2937_6.0	AZ258	True pert.	MinFeretDiameter Nucleus	1.941763156874933
1044	Week4_27801_4_2937_62.0	AZ258	True pert.	MinFeretDiameter Nucleus	-0.5507635940969543
1045	Week4_27801_4_2937_65.0	AZ258	True pert.	MinFeretDiameter Nucleus	-0.6738131260653014
1046	Week4_27801_4_2937_66.0	AZ258	True pert.	MinFeretDiameter Nucleus	1.0830783431265045
1047	Week4_27801_4_2937_67.0	AZ258	True pert.	MinFeretDiameter Nucleus	1.28190644537232
1048	Week4_27801_4_2937_70.0	AZ258	True pert.	MinFeretDiameter Nucleus	2.294401908351957
1049	Week4_27801_4_2937_76.0	AZ258	True pert.	MinFeretDiameter Nucleus	-0.2742332547393335
1050	Week4_27801_4_2938_1.0	AZ258	True pert.	MinFeretDiameter Nucleus	-0.23581232884282566
1051	Week4_27801_4_2938_21.0	AZ258	True pert.	MinFeretDiameter Nucleus	0.8574747955016919
1052	Week4_27801_4_2938_22.0	AZ258	True pert.	MinFeretDiameter Nucleus	-0.11024426268307916
1053	Week4_27801_4_2938_26.0	AZ258	True pert.	MinFeretDiameter Nucleus	-0.04919935974523184
1054	Week4_27801_4_2938_36.0	AZ258	True pert.	MinFeretDiameter Nucleus	1.6273909755411922
1055	Week4_27801_4_2938_39.0	AZ258	True pert.	MinFeretDiameter Nucleus	0.06972396535502813
1056	Week4_27801_4_2938_42.0	AZ258	True pert.	MinFeretDiameter Nucleus	0.5300103506975647
1057	Week4_27801_4_2938_47.0	AZ258	True pert.	MinFeretDiameter Nucleus	-0.5075065796479026
1058	Week4_27801_4_2938_65.0	AZ258	True pert.	MinFeretDiameter Nucleus	0.7111291510864879
1059	Week4_27801_4_2938_82.0	AZ258	True pert.	MinFeretDiameter Nucleus	-0.6678193067987502
1060	Week4_27801_4_2938_85.0	AZ258	True pert.	MinFeretDiameter Nucleus	2.4515336554428155
1061	Week4_27801_4_2938_94.0	AZ258	True pert.	MinFeretDiameter Nucleus	0.11319615029920557
1062	Week4_27801_4_2939_106.0	AZ258	True pert.	MinFeretDiameter Nucleus	1.5900723538579549
1063	Week4_27801_4_2939_111.0	AZ258	True pert.	MinFeretDiameter Nucleus	1.3347005110429
1064	Week4_27801_4_2939_114.0	AZ258	True pert.	MinFeretDiameter Nucleus	-0.30128025883171156
1065	Week4_27801_4_2939_2.0	AZ258	True pert.	MinFeretDiameter Nucleus	0.3247331795958431
1066	Week4_27801_4_2939_32.0	AZ258	True pert.	MinFeretDiameter Nucleus	1.3761716898726941
1067	Week4_27801_4_2939_45.0	AZ258	True pert.	MinFeretDiameter Nucleus	-0.30601104875458357
1068	Week4_27801_4_2939_61.0	AZ258	True pert.	MinFeretDiameter Nucleus	-0.6712864567281909
1069	Week4_27801_4_2939_64.0	AZ258	True pert.	MinFeretDiameter Nucleus	1.517225717497877
1070	Week4_27801_4_2939_72.0	AZ258	True pert.	MinFeretDiameter Nucleus	2.3238978550629734
1071	Week4_27801_4_2939_80.0	AZ258	True pert.	MinFeretDiameter Nucleus	1.923964293364442
1072	Week4_27801_4_2939_82.0	AZ258	True pert.	MinFeretDiameter Nucleus	1.5240307316659107
1073	Week4_27801_4_2939_94.0	AZ258	True pert.	MinFeretDiameter Nucleus	0.6438586301749852
1074	Week4_27801_4_2940_101.0	AZ258	True pert.	MinFeretDiameter Nucleus	2.1905866678301296
1075	Week4_27801_4_2940_125.0	AZ258	True pert.	MinFeretDiameter Nucleus	2.7238314167615045
1076	Week4_27801_4_2940_138.0	AZ258	True pert.	MinFeretDiameter Nucleus	-0.27567029597748
1077	Week4_27801_4_2940_145.0	AZ258	True pert.	MinFeretDiameter Nucleus	0.10234743862558461
1078	Week4_27801_4_2940_159.0	AZ258	True pert.	MinFeretDiameter Nucleus	-0.21412229901161203
1079	Week4_27801_4_2940_16.0	AZ258	True pert.	MinFeretDiameter Nucleus	-1.0737907258998451
1080	Week4_27801_4_2940_28.0	AZ258	True pert.	MinFeretDiameter Nucleus	2.6161739949273626
1081	Week4_27801_4_2940_36.0	AZ258	True pert.	MinFeretDiameter Nucleus	1.6127850721268515
1082	Week4_27801_4_2940_39.0	AZ258	True pert.	MinFeretDiameter Nucleus	-0.8114153237160282
1083	Week4_27801_4_2940_46.0	AZ258	True pert.	MinFeretDiameter Nucleus	1.4580817914774966
1084	Week4_27801_4_2940_64.0	AZ258	True pert.	MinFeretDiameter Nucleus	0.1230407634009742
1085	Week4_27801_4_2940_69.0	AZ258	True pert.	MinFeretDiameter Nucleus	-0.5241808877443862
1086	Week4_27801_4_2940_70.0	AZ258	True pert.	MinFeretDiameter Nucleus	2.5702709607062815
1087	Week4_27801_4_2940_72.0	AZ258	True pert.	MinFeretDiameter Nucleus	1.28190644537232
1088	Week4_27801_4_2940_75.0	AZ258	True pert.	MinFeretDiameter Nucleus	-0.6032452818697495
1089	Week4_27801_4_2941_117.0	AZ258	True pert.	MinFeretDiameter Nucleus	0.6001220568271148
1090	Week4_27801_4_2941_122.0	AZ258	True pert.	MinFeretDiameter Nucleus	0.9907859827345357
1091	Week4_27801_4_2941_20.0	AZ258	True pert.	MinFeretDiameter Nucleus	-0.31367978628799836
1092	Week4_27801_4_2941_32.0	AZ258	True pert.	MinFeretDiameter Nucleus	1.0053527677079677
1093	Week4_27801_4_2941_48.0	AZ258	True pert.	MinFeretDiameter Nucleus	-0.33574188326704596
1094	Week4_27801_4_2941_62.0	AZ258	True pert.	MinFeretDiameter Nucleus	3.496605608007271
1095	Week4_27801_4_2941_76.0	AZ258	True pert.	MinFeretDiameter Nucleus	0.5908524210360044
1096	Week4_27801_4_2941_82.0	AZ258	True pert.	MinFeretDiameter Nucleus	0.7372269412030651
1097	Week4_27801_4_2941_97.0	AZ258	True pert.	MinFeretDiameter Nucleus	-0.08140228851664402
1098	Week4_27801_4_2942_100.0	AZ258	True pert.	MinFeretDiameter Nucleus	0.42451924983472505
1099	Week4_27801_4_2942_103.0	AZ258	True pert.	MinFeretDiameter Nucleus	1.3783992989129894
1100	Week4_27801_4_2942_131.0	AZ258	True pert.	MinFeretDiameter Nucleus	-0.4097466473560115
1101	Week4_27801_4_2942_20.0	AZ258	True pert.	MinFeretDiameter Nucleus	1.204951558268819
1102	Week4_27801_4_2942_23.0	AZ258	True pert.	MinFeretDiameter Nucleus	-0.7316407552241306
1103	Week4_27801_4_2942_26.0	AZ258	True pert.	MinFeretDiameter Nucleus	0.2762543987075596
1104	Week4_27801_4_2942_31.0	AZ258	True pert.	MinFeretDiameter Nucleus	0.36073912920951406
1105	Week4_27801_4_2942_50.0	AZ258	True pert.	MinFeretDiameter Nucleus	2.153440778628976
1106	Week4_27801_4_2942_52.0	AZ258	True pert.	MinFeretDiameter Nucleus	-0.04240018283694168
1107	Week4_27801_4_2942_53.0	AZ258	True pert.	MinFeretDiameter Nucleus	-0.9866796042306054
1108	Week4_27801_4_2942_72.0	AZ258	True pert.	MinFeretDiameter Nucleus	-0.07341499991984204
1109	Week4_27801_4_2942_87.0	AZ258	True pert.	MinFeretDiameter Nucleus	1.1076081733099206
1110	Week4_27801_4_2942_9.0	AZ258	True pert.	MinFeretDiameter Nucleus	2.5497444094171238
1111	Week4_27801_4_2942_91.0	AZ258	True pert.	MinFeretDiameter Nucleus	1.9320557327878836
1112	Week4_27801_4_2943_113.0	AZ258	True pert.	MinFeretDiameter Nucleus	-0.24189949456613166
1113	Week4_27801_4_2943_121.0	AZ258	True pert.	MinFeretDiameter Nucleus	1.014471318669103
1114	Week4_27801_4_2943_128.0	AZ258	True pert.	MinFeretDiameter Nucleus	1.318780723550221
1115	Week4_27801_4_2943_134.0	AZ258	True pert.	MinFeretDiameter Nucleus	2.036028401375306
1116	Week4_27801_4_2943_136.0	AZ258	True pert.	MinFeretDiameter Nucleus	0.21856823675648143
1117	Week4_27801_4_2943_150.0	AZ258	True pert.	MinFeretDiameter Nucleus	0.5297847594299454
1118	Week4_27801_4_2943_24.0	AZ258	True pert.	MinFeretDiameter Nucleus	1.1061554845698724
1119	Week4_27801_4_2943_26.0	AZ258	True pert.	MinFeretDiameter Nucleus	1.662497027465333
1120	Week4_27801_4_2943_30.0	AZ258	True pert.	MinFeretDiameter Nucleus	-0.2121987968690294
1121	Week4_27801_4_2943_52.0	AZ258	True pert.	MinFeretDiameter Nucleus	0.43645503027419785
1122	Week4_27801_4_2943_56.0	AZ258	True pert.	MinFeretDiameter Nucleus	0.9907859827345357
1123	Week4_27801_4_2943_6.0	AZ258	True pert.	MinFeretDiameter Nucleus	-0.16249438919974762
1124	Week4_27801_4_2943_61.0	AZ258	True pert.	MinFeretDiameter Nucleus	1.923964293364442
1125	Week4_27801_4_2943_70.0	AZ258	True pert.	MinFeretDiameter Nucleus	2.9284822583449612
1126	Week4_27801_4_2943_72.0	AZ258	True pert.	MinFeretDiameter Nucleus	0.5756232845184446
1127	Week4_27801_4_2943_77.0	AZ258	True pert.	MinFeretDiameter Nucleus	0.3504863239672649
1128	Week4_27801_4_2943_84.0	AZ258	True pert.	MinFeretDiameter Nucleus	2.7227910905625414
1129	Week4_27801_4_2943_97.0	AZ258	True pert.	MinFeretDiameter Nucleus	1.7108642203905642
1130	Week4_27801_4_2944_101.0	AZ258	True pert.	MinFeretDiameter Nucleus	0.2359123128448914
1131	Week4_27801_4_2944_103.0	AZ258	True pert.	MinFeretDiameter Nucleus	0.8325524727180774
1132	Week4_27801_4_2944_123.0	AZ258	True pert.	MinFeretDiameter Nucleus	2.0935210916694027
1133	Week4_27801_4_2944_138.0	AZ258	True pert.	MinFeretDiameter Nucleus	3.1214929771657434
1134	Week4_27801_4_2944_19.0	AZ258	True pert.	MinFeretDiameter Nucleus	0.4214177049827677
1135	Week4_27801_4_2944_29.0	AZ258	True pert.	MinFeretDiameter Nucleus	0.3823981275472808
1136	Week4_27801_4_2944_37.0	AZ258	True pert.	MinFeretDiameter Nucleus	-0.6422760608678003
1137	Week4_27801_4_2944_53.0	AZ258	True pert.	MinFeretDiameter Nucleus	1.2574083572002233
1138	Week4_27801_4_2944_88.0	AZ258	True pert.	MinFeretDiameter Nucleus	-0.7422594512924332
1139	Week4_27801_4_2944_99.0	AZ258	True pert.	MinFeretDiameter Nucleus	0.04142136363632898
1140	Week4_27801_4_2945_103.0	AZ258	True pert.	MinFeretDiameter Nucleus	1.4681578893214473
1141	Week4_27801_4_2945_120.0	AZ258	True pert.	MinFeretDiameter Nucleus	0.8761526791143175
1142	Week4_27801_4_2945_122.0	AZ258	True pert.	MinFeretDiameter Nucleus	-0.5122558388111773
1143	Week4_27801_4_2945_124.0	AZ258	True pert.	MinFeretDiameter Nucleus	1.5127905309171956
1144	Week4_27801_4_2945_129.0	AZ258	True pert.	MinFeretDiameter Nucleus	-0.6180386565665902
1145	Week4_27801_4_2945_20.0	AZ258	True pert.	MinFeretDiameter Nucleus	2.985515298693773
1146	Week4_27801_4_2945_25.0	AZ258	True pert.	MinFeretDiameter Nucleus	2.114145793280194
1147	Week4_27801_4_2945_5.0	AZ258	True pert.	MinFeretDiameter Nucleus	2.582485430944694
1148	Week4_27801_4_2945_69.0	AZ258	True pert.	MinFeretDiameter Nucleus	2.6016198683775458
1149	Week4_27801_4_2945_8.0	AZ258	True pert.	MinFeretDiameter Nucleus	1.4965673002076243
1150	Week4_27801_4_2945_85.0	AZ258	True pert.	MinFeretDiameter Nucleus	0.16425662189090448
1151	Week4_27801_4_2946_105.0	AZ258	True pert.	MinFeretDiameter Nucleus	1.4019829206266197
1152	Week4_27801_4_2946_119.0	AZ258	True pert.	MinFeretDiameter Nucleus	2.3238978550629734
1153	Week4_27801_4_2946_132.0	AZ258	True pert.	MinFeretDiameter Nucleus	2.626370285491084
1154	Week4_27801_4_2946_136.0	AZ258	True pert.	MinFeretDiameter Nucleus	-0.4550592607227861
1155	Week4_27801_4_2946_16.0	AZ258	True pert.	MinFeretDiameter Nucleus	2.0693853024743722
1156	Week4_27801_4_2946_23.0	AZ258	True pert.	MinFeretDiameter Nucleus	1.390719544433067
1157	Week4_27801_4_2946_39.0	AZ258	True pert.	MinFeretDiameter Nucleus	2.1905866678301296
1158	Week4_27801_4_2946_43.0	AZ258	True pert.	MinFeretDiameter Nucleus	2.1905866678301296
1159	Week4_27801_4_2946_52.0	AZ258	True pert.	MinFeretDiameter Nucleus	0.21639593306635377
1160	Week4_27801_4_2946_53.0	AZ258	True pert.	MinFeretDiameter Nucleus	1.5240307316659107
1161	Week4_27801_4_2946_58.0	AZ258	True pert.	MinFeretDiameter Nucleus	0.6903493794824483
1162	Week4_27801_4_2946_6.0	AZ258	True pert.	MinFeretDiameter Nucleus	2.6423130966036736
1163	Week4_27801_4_2946_71.0	AZ258	True pert.	MinFeretDiameter Nucleus	1.6168736003640622
1164	Week4_27801_4_2946_98.0	AZ258	True pert.	MinFeretDiameter Nucleus	-0.14708478955437257
1165	Week4_27801_4_2947_101.0	AZ258	True pert.	MinFeretDiameter Nucleus	-0.4000820514550783
1166	Week4_27801_4_2947_104.0	AZ258	True pert.	MinFeretDiameter Nucleus	-0.28354572181081716
1167	Week4_27801_4_2947_113.0	AZ258	True pert.	MinFeretDiameter Nucleus	-1.2147518950526157
1168	Week4_27801_4_2947_125.0	AZ258	True pert.	MinFeretDiameter Nucleus	2.8795013835940106
1169	Week4_27801_4_2947_128.0	AZ258	True pert.	MinFeretDiameter Nucleus	0.5908524210360044
1170	Week4_27801_4_2947_151.0	AZ258	True pert.	MinFeretDiameter Nucleus	0.19091885933747316
1171	Week4_27801_4_2947_170.0	AZ258	True pert.	MinFeretDiameter Nucleus	0.03192306899483256
1172	Week4_27801_4_2947_173.0	AZ258	True pert.	MinFeretDiameter Nucleus	-0.17881629856250342
1173	Week4_27801_4_2947_18.0	AZ258	True pert.	MinFeretDiameter Nucleus	-0.875570638525277
1174	Week4_27801_4_2947_2.0	AZ258	True pert.	MinFeretDiameter Nucleus	0.44940983364531456
1175	Week4_27801_4_2947_24.0	AZ258	True pert.	MinFeretDiameter Nucleus	2.4584307605812223
1176	Week4_27801_4_2947_30.0	AZ258	True pert.	MinFeretDiameter Nucleus	-0.03705743820687549
1177	Week4_27801_4_2947_48.0	AZ258	True pert.	MinFeretDiameter Nucleus	0.32019837280119806
1178	Week4_27801_4_2947_50.0	AZ258	True pert.	MinFeretDiameter Nucleus	0.5906035145939567
1179	Week4_27801_4_2947_59.0	AZ258	True pert.	MinFeretDiameter Nucleus	-0.3867629520048496
1180	Week4_27801_4_2947_72.0	AZ258	True pert.	MinFeretDiameter Nucleus	-1.1920999801673446
1181	Week4_27801_4_2947_74.0	AZ258	True pert.	MinFeretDiameter Nucleus	0.2435215300000417
1182	Week4_27801_4_2947_89.0	AZ258	True pert.	MinFeretDiameter Nucleus	0.39851063144403676
1183	Week4_27801_4_2947_90.0	AZ258	True pert.	MinFeretDiameter Nucleus	0.3242300465703169
1184	Week4_27801_4_2948_101.0	AZ258	True pert.	MinFeretDiameter Nucleus	-0.3154203191311174
1185	Week4_27801_4_2948_102.0	AZ258	True pert.	MinFeretDiameter Nucleus	1.2331886191578383
1186	Week4_27801_4_2948_104.0	AZ258	True pert.	MinFeretDiameter Nucleus	-0.6589917110083198
1187	Week4_27801_4_2948_11.0	AZ258	True pert.	MinFeretDiameter Nucleus	0.38646753807656603
1188	Week4_27801_4_2948_114.0	AZ258	True pert.	MinFeretDiameter Nucleus	-1.076206139867448
1189	Week4_27801_4_2948_117.0	AZ258	True pert.	MinFeretDiameter Nucleus	0.19091885933747316
1190	Week4_27801_4_2948_120.0	AZ258	True pert.	MinFeretDiameter Nucleus	-0.5574075849438437
1191	Week4_27801_4_2948_136.0	AZ258	True pert.	MinFeretDiameter Nucleus	0.0580726734097207
1192	Week4_27801_4_2948_142.0	AZ258	True pert.	MinFeretDiameter Nucleus	1.4336964306747617
1193	Week4_27801_4_2948_28.0	AZ258	True pert.	MinFeretDiameter Nucleus	2.3549869635303526
1194	Week4_27801_4_2948_5.0	AZ258	True pert.	MinFeretDiameter Nucleus	2.103977559807382
1195	Week4_27801_4_2948_58.0	AZ258	True pert.	MinFeretDiameter Nucleus	2.5707708061683525
1196	Week4_27801_4_2948_64.0	AZ258	True pert.	MinFeretDiameter Nucleus	1.568484835910988
1197	Week4_27801_4_2948_70.0	AZ258	True pert.	MinFeretDiameter Nucleus	0.054344100588206816
1198	Week4_27801_4_2948_9.0	AZ258	True pert.	MinFeretDiameter Nucleus	0.4973999287731608
1199	Week4_27801_4_2948_91.0	AZ258	True pert.	MinFeretDiameter Nucleus	0.9907859827345357
1200	Week4_27801_4_2948_95.0	AZ258	True pert.	MinFeretDiameter Nucleus	-0.44491477561611753
1201	Week4_27821_4_3177_21.0	AZ258	True pert.	MinFeretDiameter Nucleus	0.2894410474452999
1202	Week4_27821_4_3177_42.0	AZ258	True pert.	MinFeretDiameter Nucleus	1.28190644537232
1203	Week4_27821_4_3177_47.0	AZ258	True pert.	MinFeretDiameter Nucleus	0.5141605371037495
1204	Week4_27821_4_3177_58.0	AZ258	True pert.	MinFeretDiameter Nucleus	0.7180025707281938
1205	Week4_27821_4_3177_75.0	AZ258	True pert.	MinFeretDiameter Nucleus	-0.6017521285058289
1206	Week4_27821_4_3177_81.0	AZ258	True pert.	MinFeretDiameter Nucleus	-0.842530193026356
1207	Week4_27821_4_3177_87.0	AZ258	True pert.	MinFeretDiameter Nucleus	-0.34325951785361636
1208	Week4_27821_4_3177_91.0	AZ258	True pert.	MinFeretDiameter Nucleus	1.7047889992743888
1209	Week4_27821_4_3177_94.0	AZ258	True pert.	MinFeretDiameter Nucleus	-0.17012855072224461
1210	Week4_27821_4_3177_99.0	AZ258	True pert.	MinFeretDiameter Nucleus	0.247144796367336
1211	Week4_27821_4_3178_16.0	AZ258	True pert.	MinFeretDiameter Nucleus	0.0856309853725982
1212	Week4_27821_4_3178_22.0	AZ258	True pert.	MinFeretDiameter Nucleus	2.173134984525034
1213	Week4_27821_4_3178_24.0	AZ258	True pert.	MinFeretDiameter Nucleus	1.6417773395144244
1214	Week4_27821_4_3178_32.0	AZ258	True pert.	MinFeretDiameter Nucleus	1.974585052540671
1215	Week4_27821_4_3178_63.0	AZ258	True pert.	MinFeretDiameter Nucleus	1.7906531061315982
1216	Week4_27821_4_3178_67.0	AZ258	True pert.	MinFeretDiameter Nucleus	2.0572754805972857
1217	Week4_27821_4_3178_74.0	AZ258	True pert.	MinFeretDiameter Nucleus	0.18777213492762304
1218	Week4_27821_4_3178_85.0	AZ258	True pert.	MinFeretDiameter Nucleus	1.9956566503471276
1219	Week4_27821_4_3178_87.0	AZ258	True pert.	MinFeretDiameter Nucleus	0.3003119205672045
1220	Week4_27821_4_3179_103.0	AZ258	True pert.	MinFeretDiameter Nucleus	0.2925647977230948
1221	Week4_27821_4_3179_126.0	AZ258	True pert.	MinFeretDiameter Nucleus	-0.37851394969782437
1222	Week4_27821_4_3179_129.0	AZ258	True pert.	MinFeretDiameter Nucleus	0.7502085818591235
1223	Week4_27821_4_3179_130.0	AZ258	True pert.	MinFeretDiameter Nucleus	-0.012639833998642191
1224	Week4_27821_4_3179_141.0	AZ258	True pert.	MinFeretDiameter Nucleus	0.7004953975025431
1225	Week4_27821_4_3179_17.0	AZ258	True pert.	MinFeretDiameter Nucleus	-0.4536223830447471
1226	Week4_27821_4_3179_19.0	AZ258	True pert.	MinFeretDiameter Nucleus	-1.7328188902278028
1227	Week4_27821_4_3179_24.0	AZ258	True pert.	MinFeretDiameter Nucleus	-0.20901470236105812
1228	Week4_27821_4_3179_32.0	AZ258	True pert.	MinFeretDiameter Nucleus	1.2195401679770757
1229	Week4_27821_4_3179_57.0	AZ258	True pert.	MinFeretDiameter Nucleus	0.32713764498868303
1230	Week4_27821_4_3179_72.0	AZ258	True pert.	MinFeretDiameter Nucleus	-0.5117463731882279
1231	Week4_27821_4_3179_78.0	AZ258	True pert.	MinFeretDiameter Nucleus	3.991229376711777
1232	Week4_27821_4_3179_9.0	AZ258	True pert.	MinFeretDiameter Nucleus	0.5911595874271973
1233	Week4_27821_4_3180_115.0	AZ258	True pert.	MinFeretDiameter Nucleus	1.107878301679323
1234	Week4_27821_4_3180_129.0	AZ258	True pert.	MinFeretDiameter Nucleus	0.8574747955016919
1235	Week4_27821_4_3180_133.0	AZ258	True pert.	MinFeretDiameter Nucleus	-0.4873131081982435
1236	Week4_27821_4_3180_30.0	AZ258	True pert.	MinFeretDiameter Nucleus	1.9330974398674519
1237	Week4_27821_4_3180_43.0	AZ258	True pert.	MinFeretDiameter Nucleus	0.6196027498238534
1238	Week4_27821_4_3180_53.0	AZ258	True pert.	MinFeretDiameter Nucleus	0.7417026899050079
1239	Week4_27821_4_3180_55.0	AZ258	True pert.	MinFeretDiameter Nucleus	2.1923583880914244
1240	Week4_27821_4_3180_6.0	AZ258	True pert.	MinFeretDiameter Nucleus	2.0342036279034392
1241	Week4_27821_4_3180_63.0	AZ258	True pert.	MinFeretDiameter Nucleus	-0.8431519516350112
1242	Week4_27821_4_3180_64.0	AZ258	True pert.	MinFeretDiameter Nucleus	1.8827375970509301
1243	Week4_27821_4_3180_76.0	AZ258	True pert.	MinFeretDiameter Nucleus	0.6214083802608731
1244	Week4_27821_4_3180_77.0	AZ258	True pert.	MinFeretDiameter Nucleus	1.776651699338831
1245	Week4_27821_4_3180_91.0	AZ258	True pert.	MinFeretDiameter Nucleus	-0.8739596680148427
1246	Week4_27821_4_3180_93.0	AZ258	True pert.	MinFeretDiameter Nucleus	2.8092451076194243
1247	Week4_27821_4_3181_113.0	AZ258	True pert.	MinFeretDiameter Nucleus	-0.748419574052472
1248	Week4_27821_4_3181_129.0	AZ258	True pert.	MinFeretDiameter Nucleus	2.3803997413489606
1249	Week4_27821_4_3181_14.0	AZ258	True pert.	MinFeretDiameter Nucleus	0.2738218724077868
1250	Week4_27821_4_3181_144.0	AZ258	True pert.	MinFeretDiameter Nucleus	-0.01641358563760014
1251	Week4_27821_4_3181_151.0	AZ258	True pert.	MinFeretDiameter Nucleus	-0.1220233851408719
1252	Week4_27821_4_3181_27.0	AZ258	True pert.	MinFeretDiameter Nucleus	2.0515485352278477
1253	Week4_27821_4_3181_39.0	AZ258	True pert.	MinFeretDiameter Nucleus	0.2921213781183998
1254	Week4_27821_4_3181_53.0	AZ258	True pert.	MinFeretDiameter Nucleus	2.6879396716381523
1255	Week4_27821_4_3181_6.0	AZ258	True pert.	MinFeretDiameter Nucleus	1.7532326678741865
1256	Week4_27821_4_3181_60.0	AZ258	True pert.	MinFeretDiameter Nucleus	-0.7037882111785445
1257	Week4_27821_4_3181_7.0	AZ258	True pert.	MinFeretDiameter Nucleus	1.199543572824685
1258	Week4_27821_4_3181_75.0	AZ258	True pert.	MinFeretDiameter Nucleus	-1.0612909786850317
1259	Week4_27821_4_3181_79.0	AZ258	True pert.	MinFeretDiameter Nucleus	0.594166309832202
1260	Week4_27821_4_3181_88.0	AZ258	True pert.	MinFeretDiameter Nucleus	-0.1983684376674063
1261	Week4_27821_4_3181_90.0	AZ258	True pert.	MinFeretDiameter Nucleus	0.4021163074648456
1262	Week4_27821_4_3182_101.0	AZ258	True pert.	MinFeretDiameter Nucleus	-0.5712250626309366
1263	Week4_27821_4_3182_115.0	AZ258	True pert.	MinFeretDiameter Nucleus	0.9608703663546554
1264	Week4_27821_4_3182_16.0	AZ258	True pert.	MinFeretDiameter Nucleus	3.33268472542035
1265	Week4_27821_4_3182_26.0	AZ258	True pert.	MinFeretDiameter Nucleus	-0.2135136104543279
1266	Week4_27821_4_3182_33.0	AZ258	True pert.	MinFeretDiameter Nucleus	0.17597750850857458
1267	Week4_27821_4_3182_36.0	AZ258	True pert.	MinFeretDiameter Nucleus	2.0276687248723015
1268	Week4_27821_4_3182_49.0	AZ258	True pert.	MinFeretDiameter Nucleus	1.6522222395239599
1269	Week4_27821_4_3182_56.0	AZ258	True pert.	MinFeretDiameter Nucleus	1.7532326678741865
1270	Week4_27821_4_3182_63.0	AZ258	True pert.	MinFeretDiameter Nucleus	1.9465153612272688
1271	Week4_27821_4_3182_74.0	AZ258	True pert.	MinFeretDiameter Nucleus	0.030949425127823844
1272	Week4_27821_4_3182_84.0	AZ258	True pert.	MinFeretDiameter Nucleus	2.3334138958527837
1273	Week4_27821_4_3182_95.0	AZ258	True pert.	MinFeretDiameter Nucleus	0.21630245787237595
1274	Week4_27821_4_3182_98.0	AZ258	True pert.	MinFeretDiameter Nucleus	-0.6421799750939107
1275	Week4_27821_4_3183_102.0	AZ258	True pert.	MinFeretDiameter Nucleus	3.4943867111683846
1276	Week4_27821_4_3183_113.0	AZ258	True pert.	MinFeretDiameter Nucleus	-0.5038761793259653
1277	Week4_27821_4_3183_123.0	AZ258	True pert.	MinFeretDiameter Nucleus	2.391915080080047
1278	Week4_27821_4_3183_137.0	AZ258	True pert.	MinFeretDiameter Nucleus	4.323565663555629
1279	Week4_27821_4_3183_28.0	AZ258	True pert.	MinFeretDiameter Nucleus	0.45754123380316064
1280	Week4_27821_4_3183_38.0	AZ258	True pert.	MinFeretDiameter Nucleus	0.40888116906314775
1281	Week4_27821_4_3183_45.0	AZ258	True pert.	MinFeretDiameter Nucleus	3.3903873529257234
1282	Week4_27821_4_3183_54.0	AZ258	True pert.	MinFeretDiameter Nucleus	2.457209042295817
1283	Week4_27821_4_3183_61.0	AZ258	True pert.	MinFeretDiameter Nucleus	-0.2578899957134768
1284	Week4_27821_4_3183_66.0	AZ258	True pert.	MinFeretDiameter Nucleus	2.6996022293990256
1285	Week4_27821_4_3184_105.0	AZ258	True pert.	MinFeretDiameter Nucleus	-0.840739900875411
1286	Week4_27821_4_3184_109.0	AZ258	True pert.	MinFeretDiameter Nucleus	-0.9422262321416988
1287	Week4_27821_4_3184_110.0	AZ258	True pert.	MinFeretDiameter Nucleus	1.5647021788734394
1288	Week4_27821_4_3184_12.0	AZ258	True pert.	MinFeretDiameter Nucleus	-1.1855499448392697
1289	Week4_27821_4_3184_127.0	AZ258	True pert.	MinFeretDiameter Nucleus	1.5539560829981074
1290	Week4_27821_4_3184_133.0	AZ258	True pert.	MinFeretDiameter Nucleus	2.5905202295286607
1291	Week4_27821_4_3184_140.0	AZ258	True pert.	MinFeretDiameter Nucleus	1.3349120793821323
1292	Week4_27821_4_3184_148.0	AZ258	True pert.	MinFeretDiameter Nucleus	2.4713180890997277
1293	Week4_27821_4_3184_150.0	AZ258	True pert.	MinFeretDiameter Nucleus	0.25757445295389503
1294	Week4_27821_4_3184_158.0	AZ258	True pert.	MinFeretDiameter Nucleus	2.318781480771172
1295	Week4_27821_4_3184_16.0	AZ258	True pert.	MinFeretDiameter Nucleus	1.629962732758314
1296	Week4_27821_4_3184_19.0	AZ258	True pert.	MinFeretDiameter Nucleus	0.33468931583352735
1297	Week4_27821_4_3184_27.0	AZ258	True pert.	MinFeretDiameter Nucleus	1.10341779994059
1298	Week4_27821_4_3184_32.0	AZ258	True pert.	MinFeretDiameter Nucleus	1.10341779994059
1299	Week4_27821_4_3184_38.0	AZ258	True pert.	MinFeretDiameter Nucleus	-1.0913044022912102
1300	Week4_27821_4_3184_44.0	AZ258	True pert.	MinFeretDiameter Nucleus	-0.9755540289499097
1301	Week4_27821_4_3184_56.0	AZ258	True pert.	MinFeretDiameter Nucleus	-0.02704081745587135
1302	Week4_27821_4_3184_62.0	AZ258	True pert.	MinFeretDiameter Nucleus	0.5464788238447112
1303	Week4_27821_4_3184_65.0	AZ258	True pert.	MinFeretDiameter Nucleus	-0.7423444473158968
1304	Week4_27821_4_3184_66.0	AZ258	True pert.	MinFeretDiameter Nucleus	-0.842215876403673
1305	Week4_27821_4_3184_78.0	AZ258	True pert.	MinFeretDiameter Nucleus	-0.3457283966779188
1306	Week4_27821_4_3184_84.0	AZ258	True pert.	MinFeretDiameter Nucleus	0.7935533164605341
1307	Week4_27821_4_3184_97.0	AZ258	True pert.	MinFeretDiameter Nucleus	-0.8130467973723626
1308	Week4_27821_4_3184_99.0	AZ258	True pert.	MinFeretDiameter Nucleus	-0.4182836328970981
1309	Week4_27821_4_3185_113.0	AZ258	True pert.	MinFeretDiameter Nucleus	1.8474979123745598
1310	Week4_27821_4_3185_118.0	AZ258	True pert.	MinFeretDiameter Nucleus	-0.39066654171425325
1311	Week4_27821_4_3185_122.0	AZ258	True pert.	MinFeretDiameter Nucleus	1.7906531061315982
1312	Week4_27821_4_3185_13.0	AZ258	True pert.	MinFeretDiameter Nucleus	-0.2031740150399799
1313	Week4_27821_4_3185_35.0	AZ258	True pert.	MinFeretDiameter Nucleus	0.1325857800582179
1314	Week4_27821_4_3185_63.0	AZ258	True pert.	MinFeretDiameter Nucleus	1.199271204870177
1315	Week4_27821_4_3185_67.0	AZ258	True pert.	MinFeretDiameter Nucleus	1.9684264898057866
1316	Week4_27821_4_3185_7.0	AZ258	True pert.	MinFeretDiameter Nucleus	2.6754129954276196
1317	Week4_27821_4_3185_70.0	AZ258	True pert.	MinFeretDiameter Nucleus	0.5640555223895827
1318	Week4_27821_4_3185_75.0	AZ258	True pert.	MinFeretDiameter Nucleus	0.18233458329816551
1319	Week4_27821_4_3185_76.0	AZ258	True pert.	MinFeretDiameter Nucleus	2.684584360676785
1320	Week4_27821_4_3185_85.0	AZ258	True pert.	MinFeretDiameter Nucleus	1.7906531061315982
1321	Week4_27821_4_3185_96.0	AZ258	True pert.	MinFeretDiameter Nucleus	-0.10736329802122505
1322	Week4_27821_4_3185_97.0	AZ258	True pert.	MinFeretDiameter Nucleus	1.6341370327290061
1323	Week4_27821_4_3186_101.0	AZ258	True pert.	MinFeretDiameter Nucleus	-0.07716424360253886
1324	Week4_27821_4_3186_104.0	AZ258	True pert.	MinFeretDiameter Nucleus	1.271382487244109
1325	Week4_27821_4_3186_118.0	AZ258	True pert.	MinFeretDiameter Nucleus	1.390719544433067
1326	Week4_27821_4_3186_142.0	AZ258	True pert.	MinFeretDiameter Nucleus	-0.3240413577787876
1327	Week4_27821_4_3186_15.0	AZ258	True pert.	MinFeretDiameter Nucleus	1.8633750320519424
1328	Week4_27821_4_3186_16.0	AZ258	True pert.	MinFeretDiameter Nucleus	0.9121592118507529
1329	Week4_27821_4_3186_165.0	AZ258	True pert.	MinFeretDiameter Nucleus	0.4193207965281929
1330	Week4_27821_4_3186_169.0	AZ258	True pert.	MinFeretDiameter Nucleus	0.22896110650182927
1331	Week4_27821_4_3186_180.0	AZ258	True pert.	MinFeretDiameter Nucleus	-0.04747452630168817
1332	Week4_27821_4_3186_22.0	AZ258	True pert.	MinFeretDiameter Nucleus	1.1534631818649819
1333	Week4_27821_4_3186_26.0	AZ258	True pert.	MinFeretDiameter Nucleus	1.0606900269832933
1334	Week4_27821_4_3186_29.0	AZ258	True pert.	MinFeretDiameter Nucleus	0.9559024045703965
1335	Week4_27821_4_3186_37.0	AZ258	True pert.	MinFeretDiameter Nucleus	-0.2833421614099051
1336	Week4_27821_4_3186_65.0	AZ258	True pert.	MinFeretDiameter Nucleus	-0.5090249725459336
1337	Week4_27821_4_3186_80.0	AZ258	True pert.	MinFeretDiameter Nucleus	0.39088564018673877
1338	Week4_27821_4_3186_90.0	AZ258	True pert.	MinFeretDiameter Nucleus	0.037310516992362874
1339	Week4_27821_4_3186_95.0	AZ258	True pert.	MinFeretDiameter Nucleus	-0.17920484438346687
1340	Week4_27821_4_3187_113.0	AZ258	True pert.	MinFeretDiameter Nucleus	-0.31148363922565275
1341	Week4_27821_4_3187_132.0	AZ258	True pert.	MinFeretDiameter Nucleus	0.9721382507932386
1342	Week4_27821_4_3187_142.0	AZ258	True pert.	MinFeretDiameter Nucleus	-0.0559619857618431
1343	Week4_27821_4_3187_22.0	AZ258	True pert.	MinFeretDiameter Nucleus	2.5395492408219327
1344	Week4_27821_4_3187_36.0	AZ258	True pert.	MinFeretDiameter Nucleus	2.0572754805972857
1345	Week4_27821_4_3187_49.0	AZ258	True pert.	MinFeretDiameter Nucleus	1.7957293264523666
1346	Week4_27821_4_3187_92.0	AZ258	True pert.	MinFeretDiameter Nucleus	2.4757405499984695
1347	Week4_27821_4_3187_93.0	AZ258	True pert.	MinFeretDiameter Nucleus	-0.5760344322121607
1348	Week4_27821_4_3188_101.0	AZ258	True pert.	MinFeretDiameter Nucleus	0.8692626816997646
1349	Week4_27821_4_3188_103.0	AZ258	True pert.	MinFeretDiameter Nucleus	-0.3777100482113297
1350	Week4_27821_4_3188_117.0	AZ258	True pert.	MinFeretDiameter Nucleus	-0.442890618755324
1351	Week4_27821_4_3188_129.0	AZ258	True pert.	MinFeretDiameter Nucleus	0.940543889999436
1352	Week4_27821_4_3188_130.0	AZ258	True pert.	MinFeretDiameter Nucleus	0.38741581304702766
1353	Week4_27821_4_3188_145.0	AZ258	True pert.	MinFeretDiameter Nucleus	1.3159003052666358
1354	Week4_27821_4_3188_147.0	AZ258	True pert.	MinFeretDiameter Nucleus	-0.146858016837906
1355	Week4_27821_4_3188_149.0	AZ258	True pert.	MinFeretDiameter Nucleus	1.3159003052666358
1356	Week4_27821_4_3188_185.0	AZ258	True pert.	MinFeretDiameter Nucleus	1.0860743852726096
1357	Week4_27821_4_3188_30.0	AZ258	True pert.	MinFeretDiameter Nucleus	0.05760767210462939
1358	Week4_27821_4_3188_35.0	AZ258	True pert.	MinFeretDiameter Nucleus	0.1427165159613452
1359	Week4_27821_4_3188_39.0	AZ258	True pert.	MinFeretDiameter Nucleus	1.8419266396826923
1360	Week4_27821_4_3188_42.0	AZ258	True pert.	MinFeretDiameter Nucleus	2.7238314167615045
1361	Week4_27821_4_3188_43.0	AZ258	True pert.	MinFeretDiameter Nucleus	0.26202416883151797
1362	Week4_27821_4_3188_79.0	AZ258	True pert.	MinFeretDiameter Nucleus	0.9443417689885754
1363	Week4_27821_4_3188_80.0	AZ258	True pert.	MinFeretDiameter Nucleus	2.5616960425003508
1364	Week4_27821_4_3188_86.0	AZ258	True pert.	MinFeretDiameter Nucleus	2.043804136045621
1365	Week4_27821_4_3188_99.0	AZ258	True pert.	MinFeretDiameter Nucleus	-1.1866300754019121
1366	Week4_27861_4_3657_104.0	AZ258	True pert.	MinFeretDiameter Nucleus	-0.34251861529516026
1367	Week4_27861_4_3657_108.0	AZ258	True pert.	MinFeretDiameter Nucleus	-0.16842294873241825
1368	Week4_27861_4_3657_114.0	AZ258	True pert.	MinFeretDiameter Nucleus	0.4806518671191479
1369	Week4_27861_4_3657_115.0	AZ258	True pert.	MinFeretDiameter Nucleus	0.04448479132286019
1370	Week4_27861_4_3657_124.0	AZ258	True pert.	MinFeretDiameter Nucleus	1.0097059313975556
1371	Week4_27861_4_3657_27.0	AZ258	True pert.	MinFeretDiameter Nucleus	-0.3555230306075946
1372	Week4_27861_4_3657_29.0	AZ258	True pert.	MinFeretDiameter Nucleus	2.1905866678301296
1373	Week4_27861_4_3657_42.0	AZ258	True pert.	MinFeretDiameter Nucleus	0.7634476006202664
1374	Week4_27861_4_3657_56.0	AZ258	True pert.	MinFeretDiameter Nucleus	-0.18645757192850665
1375	Week4_27861_4_3657_61.0	AZ258	True pert.	MinFeretDiameter Nucleus	0.32016520039941687
1376	Week4_27861_4_3657_65.0	AZ258	True pert.	MinFeretDiameter Nucleus	-0.03413998270674637
1377	Week4_27861_4_3657_86.0	AZ258	True pert.	MinFeretDiameter Nucleus	0.22048771130100953
1378	Week4_27861_4_3657_91.0	AZ258	True pert.	MinFeretDiameter Nucleus	-0.1662688800122925
1379	Week4_27861_4_3658_29.0	AZ258	True pert.	MinFeretDiameter Nucleus	0.08853549112748503
1380	Week4_27861_4_3658_37.0	AZ258	True pert.	MinFeretDiameter Nucleus	-0.8269807965070131
1381	Week4_27861_4_3658_42.0	AZ258	True pert.	MinFeretDiameter Nucleus	0.3542327803309084
1382	Week4_27861_4_3658_51.0	AZ258	True pert.	MinFeretDiameter Nucleus	0.8959460356155806
1383	Week4_27861_4_3658_69.0	AZ258	True pert.	MinFeretDiameter Nucleus	-0.9757315970310045
1384	Week4_27861_4_3658_86.0	AZ258	True pert.	MinFeretDiameter Nucleus	0.9241303891181138
1385	Week4_27861_4_3658_9.0	AZ258	True pert.	MinFeretDiameter Nucleus	-0.15666873248282656
1386	Week4_27861_4_3659_110.0	AZ258	True pert.	MinFeretDiameter Nucleus	-0.838653694368489
1387	Week4_27861_4_3659_114.0	AZ258	True pert.	MinFeretDiameter Nucleus	-0.01417527486690161
1388	Week4_27861_4_3659_130.0	AZ258	True pert.	MinFeretDiameter Nucleus	0.380322772555787
1389	Week4_27861_4_3659_138.0	AZ258	True pert.	MinFeretDiameter Nucleus	1.670660800378179
1390	Week4_27861_4_3659_26.0	AZ258	True pert.	MinFeretDiameter Nucleus	2.775957801578654
1391	Week4_27861_4_3659_49.0	AZ258	True pert.	MinFeretDiameter Nucleus	-0.14995013462235218
1392	Week4_27861_4_3659_60.0	AZ258	True pert.	MinFeretDiameter Nucleus	0.7163149783700793
1393	Week4_27861_4_3659_70.0	AZ258	True pert.	MinFeretDiameter Nucleus	0.19091885933747316
1394	Week4_27861_4_3659_75.0	AZ258	True pert.	MinFeretDiameter Nucleus	0.28537071031934097
1395	Week4_27861_4_3659_78.0	AZ258	True pert.	MinFeretDiameter Nucleus	1.5582867857612672
1396	Week4_27861_4_3659_9.0	AZ258	True pert.	MinFeretDiameter Nucleus	1.6573419188987544
1397	Week4_27861_4_3659_90.0	AZ258	True pert.	MinFeretDiameter Nucleus	-0.7216973950046389
1398	Week4_27861_4_3660_112.0	AZ258	True pert.	MinFeretDiameter Nucleus	0.43611492563633975
1399	Week4_27861_4_3660_123.0	AZ258	True pert.	MinFeretDiameter Nucleus	-0.8760007417573058
1400	Week4_27861_4_3660_127.0	AZ258	True pert.	MinFeretDiameter Nucleus	1.923964293364442
1401	Week4_27861_4_3660_16.0	AZ258	True pert.	MinFeretDiameter Nucleus	-0.3219991540060949
1402	Week4_27861_4_3660_29.0	AZ258	True pert.	MinFeretDiameter Nucleus	-0.2434797560392258
1403	Week4_27861_4_3660_59.0	AZ258	True pert.	MinFeretDiameter Nucleus	1.9468059996860612
1404	Week4_27861_4_3660_60.0	AZ258	True pert.	MinFeretDiameter Nucleus	2.177869416257424
1405	Week4_27861_4_3660_63.0	AZ258	True pert.	MinFeretDiameter Nucleus	-0.5936540828759597
1406	Week4_27861_4_3660_68.0	AZ258	True pert.	MinFeretDiameter Nucleus	1.187641200871946
1407	Week4_27861_4_3660_7.0	AZ258	True pert.	MinFeretDiameter Nucleus	-0.5156355095888643
1408	Week4_27861_4_3660_80.0	AZ258	True pert.	MinFeretDiameter Nucleus	-1.2383383315066492
1409	Week4_27861_4_3660_84.0	AZ258	True pert.	MinFeretDiameter Nucleus	1.506137825831245
1410	Week4_27861_4_3660_86.0	AZ258	True pert.	MinFeretDiameter Nucleus	-0.6533853264705372
1411	Week4_27861_4_3660_96.0	AZ258	True pert.	MinFeretDiameter Nucleus	-0.21674568667612598
1412	Week4_27861_4_3661_10.0	AZ258	True pert.	MinFeretDiameter Nucleus	2.018665289657804
1413	Week4_27861_4_3661_101.0	AZ258	True pert.	MinFeretDiameter Nucleus	0.05760767210462939
1414	Week4_27861_4_3661_32.0	AZ258	True pert.	MinFeretDiameter Nucleus	2.790150357378293
1415	Week4_27861_4_3661_39.0	AZ258	True pert.	MinFeretDiameter Nucleus	0.9907859827345357
1416	Week4_27861_4_3661_49.0	AZ258	True pert.	MinFeretDiameter Nucleus	-0.1939692983312463
1417	Week4_27861_4_3661_5.0	AZ258	True pert.	MinFeretDiameter Nucleus	0.5297466468440245
1418	Week4_27861_4_3661_65.0	AZ258	True pert.	MinFeretDiameter Nucleus	1.7361107510895981
1419	Week4_27861_4_3661_69.0	AZ258	True pert.	MinFeretDiameter Nucleus	-0.35403665872211315
1420	Week4_27861_4_3661_7.0	AZ258	True pert.	MinFeretDiameter Nucleus	0.7159247456643355
1421	Week4_27861_4_3661_72.0	AZ258	True pert.	MinFeretDiameter Nucleus	1.2880599119349152
1422	Week4_27861_4_3661_73.0	AZ258	True pert.	MinFeretDiameter Nucleus	0.3515888828340554
1423	Week4_27861_4_3661_76.0	AZ258	True pert.	MinFeretDiameter Nucleus	2.0092076938220145
1424	Week4_27861_4_3661_83.0	AZ258	True pert.	MinFeretDiameter Nucleus	-0.34232588959390187
1425	Week4_27861_4_3661_89.0	AZ258	True pert.	MinFeretDiameter Nucleus	1.34642645568234
1426	Week4_27861_4_3661_90.0	AZ258	True pert.	MinFeretDiameter Nucleus	1.9490512345541198
1427	Week4_27861_4_3661_97.0	AZ258	True pert.	MinFeretDiameter Nucleus	0.25757445295389503
1428	Week4_27861_4_3662_11.0	AZ258	True pert.	MinFeretDiameter Nucleus	-0.31564965481649787
1429	Week4_27861_4_3662_14.0	AZ258	True pert.	MinFeretDiameter Nucleus	-0.22236400233432968
1430	Week4_27861_4_3662_49.0	AZ258	True pert.	MinFeretDiameter Nucleus	-0.5969662161519145
1431	Week4_27861_4_3662_50.0	AZ258	True pert.	MinFeretDiameter Nucleus	1.1221234764682118
1432	Week4_27861_4_3662_9.0	AZ258	True pert.	MinFeretDiameter Nucleus	2.7238314167615045
1433	Week4_27861_4_3663_107.0	AZ258	True pert.	MinFeretDiameter Nucleus	-0.2675208522232168
1434	Week4_27861_4_3663_133.0	AZ258	True pert.	MinFeretDiameter Nucleus	-0.8916249727512355
1435	Week4_27861_4_3663_33.0	AZ258	True pert.	MinFeretDiameter Nucleus	-0.4978235700183977
1436	Week4_27861_4_3663_43.0	AZ258	True pert.	MinFeretDiameter Nucleus	-0.21914311050900365
1437	Week4_27861_4_3663_48.0	AZ258	True pert.	MinFeretDiameter Nucleus	-0.7591957943513223
1438	Week4_27861_4_3663_73.0	AZ258	True pert.	MinFeretDiameter Nucleus	1.846886429085025
1439	Week4_27861_4_3664_11.0	AZ258	True pert.	MinFeretDiameter Nucleus	1.28190644537232
1440	Week4_27861_4_3664_117.0	AZ258	True pert.	MinFeretDiameter Nucleus	-0.41938089428346664
1441	Week4_27861_4_3664_126.0	AZ258	True pert.	MinFeretDiameter Nucleus	0.42743253845374657
1442	Week4_27861_4_3664_2.0	AZ258	True pert.	MinFeretDiameter Nucleus	-0.15422026166039046
1443	Week4_27861_4_3664_36.0	AZ258	True pert.	MinFeretDiameter Nucleus	0.4564553351091002
1444	Week4_27861_4_3664_43.0	AZ258	True pert.	MinFeretDiameter Nucleus	2.303816688156438
1445	Week4_27861_4_3664_47.0	AZ258	True pert.	MinFeretDiameter Nucleus	2.04505031742627
1446	Week4_27861_4_3664_51.0	AZ258	True pert.	MinFeretDiameter Nucleus	1.5240307316659107
1447	Week4_27861_4_3664_79.0	AZ258	True pert.	MinFeretDiameter Nucleus	1.1876412008719468
1448	Week4_27861_4_3664_85.0	AZ258	True pert.	MinFeretDiameter Nucleus	1.6705281930298623
1449	Week4_27861_4_3664_9.0	AZ258	True pert.	MinFeretDiameter Nucleus	0.13914259575941224
1450	Week4_27861_4_3664_96.0	AZ258	True pert.	MinFeretDiameter Nucleus	0.46681086959427104
1451	Week4_27861_4_3665_10.0	AZ258	True pert.	MinFeretDiameter Nucleus	1.5240307316659107
1452	Week4_27861_4_3665_16.0	AZ258	True pert.	MinFeretDiameter Nucleus	0.2366994399532877
1453	Week4_27861_4_3665_26.0	AZ258	True pert.	MinFeretDiameter Nucleus	2.884415601878667
1454	Week4_27861_4_3665_35.0	AZ258	True pert.	MinFeretDiameter Nucleus	0.7069708053429724
1455	Week4_27861_4_3665_56.0	AZ258	True pert.	MinFeretDiameter Nucleus	-0.3469908299081929
1456	Week4_27861_4_3665_65.0	AZ258	True pert.	MinFeretDiameter Nucleus	1.521087930505637
1457	Week4_27861_4_3665_7.0	AZ258	True pert.	MinFeretDiameter Nucleus	0.1703055111807172
1458	Week4_27861_4_3665_70.0	AZ258	True pert.	MinFeretDiameter Nucleus	1.187641200871946
1459	Week4_27861_4_3665_87.0	AZ258	True pert.	MinFeretDiameter Nucleus	0.6505768474191901
1460	Week4_27861_4_3665_9.0	AZ258	True pert.	MinFeretDiameter Nucleus	1.5240307316659107
1461	Week4_27861_4_3665_97.0	AZ258	True pert.	MinFeretDiameter Nucleus	3.2739086615328516
1462	Week4_27861_4_3666_13.0	AZ258	True pert.	MinFeretDiameter Nucleus	2.4130893793767996
1463	Week4_27861_4_3666_18.0	AZ258	True pert.	MinFeretDiameter Nucleus	0.055183029351761954
1464	Week4_27861_4_3666_36.0	AZ258	True pert.	MinFeretDiameter Nucleus	3.2265751351588023
1465	Week4_27861_4_3666_38.0	AZ258	True pert.	MinFeretDiameter Nucleus	2.1813503214353727
1466	Week4_27861_4_3666_39.0	AZ258	True pert.	MinFeretDiameter Nucleus	0.15136166832245562
1467	Week4_27861_4_3666_67.0	AZ258	True pert.	MinFeretDiameter Nucleus	-0.7422594512924332
1468	Week4_27861_4_3666_76.0	AZ258	True pert.	MinFeretDiameter Nucleus	-0.7422594512924332
1469	Week4_27861_4_3667_104.0	AZ258	True pert.	MinFeretDiameter Nucleus	-0.057430153793753366
1470	Week4_27861_4_3667_109.0	AZ258	True pert.	MinFeretDiameter Nucleus	1.7150078202369667
1471	Week4_27861_4_3667_35.0	AZ258	True pert.	MinFeretDiameter Nucleus	0.5175669005453706
1472	Week4_27861_4_3667_48.0	AZ258	True pert.	MinFeretDiameter Nucleus	0.5499946566549343
1473	Week4_27861_4_3667_61.0	AZ258	True pert.	MinFeretDiameter Nucleus	-0.3918791414380796
1474	Week4_27861_4_3667_84.0	AZ258	True pert.	MinFeretDiameter Nucleus	2.0938222032662077
1475	Week4_27861_4_3667_88.0	AZ258	True pert.	MinFeretDiameter Nucleus	0.5908524210360044
1476	Week4_27861_4_3667_91.0	AZ258	True pert.	MinFeretDiameter Nucleus	2.9397541154838307
1477	Week4_27861_4_3667_93.0	AZ258	True pert.	MinFeretDiameter Nucleus	0.5891858817061849
1478	Week4_27861_4_3668_110.0	AZ258	True pert.	MinFeretDiameter Nucleus	2.164894886280261
1479	Week4_27861_4_3668_111.0	AZ258	True pert.	MinFeretDiameter Nucleus	0.643882560479388
1480	Week4_27861_4_3668_36.0	AZ258	True pert.	MinFeretDiameter Nucleus	-0.5349964547018671
1481	Week4_27861_4_3668_80.0	AZ258	True pert.	MinFeretDiameter Nucleus	-0.7422594512924332
1482	Week4_27861_4_3668_88.0	AZ258	True pert.	MinFeretDiameter Nucleus	1.008764131663827
1483	Week4_27861_4_3668_90.0	AZ258	True pert.	MinFeretDiameter Nucleus	1.1399249974619166
1484	Week4_27861_4_3668_94.0	AZ258	True pert.	MinFeretDiameter Nucleus	2.1084695602853274
1485	Week4_27861_4_3668_96.0	AZ258	True pert.	MinFeretDiameter Nucleus	2.457209042295817
1486	Week10_40111_0_157_120.0	AZ258	Baseline	Extent Nucleus	0.44959574592589663
1487	Week10_40111_0_157_137.0	AZ258	Baseline	Extent Nucleus	1.0694319655090583
1488	Week10_40111_0_157_65.0	AZ258	Baseline	Extent Nucleus	0.8277586950031327
1489	Week10_40111_0_158_302.0	AZ258	Baseline	Extent Nucleus	-0.6847018339671693
1490	Week10_40111_0_158_40.0	AZ258	Baseline	Extent Nucleus	0.8292724345072784
1491	Week10_40111_0_160_108.0	AZ258	Baseline	Extent Nucleus	0.6177450477044367
1492	Week10_40111_0_197_325.0	AZ258	Baseline	Extent Nucleus	0.11332691300624811
1493	Week10_40111_0_1_245.0	AZ258	Baseline	Extent Nucleus	1.1968317049271504
1494	Week10_40111_0_237_392.0	AZ258	Baseline	Extent Nucleus	0.11513658757850266
1495	Week10_40111_0_237_403.0	AZ258	Baseline	Extent Nucleus	-1.000231073548389
1496	Week10_40111_0_238_24.0	AZ258	Baseline	Extent Nucleus	1.2516722374234588
1497	Week10_40111_0_239_194.0	AZ258	Baseline	Extent Nucleus	1.170165621962637
1498	Week10_40111_0_240_360.0	AZ258	Baseline	Extent Nucleus	1.2966787596924865
1499	Week10_40111_0_2_309.0	AZ258	Baseline	Extent Nucleus	1.0286988049918726
1500	Week10_40111_0_41_259.0	AZ258	Baseline	Extent Nucleus	1.6993359290931656
1501	Week10_40111_0_42_339.0	AZ258	Baseline	Extent Nucleus	2.082548909950059
1502	Week10_40111_0_43_173.0	AZ258	Baseline	Extent Nucleus	0.4461959674582839
1503	Week10_40111_0_43_33.0	AZ258	Baseline	Extent Nucleus	1.256218727223335
1504	Week10_40111_0_4_372.0	AZ258	Baseline	Extent Nucleus	0.5465742925253202
1505	Week10_40111_0_81_19.0	AZ258	Baseline	Extent Nucleus	0.9358844904257863
1506	Week10_40111_0_81_447.0	AZ258	Baseline	Extent Nucleus	0.6369994509080171
1507	Week10_40111_0_82_185.0	AZ258	Baseline	Extent Nucleus	-0.009551642812518423
1508	Week10_40111_0_82_259.0	AZ258	Baseline	Extent Nucleus	0.3408561963461881
1509	Week10_40115_0_242_116.0	AZ258	Baseline	Extent Nucleus	0.4599456624491609
1510	Week10_40115_0_242_155.0	AZ258	Baseline	Extent Nucleus	0.44257031230588295
1511	Week10_40115_0_242_187.0	AZ258	Baseline	Extent Nucleus	0.24927510413783882
1512	Week10_40115_0_281_8.0	AZ258	Baseline	Extent Nucleus	1.47641458273533
1513	Week10_40115_0_281_90.0	AZ258	Baseline	Extent Nucleus	-0.3850641651935737
1514	Week10_40115_0_282_270.0	AZ258	Baseline	Extent Nucleus	0.9994062839319043
1515	Week10_40115_0_321_210.0	AZ258	Baseline	Extent Nucleus	0.5189253085594349
1516	Week10_40115_0_322_218.0	AZ258	Baseline	Extent Nucleus	0.42405654271332904
1517	Week10_40115_0_324_72.0	AZ258	Baseline	Extent Nucleus	0.8128192909002661
1518	Week10_40115_0_400_124.0	AZ258	Baseline	Extent Nucleus	0.6636243827581665
1519	Week10_40115_0_400_158.0	AZ258	Baseline	Extent Nucleus	0.3703148447022222
1520	Week10_40115_0_438_223.0	AZ258	Baseline	Extent Nucleus	1.4143974427861625
1521	Week10_40115_0_439_162.0	AZ258	Baseline	Extent Nucleus	0.45559248375451195
1522	Week10_40115_0_439_20.0	AZ258	Baseline	Extent Nucleus	1.2761902556642934
1523	Week10_40115_0_477_281.0	AZ258	Baseline	Extent Nucleus	0.9303370260314774
1524	Week10_40115_0_477_63.0	AZ258	Baseline	Extent Nucleus	-0.30020827837406683
1525	Week10_40115_0_478_140.0	AZ258	Baseline	Extent Nucleus	0.39393872977207856
1526	Week10_40115_0_478_33.0	AZ258	Baseline	Extent Nucleus	-0.1628489118358346
1527	Week10_40115_0_479_163.0	AZ258	Baseline	Extent Nucleus	1.202171430770408
1528	Week10_40119_0_482_25.0	AZ258	Baseline	Extent Nucleus	0.94467922646622
1529	Week10_40119_0_483_159.0	AZ258	Baseline	Extent Nucleus	0.5249597599720208
1530	Week10_40119_0_483_331.0	AZ258	Baseline	Extent Nucleus	0.4266308349984992
1531	Week10_40119_0_522_260.0	AZ258	Baseline	Extent Nucleus	1.0627559746330004
1532	Week10_40119_0_522_263.0	AZ258	Baseline	Extent Nucleus	0.8361076255771829
1533	Week10_40119_0_523_155.0	AZ258	Baseline	Extent Nucleus	1.2126569177577682
1534	Week10_40119_0_523_232.0	AZ258	Baseline	Extent Nucleus	0.16663219446656308
1535	Week10_40119_0_562_193.0	AZ258	Baseline	Extent Nucleus	0.05167536078344393
1536	Week10_40119_0_563_127.0	AZ258	Baseline	Extent Nucleus	1.6847277038206265
1537	Week10_40119_0_564_133.0	AZ258	Baseline	Extent Nucleus	0.9648330854420967
1538	Week10_40119_0_564_262.0	AZ258	Baseline	Extent Nucleus	1.2685469917052627
1539	Week10_40119_0_640_143.0	AZ258	Baseline	Extent Nucleus	0.5282715391950095
1540	Week10_40119_0_677_207.0	AZ258	Baseline	Extent Nucleus	0.4650124334926218
1541	Week10_40119_0_678_185.0	AZ258	Baseline	Extent Nucleus	0.41727977828637636
1542	Week10_40119_0_678_619.0	AZ258	Baseline	Extent Nucleus	0.32073900382256393
1543	Week10_40119_0_679_254.0	AZ258	Baseline	Extent Nucleus	-0.26120103084108204
1544	Week10_40119_0_717_33.0	AZ258	Baseline	Extent Nucleus	0.5457093006550408
1545	Week1_22123_1_157_191.0	AZ258	Baseline	Extent Nucleus	1.5353280071504918
1546	Week1_22123_1_159_39.0	AZ258	Baseline	Extent Nucleus	0.744966022793229
1547	Week1_22123_1_159_70.0	AZ258	Baseline	Extent Nucleus	-0.16432948136445596
1548	Week1_22123_1_197_59.0	AZ258	Baseline	Extent Nucleus	0.4719426559481053
1549	Week1_22123_1_198_110.0	AZ258	Baseline	Extent Nucleus	1.2984636679064698
1550	Week1_22123_1_1_27.0	AZ258	Baseline	Extent Nucleus	0.6513578139607357
1551	Week1_22123_1_237_8.0	AZ258	Baseline	Extent Nucleus	0.9574911681498488
1552	Week1_22123_1_238_29.0	AZ258	Baseline	Extent Nucleus	0.8023854316594404
1553	Week1_22123_1_240_166.0	AZ258	Baseline	Extent Nucleus	0.9647445630763299
1554	Week1_22123_1_2_18.0	AZ258	Baseline	Extent Nucleus	0.09474675229823945
1555	Week1_22123_1_43_264.0	AZ258	Baseline	Extent Nucleus	0.5900157678347535
1556	Week1_22123_1_83_164.0	AZ258	Baseline	Extent Nucleus	0.7519744911176452
1557	Week1_22123_1_84_163.0	AZ258	Baseline	Extent Nucleus	0.25916581223727286
1558	Week1_22141_1_241_199.0	AZ258	Baseline	Extent Nucleus	0.00048059982499234127
1559	Week1_22141_1_241_226.0	AZ258	Baseline	Extent Nucleus	0.659930156176235
1560	Week1_22141_1_241_234.0	AZ258	Baseline	Extent Nucleus	0.03977379640705836
1561	Week1_22141_1_241_78.0	AZ258	Baseline	Extent Nucleus	0.5705770272322799
1562	Week1_22141_1_241_81.0	AZ258	Baseline	Extent Nucleus	0.1883942283018501
1563	Week1_22141_1_243_24.0	AZ258	Baseline	Extent Nucleus	0.32002498963976933
1564	Week1_22141_1_243_35.0	AZ258	Baseline	Extent Nucleus	0.9752002759060135
1565	Week1_22141_1_244_64.0	AZ258	Baseline	Extent Nucleus	0.32452288787744604
1566	Week1_22141_1_282_114.0	AZ258	Baseline	Extent Nucleus	1.0352995801526708
1567	Week1_22141_1_282_242.0	AZ258	Baseline	Extent Nucleus	0.542242385660936
1568	Week1_22141_1_282_49.0	AZ258	Baseline	Extent Nucleus	1.308271436194797
1569	Week1_22141_1_282_82.0	AZ258	Baseline	Extent Nucleus	0.9235663418150369
1570	Week1_22141_1_283_45.0	AZ258	Baseline	Extent Nucleus	1.627751200374942
1571	Week1_22141_1_321_164.0	AZ258	Baseline	Extent Nucleus	0.8585559315135357
1572	Week1_22141_1_321_28.0	AZ258	Baseline	Extent Nucleus	-0.330901395822467
1573	Week1_22141_1_321_68.0	AZ258	Baseline	Extent Nucleus	1.497238891878109
1574	Week1_22141_1_324_54.0	AZ258	Baseline	Extent Nucleus	0.8513741368290102
1575	Week1_22141_1_397_141.0	AZ258	Baseline	Extent Nucleus	0.6942155131147263
1576	Week1_22141_1_398_18.0	AZ258	Baseline	Extent Nucleus	0.6166882396979817
1577	Week1_22141_1_399_246.0	AZ258	Baseline	Extent Nucleus	0.6288895803730696
1578	Week1_22141_1_480_98.0	AZ258	Baseline	Extent Nucleus	0.8079508946032521
1579	Week1_22161_1_481_13.0	AZ258	Baseline	Extent Nucleus	0.6225482982313878
1580	Week1_22161_1_481_15.0	AZ258	Baseline	Extent Nucleus	0.44927028450759204
1581	Week1_22161_1_482_11.0	AZ258	Baseline	Extent Nucleus	0.08908534463291701
1582	Week1_22161_1_482_262.0	AZ258	Baseline	Extent Nucleus	0.2434643267902199
1583	Week1_22161_1_484_109.0	AZ258	Baseline	Extent Nucleus	0.5658293690575799
1584	Week1_22161_1_484_46.0	AZ258	Baseline	Extent Nucleus	0.8829166325809243
1585	Week1_22161_1_521_122.0	AZ258	Baseline	Extent Nucleus	0.8138524335740449
1586	Week1_22161_1_521_126.0	AZ258	Baseline	Extent Nucleus	0.24168623129031658
1587	Week1_22161_1_522_124.0	AZ258	Baseline	Extent Nucleus	1.4845093696645717
1588	Week1_22161_1_522_157.0	AZ258	Baseline	Extent Nucleus	-0.08234764885581436
1589	Week1_22161_1_523_131.0	AZ258	Baseline	Extent Nucleus	0.7871974053829134
1590	Week1_22161_1_524_16.0	AZ258	Baseline	Extent Nucleus	0.8576546310872375
1591	Week1_22161_1_562_164.0	AZ258	Baseline	Extent Nucleus	0.5562492515668616
1592	Week1_22161_1_562_45.0	AZ258	Baseline	Extent Nucleus	1.696312971597002
1593	Week1_22161_1_637_101.0	AZ258	Baseline	Extent Nucleus	0.545597970572692
1594	Week1_22161_1_637_75.0	AZ258	Baseline	Extent Nucleus	1.3495568461941903
1595	Week1_22161_1_639_182.0	AZ258	Baseline	Extent Nucleus	0.9102473992657806
1596	Week1_22161_1_639_65.0	AZ258	Baseline	Extent Nucleus	0.5473213710363373
1597	Week1_22161_1_640_12.0	AZ258	Baseline	Extent Nucleus	0.038111629952478965
1598	Week1_22161_1_640_130.0	AZ258	Baseline	Extent Nucleus	0.20153041327148155
1599	Week1_22161_1_678_22.0	AZ258	Baseline	Extent Nucleus	1.5996049273416453
1600	Week1_22161_1_718_57.0	AZ258	Baseline	Extent Nucleus	0.5528522709422361
1601	Week1_22361_1_2881_125.0	AZ258	Baseline	Extent Nucleus	-0.12770415007543848
1602	Week1_22361_1_2882_108.0	AZ258	Baseline	Extent Nucleus	-0.385358337292505
1603	Week1_22361_1_2882_176.0	AZ258	Baseline	Extent Nucleus	0.7056951477741435
1604	Week1_22361_1_2882_77.0	AZ258	Baseline	Extent Nucleus	-0.9054499931189001
1605	Week1_22361_1_2883_15.0	AZ258	Baseline	Extent Nucleus	-0.23252646746016659
1606	Week1_22361_1_2883_233.0	AZ258	Baseline	Extent Nucleus	0.6299337382797369
1607	Week1_22361_1_2883_256.0	AZ258	Baseline	Extent Nucleus	0.3341073239392239
1608	Week1_22361_1_2883_263.0	AZ258	Baseline	Extent Nucleus	1.063273118287858
1609	Week1_22361_1_2921_111.0	AZ258	Baseline	Extent Nucleus	0.8468167280727718
1610	Week1_22361_1_2921_196.0	AZ258	Baseline	Extent Nucleus	0.4945798948330335
1611	Week1_22361_1_2921_72.0	AZ258	Baseline	Extent Nucleus	0.848916452173921
1612	Week1_22361_1_2923_195.0	AZ258	Baseline	Extent Nucleus	1.6151949653137057
1613	Week1_22361_1_2923_32.0	AZ258	Baseline	Extent Nucleus	0.6893610544413272
1614	Week1_22361_1_2963_210.0	AZ258	Baseline	Extent Nucleus	0.946757649060479
1615	Week1_22361_1_2964_200.0	AZ258	Baseline	Extent Nucleus	1.0735391516368205
1616	Week1_22361_1_2964_81.0	AZ258	Baseline	Extent Nucleus	1.065917761380007
1617	Week1_22361_1_2964_92.0	AZ258	Baseline	Extent Nucleus	0.2397176774714554
1618	Week1_22361_1_3037_100.0	AZ258	Baseline	Extent Nucleus	0.8927493063880473
1619	Week1_22361_1_3038_111.0	AZ258	Baseline	Extent Nucleus	-0.7738196638026434
1620	Week1_22361_1_3039_32.0	AZ258	Baseline	Extent Nucleus	0.3386954134913605
1621	Week1_22361_1_3080_193.0	AZ258	Baseline	Extent Nucleus	0.08855252899854624
1622	Week1_22361_1_3117_163.0	AZ258	Baseline	Extent Nucleus	0.4412520862008125
1623	Week1_22361_1_3118_86.0	AZ258	Baseline	Extent Nucleus	0.6816401682994151
1624	Week1_22361_1_3120_123.0	AZ258	Baseline	Extent Nucleus	0.48295595413688974
1625	Week1_22361_1_3120_206.0	AZ258	Baseline	Extent Nucleus	0.7102451539867208
1626	Week1_22381_1_3122_144.0	AZ258	Baseline	Extent Nucleus	0.0004002918090846938
1627	Week1_22381_1_3122_34.0	AZ258	Baseline	Extent Nucleus	0.930050473115491
1628	Week1_22381_1_3123_46.0	AZ258	Baseline	Extent Nucleus	0.4887162512257884
1629	Week1_22381_1_3124_101.0	AZ258	Baseline	Extent Nucleus	0.7050563064954598
1630	Week1_22381_1_3161_51.0	AZ258	Baseline	Extent Nucleus	-0.10814168155171643
1631	Week1_22381_1_3163_61.0	AZ258	Baseline	Extent Nucleus	1.3774896599518918
1632	Week1_22381_1_3163_73.0	AZ258	Baseline	Extent Nucleus	0.004148629907545752
1633	Week1_22381_1_3201_42.0	AZ258	Baseline	Extent Nucleus	1.125629939117654
1634	Week1_22381_1_3202_76.0	AZ258	Baseline	Extent Nucleus	0.14583043696559722
1635	Week1_22381_1_3278_115.0	AZ258	Baseline	Extent Nucleus	0.7647148754588198
1636	Week1_22381_1_3278_195.0	AZ258	Baseline	Extent Nucleus	1.468110901046359
1637	Week1_22381_1_3280_133.0	AZ258	Baseline	Extent Nucleus	0.13949480819448687
1638	Week1_22381_1_3317_234.0	AZ258	Baseline	Extent Nucleus	1.41496306108007
1639	Week1_22381_1_3358_179.0	AZ258	Baseline	Extent Nucleus	-0.2668390243041738
1640	Week1_22381_1_3358_231.0	AZ258	Baseline	Extent Nucleus	0.669638018219281
1641	Week1_22381_1_3358_262.0	AZ258	Baseline	Extent Nucleus	1.3374848876099017
1642	Week1_22381_1_3359_201.0	AZ258	Baseline	Extent Nucleus	1.0909277745895847
1643	Week1_22381_1_3359_239.0	AZ258	Baseline	Extent Nucleus	0.8630959478946915
1644	Week1_22401_1_3362_169.0	AZ258	Baseline	Extent Nucleus	0.9037144224139968
1645	Week1_22401_1_3401_157.0	AZ258	Baseline	Extent Nucleus	1.397555392304376
1646	Week1_22401_1_3401_90.0	AZ258	Baseline	Extent Nucleus	1.231969480288958
1647	Week1_22401_1_3404_245.0	AZ258	Baseline	Extent Nucleus	-0.37085990071435715
1648	Week1_22401_1_3404_86.0	AZ258	Baseline	Extent Nucleus	1.2702648463248953
1649	Week1_22401_1_3442_199.0	AZ258	Baseline	Extent Nucleus	0.5035487018554833
1650	Week1_22401_1_3443_181.0	AZ258	Baseline	Extent Nucleus	0.8082538403711688
1651	Week1_22401_1_3443_242.0	AZ258	Baseline	Extent Nucleus	1.5303904091087779
1652	Week1_22401_1_3443_88.0	AZ258	Baseline	Extent Nucleus	0.488706223095948
1653	Week1_22401_1_3444_142.0	AZ258	Baseline	Extent Nucleus	0.7815206572010417
1654	Week1_22401_1_3444_68.0	AZ258	Baseline	Extent Nucleus	0.20565961740574634
1655	Week1_22401_1_3517_82.0	AZ258	Baseline	Extent Nucleus	0.8848976166226029
1656	Week1_22401_1_3517_91.0	AZ258	Baseline	Extent Nucleus	-0.07156027451044986
1657	Week1_22401_1_3520_76.0	AZ258	Baseline	Extent Nucleus	1.2780168374721685
1658	Week1_22401_1_3557_41.0	AZ258	Baseline	Extent Nucleus	0.04311479580115558
1659	Week1_22401_1_3559_43.0	AZ258	Baseline	Extent Nucleus	1.2642380118238046
1660	Week1_22401_1_3559_67.0	AZ258	Baseline	Extent Nucleus	0.33331452804579237
1661	Week1_22401_1_3560_182.0	AZ258	Baseline	Extent Nucleus	1.005463148976898
1662	Week1_22401_1_3598_231.0	AZ258	Baseline	Extent Nucleus	-0.39163302449727205
1663	Week1_22401_1_3598_69.0	AZ258	Baseline	Extent Nucleus	0.07525078336128752
1664	Week2_24121_2_157_50.0	AZ258	Baseline	Extent Nucleus	1.468150205749514
1665	Week2_24121_2_197_7.0	AZ258	Baseline	Extent Nucleus	0.9088692458029131
1666	Week2_24121_2_238_180.0	AZ258	Baseline	Extent Nucleus	-0.16552672890380282
1667	Week2_24121_2_238_80.0	AZ258	Baseline	Extent Nucleus	0.296545180411605
1668	Week2_24121_2_239_109.0	AZ258	Baseline	Extent Nucleus	-0.010126445603598924
1669	Week2_24121_2_41_63.0	AZ258	Baseline	Extent Nucleus	0.824976775153371
1670	Week2_24121_2_43_118.0	AZ258	Baseline	Extent Nucleus	1.9895470112316627
1671	Week2_24121_2_44_33.0	AZ258	Baseline	Extent Nucleus	0.2518433191653732
1672	Week2_24121_2_81_116.0	AZ258	Baseline	Extent Nucleus	0.785812476816746
1673	Week2_24121_2_82_2.0	AZ258	Baseline	Extent Nucleus	0.13287946370643858
1674	Week2_24141_2_241_150.0	AZ258	Baseline	Extent Nucleus	0.264419423561453
1675	Week2_24141_2_241_7.0	AZ258	Baseline	Extent Nucleus	0.18930749499798466
1676	Week2_24141_2_282_84.0	AZ258	Baseline	Extent Nucleus	-0.5739082333801038
1677	Week2_24141_2_283_150.0	AZ258	Baseline	Extent Nucleus	-0.0063517201888505246
1678	Week2_24141_2_321_74.0	AZ258	Baseline	Extent Nucleus	1.1595593857456328
1679	Week2_24141_2_324_157.0	AZ258	Baseline	Extent Nucleus	-0.43095783162205026
1680	Week2_24141_2_398_128.0	AZ258	Baseline	Extent Nucleus	-0.0472493409085937
1681	Week2_24141_2_398_59.0	AZ258	Baseline	Extent Nucleus	0.5483083618834619
1682	Week2_24141_2_438_95.0	AZ258	Baseline	Extent Nucleus	0.2062266671413673
1683	Week2_24141_2_439_142.0	AZ258	Baseline	Extent Nucleus	1.0122810734943042
1684	Week2_24141_2_477_152.0	AZ258	Baseline	Extent Nucleus	0.6071534368724324
1685	Week2_24141_2_477_32.0	AZ258	Baseline	Extent Nucleus	0.19495927754677403
1686	Week2_24141_2_478_16.0	AZ258	Baseline	Extent Nucleus	-0.17105114523134662
1687	Week2_24141_2_478_22.0	AZ258	Baseline	Extent Nucleus	0.37512121235899265
1688	Week2_24141_2_478_91.0	AZ258	Baseline	Extent Nucleus	0.3936118779600099
1689	Week2_24141_2_480_79.0	AZ258	Baseline	Extent Nucleus	0.30196499150714096
1690	Week2_24161_2_483_33.0	AZ258	Baseline	Extent Nucleus	1.1552518500789073
1691	Week2_24161_2_522_106.0	AZ258	Baseline	Extent Nucleus	1.0639922557312178
1692	Week2_24161_2_522_74.0	AZ258	Baseline	Extent Nucleus	0.8351607740830121
1693	Week2_24161_2_522_90.0	AZ258	Baseline	Extent Nucleus	-0.9068548528393796
1694	Week2_24161_2_523_15.0	AZ258	Baseline	Extent Nucleus	0.5397706264419899
1695	Week2_24161_2_562_23.0	AZ258	Baseline	Extent Nucleus	0.876833861031747
1696	Week2_24161_2_564_44.0	AZ258	Baseline	Extent Nucleus	1.043140023386987
1697	Week2_24161_2_638_11.0	AZ258	Baseline	Extent Nucleus	0.2882043812369299
1698	Week2_24161_2_638_58.0	AZ258	Baseline	Extent Nucleus	1.3053824218845675
1699	Week2_24161_2_639_134.0	AZ258	Baseline	Extent Nucleus	1.0676390894588086
1700	Week2_24161_2_677_11.0	AZ258	Baseline	Extent Nucleus	0.2998774032070355
1701	Week2_24161_2_677_18.0	AZ258	Baseline	Extent Nucleus	0.6022116758033759
1702	Week2_24161_2_678_140.0	AZ258	Baseline	Extent Nucleus	1.0379159541283771
1703	Week2_24161_2_679_32.0	AZ258	Baseline	Extent Nucleus	0.5540418361089124
1704	Week2_24161_2_680_133.0	AZ258	Baseline	Extent Nucleus	-0.278961847441369
1705	Week2_24161_2_717_83.0	AZ258	Baseline	Extent Nucleus	1.1268654651853394
1706	Week2_24161_2_718_45.0	AZ258	Baseline	Extent Nucleus	0.9499140244670677
1707	Week2_24161_2_718_60.0	AZ258	Baseline	Extent Nucleus	0.6945907642138314
1708	Week2_24161_2_719_104.0	AZ258	Baseline	Extent Nucleus	1.4929478026568197
1709	Week2_24161_2_720_124.0	AZ258	Baseline	Extent Nucleus	1.1151112712441165
1710	Week2_24161_2_720_172.0	AZ258	Baseline	Extent Nucleus	0.5064803704656216
1711	Week2_24161_2_720_9.0	AZ258	Baseline	Extent Nucleus	-0.42331874568534084
1712	Week3_25421_3_157_167.0	AZ258	Baseline	Extent Nucleus	0.8314515494589594
1713	Week3_25421_3_158_168.0	AZ258	Baseline	Extent Nucleus	0.9178063751535278
1714	Week3_25421_3_160_297.0	AZ258	Baseline	Extent Nucleus	1.0586379962433026
1715	Week3_25421_3_1_123.0	AZ258	Baseline	Extent Nucleus	0.45529411519732826
1716	Week3_25421_3_200_162.0	AZ258	Baseline	Extent Nucleus	1.1523321716020087
1717	Week3_25421_3_200_35.0	AZ258	Baseline	Extent Nucleus	-0.21663180759031864
1718	Week3_25421_3_240_126.0	AZ258	Baseline	Extent Nucleus	0.46416359815272523
1719	Week3_25421_3_240_223.0	AZ258	Baseline	Extent Nucleus	-0.10821367385365716
1720	Week3_25421_3_2_107.0	AZ258	Baseline	Extent Nucleus	0.643449751448458
1721	Week3_25421_3_2_24.0	AZ258	Baseline	Extent Nucleus	-0.09044723217278552
1722	Week3_25421_3_41_45.0	AZ258	Baseline	Extent Nucleus	0.9895126002987088
1723	Week3_25421_3_42_171.0	AZ258	Baseline	Extent Nucleus	0.9295068016699184
1724	Week3_25421_3_4_106.0	AZ258	Baseline	Extent Nucleus	1.4848460210432919
1725	Week3_25421_3_4_114.0	AZ258	Baseline	Extent Nucleus	1.2006551609289664
1726	Week3_25421_3_4_184.0	AZ258	Baseline	Extent Nucleus	0.9986407763753571
1727	Week3_25421_3_81_119.0	AZ258	Baseline	Extent Nucleus	-0.10762543201099975
1728	Week3_25421_3_81_93.0	AZ258	Baseline	Extent Nucleus	0.527563021302952
1729	Week3_25421_3_82_26.0	AZ258	Baseline	Extent Nucleus	-0.31772263467415807
1730	Week3_25421_3_83_28.0	AZ258	Baseline	Extent Nucleus	0.9438887704513781
1731	Week3_25441_3_241_93.0	AZ258	Baseline	Extent Nucleus	0.6905219003344633
1732	Week3_25441_3_242_260.0	AZ258	Baseline	Extent Nucleus	1.238759510698535
1733	Week3_25441_3_243_36.0	AZ258	Baseline	Extent Nucleus	-0.6306735786587042
1734	Week3_25441_3_243_9.0	AZ258	Baseline	Extent Nucleus	-0.9043752544166671
1735	Week3_25441_3_281_195.0	AZ258	Baseline	Extent Nucleus	1.6181603475628734
1736	Week3_25441_3_282_6.0	AZ258	Baseline	Extent Nucleus	0.6358524971001759
1737	Week3_25441_3_283_183.0	AZ258	Baseline	Extent Nucleus	1.351117186014483
1738	Week3_25441_3_283_213.0	AZ258	Baseline	Extent Nucleus	0.1559473318903548
1739	Week3_25441_3_321_116.0	AZ258	Baseline	Extent Nucleus	0.8201240599210923
1740	Week3_25441_3_321_16.0	AZ258	Baseline	Extent Nucleus	0.9299102547356001
1741	Week3_25441_3_322_5.0	AZ258	Baseline	Extent Nucleus	0.7118354475053833
1742	Week3_25441_3_322_96.0	AZ258	Baseline	Extent Nucleus	1.3538016040892265
1743	Week3_25441_3_323_137.0	AZ258	Baseline	Extent Nucleus	1.0130463273944623
1744	Week3_25441_3_323_155.0	AZ258	Baseline	Extent Nucleus	0.5008912936590973
1745	Week3_25441_3_324_198.0	AZ258	Baseline	Extent Nucleus	0.6527814570880911
1746	Week3_25441_3_324_71.0	AZ258	Baseline	Extent Nucleus	1.0405968815191409
1747	Week3_25441_3_324_92.0	AZ258	Baseline	Extent Nucleus	-0.31764391756431287
1748	Week3_25441_3_397_107.0	AZ258	Baseline	Extent Nucleus	1.313804546108891
1749	Week3_25441_3_397_200.0	AZ258	Baseline	Extent Nucleus	0.23932543172844492
1750	Week3_25441_3_397_25.0	AZ258	Baseline	Extent Nucleus	0.8705820580025797
1751	Week3_25441_3_398_15.0	AZ258	Baseline	Extent Nucleus	-0.2977634446373605
1752	Week3_25441_3_437_58.0	AZ258	Baseline	Extent Nucleus	0.42565034068242796
1753	Week3_25441_3_438_80.0	AZ258	Baseline	Extent Nucleus	-0.4007389649009908
1754	Week3_25441_3_439_77.0	AZ258	Baseline	Extent Nucleus	1.7041183886142284
1755	Week3_25441_3_478_213.0	AZ258	Baseline	Extent Nucleus	0.8012999983072393
1756	Week3_25441_3_479_247.0	AZ258	Baseline	Extent Nucleus	0.9538284553982092
1757	Week3_25441_3_480_140.0	AZ258	Baseline	Extent Nucleus	1.2318165406015127
1758	Week3_25461_3_482_257.0	AZ258	Baseline	Extent Nucleus	0.9400306542616305
1759	Week3_25461_3_483_99.0	AZ258	Baseline	Extent Nucleus	0.897958434932815
1760	Week3_25461_3_521_103.0	AZ258	Baseline	Extent Nucleus	-0.7258070783104283
1761	Week3_25461_3_521_244.0	AZ258	Baseline	Extent Nucleus	0.6766917885344301
1762	Week3_25461_3_521_30.0	AZ258	Baseline	Extent Nucleus	0.3318910241457632
1763	Week3_25461_3_522_260.0	AZ258	Baseline	Extent Nucleus	0.43950112952965115
1764	Week3_25461_3_524_133.0	AZ258	Baseline	Extent Nucleus	-0.1580722731615362
1765	Week3_25461_3_561_11.0	AZ258	Baseline	Extent Nucleus	1.0068751425968825
1766	Week3_25461_3_561_36.0	AZ258	Baseline	Extent Nucleus	-0.0677602190062191
1767	Week3_25461_3_561_70.0	AZ258	Baseline	Extent Nucleus	0.4237893563689159
1768	Week3_25461_3_562_157.0	AZ258	Baseline	Extent Nucleus	0.9133915499115907
1769	Week3_25461_3_564_131.0	AZ258	Baseline	Extent Nucleus	1.2174375773925212
1770	Week3_25461_3_564_172.0	AZ258	Baseline	Extent Nucleus	1.4684279895601104
1771	Week3_25461_3_637_165.0	AZ258	Baseline	Extent Nucleus	0.23190340545493535
1772	Week3_25461_3_637_208.0	AZ258	Baseline	Extent Nucleus	0.7897703997814118
1773	Week3_25461_3_637_298.0	AZ258	Baseline	Extent Nucleus	0.9619540193029663
1774	Week3_25461_3_639_244.0	AZ258	Baseline	Extent Nucleus	0.5581494675051647
1775	Week3_25461_3_640_27.0	AZ258	Baseline	Extent Nucleus	-0.4529202543068785
1776	Week3_25461_3_640_92.0	AZ258	Baseline	Extent Nucleus	0.9840399742881684
1777	Week3_25461_3_677_14.0	AZ258	Baseline	Extent Nucleus	1.3900951287206431
1778	Week3_25461_3_677_263.0	AZ258	Baseline	Extent Nucleus	1.037002286012376
1779	Week3_25461_3_677_41.0	AZ258	Baseline	Extent Nucleus	0.6362380637074357
1780	Week3_25461_3_678_227.0	AZ258	Baseline	Extent Nucleus	-0.4938291406786113
1781	Week3_25461_3_679_149.0	AZ258	Baseline	Extent Nucleus	1.5632180314804138
1782	Week3_25461_3_679_22.0	AZ258	Baseline	Extent Nucleus	0.7390479956056274
1783	Week3_25461_3_679_9.0	AZ258	Baseline	Extent Nucleus	0.9853308408437014
1784	Week3_25461_3_717_329.0	AZ258	Baseline	Extent Nucleus	0.8660912743533251
1785	Week3_25461_3_718_31.0	AZ258	Baseline	Extent Nucleus	1.835661306665159
1786	Week3_25461_3_720_150.0	AZ258	Baseline	Extent Nucleus	1.3652714400575017
1787	Week3_25681_3_2881_202.0	AZ258	Baseline	Extent Nucleus	0.4208504059356915
1788	Week3_25681_3_2884_96.0	AZ258	Baseline	Extent Nucleus	0.9176876797565189
1789	Week3_25681_3_2921_204.0	AZ258	Baseline	Extent Nucleus	0.06798655174705769
1790	Week3_25681_3_2922_195.0	AZ258	Baseline	Extent Nucleus	0.5313799167476344
1791	Week3_25681_3_2923_153.0	AZ258	Baseline	Extent Nucleus	1.2498156303795442
1792	Week3_25681_3_2924_112.0	AZ258	Baseline	Extent Nucleus	1.6006341134696764
1793	Week3_25681_3_2961_114.0	AZ258	Baseline	Extent Nucleus	1.6520166202813011
1794	Week3_25681_3_2961_19.0	AZ258	Baseline	Extent Nucleus	0.5917307291221501
1795	Week3_25681_3_2961_22.0	AZ258	Baseline	Extent Nucleus	0.7076464805519211
1796	Week3_25681_3_2961_223.0	AZ258	Baseline	Extent Nucleus	-0.6420055699902562
1797	Week3_25681_3_2961_296.0	AZ258	Baseline	Extent Nucleus	0.35697515427745113
1798	Week3_25681_3_2964_52.0	AZ258	Baseline	Extent Nucleus	0.7212435111565605
1799	Week3_25681_3_3037_104.0	AZ258	Baseline	Extent Nucleus	0.3902846892322579
1800	Week3_25681_3_3037_261.0	AZ258	Baseline	Extent Nucleus	1.5977974270815287
1801	Week3_25681_3_3037_65.0	AZ258	Baseline	Extent Nucleus	-2.0397878462925534
1802	Week3_25681_3_3038_61.0	AZ258	Baseline	Extent Nucleus	1.0581661811443357
1803	Week3_25681_3_3039_53.0	AZ258	Baseline	Extent Nucleus	-0.48799272488366524
1804	Week3_25681_3_3077_164.0	AZ258	Baseline	Extent Nucleus	1.28293035421447
1805	Week3_25681_3_3078_154.0	AZ258	Baseline	Extent Nucleus	0.7542165887858013
1806	Week3_25681_3_3118_159.0	AZ258	Baseline	Extent Nucleus	0.8272477609432752
1807	Week3_25681_3_3118_32.0	AZ258	Baseline	Extent Nucleus	-0.7625219771062034
1808	Week3_25681_3_3120_47.0	AZ258	Baseline	Extent Nucleus	1.1978754870199806
1809	Week3_25701_3_3121_99.0	AZ258	Baseline	Extent Nucleus	0.19342167122135476
1810	Week3_25701_3_3123_112.0	AZ258	Baseline	Extent Nucleus	1.164428889659834
1811	Week3_25701_3_3124_72.0	AZ258	Baseline	Extent Nucleus	0.9813107402588247
1812	Week3_25701_3_3124_97.0	AZ258	Baseline	Extent Nucleus	0.4192040557196644
1813	Week3_25701_3_3161_215.0	AZ258	Baseline	Extent Nucleus	0.6832541415214091
1814	Week3_25701_3_3204_12.0	AZ258	Baseline	Extent Nucleus	0.7809359609722891
1815	Week3_25701_3_3278_59.0	AZ258	Baseline	Extent Nucleus	0.5023214045525113
1816	Week3_25701_3_3279_177.0	AZ258	Baseline	Extent Nucleus	1.2551853335086267
1817	Week3_25701_3_3317_172.0	AZ258	Baseline	Extent Nucleus	0.8540400411254107
1818	Week3_25701_3_3318_153.0	AZ258	Baseline	Extent Nucleus	0.5977685867833072
1819	Week3_25701_3_3318_95.0	AZ258	Baseline	Extent Nucleus	0.5203396752245114
1820	Week3_25701_3_3320_198.0	AZ258	Baseline	Extent Nucleus	0.7734193414065718
1821	Week3_25701_3_3320_98.0	AZ258	Baseline	Extent Nucleus	-1.4211398854921715
1822	Week3_25701_3_3360_175.0	AZ258	Baseline	Extent Nucleus	-0.7976024623637014
1823	Week3_25701_3_3360_227.0	AZ258	Baseline	Extent Nucleus	0.6826678327772999
1824	Week3_25721_3_3363_114.0	AZ258	Baseline	Extent Nucleus	0.6048398615104337
1825	Week3_25721_3_3364_206.0	AZ258	Baseline	Extent Nucleus	1.0379693646153714
1826	Week3_25721_3_3364_272.0	AZ258	Baseline	Extent Nucleus	1.43685047048248
1827	Week3_25721_3_3401_41.0	AZ258	Baseline	Extent Nucleus	1.2857982133032249
1828	Week3_25721_3_3401_87.0	AZ258	Baseline	Extent Nucleus	-0.562226412076169
1829	Week3_25721_3_3402_231.0	AZ258	Baseline	Extent Nucleus	0.6220515635095338
1830	Week3_25721_3_3441_165.0	AZ258	Baseline	Extent Nucleus	0.5319309648652246
1831	Week3_25721_3_3441_88.0	AZ258	Baseline	Extent Nucleus	0.19241054302154964
1832	Week3_25721_3_3442_117.0	AZ258	Baseline	Extent Nucleus	0.6320101148059895
1833	Week3_25721_3_3442_223.0	AZ258	Baseline	Extent Nucleus	1.043229854449707
1834	Week3_25721_3_3442_265.0	AZ258	Baseline	Extent Nucleus	0.8725646246077181
1835	Week3_25721_3_3442_301.0	AZ258	Baseline	Extent Nucleus	0.45492559350887163
1836	Week3_25721_3_3442_73.0	AZ258	Baseline	Extent Nucleus	-0.27256494500467837
1837	Week3_25721_3_3443_56.0	AZ258	Baseline	Extent Nucleus	0.2733776227868502
1838	Week3_25721_3_3444_12.0	AZ258	Baseline	Extent Nucleus	-0.14788232709696478
1839	Week3_25721_3_3444_206.0	AZ258	Baseline	Extent Nucleus	0.5951183940629823
1840	Week3_25721_3_3517_141.0	AZ258	Baseline	Extent Nucleus	-0.11509238760024125
1841	Week3_25721_3_3519_151.0	AZ258	Baseline	Extent Nucleus	0.7699179986630434
1842	Week3_25721_3_3519_94.0	AZ258	Baseline	Extent Nucleus	0.4148412581021007
1843	Week3_25721_3_3520_13.0	AZ258	Baseline	Extent Nucleus	0.9179639083707686
1844	Week3_25721_3_3520_263.0	AZ258	Baseline	Extent Nucleus	1.2422412480962064
1845	Week3_25721_3_3557_43.0	AZ258	Baseline	Extent Nucleus	0.2304815605401184
1846	Week3_25721_3_3559_34.0	AZ258	Baseline	Extent Nucleus	0.4038853574027105
1847	Week3_25721_3_3560_20.0	AZ258	Baseline	Extent Nucleus	0.3491214704972299
1848	Week3_25721_3_3560_218.0	AZ258	Baseline	Extent Nucleus	1.15585618244912
1849	Week3_25721_3_3560_71.0	AZ258	Baseline	Extent Nucleus	0.805557155980649
1850	Week3_25721_3_3597_202.0	AZ258	Baseline	Extent Nucleus	1.1283093840309715
1851	Week3_25721_3_3598_118.0	AZ258	Baseline	Extent Nucleus	0.7123861831433528
1852	Week3_25721_3_3598_48.0	AZ258	Baseline	Extent Nucleus	-0.09937155590589825
1853	Week3_25721_3_3600_100.0	AZ258	Baseline	Extent Nucleus	0.6985485850295466
1854	Week4_27801_4_2881_144.0	AZ258	Baseline	Extent Nucleus	0.5863813354919373
1855	Week4_27801_4_2882_237.0	AZ258	Baseline	Extent Nucleus	1.3742612571875839
1856	Week4_27801_4_2883_124.0	AZ258	Baseline	Extent Nucleus	0.487182997695957
1857	Week4_27801_4_2884_102.0	AZ258	Baseline	Extent Nucleus	-0.47326229581056456
1858	Week4_27801_4_2922_125.0	AZ258	Baseline	Extent Nucleus	0.9786023370630816
1859	Week4_27801_4_2924_110.0	AZ258	Baseline	Extent Nucleus	0.8559932798472387
1860	Week4_27801_4_2924_60.0	AZ258	Baseline	Extent Nucleus	0.1752787067782503
1861	Week4_27801_4_2962_173.0	AZ258	Baseline	Extent Nucleus	0.751759751036028
1862	Week4_27801_4_2962_196.0	AZ258	Baseline	Extent Nucleus	0.6265134019814058
1863	Week4_27801_4_3037_140.0	AZ258	Baseline	Extent Nucleus	0.5217784480383941
1864	Week4_27801_4_3038_21.0	AZ258	Baseline	Extent Nucleus	1.3826990907571077
1865	Week4_27801_4_3077_103.0	AZ258	Baseline	Extent Nucleus	1.0279737349766123
1866	Week4_27801_4_3077_194.0	AZ258	Baseline	Extent Nucleus	0.4809200873343713
1867	Week4_27801_4_3077_45.0	AZ258	Baseline	Extent Nucleus	1.2283560936612652
1868	Week4_27801_4_3078_35.0	AZ258	Baseline	Extent Nucleus	0.5216592268680691
1869	Week4_27801_4_3079_32.0	AZ258	Baseline	Extent Nucleus	1.0923761855946428
1870	Week4_27801_4_3080_163.0	AZ258	Baseline	Extent Nucleus	1.085077427980146
1871	Week4_27801_4_3080_58.0	AZ258	Baseline	Extent Nucleus	0.6307044547394028
1872	Week4_27801_4_3118_117.0	AZ258	Baseline	Extent Nucleus	1.0945258525165793
1873	Week4_27801_4_3119_87.0	AZ258	Baseline	Extent Nucleus	1.3243666065323734
1874	Week4_27821_4_3122_107.0	AZ258	Baseline	Extent Nucleus	0.2579280177240449
1875	Week4_27821_4_3122_57.0	AZ258	Baseline	Extent Nucleus	0.6340924996221526
1876	Week4_27821_4_3122_65.0	AZ258	Baseline	Extent Nucleus	0.7743293164750941
1877	Week4_27821_4_3123_118.0	AZ258	Baseline	Extent Nucleus	1.4198339517744991
1878	Week4_27821_4_3162_265.0	AZ258	Baseline	Extent Nucleus	1.0045302488502135
1879	Week4_27821_4_3163_150.0	AZ258	Baseline	Extent Nucleus	1.1413519815859632
1880	Week4_27821_4_3201_176.0	AZ258	Baseline	Extent Nucleus	0.9967724148680112
1881	Week4_27821_4_3203_117.0	AZ258	Baseline	Extent Nucleus	-0.08273731148752608
1882	Week4_27821_4_3204_165.0	AZ258	Baseline	Extent Nucleus	0.8192146083372871
1883	Week4_27821_4_3277_189.0	AZ258	Baseline	Extent Nucleus	1.2262872974473245
1884	Week4_27821_4_3277_232.0	AZ258	Baseline	Extent Nucleus	0.8647455964476507
1885	Week4_27821_4_3280_50.0	AZ258	Baseline	Extent Nucleus	0.9018338709710072
1886	Week4_27821_4_3358_176.0	AZ258	Baseline	Extent Nucleus	0.49367664660847965
1887	Week4_27821_4_3359_135.0	AZ258	Baseline	Extent Nucleus	1.3778606804349833
1888	Week4_27821_4_3359_31.0	AZ258	Baseline	Extent Nucleus	0.7698057424293694
1889	Week4_27861_4_3601_126.0	AZ258	Baseline	Extent Nucleus	0.07028766675629226
1890	Week4_27861_4_3602_301.0	AZ258	Baseline	Extent Nucleus	0.7032012039441351
1891	Week4_27861_4_3603_24.0	AZ258	Baseline	Extent Nucleus	-1.0895716344528834
1892	Week4_27861_4_3603_247.0	AZ258	Baseline	Extent Nucleus	1.0261646509696827
1893	Week4_27861_4_3604_189.0	AZ258	Baseline	Extent Nucleus	0.6687946973905933
1894	Week4_27861_4_3604_30.0	AZ258	Baseline	Extent Nucleus	0.34517624900156935
1895	Week4_27861_4_3641_221.0	AZ258	Baseline	Extent Nucleus	0.6020114997771522
1896	Week4_27861_4_3642_33.0	AZ258	Baseline	Extent Nucleus	0.8683562220776794
1897	Week4_27861_4_3644_106.0	AZ258	Baseline	Extent Nucleus	1.1141335769098748
1898	Week4_27861_4_3644_11.0	AZ258	Baseline	Extent Nucleus	0.2394853663514874
1899	Week4_27861_4_3644_173.0	AZ258	Baseline	Extent Nucleus	0.6973527628103042
1900	Week4_27861_4_3644_83.0	AZ258	Baseline	Extent Nucleus	0.41771041660211294
1901	Week4_27861_4_3681_175.0	AZ258	Baseline	Extent Nucleus	0.7075528743849525
1902	Week4_27861_4_3681_54.0	AZ258	Baseline	Extent Nucleus	0.7284550368226154
1903	Week4_27861_4_3682_69.0	AZ258	Baseline	Extent Nucleus	-0.29385663200038614
1904	Week4_27861_4_3683_120.0	AZ258	Baseline	Extent Nucleus	-0.3966965770487686
1905	Week4_27861_4_3757_165.0	AZ258	Baseline	Extent Nucleus	-1.2348481015207402
1906	Week4_27861_4_3760_158.0	AZ258	Baseline	Extent Nucleus	0.17694439627208713
1907	Week4_27861_4_3760_210.0	AZ258	Baseline	Extent Nucleus	-0.40156919743328434
1908	Week4_27861_4_3760_65.0	AZ258	Baseline	Extent Nucleus	1.4830176587714339
1909	Week4_27861_4_3799_193.0	AZ258	Baseline	Extent Nucleus	-0.5099644098264327
1910	Week4_27861_4_3799_39.0	AZ258	Baseline	Extent Nucleus	0.9916037103831465
1911	Week4_27861_4_3800_29.0	AZ258	Baseline	Extent Nucleus	0.3489592698025885
1912	Week4_27861_4_3800_70.0	AZ258	Baseline	Extent Nucleus	0.7789651505939065
1913	Week7_34341_7_157_70.0	AZ258	Baseline	Extent Nucleus	-0.4320666656427933
1914	Week7_34341_7_158_115.0	AZ258	Baseline	Extent Nucleus	-1.2058507411317678
1915	Week7_34341_7_158_127.0	AZ258	Baseline	Extent Nucleus	0.0414404609640325
1916	Week7_34341_7_159_244.0	AZ258	Baseline	Extent Nucleus	-0.23181185319236142
1917	Week7_34341_7_159_270.0	AZ258	Baseline	Extent Nucleus	1.5978715476962262
1918	Week7_34341_7_160_58.0	AZ258	Baseline	Extent Nucleus	1.4604965756523047
1919	Week7_34341_7_160_86.0	AZ258	Baseline	Extent Nucleus	-0.1424696645369124
1920	Week7_34341_7_198_77.0	AZ258	Baseline	Extent Nucleus	0.7491464329562413
1921	Week7_34341_7_237_82.0	AZ258	Baseline	Extent Nucleus	0.3173837190166932
1922	Week7_34341_7_237_97.0	AZ258	Baseline	Extent Nucleus	0.5171618629225769
1923	Week7_34341_7_238_150.0	AZ258	Baseline	Extent Nucleus	1.7172819991228165
1924	Week7_34341_7_238_190.0	AZ258	Baseline	Extent Nucleus	0.9403461168124181
1925	Week7_34341_7_238_206.0	AZ258	Baseline	Extent Nucleus	0.45294463798568807
1926	Week7_34341_7_238_263.0	AZ258	Baseline	Extent Nucleus	0.6804374340887979
1927	Week7_34341_7_238_77.0	AZ258	Baseline	Extent Nucleus	1.6212984683436003
1928	Week7_34341_7_3_138.0	AZ258	Baseline	Extent Nucleus	-0.4526694035496473
1929	Week7_34341_7_3_21.0	AZ258	Baseline	Extent Nucleus	0.897267918905233
1930	Week7_34341_7_43_117.0	AZ258	Baseline	Extent Nucleus	1.2338126778712362
1931	Week7_34341_7_43_236.0	AZ258	Baseline	Extent Nucleus	-0.6564840992865878
1932	Week7_34341_7_4_217.0	AZ258	Baseline	Extent Nucleus	-1.5196976673715235
1933	Week7_34341_7_84_108.0	AZ258	Baseline	Extent Nucleus	0.44686418179156967
1934	Week7_34381_7_481_118.0	AZ258	Baseline	Extent Nucleus	0.6914384246851115
1935	Week7_34381_7_481_19.0	AZ258	Baseline	Extent Nucleus	0.33734391997902025
1936	Week7_34381_7_481_223.0	AZ258	Baseline	Extent Nucleus	0.9895937503683808
1937	Week7_34381_7_522_103.0	AZ258	Baseline	Extent Nucleus	0.136416652969516
1938	Week7_34381_7_522_112.0	AZ258	Baseline	Extent Nucleus	-1.204076526279779
1939	Week7_34381_7_637_62.0	AZ258	Baseline	Extent Nucleus	1.1549858311109324
1940	Week7_34381_7_639_27.0	AZ258	Baseline	Extent Nucleus	0.8703596102127459
1941	Week7_34381_7_640_185.0	AZ258	Baseline	Extent Nucleus	0.894050624040798
1942	Week7_34381_7_640_83.0	AZ258	Baseline	Extent Nucleus	0.5428482352622549
1943	Week7_34381_7_677_159.0	AZ258	Baseline	Extent Nucleus	-0.35950553611366687
1944	Week7_34381_7_677_213.0	AZ258	Baseline	Extent Nucleus	0.600784211498119
1945	Week7_34381_7_717_105.0	AZ258	Baseline	Extent Nucleus	0.21054586617983972
1946	Week7_34381_7_718_103.0	AZ258	Baseline	Extent Nucleus	-0.6153694667690681
1947	Week7_34381_7_718_155.0	AZ258	Baseline	Extent Nucleus	0.4124555797791636
1948	Week7_34381_7_720_50.0	AZ258	Baseline	Extent Nucleus	0.7435950795245788
1949	Week7_34641_7_2642_296.0	AZ258	Baseline	Extent Nucleus	0.5403852961424499
1950	Week7_34641_7_2643_338.0	AZ258	Baseline	Extent Nucleus	-0.9145611367076206
1951	Week7_34641_7_2681_471.0	AZ258	Baseline	Extent Nucleus	1.5019674953525621
1952	Week7_34641_7_2682_171.0	AZ258	Baseline	Extent Nucleus	0.44242769574771745
1953	Week7_34641_7_2682_598.0	AZ258	Baseline	Extent Nucleus	1.4436722722967112
1954	Week7_34641_7_2682_607.0	AZ258	Baseline	Extent Nucleus	0.9464755539914514
1955	Week7_34641_7_2724_295.0	AZ258	Baseline	Extent Nucleus	-0.35176862965431177
1956	Week7_34641_7_2724_365.0	AZ258	Baseline	Extent Nucleus	0.6712329299180597
1957	Week7_34641_7_2798_117.0	AZ258	Baseline	Extent Nucleus	1.084805084526054
1958	Week7_34641_7_2798_191.0	AZ258	Baseline	Extent Nucleus	0.44012887692411823
1959	Week7_34641_7_2800_364.0	AZ258	Baseline	Extent Nucleus	0.6035541698597152
1960	Week7_34641_7_2837_480.0	AZ258	Baseline	Extent Nucleus	0.846085774778853
1961	Week7_34641_7_2838_341.0	AZ258	Baseline	Extent Nucleus	0.7980491248678432
1962	Week7_34641_7_2839_265.0	AZ258	Baseline	Extent Nucleus	1.2701292534599464
1963	Week7_34641_7_2839_307.0	AZ258	Baseline	Extent Nucleus	0.5148071734441063
1964	Week7_34641_7_2877_256.0	AZ258	Baseline	Extent Nucleus	1.164355126605856
1965	Week7_34641_7_2878_111.0	AZ258	Baseline	Extent Nucleus	0.8876642878102095
1966	Week7_34641_7_2880_310.0	AZ258	Baseline	Extent Nucleus	0.8864150424712187
1967	Week8_38341_8_2644_31.0	AZ258	Baseline	Extent Nucleus	0.7379626264360547
1968	Week8_38341_8_2681_5.0	AZ258	Baseline	Extent Nucleus	0.5937637941427406
1969	Week8_38341_8_2681_50.0	AZ258	Baseline	Extent Nucleus	0.4008235981783575
1970	Week8_38341_8_2682_157.0	AZ258	Baseline	Extent Nucleus	1.0095555164429926
1971	Week8_38341_8_2724_3.0	AZ258	Baseline	Extent Nucleus	-0.1821418896835417
1972	Week8_38341_8_2724_36.0	AZ258	Baseline	Extent Nucleus	0.7845475240572303
1973	Week8_38341_8_2797_95.0	AZ258	Baseline	Extent Nucleus	-0.3560932304451743
1974	Week8_38341_8_2798_45.0	AZ258	Baseline	Extent Nucleus	1.088484076693813
1975	Week8_38341_8_2798_58.0	AZ258	Baseline	Extent Nucleus	0.9837590106227659
1976	Week8_38341_8_2798_79.0	AZ258	Baseline	Extent Nucleus	0.16973940186269598
1977	Week8_38341_8_2799_117.0	AZ258	Baseline	Extent Nucleus	1.1002501744772812
1978	Week8_38341_8_2799_54.0	AZ258	Baseline	Extent Nucleus	1.7253528211621432
1979	Week8_38341_8_2799_99.0	AZ258	Baseline	Extent Nucleus	-0.9759707926615848
1980	Week8_38341_8_2800_37.0	AZ258	Baseline	Extent Nucleus	0.6740075199034298
1981	Week8_38341_8_2837_8.0	AZ258	Baseline	Extent Nucleus	1.2748420527350448
1982	Week8_38341_8_2840_43.0	AZ258	Baseline	Extent Nucleus	0.3952928301363707
1983	Week8_38341_8_2878_56.0	AZ258	Baseline	Extent Nucleus	1.0403080163089713
1984	Week8_38341_8_2879_66.0	AZ258	Baseline	Extent Nucleus	-0.8932172169421332
1985	Week8_38341_8_2880_38.0	AZ258	Baseline	Extent Nucleus	1.2726575411722263
1986	Week8_38341_8_2880_9.0	AZ258	Baseline	Extent Nucleus	0.8577889586306433
1987	Week8_38342_8_2881_39.0	AZ258	Baseline	Extent Nucleus	2.250391094835134
1988	Week8_38342_8_2882_44.0	AZ258	Baseline	Extent Nucleus	-1.1047987049343089
1989	Week8_38342_8_2962_2.0	AZ258	Baseline	Extent Nucleus	0.34953378309356015
1990	Week8_38342_8_2963_23.0	AZ258	Baseline	Extent Nucleus	1.089356682031823
1991	Week8_38342_8_2963_50.0	AZ258	Baseline	Extent Nucleus	0.8867510254665505
1992	Week8_38342_8_2963_67.0	AZ258	Baseline	Extent Nucleus	0.977277764071599
1993	Week8_38342_8_3037_24.0	AZ258	Baseline	Extent Nucleus	0.8358599198791978
1994	Week8_38342_8_3039_102.0	AZ258	Baseline	Extent Nucleus	0.32597981773921314
1995	Week8_38342_8_3077_110.0	AZ258	Baseline	Extent Nucleus	1.2589298089737502
1996	Week8_38342_8_3077_154.0	AZ258	Baseline	Extent Nucleus	0.6153576731635504
1997	Week8_38342_8_3078_43.0	AZ258	Baseline	Extent Nucleus	1.3146654274735345
1998	Week8_38342_8_3079_112.0	AZ258	Baseline	Extent Nucleus	0.5727432303750936
[truncated: 12,861 more rows]
