# Supplementary material for: Predicting cell morphological responses to perturbations using generative modeling
Source: Nat Commun. 2025 Jan 8;16:505. doi: 10.1038/s41467-024-55707-8 (PMC11711326; doi:10.1038/s41467-024-55707-8)
Supplement: Supplementary file 4 — Source data [file 41467_2024_55707_MOESM4_ESM.zip › source_data/figure_1d_cyto.csv]

	ID	img_drug	Model	Feature name	Feature value
0	Week10_40111_0_157_120.0	Cytochalasin B	Baseline	Entropy Actin	0.004196696170048673
1	Week10_40111_0_157_137.0	Cytochalasin B	Baseline	Entropy Actin	0.12014949822930152
2	Week10_40111_0_157_65.0	Cytochalasin B	Baseline	Entropy Actin	-0.36576512071160705
3	Week10_40111_0_158_302.0	Cytochalasin B	Baseline	Entropy Actin	0.15799688474823959
4	Week10_40111_0_158_40.0	Cytochalasin B	Baseline	Entropy Actin	-0.063142139329909
5	Week10_40111_0_160_108.0	Cytochalasin B	Baseline	Entropy Actin	0.2517199941557363
6	Week10_40111_0_197_325.0	Cytochalasin B	Baseline	Entropy Actin	0.04722704085219232
7	Week10_40111_0_1_245.0	Cytochalasin B	Baseline	Entropy Actin	-0.7523616329005859
8	Week10_40111_0_237_392.0	Cytochalasin B	Baseline	Entropy Actin	0.39508801853357783
9	Week10_40111_0_237_403.0	Cytochalasin B	Baseline	Entropy Actin	0.04054165839539024
10	Week10_40111_0_238_24.0	Cytochalasin B	Baseline	Entropy Actin	-0.12539873101450894
11	Week10_40111_0_239_194.0	Cytochalasin B	Baseline	Entropy Actin	0.4284505185227141
12	Week10_40111_0_240_360.0	Cytochalasin B	Baseline	Entropy Actin	0.2183984226788963
13	Week10_40111_0_2_309.0	Cytochalasin B	Baseline	Entropy Actin	-0.07049332604134605
14	Week10_40111_0_41_259.0	Cytochalasin B	Baseline	Entropy Actin	-0.4845588296214085
15	Week10_40111_0_42_339.0	Cytochalasin B	Baseline	Entropy Actin	-0.6576784432866042
16	Week10_40111_0_43_173.0	Cytochalasin B	Baseline	Entropy Actin	-1.7925674638969924
17	Week10_40111_0_43_33.0	Cytochalasin B	Baseline	Entropy Actin	-2.1421654644962587
18	Week10_40111_0_4_372.0	Cytochalasin B	Baseline	Entropy Actin	0.11520990412278023
19	Week10_40111_0_81_19.0	Cytochalasin B	Baseline	Entropy Actin	-0.361528349104356
20	Week10_40111_0_81_447.0	Cytochalasin B	Baseline	Entropy Actin	-0.39552072321308285
21	Week10_40111_0_82_185.0	Cytochalasin B	Baseline	Entropy Actin	0.08243517260781613
22	Week10_40111_0_82_259.0	Cytochalasin B	Baseline	Entropy Actin	-0.06592537235745449
23	Week10_40115_0_242_116.0	Cytochalasin B	Baseline	Entropy Actin	0.05566396733779015
24	Week10_40115_0_242_155.0	Cytochalasin B	Baseline	Entropy Actin	-0.3630925365861473
25	Week10_40115_0_242_187.0	Cytochalasin B	Baseline	Entropy Actin	-0.3466025070368381
26	Week10_40115_0_281_8.0	Cytochalasin B	Baseline	Entropy Actin	0.31918623291276493
27	Week10_40115_0_281_90.0	Cytochalasin B	Baseline	Entropy Actin	-0.6032677246241037
28	Week10_40115_0_282_270.0	Cytochalasin B	Baseline	Entropy Actin	-0.33664361782619445
29	Week10_40115_0_321_210.0	Cytochalasin B	Baseline	Entropy Actin	-0.10642874329288746
30	Week10_40115_0_322_218.0	Cytochalasin B	Baseline	Entropy Actin	-0.12113304725670505
31	Week10_40115_0_324_72.0	Cytochalasin B	Baseline	Entropy Actin	-1.0318359603842873
32	Week10_40115_0_400_124.0	Cytochalasin B	Baseline	Entropy Actin	-2.014669908033686
33	Week10_40115_0_400_158.0	Cytochalasin B	Baseline	Entropy Actin	-1.2300686677072854
34	Week10_40115_0_438_223.0	Cytochalasin B	Baseline	Entropy Actin	-0.5519902850518474
35	Week10_40115_0_439_162.0	Cytochalasin B	Baseline	Entropy Actin	-0.4396209337399833
36	Week10_40115_0_439_20.0	Cytochalasin B	Baseline	Entropy Actin	-1.6194269382918751
37	Week10_40115_0_477_281.0	Cytochalasin B	Baseline	Entropy Actin	-0.9518008373854496
38	Week10_40115_0_477_63.0	Cytochalasin B	Baseline	Entropy Actin	-0.17024389916359162
39	Week10_40115_0_478_140.0	Cytochalasin B	Baseline	Entropy Actin	-0.7140306179079593
40	Week10_40115_0_478_33.0	Cytochalasin B	Baseline	Entropy Actin	-0.6125507865783524
41	Week10_40115_0_479_163.0	Cytochalasin B	Baseline	Entropy Actin	-0.7406278323158635
42	Week10_40119_0_482_25.0	Cytochalasin B	Baseline	Entropy Actin	-1.0720162704389289
43	Week10_40119_0_483_159.0	Cytochalasin B	Baseline	Entropy Actin	-1.2430741447522882
44	Week10_40119_0_483_331.0	Cytochalasin B	Baseline	Entropy Actin	-0.7238338576159651
45	Week10_40119_0_522_260.0	Cytochalasin B	Baseline	Entropy Actin	-0.39345495288856547
46	Week10_40119_0_522_263.0	Cytochalasin B	Baseline	Entropy Actin	-1.1588036273426954
47	Week10_40119_0_523_155.0	Cytochalasin B	Baseline	Entropy Actin	-1.9323388618138981
48	Week10_40119_0_523_232.0	Cytochalasin B	Baseline	Entropy Actin	-0.4877755118255851
49	Week10_40119_0_562_193.0	Cytochalasin B	Baseline	Entropy Actin	-0.744632709463446
50	Week10_40119_0_563_127.0	Cytochalasin B	Baseline	Entropy Actin	-0.9107222394535508
51	Week10_40119_0_564_133.0	Cytochalasin B	Baseline	Entropy Actin	-1.2272217140607502
52	Week10_40119_0_564_262.0	Cytochalasin B	Baseline	Entropy Actin	-0.36828237393628777
53	Week10_40119_0_640_143.0	Cytochalasin B	Baseline	Entropy Actin	-0.7543639807137819
54	Week10_40119_0_677_207.0	Cytochalasin B	Baseline	Entropy Actin	-0.0903460682031571
55	Week10_40119_0_678_185.0	Cytochalasin B	Baseline	Entropy Actin	0.022113722202494072
56	Week10_40119_0_678_619.0	Cytochalasin B	Baseline	Entropy Actin	0.17973240100959662
57	Week10_40119_0_679_254.0	Cytochalasin B	Baseline	Entropy Actin	0.3490144539690178
58	Week10_40119_0_717_33.0	Cytochalasin B	Baseline	Entropy Actin	-1.6116347784286822
59	Week1_22123_1_157_191.0	Cytochalasin B	Baseline	Entropy Actin	-0.19893772033227142
60	Week1_22123_1_159_39.0	Cytochalasin B	Baseline	Entropy Actin	-1.1466902840021995
61	Week1_22123_1_159_70.0	Cytochalasin B	Baseline	Entropy Actin	1.2070759005562635
62	Week1_22123_1_197_59.0	Cytochalasin B	Baseline	Entropy Actin	-0.2817530954178659
63	Week1_22123_1_198_110.0	Cytochalasin B	Baseline	Entropy Actin	-0.04712360476253856
64	Week1_22123_1_1_27.0	Cytochalasin B	Baseline	Entropy Actin	-0.3051247342494408
65	Week1_22123_1_237_8.0	Cytochalasin B	Baseline	Entropy Actin	-0.42340201719594844
66	Week1_22123_1_238_29.0	Cytochalasin B	Baseline	Entropy Actin	-1.3158600715514754
67	Week1_22123_1_240_166.0	Cytochalasin B	Baseline	Entropy Actin	0.29823992701235935
68	Week1_22123_1_2_18.0	Cytochalasin B	Baseline	Entropy Actin	-3.0420714455126343
69	Week1_22123_1_43_264.0	Cytochalasin B	Baseline	Entropy Actin	0.06607977228190039
70	Week1_22123_1_83_164.0	Cytochalasin B	Baseline	Entropy Actin	-1.0447510022950863
71	Week1_22123_1_84_163.0	Cytochalasin B	Baseline	Entropy Actin	-0.6013906645930055
72	Week1_22141_1_241_199.0	Cytochalasin B	Baseline	Entropy Actin	-0.4772301915344045
73	Week1_22141_1_241_226.0	Cytochalasin B	Baseline	Entropy Actin	-0.05610610206299329
74	Week1_22141_1_241_234.0	Cytochalasin B	Baseline	Entropy Actin	-0.2514435154778362
75	Week1_22141_1_241_78.0	Cytochalasin B	Baseline	Entropy Actin	0.15576497337470419
76	Week1_22141_1_241_81.0	Cytochalasin B	Baseline	Entropy Actin	-0.34451466587197604
77	Week1_22141_1_243_24.0	Cytochalasin B	Baseline	Entropy Actin	-0.05202166010048659
78	Week1_22141_1_243_35.0	Cytochalasin B	Baseline	Entropy Actin	-2.0336094771699376
79	Week1_22141_1_244_64.0	Cytochalasin B	Baseline	Entropy Actin	-0.7698863256418095
80	Week1_22141_1_282_114.0	Cytochalasin B	Baseline	Entropy Actin	-0.8270325349319477
81	Week1_22141_1_282_242.0	Cytochalasin B	Baseline	Entropy Actin	-0.4601691680780476
82	Week1_22141_1_282_49.0	Cytochalasin B	Baseline	Entropy Actin	-0.8353021230512592
83	Week1_22141_1_282_82.0	Cytochalasin B	Baseline	Entropy Actin	0.10249623039131758
84	Week1_22141_1_283_45.0	Cytochalasin B	Baseline	Entropy Actin	0.026649221879145254
85	Week1_22141_1_321_164.0	Cytochalasin B	Baseline	Entropy Actin	0.06811453876103726
86	Week1_22141_1_321_28.0	Cytochalasin B	Baseline	Entropy Actin	-0.7198458278156201
87	Week1_22141_1_321_68.0	Cytochalasin B	Baseline	Entropy Actin	0.1071112678972863
88	Week1_22141_1_324_54.0	Cytochalasin B	Baseline	Entropy Actin	-1.2268072450285314
89	Week1_22141_1_397_141.0	Cytochalasin B	Baseline	Entropy Actin	-0.5246303932950951
90	Week1_22141_1_398_18.0	Cytochalasin B	Baseline	Entropy Actin	-0.6991389630019482
91	Week1_22141_1_399_246.0	Cytochalasin B	Baseline	Entropy Actin	-0.41771728831947835
92	Week1_22141_1_480_98.0	Cytochalasin B	Baseline	Entropy Actin	-0.5397516921277278
93	Week1_22161_1_481_13.0	Cytochalasin B	Baseline	Entropy Actin	-0.3383960358888717
94	Week1_22161_1_481_15.0	Cytochalasin B	Baseline	Entropy Actin	-0.01663958268056953
95	Week1_22161_1_482_11.0	Cytochalasin B	Baseline	Entropy Actin	-0.9514376315694953
96	Week1_22161_1_482_262.0	Cytochalasin B	Baseline	Entropy Actin	-1.1513339886313292
97	Week1_22161_1_484_109.0	Cytochalasin B	Baseline	Entropy Actin	0.951523036712781
98	Week1_22161_1_484_46.0	Cytochalasin B	Baseline	Entropy Actin	-0.5954221879015396
99	Week1_22161_1_521_122.0	Cytochalasin B	Baseline	Entropy Actin	0.1233819086433224
100	Week1_22161_1_521_126.0	Cytochalasin B	Baseline	Entropy Actin	-0.37235537112411654
101	Week1_22161_1_522_124.0	Cytochalasin B	Baseline	Entropy Actin	-0.5739237862297162
102	Week1_22161_1_522_157.0	Cytochalasin B	Baseline	Entropy Actin	-0.8593901143105899
103	Week1_22161_1_523_131.0	Cytochalasin B	Baseline	Entropy Actin	0.029641144836039156
104	Week1_22161_1_524_16.0	Cytochalasin B	Baseline	Entropy Actin	-0.15816928993798668
105	Week1_22161_1_562_164.0	Cytochalasin B	Baseline	Entropy Actin	-0.6819444720006655
106	Week1_22161_1_562_45.0	Cytochalasin B	Baseline	Entropy Actin	-0.3742567019506247
107	Week1_22161_1_637_101.0	Cytochalasin B	Baseline	Entropy Actin	-0.05079366639894475
108	Week1_22161_1_637_75.0	Cytochalasin B	Baseline	Entropy Actin	-0.593149364542722
109	Week1_22161_1_639_182.0	Cytochalasin B	Baseline	Entropy Actin	-0.07480704112650768
110	Week1_22161_1_639_65.0	Cytochalasin B	Baseline	Entropy Actin	-0.3017453217786845
111	Week1_22161_1_640_12.0	Cytochalasin B	Baseline	Entropy Actin	-0.9134426607691306
112	Week1_22161_1_640_130.0	Cytochalasin B	Baseline	Entropy Actin	-0.8996293807539611
113	Week1_22161_1_678_22.0	Cytochalasin B	Baseline	Entropy Actin	-0.7187870018946481
114	Week1_22161_1_718_57.0	Cytochalasin B	Baseline	Entropy Actin	-0.2120935234631127
115	Week1_22361_1_2881_125.0	Cytochalasin B	Baseline	Entropy Actin	-0.2198387206722301
116	Week1_22361_1_2882_108.0	Cytochalasin B	Baseline	Entropy Actin	-0.726674885289764
117	Week1_22361_1_2882_176.0	Cytochalasin B	Baseline	Entropy Actin	-0.7782545932389587
118	Week1_22361_1_2882_77.0	Cytochalasin B	Baseline	Entropy Actin	-0.1333339712981129
119	Week1_22361_1_2883_15.0	Cytochalasin B	Baseline	Entropy Actin	-0.274036617484977
120	Week1_22361_1_2883_233.0	Cytochalasin B	Baseline	Entropy Actin	-0.422567721488295
121	Week1_22361_1_2883_256.0	Cytochalasin B	Baseline	Entropy Actin	1.4777882942741851
122	Week1_22361_1_2883_263.0	Cytochalasin B	Baseline	Entropy Actin	-0.7402964540936006
123	Week1_22361_1_2921_111.0	Cytochalasin B	Baseline	Entropy Actin	-1.31291085962634
124	Week1_22361_1_2921_196.0	Cytochalasin B	Baseline	Entropy Actin	0.003956451024621013
125	Week1_22361_1_2921_72.0	Cytochalasin B	Baseline	Entropy Actin	-0.7746130796330298
126	Week1_22361_1_2923_195.0	Cytochalasin B	Baseline	Entropy Actin	-1.4249829602670538
127	Week1_22361_1_2923_32.0	Cytochalasin B	Baseline	Entropy Actin	-0.7419248041295083
128	Week1_22361_1_2963_210.0	Cytochalasin B	Baseline	Entropy Actin	0.3883608390447369
129	Week1_22361_1_2964_200.0	Cytochalasin B	Baseline	Entropy Actin	-2.3189835107727266
130	Week1_22361_1_2964_81.0	Cytochalasin B	Baseline	Entropy Actin	-0.16357410781311282
131	Week1_22361_1_2964_92.0	Cytochalasin B	Baseline	Entropy Actin	-0.6549173411688975
132	Week1_22361_1_3037_100.0	Cytochalasin B	Baseline	Entropy Actin	-0.04867030085657173
133	Week1_22361_1_3038_111.0	Cytochalasin B	Baseline	Entropy Actin	0.7187093938993309
134	Week1_22361_1_3039_32.0	Cytochalasin B	Baseline	Entropy Actin	0.4102541186686687
135	Week1_22361_1_3080_193.0	Cytochalasin B	Baseline	Entropy Actin	0.7163229656586123
136	Week1_22361_1_3117_163.0	Cytochalasin B	Baseline	Entropy Actin	0.38174475215797843
137	Week1_22361_1_3118_86.0	Cytochalasin B	Baseline	Entropy Actin	-0.3549375576295398
138	Week1_22361_1_3120_123.0	Cytochalasin B	Baseline	Entropy Actin	-0.48148074797231244
139	Week1_22361_1_3120_206.0	Cytochalasin B	Baseline	Entropy Actin	-0.4806320095682391
140	Week1_22381_1_3122_144.0	Cytochalasin B	Baseline	Entropy Actin	-0.43455826637904305
141	Week1_22381_1_3122_34.0	Cytochalasin B	Baseline	Entropy Actin	-0.14075652527367177
142	Week1_22381_1_3123_46.0	Cytochalasin B	Baseline	Entropy Actin	-0.3161050032783538
143	Week1_22381_1_3124_101.0	Cytochalasin B	Baseline	Entropy Actin	-0.6205902522900395
144	Week1_22381_1_3161_51.0	Cytochalasin B	Baseline	Entropy Actin	-1.2601834241170449
145	Week1_22381_1_3163_61.0	Cytochalasin B	Baseline	Entropy Actin	-0.5527950915750663
146	Week1_22381_1_3163_73.0	Cytochalasin B	Baseline	Entropy Actin	1.3080775494573902
147	Week1_22381_1_3201_42.0	Cytochalasin B	Baseline	Entropy Actin	0.329135003120995
148	Week1_22381_1_3202_76.0	Cytochalasin B	Baseline	Entropy Actin	-0.398528084738571
149	Week1_22381_1_3278_115.0	Cytochalasin B	Baseline	Entropy Actin	-0.0684954405992011
150	Week1_22381_1_3278_195.0	Cytochalasin B	Baseline	Entropy Actin	0.26731516586563964
151	Week1_22381_1_3280_133.0	Cytochalasin B	Baseline	Entropy Actin	1.1096856062575975
152	Week1_22381_1_3317_234.0	Cytochalasin B	Baseline	Entropy Actin	-0.3314081044711452
153	Week1_22381_1_3358_179.0	Cytochalasin B	Baseline	Entropy Actin	0.8304577665312313
154	Week1_22381_1_3358_231.0	Cytochalasin B	Baseline	Entropy Actin	-0.17339203111274532
155	Week1_22381_1_3358_262.0	Cytochalasin B	Baseline	Entropy Actin	-0.4400253960597401
156	Week1_22381_1_3359_201.0	Cytochalasin B	Baseline	Entropy Actin	-0.24879246913255632
157	Week1_22381_1_3359_239.0	Cytochalasin B	Baseline	Entropy Actin	-0.27864392152227047
158	Week1_22401_1_3362_169.0	Cytochalasin B	Baseline	Entropy Actin	-0.45867742300309106
159	Week1_22401_1_3401_157.0	Cytochalasin B	Baseline	Entropy Actin	-0.31969103275980093
160	Week1_22401_1_3401_90.0	Cytochalasin B	Baseline	Entropy Actin	-0.7508943998556555
161	Week1_22401_1_3404_245.0	Cytochalasin B	Baseline	Entropy Actin	0.07370253596829589
162	Week1_22401_1_3404_86.0	Cytochalasin B	Baseline	Entropy Actin	-1.2766250107980393
163	Week1_22401_1_3442_199.0	Cytochalasin B	Baseline	Entropy Actin	0.6314979017164752
164	Week1_22401_1_3443_181.0	Cytochalasin B	Baseline	Entropy Actin	-0.9516007234063315
165	Week1_22401_1_3443_242.0	Cytochalasin B	Baseline	Entropy Actin	-0.4559546983673281
166	Week1_22401_1_3443_88.0	Cytochalasin B	Baseline	Entropy Actin	-1.6421837913414987
167	Week1_22401_1_3444_142.0	Cytochalasin B	Baseline	Entropy Actin	0.1868528402119343
168	Week1_22401_1_3444_68.0	Cytochalasin B	Baseline	Entropy Actin	-0.5047410882234034
169	Week1_22401_1_3517_82.0	Cytochalasin B	Baseline	Entropy Actin	0.28374400221316814
170	Week1_22401_1_3517_91.0	Cytochalasin B	Baseline	Entropy Actin	-0.592252622389024
171	Week1_22401_1_3520_76.0	Cytochalasin B	Baseline	Entropy Actin	-1.1376927532566237
172	Week1_22401_1_3557_41.0	Cytochalasin B	Baseline	Entropy Actin	-0.852468458098903
173	Week1_22401_1_3559_43.0	Cytochalasin B	Baseline	Entropy Actin	-0.014261232363683065
174	Week1_22401_1_3559_67.0	Cytochalasin B	Baseline	Entropy Actin	-0.34812565352064373
175	Week1_22401_1_3560_182.0	Cytochalasin B	Baseline	Entropy Actin	-0.461601313830205
176	Week1_22401_1_3598_231.0	Cytochalasin B	Baseline	Entropy Actin	0.00904647181394414
177	Week1_22401_1_3598_69.0	Cytochalasin B	Baseline	Entropy Actin	-0.9624442990865526
178	Week2_24121_2_157_50.0	Cytochalasin B	Baseline	Entropy Actin	0.9309273188774765
179	Week2_24121_2_197_7.0	Cytochalasin B	Baseline	Entropy Actin	0.42411557804825245
180	Week2_24121_2_238_180.0	Cytochalasin B	Baseline	Entropy Actin	0.2897808188778911
181	Week2_24121_2_238_80.0	Cytochalasin B	Baseline	Entropy Actin	0.6071947156964885
182	Week2_24121_2_239_109.0	Cytochalasin B	Baseline	Entropy Actin	1.259880437415783
183	Week2_24121_2_41_63.0	Cytochalasin B	Baseline	Entropy Actin	-0.06727782982063893
184	Week2_24121_2_43_118.0	Cytochalasin B	Baseline	Entropy Actin	-0.10507931778635324
185	Week2_24121_2_44_33.0	Cytochalasin B	Baseline	Entropy Actin	-1.691877299495066
186	Week2_24121_2_81_116.0	Cytochalasin B	Baseline	Entropy Actin	0.44114356537063076
187	Week2_24121_2_82_2.0	Cytochalasin B	Baseline	Entropy Actin	-0.23485225848169689
188	Week2_24141_2_241_150.0	Cytochalasin B	Baseline	Entropy Actin	-0.5277168226602172
189	Week2_24141_2_241_7.0	Cytochalasin B	Baseline	Entropy Actin	-0.8970177480622201
190	Week2_24141_2_282_84.0	Cytochalasin B	Baseline	Entropy Actin	0.49828431804007756
191	Week2_24141_2_283_150.0	Cytochalasin B	Baseline	Entropy Actin	-0.8119226904246247
192	Week2_24141_2_321_74.0	Cytochalasin B	Baseline	Entropy Actin	0.2595935067473929
193	Week2_24141_2_324_157.0	Cytochalasin B	Baseline	Entropy Actin	0.5064611459694712
194	Week2_24141_2_398_128.0	Cytochalasin B	Baseline	Entropy Actin	0.08956886107373652
195	Week2_24141_2_398_59.0	Cytochalasin B	Baseline	Entropy Actin	0.7481795591431024
196	Week2_24141_2_438_95.0	Cytochalasin B	Baseline	Entropy Actin	-0.12182892952942986
197	Week2_24141_2_439_142.0	Cytochalasin B	Baseline	Entropy Actin	-0.38631060122303396
198	Week2_24141_2_477_152.0	Cytochalasin B	Baseline	Entropy Actin	-0.38298876448712027
199	Week2_24141_2_477_32.0	Cytochalasin B	Baseline	Entropy Actin	1.0404865878932716
200	Week2_24141_2_478_16.0	Cytochalasin B	Baseline	Entropy Actin	1.0648461506498146
201	Week2_24141_2_478_22.0	Cytochalasin B	Baseline	Entropy Actin	0.07181653346355632
202	Week2_24141_2_478_91.0	Cytochalasin B	Baseline	Entropy Actin	0.2222036222865631
203	Week2_24141_2_480_79.0	Cytochalasin B	Baseline	Entropy Actin	-0.7370334302604047
204	Week2_24161_2_483_33.0	Cytochalasin B	Baseline	Entropy Actin	-1.3922634456982221
205	Week2_24161_2_522_106.0	Cytochalasin B	Baseline	Entropy Actin	0.8269496124467787
206	Week2_24161_2_522_74.0	Cytochalasin B	Baseline	Entropy Actin	-0.9516416433929415
207	Week2_24161_2_522_90.0	Cytochalasin B	Baseline	Entropy Actin	0.3273001351893616
208	Week2_24161_2_523_15.0	Cytochalasin B	Baseline	Entropy Actin	0.11861526935397732
209	Week2_24161_2_562_23.0	Cytochalasin B	Baseline	Entropy Actin	0.28928077949012315
210	Week2_24161_2_564_44.0	Cytochalasin B	Baseline	Entropy Actin	-0.0032189742983386935
211	Week2_24161_2_638_11.0	Cytochalasin B	Baseline	Entropy Actin	-0.779355712000474
212	Week2_24161_2_638_58.0	Cytochalasin B	Baseline	Entropy Actin	-0.07283575625324419
213	Week2_24161_2_639_134.0	Cytochalasin B	Baseline	Entropy Actin	-1.0912965033694595
214	Week2_24161_2_677_11.0	Cytochalasin B	Baseline	Entropy Actin	1.254991035508644
215	Week2_24161_2_677_18.0	Cytochalasin B	Baseline	Entropy Actin	-1.0180329342582914
216	Week2_24161_2_678_140.0	Cytochalasin B	Baseline	Entropy Actin	0.1797791917517654
217	Week2_24161_2_679_32.0	Cytochalasin B	Baseline	Entropy Actin	-0.1431140378538561
218	Week2_24161_2_680_133.0	Cytochalasin B	Baseline	Entropy Actin	0.7472211461350802
219	Week2_24161_2_717_83.0	Cytochalasin B	Baseline	Entropy Actin	-0.14524279993842398
220	Week2_24161_2_718_45.0	Cytochalasin B	Baseline	Entropy Actin	-0.06668121273687896
221	Week2_24161_2_718_60.0	Cytochalasin B	Baseline	Entropy Actin	-0.05915210596890345
222	Week2_24161_2_719_104.0	Cytochalasin B	Baseline	Entropy Actin	-0.5649286309279982
223	Week2_24161_2_720_124.0	Cytochalasin B	Baseline	Entropy Actin	0.923976860408945
224	Week2_24161_2_720_172.0	Cytochalasin B	Baseline	Entropy Actin	0.06928892467423739
225	Week2_24161_2_720_9.0	Cytochalasin B	Baseline	Entropy Actin	0.538590301202992
226	Week3_25421_3_157_167.0	Cytochalasin B	Baseline	Entropy Actin	-1.3630040283293101
227	Week3_25421_3_158_168.0	Cytochalasin B	Baseline	Entropy Actin	-0.6287266599793228
228	Week3_25421_3_160_297.0	Cytochalasin B	Baseline	Entropy Actin	-1.0872260047838556
229	Week3_25421_3_1_123.0	Cytochalasin B	Baseline	Entropy Actin	-0.1038232490878029
230	Week3_25421_3_200_162.0	Cytochalasin B	Baseline	Entropy Actin	-1.1078722091031479
231	Week3_25421_3_200_35.0	Cytochalasin B	Baseline	Entropy Actin	0.2410705839445318
232	Week3_25421_3_240_126.0	Cytochalasin B	Baseline	Entropy Actin	-0.8534105502260416
233	Week3_25421_3_240_223.0	Cytochalasin B	Baseline	Entropy Actin	0.3787119664180465
234	Week3_25421_3_2_107.0	Cytochalasin B	Baseline	Entropy Actin	-0.5298363928409401
235	Week3_25421_3_2_24.0	Cytochalasin B	Baseline	Entropy Actin	0.6004152215600151
236	Week3_25421_3_41_45.0	Cytochalasin B	Baseline	Entropy Actin	0.5007399422695247
237	Week3_25421_3_42_171.0	Cytochalasin B	Baseline	Entropy Actin	0.28931577472439446
238	Week3_25421_3_4_106.0	Cytochalasin B	Baseline	Entropy Actin	-1.3758823653676298
239	Week3_25421_3_4_114.0	Cytochalasin B	Baseline	Entropy Actin	-1.2235239207530828
240	Week3_25421_3_4_184.0	Cytochalasin B	Baseline	Entropy Actin	-0.1478155465778535
241	Week3_25421_3_81_119.0	Cytochalasin B	Baseline	Entropy Actin	-1.5186725509525223
242	Week3_25421_3_81_93.0	Cytochalasin B	Baseline	Entropy Actin	-1.2132856868946165
243	Week3_25421_3_82_26.0	Cytochalasin B	Baseline	Entropy Actin	0.5754281430118613
244	Week3_25421_3_83_28.0	Cytochalasin B	Baseline	Entropy Actin	-1.7403913923745729
245	Week3_25441_3_241_93.0	Cytochalasin B	Baseline	Entropy Actin	-0.5766821457412541
246	Week3_25441_3_242_260.0	Cytochalasin B	Baseline	Entropy Actin	-0.39072792499845943
247	Week3_25441_3_243_36.0	Cytochalasin B	Baseline	Entropy Actin	-0.20759644895514778
248	Week3_25441_3_243_9.0	Cytochalasin B	Baseline	Entropy Actin	-1.5411428880422373
249	Week3_25441_3_281_195.0	Cytochalasin B	Baseline	Entropy Actin	-1.1871632117704274
250	Week3_25441_3_282_6.0	Cytochalasin B	Baseline	Entropy Actin	-0.5582889137656343
251	Week3_25441_3_283_183.0	Cytochalasin B	Baseline	Entropy Actin	-0.3608325554112147
252	Week3_25441_3_283_213.0	Cytochalasin B	Baseline	Entropy Actin	-0.8730740102710858
253	Week3_25441_3_321_116.0	Cytochalasin B	Baseline	Entropy Actin	-1.4601435800378462
254	Week3_25441_3_321_16.0	Cytochalasin B	Baseline	Entropy Actin	-0.5480884575980406
255	Week3_25441_3_322_5.0	Cytochalasin B	Baseline	Entropy Actin	-1.3476546808118846
256	Week3_25441_3_322_96.0	Cytochalasin B	Baseline	Entropy Actin	-0.7939581950916098
257	Week3_25441_3_323_137.0	Cytochalasin B	Baseline	Entropy Actin	-0.45619082801197125
258	Week3_25441_3_323_155.0	Cytochalasin B	Baseline	Entropy Actin	-0.39192260885234237
259	Week3_25441_3_324_198.0	Cytochalasin B	Baseline	Entropy Actin	-1.3117065576116
260	Week3_25441_3_324_71.0	Cytochalasin B	Baseline	Entropy Actin	-0.17704973845173336
261	Week3_25441_3_324_92.0	Cytochalasin B	Baseline	Entropy Actin	0.6370508894843331
262	Week3_25441_3_397_107.0	Cytochalasin B	Baseline	Entropy Actin	-0.8426829393789571
263	Week3_25441_3_397_200.0	Cytochalasin B	Baseline	Entropy Actin	-0.23106485077656105
264	Week3_25441_3_397_25.0	Cytochalasin B	Baseline	Entropy Actin	-1.3550314778862207
265	Week3_25441_3_398_15.0	Cytochalasin B	Baseline	Entropy Actin	-0.5283279115137524
266	Week3_25441_3_437_58.0	Cytochalasin B	Baseline	Entropy Actin	-1.0412094183969793
267	Week3_25441_3_438_80.0	Cytochalasin B	Baseline	Entropy Actin	-0.5117948354070755
268	Week3_25441_3_439_77.0	Cytochalasin B	Baseline	Entropy Actin	-0.9183785640439261
269	Week3_25441_3_478_213.0	Cytochalasin B	Baseline	Entropy Actin	-0.9448739383752324
270	Week3_25441_3_479_247.0	Cytochalasin B	Baseline	Entropy Actin	0.43494523014670583
271	Week3_25441_3_480_140.0	Cytochalasin B	Baseline	Entropy Actin	-0.3218556854977265
272	Week3_25461_3_482_257.0	Cytochalasin B	Baseline	Entropy Actin	-1.4222313871573682
273	Week3_25461_3_483_99.0	Cytochalasin B	Baseline	Entropy Actin	-3.0352839634034776
274	Week3_25461_3_521_103.0	Cytochalasin B	Baseline	Entropy Actin	-1.0333604399210463
275	Week3_25461_3_521_244.0	Cytochalasin B	Baseline	Entropy Actin	-0.1482268817364147
276	Week3_25461_3_521_30.0	Cytochalasin B	Baseline	Entropy Actin	-0.44030584958187924
277	Week3_25461_3_522_260.0	Cytochalasin B	Baseline	Entropy Actin	-0.4050482811309011
278	Week3_25461_3_524_133.0	Cytochalasin B	Baseline	Entropy Actin	-0.6823775798198872
279	Week3_25461_3_561_11.0	Cytochalasin B	Baseline	Entropy Actin	-0.6335671421114049
280	Week3_25461_3_561_36.0	Cytochalasin B	Baseline	Entropy Actin	0.3939648936192086
281	Week3_25461_3_561_70.0	Cytochalasin B	Baseline	Entropy Actin	0.7797642413503303
282	Week3_25461_3_562_157.0	Cytochalasin B	Baseline	Entropy Actin	1.306860114798202
283	Week3_25461_3_564_131.0	Cytochalasin B	Baseline	Entropy Actin	-2.4154760692922776
284	Week3_25461_3_564_172.0	Cytochalasin B	Baseline	Entropy Actin	-2.253338426207478
285	Week3_25461_3_637_165.0	Cytochalasin B	Baseline	Entropy Actin	-0.30796214935346544
286	Week3_25461_3_637_208.0	Cytochalasin B	Baseline	Entropy Actin	-0.23299795264830728
287	Week3_25461_3_637_298.0	Cytochalasin B	Baseline	Entropy Actin	-2.082040000173312
288	Week3_25461_3_639_244.0	Cytochalasin B	Baseline	Entropy Actin	-0.9494050115479589
289	Week3_25461_3_640_27.0	Cytochalasin B	Baseline	Entropy Actin	-1.7472779704172154
290	Week3_25461_3_640_92.0	Cytochalasin B	Baseline	Entropy Actin	-0.3299225870281881
291	Week3_25461_3_677_14.0	Cytochalasin B	Baseline	Entropy Actin	0.039156428804842554
292	Week3_25461_3_677_263.0	Cytochalasin B	Baseline	Entropy Actin	-1.1305980727186258
293	Week3_25461_3_677_41.0	Cytochalasin B	Baseline	Entropy Actin	-1.4812000860563717
294	Week3_25461_3_678_227.0	Cytochalasin B	Baseline	Entropy Actin	-0.10687514122024644
295	Week3_25461_3_679_149.0	Cytochalasin B	Baseline	Entropy Actin	-0.1529868323315782
296	Week3_25461_3_679_22.0	Cytochalasin B	Baseline	Entropy Actin	-0.9847302561096382
297	Week3_25461_3_679_9.0	Cytochalasin B	Baseline	Entropy Actin	-1.710065982323482
298	Week3_25461_3_717_329.0	Cytochalasin B	Baseline	Entropy Actin	-0.7390696651672151
299	Week3_25461_3_718_31.0	Cytochalasin B	Baseline	Entropy Actin	1.1648596707680459
300	Week3_25461_3_720_150.0	Cytochalasin B	Baseline	Entropy Actin	-0.7066835911990583
301	Week3_25681_3_2881_202.0	Cytochalasin B	Baseline	Entropy Actin	-0.39907343774293685
302	Week3_25681_3_2884_96.0	Cytochalasin B	Baseline	Entropy Actin	0.46178799662170417
303	Week3_25681_3_2921_204.0	Cytochalasin B	Baseline	Entropy Actin	0.0743718269299467
304	Week3_25681_3_2922_195.0	Cytochalasin B	Baseline	Entropy Actin	-1.2005351317832882
305	Week3_25681_3_2923_153.0	Cytochalasin B	Baseline	Entropy Actin	-0.6256188196855869
306	Week3_25681_3_2924_112.0	Cytochalasin B	Baseline	Entropy Actin	0.5775216091924937
307	Week3_25681_3_2961_114.0	Cytochalasin B	Baseline	Entropy Actin	0.2073801264618784
308	Week3_25681_3_2961_19.0	Cytochalasin B	Baseline	Entropy Actin	-0.39506767894477934
309	Week3_25681_3_2961_22.0	Cytochalasin B	Baseline	Entropy Actin	-0.6889895030660965
310	Week3_25681_3_2961_223.0	Cytochalasin B	Baseline	Entropy Actin	-0.2882011917221218
311	Week3_25681_3_2961_296.0	Cytochalasin B	Baseline	Entropy Actin	-0.7442047789402841
312	Week3_25681_3_2964_52.0	Cytochalasin B	Baseline	Entropy Actin	-1.4482445451121713
313	Week3_25681_3_3037_104.0	Cytochalasin B	Baseline	Entropy Actin	-1.2802819039757767
314	Week3_25681_3_3037_261.0	Cytochalasin B	Baseline	Entropy Actin	-2.339227021387889
315	Week3_25681_3_3037_65.0	Cytochalasin B	Baseline	Entropy Actin	-0.20023086902438442
316	Week3_25681_3_3038_61.0	Cytochalasin B	Baseline	Entropy Actin	-0.976476180099656
317	Week3_25681_3_3039_53.0	Cytochalasin B	Baseline	Entropy Actin	-0.9965046690152294
318	Week3_25681_3_3077_164.0	Cytochalasin B	Baseline	Entropy Actin	-0.8128692286801702
319	Week3_25681_3_3078_154.0	Cytochalasin B	Baseline	Entropy Actin	-0.08874579268668784
320	Week3_25681_3_3118_159.0	Cytochalasin B	Baseline	Entropy Actin	-1.8154439138317118
321	Week3_25681_3_3118_32.0	Cytochalasin B	Baseline	Entropy Actin	-0.2147469662272472
322	Week3_25681_3_3120_47.0	Cytochalasin B	Baseline	Entropy Actin	-0.6164482171701628
323	Week3_25701_3_3121_99.0	Cytochalasin B	Baseline	Entropy Actin	-0.4615489569466879
324	Week3_25701_3_3123_112.0	Cytochalasin B	Baseline	Entropy Actin	-1.683249812695549
325	Week3_25701_3_3124_72.0	Cytochalasin B	Baseline	Entropy Actin	-1.3964867886426628
326	Week3_25701_3_3124_97.0	Cytochalasin B	Baseline	Entropy Actin	-2.794944693436161
327	Week3_25701_3_3161_215.0	Cytochalasin B	Baseline	Entropy Actin	-0.7614028140406601
328	Week3_25701_3_3204_12.0	Cytochalasin B	Baseline	Entropy Actin	-3.1079707783578536
329	Week3_25701_3_3278_59.0	Cytochalasin B	Baseline	Entropy Actin	-0.9488316184727671
330	Week3_25701_3_3279_177.0	Cytochalasin B	Baseline	Entropy Actin	-0.5960067568338285
331	Week3_25701_3_3317_172.0	Cytochalasin B	Baseline	Entropy Actin	-0.5023316252792197
332	Week3_25701_3_3318_153.0	Cytochalasin B	Baseline	Entropy Actin	-0.7311504259838384
333	Week3_25701_3_3318_95.0	Cytochalasin B	Baseline	Entropy Actin	-0.12526838430045584
334	Week3_25701_3_3320_198.0	Cytochalasin B	Baseline	Entropy Actin	-0.7761216526971663
335	Week3_25701_3_3320_98.0	Cytochalasin B	Baseline	Entropy Actin	-1.0014295583589374
336	Week3_25701_3_3360_175.0	Cytochalasin B	Baseline	Entropy Actin	-0.16169057373817688
337	Week3_25701_3_3360_227.0	Cytochalasin B	Baseline	Entropy Actin	-0.7531837021325891
338	Week3_25721_3_3363_114.0	Cytochalasin B	Baseline	Entropy Actin	-0.39151982258865226
339	Week3_25721_3_3364_206.0	Cytochalasin B	Baseline	Entropy Actin	-1.3386162818520921
340	Week3_25721_3_3364_272.0	Cytochalasin B	Baseline	Entropy Actin	-1.2410396673821487
341	Week3_25721_3_3401_41.0	Cytochalasin B	Baseline	Entropy Actin	-0.24481114920078326
342	Week3_25721_3_3401_87.0	Cytochalasin B	Baseline	Entropy Actin	0.02025914989362722
343	Week3_25721_3_3402_231.0	Cytochalasin B	Baseline	Entropy Actin	-0.5722583559396768
344	Week3_25721_3_3441_165.0	Cytochalasin B	Baseline	Entropy Actin	-1.3999691486134842
345	Week3_25721_3_3441_88.0	Cytochalasin B	Baseline	Entropy Actin	-0.5010736916370846
346	Week3_25721_3_3442_117.0	Cytochalasin B	Baseline	Entropy Actin	-0.9673976080131439
347	Week3_25721_3_3442_223.0	Cytochalasin B	Baseline	Entropy Actin	-1.2774494446349398
348	Week3_25721_3_3442_265.0	Cytochalasin B	Baseline	Entropy Actin	-1.2608864195302047
349	Week3_25721_3_3442_301.0	Cytochalasin B	Baseline	Entropy Actin	-0.11902191614268326
350	Week3_25721_3_3442_73.0	Cytochalasin B	Baseline	Entropy Actin	-0.9795484999653428
351	Week3_25721_3_3443_56.0	Cytochalasin B	Baseline	Entropy Actin	-1.2384605473950678
352	Week3_25721_3_3444_12.0	Cytochalasin B	Baseline	Entropy Actin	-1.935269458970152
353	Week3_25721_3_3444_206.0	Cytochalasin B	Baseline	Entropy Actin	-2.1648612173874278
354	Week3_25721_3_3517_141.0	Cytochalasin B	Baseline	Entropy Actin	-0.7779280100384498
355	Week3_25721_3_3519_151.0	Cytochalasin B	Baseline	Entropy Actin	-0.16508530903836305
356	Week3_25721_3_3519_94.0	Cytochalasin B	Baseline	Entropy Actin	-0.7223369443407072
357	Week3_25721_3_3520_13.0	Cytochalasin B	Baseline	Entropy Actin	-0.3663550125603518
358	Week3_25721_3_3520_263.0	Cytochalasin B	Baseline	Entropy Actin	-0.25743401203415456
359	Week3_25721_3_3557_43.0	Cytochalasin B	Baseline	Entropy Actin	-0.530831847953275
360	Week3_25721_3_3559_34.0	Cytochalasin B	Baseline	Entropy Actin	-1.0943918464730829
361	Week3_25721_3_3560_20.0	Cytochalasin B	Baseline	Entropy Actin	-1.8063103689349829
362	Week3_25721_3_3560_218.0	Cytochalasin B	Baseline	Entropy Actin	-1.5341194606135098
363	Week3_25721_3_3560_71.0	Cytochalasin B	Baseline	Entropy Actin	-0.5821643784745303
364	Week3_25721_3_3597_202.0	Cytochalasin B	Baseline	Entropy Actin	0.04676465956379219
365	Week3_25721_3_3598_118.0	Cytochalasin B	Baseline	Entropy Actin	-1.4191096346547154
366	Week3_25721_3_3598_48.0	Cytochalasin B	Baseline	Entropy Actin	-0.8430729412073228
367	Week3_25721_3_3600_100.0	Cytochalasin B	Baseline	Entropy Actin	0.48953433965007315
368	Week4_27801_4_2881_144.0	Cytochalasin B	Baseline	Entropy Actin	0.3407593683975195
369	Week4_27801_4_2882_237.0	Cytochalasin B	Baseline	Entropy Actin	-0.9805649718469428
370	Week4_27801_4_2883_124.0	Cytochalasin B	Baseline	Entropy Actin	-0.38366221472253415
371	Week4_27801_4_2884_102.0	Cytochalasin B	Baseline	Entropy Actin	-0.4339831014935698
372	Week4_27801_4_2922_125.0	Cytochalasin B	Baseline	Entropy Actin	0.799565335257308
373	Week4_27801_4_2924_110.0	Cytochalasin B	Baseline	Entropy Actin	-0.951227770963947
374	Week4_27801_4_2924_60.0	Cytochalasin B	Baseline	Entropy Actin	-1.6423709184855055
375	Week4_27801_4_2962_173.0	Cytochalasin B	Baseline	Entropy Actin	-0.15345177822585254
376	Week4_27801_4_2962_196.0	Cytochalasin B	Baseline	Entropy Actin	0.4963108075885545
377	Week4_27801_4_3037_140.0	Cytochalasin B	Baseline	Entropy Actin	-1.5678120233726822
378	Week4_27801_4_3038_21.0	Cytochalasin B	Baseline	Entropy Actin	-0.5331432345655097
379	Week4_27801_4_3077_103.0	Cytochalasin B	Baseline	Entropy Actin	-0.44128331765934126
380	Week4_27801_4_3077_194.0	Cytochalasin B	Baseline	Entropy Actin	0.49361201461588333
381	Week4_27801_4_3077_45.0	Cytochalasin B	Baseline	Entropy Actin	-0.0773657850198087
382	Week4_27801_4_3078_35.0	Cytochalasin B	Baseline	Entropy Actin	-0.32954602546377926
383	Week4_27801_4_3079_32.0	Cytochalasin B	Baseline	Entropy Actin	-0.2309246790420338
384	Week4_27801_4_3080_163.0	Cytochalasin B	Baseline	Entropy Actin	-0.7944923671439054
385	Week4_27801_4_3080_58.0	Cytochalasin B	Baseline	Entropy Actin	-1.8187523334229398
386	Week4_27801_4_3118_117.0	Cytochalasin B	Baseline	Entropy Actin	-0.42567792890330286
387	Week4_27801_4_3119_87.0	Cytochalasin B	Baseline	Entropy Actin	0.19344731302089413
388	Week4_27821_4_3122_107.0	Cytochalasin B	Baseline	Entropy Actin	-0.9524387134421353
389	Week4_27821_4_3122_57.0	Cytochalasin B	Baseline	Entropy Actin	-0.1451113115944137
390	Week4_27821_4_3122_65.0	Cytochalasin B	Baseline	Entropy Actin	-0.17164052512766761
391	Week4_27821_4_3123_118.0	Cytochalasin B	Baseline	Entropy Actin	-0.9637980440408856
392	Week4_27821_4_3162_265.0	Cytochalasin B	Baseline	Entropy Actin	-0.2590383534588634
393	Week4_27821_4_3163_150.0	Cytochalasin B	Baseline	Entropy Actin	-0.5634626879602987
394	Week4_27821_4_3201_176.0	Cytochalasin B	Baseline	Entropy Actin	-0.12271120200878181
395	Week4_27821_4_3203_117.0	Cytochalasin B	Baseline	Entropy Actin	-0.9020360804776419
396	Week4_27821_4_3204_165.0	Cytochalasin B	Baseline	Entropy Actin	-0.32811095909431365
397	Week4_27821_4_3277_189.0	Cytochalasin B	Baseline	Entropy Actin	0.5792617581890106
398	Week4_27821_4_3277_232.0	Cytochalasin B	Baseline	Entropy Actin	0.6301749943401924
399	Week4_27821_4_3280_50.0	Cytochalasin B	Baseline	Entropy Actin	-0.361015427869706
400	Week4_27821_4_3358_176.0	Cytochalasin B	Baseline	Entropy Actin	-0.3451376632788959
401	Week4_27821_4_3359_135.0	Cytochalasin B	Baseline	Entropy Actin	-1.055939166786518
402	Week4_27821_4_3359_31.0	Cytochalasin B	Baseline	Entropy Actin	-0.5925093418450197
403	Week4_27861_4_3601_126.0	Cytochalasin B	Baseline	Entropy Actin	-0.5435615906758661
404	Week4_27861_4_3602_301.0	Cytochalasin B	Baseline	Entropy Actin	0.46586518018074863
405	Week4_27861_4_3603_24.0	Cytochalasin B	Baseline	Entropy Actin	-0.9818107672804741
406	Week4_27861_4_3603_247.0	Cytochalasin B	Baseline	Entropy Actin	-0.7826623535440027
407	Week4_27861_4_3604_189.0	Cytochalasin B	Baseline	Entropy Actin	0.26979274270541626
408	Week4_27861_4_3604_30.0	Cytochalasin B	Baseline	Entropy Actin	-0.5595306107252938
409	Week4_27861_4_3641_221.0	Cytochalasin B	Baseline	Entropy Actin	0.22018250846434828
410	Week4_27861_4_3642_33.0	Cytochalasin B	Baseline	Entropy Actin	-0.7907768921389581
411	Week4_27861_4_3644_106.0	Cytochalasin B	Baseline	Entropy Actin	-0.7633288120723135
412	Week4_27861_4_3644_11.0	Cytochalasin B	Baseline	Entropy Actin	-0.0703826761453712
413	Week4_27861_4_3644_173.0	Cytochalasin B	Baseline	Entropy Actin	0.13344734877060477
414	Week4_27861_4_3644_83.0	Cytochalasin B	Baseline	Entropy Actin	0.5668129107281916
415	Week4_27861_4_3681_175.0	Cytochalasin B	Baseline	Entropy Actin	0.0324032497066991
416	Week4_27861_4_3681_54.0	Cytochalasin B	Baseline	Entropy Actin	-0.20052772086751486
417	Week4_27861_4_3682_69.0	Cytochalasin B	Baseline	Entropy Actin	0.5843839883989218
418	Week4_27861_4_3683_120.0	Cytochalasin B	Baseline	Entropy Actin	-0.4625047455094434
419	Week4_27861_4_3757_165.0	Cytochalasin B	Baseline	Entropy Actin	0.30611730150567673
420	Week4_27861_4_3760_158.0	Cytochalasin B	Baseline	Entropy Actin	-0.27609414934760373
421	Week4_27861_4_3760_210.0	Cytochalasin B	Baseline	Entropy Actin	-1.0570334803289774
422	Week4_27861_4_3760_65.0	Cytochalasin B	Baseline	Entropy Actin	-0.14238298392235801
423	Week4_27861_4_3799_193.0	Cytochalasin B	Baseline	Entropy Actin	-0.7263608734504277
424	Week4_27861_4_3799_39.0	Cytochalasin B	Baseline	Entropy Actin	-0.45841765197189843
425	Week4_27861_4_3800_29.0	Cytochalasin B	Baseline	Entropy Actin	-0.6508901646356677
426	Week4_27861_4_3800_70.0	Cytochalasin B	Baseline	Entropy Actin	-0.3872532653392168
427	Week7_34341_7_157_70.0	Cytochalasin B	Baseline	Entropy Actin	-1.3898580200754522
428	Week7_34341_7_158_115.0	Cytochalasin B	Baseline	Entropy Actin	0.7681206313457606
429	Week7_34341_7_158_127.0	Cytochalasin B	Baseline	Entropy Actin	-0.8662075522434263
430	Week7_34341_7_159_244.0	Cytochalasin B	Baseline	Entropy Actin	0.13430771155454752
431	Week7_34341_7_159_270.0	Cytochalasin B	Baseline	Entropy Actin	-0.3562395251057412
432	Week7_34341_7_160_58.0	Cytochalasin B	Baseline	Entropy Actin	-0.3625534862987472
433	Week7_34341_7_160_86.0	Cytochalasin B	Baseline	Entropy Actin	0.27051817715611065
434	Week7_34341_7_198_77.0	Cytochalasin B	Baseline	Entropy Actin	0.29410243581369166
435	Week7_34341_7_237_82.0	Cytochalasin B	Baseline	Entropy Actin	0.2516422926552987
436	Week7_34341_7_237_97.0	Cytochalasin B	Baseline	Entropy Actin	-2.0787011218810822
437	Week7_34341_7_238_150.0	Cytochalasin B	Baseline	Entropy Actin	1.0667385082941891
438	Week7_34341_7_238_190.0	Cytochalasin B	Baseline	Entropy Actin	-0.44481446654481693
439	Week7_34341_7_238_206.0	Cytochalasin B	Baseline	Entropy Actin	-0.6756945666616709
440	Week7_34341_7_238_263.0	Cytochalasin B	Baseline	Entropy Actin	-0.6285964172021691
441	Week7_34341_7_238_77.0	Cytochalasin B	Baseline	Entropy Actin	0.7868385744478399
442	Week7_34341_7_3_138.0	Cytochalasin B	Baseline	Entropy Actin	-4.233376405617188
443	Week7_34341_7_3_21.0	Cytochalasin B	Baseline	Entropy Actin	-2.3233007434944435
444	Week7_34341_7_43_117.0	Cytochalasin B	Baseline	Entropy Actin	-0.5096788215640439
445	Week7_34341_7_43_236.0	Cytochalasin B	Baseline	Entropy Actin	-0.36989022323885584
446	Week7_34341_7_4_217.0	Cytochalasin B	Baseline	Entropy Actin	-2.957126273754514
447	Week7_34341_7_84_108.0	Cytochalasin B	Baseline	Entropy Actin	-0.47757970558518653
448	Week7_34381_7_481_118.0	Cytochalasin B	Baseline	Entropy Actin	0.34426630988830254
449	Week7_34381_7_481_19.0	Cytochalasin B	Baseline	Entropy Actin	-1.2010211714764245
450	Week7_34381_7_481_223.0	Cytochalasin B	Baseline	Entropy Actin	-0.5467869492020594
451	Week7_34381_7_522_103.0	Cytochalasin B	Baseline	Entropy Actin	-0.06729664737218398
452	Week7_34381_7_522_112.0	Cytochalasin B	Baseline	Entropy Actin	-1.4940417198182319
453	Week7_34381_7_637_62.0	Cytochalasin B	Baseline	Entropy Actin	-0.18556946765648408
454	Week7_34381_7_639_27.0	Cytochalasin B	Baseline	Entropy Actin	-1.3105939458769469
455	Week7_34381_7_640_185.0	Cytochalasin B	Baseline	Entropy Actin	-0.06940040129062942
456	Week7_34381_7_640_83.0	Cytochalasin B	Baseline	Entropy Actin	0.1288936183137
457	Week7_34381_7_677_159.0	Cytochalasin B	Baseline	Entropy Actin	0.4544199875692863
458	Week7_34381_7_677_213.0	Cytochalasin B	Baseline	Entropy Actin	-1.3621045747043923
459	Week7_34381_7_717_105.0	Cytochalasin B	Baseline	Entropy Actin	-0.9466453581326109
460	Week7_34381_7_718_103.0	Cytochalasin B	Baseline	Entropy Actin	-0.9498447008655265
461	Week7_34381_7_718_155.0	Cytochalasin B	Baseline	Entropy Actin	-0.7252500431404265
462	Week7_34381_7_720_50.0	Cytochalasin B	Baseline	Entropy Actin	-0.2431015313059079
463	Week7_34641_7_2642_296.0	Cytochalasin B	Baseline	Entropy Actin	-0.4224719735904187
464	Week7_34641_7_2643_338.0	Cytochalasin B	Baseline	Entropy Actin	-0.2870229708852196
465	Week7_34641_7_2681_471.0	Cytochalasin B	Baseline	Entropy Actin	-0.16051333662185976
466	Week7_34641_7_2682_171.0	Cytochalasin B	Baseline	Entropy Actin	0.19569634294723443
467	Week7_34641_7_2682_598.0	Cytochalasin B	Baseline	Entropy Actin	-0.27129474322114205
468	Week7_34641_7_2682_607.0	Cytochalasin B	Baseline	Entropy Actin	0.04522089317513448
469	Week7_34641_7_2724_295.0	Cytochalasin B	Baseline	Entropy Actin	-0.27854943190460923
470	Week7_34641_7_2724_365.0	Cytochalasin B	Baseline	Entropy Actin	0.8194423421985196
471	Week7_34641_7_2798_117.0	Cytochalasin B	Baseline	Entropy Actin	0.0585725161427021
472	Week7_34641_7_2798_191.0	Cytochalasin B	Baseline	Entropy Actin	-0.1288861640398668
473	Week7_34641_7_2800_364.0	Cytochalasin B	Baseline	Entropy Actin	0.49244288690645405
474	Week7_34641_7_2837_480.0	Cytochalasin B	Baseline	Entropy Actin	-0.6691793287460721
475	Week7_34641_7_2838_341.0	Cytochalasin B	Baseline	Entropy Actin	-0.4002895994766407
476	Week7_34641_7_2839_265.0	Cytochalasin B	Baseline	Entropy Actin	-0.89610478505553
477	Week7_34641_7_2839_307.0	Cytochalasin B	Baseline	Entropy Actin	0.9777547313366473
478	Week7_34641_7_2877_256.0	Cytochalasin B	Baseline	Entropy Actin	-0.630538131274329
479	Week7_34641_7_2878_111.0	Cytochalasin B	Baseline	Entropy Actin	-0.7367346140740056
480	Week7_34641_7_2880_310.0	Cytochalasin B	Baseline	Entropy Actin	-0.30722343727516954
481	Week8_38341_8_2644_31.0	Cytochalasin B	Baseline	Entropy Actin	0.012491522124956949
482	Week8_38341_8_2681_5.0	Cytochalasin B	Baseline	Entropy Actin	0.06416033623772137
483	Week8_38341_8_2681_50.0	Cytochalasin B	Baseline	Entropy Actin	-0.4609956503433911
484	Week8_38341_8_2682_157.0	Cytochalasin B	Baseline	Entropy Actin	0.5188981917780381
485	Week8_38341_8_2724_3.0	Cytochalasin B	Baseline	Entropy Actin	-4.103139941146915
486	Week8_38341_8_2724_36.0	Cytochalasin B	Baseline	Entropy Actin	0.3574381025626805
487	Week8_38341_8_2797_95.0	Cytochalasin B	Baseline	Entropy Actin	0.11818105169733392
488	Week8_38341_8_2798_45.0	Cytochalasin B	Baseline	Entropy Actin	0.35499200178604545
489	Week8_38341_8_2798_58.0	Cytochalasin B	Baseline	Entropy Actin	-0.35510316651096635
490	Week8_38341_8_2798_79.0	Cytochalasin B	Baseline	Entropy Actin	-0.8323539882494467
491	Week8_38341_8_2799_117.0	Cytochalasin B	Baseline	Entropy Actin	-0.5634187123648319
492	Week8_38341_8_2799_54.0	Cytochalasin B	Baseline	Entropy Actin	-0.12675534798737123
493	Week8_38341_8_2799_99.0	Cytochalasin B	Baseline	Entropy Actin	0.5342273200238885
494	Week8_38341_8_2800_37.0	Cytochalasin B	Baseline	Entropy Actin	0.3052777825387548
495	Week8_38341_8_2837_8.0	Cytochalasin B	Baseline	Entropy Actin	-0.4247527990202891
496	Week8_38341_8_2840_43.0	Cytochalasin B	Baseline	Entropy Actin	-0.7670181788630817
497	Week8_38341_8_2878_56.0	Cytochalasin B	Baseline	Entropy Actin	0.7600055063685468
498	Week8_38341_8_2879_66.0	Cytochalasin B	Baseline	Entropy Actin	-0.13980091334514197
499	Week8_38341_8_2880_38.0	Cytochalasin B	Baseline	Entropy Actin	-0.019557706202334043
500	Week8_38341_8_2880_9.0	Cytochalasin B	Baseline	Entropy Actin	-0.07307403662359618
501	Week8_38342_8_2881_39.0	Cytochalasin B	Baseline	Entropy Actin	-2.320698798954886
502	Week8_38342_8_2882_44.0	Cytochalasin B	Baseline	Entropy Actin	-0.5182542235277572
503	Week8_38342_8_2962_2.0	Cytochalasin B	Baseline	Entropy Actin	0.6998575366222527
504	Week8_38342_8_2963_23.0	Cytochalasin B	Baseline	Entropy Actin	-0.23274132286450616
505	Week8_38342_8_2963_50.0	Cytochalasin B	Baseline	Entropy Actin	0.21195655766192892
506	Week8_38342_8_2963_67.0	Cytochalasin B	Baseline	Entropy Actin	-0.20053442585513342
507	Week8_38342_8_3037_24.0	Cytochalasin B	Baseline	Entropy Actin	0.014101614828892824
508	Week8_38342_8_3039_102.0	Cytochalasin B	Baseline	Entropy Actin	0.4970045866495849
509	Week8_38342_8_3077_110.0	Cytochalasin B	Baseline	Entropy Actin	-1.3127229704626124
510	Week8_38342_8_3077_154.0	Cytochalasin B	Baseline	Entropy Actin	-0.8131695634168546
511	Week8_38342_8_3078_43.0	Cytochalasin B	Baseline	Entropy Actin	-0.27250022188569534
512	Week8_38342_8_3079_112.0	Cytochalasin B	Baseline	Entropy Actin	-0.27826844300132914
513	Week8_38342_8_3079_57.0	Cytochalasin B	Baseline	Entropy Actin	-1.2027853543405984
514	Week8_38342_8_3080_114.0	Cytochalasin B	Baseline	Entropy Actin	-0.4383125309837195
515	Week8_38342_8_3117_27.0	Cytochalasin B	Baseline	Entropy Actin	-0.13094090197289504
516	Week8_38342_8_3119_31.0	Cytochalasin B	Baseline	Entropy Actin	-0.3837216236176922
517	Week8_38342_8_3119_69.0	Cytochalasin B	Baseline	Entropy Actin	0.40863853326724325
518	Week8_38342_8_3120_55.0	Cytochalasin B	Baseline	Entropy Actin	-0.1623834495762246
519	Week8_38342_8_3120_74.0	Cytochalasin B	Baseline	Entropy Actin	-0.026170038995284764
520	Week10_40111_0_157_120.0	Cytochalasin B	Baseline	MaxFeretDiameter Nucleus	-0.7843799351288635
521	Week10_40111_0_157_137.0	Cytochalasin B	Baseline	MaxFeretDiameter Nucleus	-0.5143641815882467
522	Week10_40111_0_157_65.0	Cytochalasin B	Baseline	MaxFeretDiameter Nucleus	-0.6023331858531064
523	Week10_40111_0_158_302.0	Cytochalasin B	Baseline	MaxFeretDiameter Nucleus	-0.5978483989210407
524	Week10_40111_0_158_40.0	Cytochalasin B	Baseline	MaxFeretDiameter Nucleus	-0.7855802746646507
525	Week10_40111_0_160_108.0	Cytochalasin B	Baseline	MaxFeretDiameter Nucleus	-0.9058636756933099
526	Week10_40111_0_197_325.0	Cytochalasin B	Baseline	MaxFeretDiameter Nucleus	-0.9380770911593692
527	Week10_40111_0_1_245.0	Cytochalasin B	Baseline	MaxFeretDiameter Nucleus	-1.0441564640079064
528	Week10_40111_0_237_392.0	Cytochalasin B	Baseline	MaxFeretDiameter Nucleus	-0.994443624332438
529	Week10_40111_0_237_403.0	Cytochalasin B	Baseline	MaxFeretDiameter Nucleus	-0.2334875986729165
530	Week10_40111_0_238_24.0	Cytochalasin B	Baseline	MaxFeretDiameter Nucleus	-0.34148286319372084
531	Week10_40111_0_239_194.0	Cytochalasin B	Baseline	MaxFeretDiameter Nucleus	-1.2475206276114696
532	Week10_40111_0_240_360.0	Cytochalasin B	Baseline	MaxFeretDiameter Nucleus	-0.5313963694682099
533	Week10_40111_0_2_309.0	Cytochalasin B	Baseline	MaxFeretDiameter Nucleus	-0.998246824065111
534	Week10_40111_0_41_259.0	Cytochalasin B	Baseline	MaxFeretDiameter Nucleus	-0.8713808961366379
535	Week10_40111_0_42_339.0	Cytochalasin B	Baseline	MaxFeretDiameter Nucleus	-0.9710233051455875
536	Week10_40111_0_43_173.0	Cytochalasin B	Baseline	MaxFeretDiameter Nucleus	-0.8320446305845427
537	Week10_40111_0_43_33.0	Cytochalasin B	Baseline	MaxFeretDiameter Nucleus	0.37532810761709295
538	Week10_40111_0_4_372.0	Cytochalasin B	Baseline	MaxFeretDiameter Nucleus	-0.8418146323810395
539	Week10_40111_0_81_19.0	Cytochalasin B	Baseline	MaxFeretDiameter Nucleus	-0.7960872710121467
540	Week10_40111_0_81_447.0	Cytochalasin B	Baseline	MaxFeretDiameter Nucleus	-0.9165155875384681
541	Week10_40111_0_82_185.0	Cytochalasin B	Baseline	MaxFeretDiameter Nucleus	-1.0101605137203316
542	Week10_40111_0_82_259.0	Cytochalasin B	Baseline	MaxFeretDiameter Nucleus	-0.7856443017456416
543	Week10_40115_0_242_116.0	Cytochalasin B	Baseline	MaxFeretDiameter Nucleus	-0.879025950959169
544	Week10_40115_0_242_155.0	Cytochalasin B	Baseline	MaxFeretDiameter Nucleus	-1.4074700650161627
545	Week10_40115_0_242_187.0	Cytochalasin B	Baseline	MaxFeretDiameter Nucleus	-0.8005879973935855
546	Week10_40115_0_281_8.0	Cytochalasin B	Baseline	MaxFeretDiameter Nucleus	-0.7571909838189679
547	Week10_40115_0_281_90.0	Cytochalasin B	Baseline	MaxFeretDiameter Nucleus	-1.0222563182080073
548	Week10_40115_0_282_270.0	Cytochalasin B	Baseline	MaxFeretDiameter Nucleus	-0.7299289385156726
549	Week10_40115_0_321_210.0	Cytochalasin B	Baseline	MaxFeretDiameter Nucleus	-0.7847093204486751
550	Week10_40115_0_322_218.0	Cytochalasin B	Baseline	MaxFeretDiameter Nucleus	-0.14523136984526305
551	Week10_40115_0_324_72.0	Cytochalasin B	Baseline	MaxFeretDiameter Nucleus	-0.6139103781678066
552	Week10_40115_0_400_124.0	Cytochalasin B	Baseline	MaxFeretDiameter Nucleus	-1.2200950518462277
553	Week10_40115_0_400_158.0	Cytochalasin B	Baseline	MaxFeretDiameter Nucleus	-0.3659791599981071
554	Week10_40115_0_438_223.0	Cytochalasin B	Baseline	MaxFeretDiameter Nucleus	-0.30253373698092123
555	Week10_40115_0_439_162.0	Cytochalasin B	Baseline	MaxFeretDiameter Nucleus	-0.6282002433448416
556	Week10_40115_0_439_20.0	Cytochalasin B	Baseline	MaxFeretDiameter Nucleus	-0.2915608084668678
557	Week10_40115_0_477_281.0	Cytochalasin B	Baseline	MaxFeretDiameter Nucleus	-0.506397528301271
558	Week10_40115_0_477_63.0	Cytochalasin B	Baseline	MaxFeretDiameter Nucleus	-1.2175542082389044
559	Week10_40115_0_478_140.0	Cytochalasin B	Baseline	MaxFeretDiameter Nucleus	-1.1449465797971563
560	Week10_40115_0_478_33.0	Cytochalasin B	Baseline	MaxFeretDiameter Nucleus	-1.1047698823562773
561	Week10_40115_0_479_163.0	Cytochalasin B	Baseline	MaxFeretDiameter Nucleus	-0.42190443324806404
562	Week10_40119_0_482_25.0	Cytochalasin B	Baseline	MaxFeretDiameter Nucleus	-0.3463775395308935
563	Week10_40119_0_483_159.0	Cytochalasin B	Baseline	MaxFeretDiameter Nucleus	-0.6126702404711044
564	Week10_40119_0_483_331.0	Cytochalasin B	Baseline	MaxFeretDiameter Nucleus	-1.0062561504086527
565	Week10_40119_0_522_260.0	Cytochalasin B	Baseline	MaxFeretDiameter Nucleus	-1.031819585172263
566	Week10_40119_0_522_263.0	Cytochalasin B	Baseline	MaxFeretDiameter Nucleus	-0.3129403077389236
567	Week10_40119_0_523_155.0	Cytochalasin B	Baseline	MaxFeretDiameter Nucleus	-0.5231353579949984
568	Week10_40119_0_523_232.0	Cytochalasin B	Baseline	MaxFeretDiameter Nucleus	-0.9951901742418735
569	Week10_40119_0_562_193.0	Cytochalasin B	Baseline	MaxFeretDiameter Nucleus	-0.6353014921193604
570	Week10_40119_0_563_127.0	Cytochalasin B	Baseline	MaxFeretDiameter Nucleus	-0.9007607924803209
571	Week10_40119_0_564_133.0	Cytochalasin B	Baseline	MaxFeretDiameter Nucleus	-0.6725267085704141
572	Week10_40119_0_564_262.0	Cytochalasin B	Baseline	MaxFeretDiameter Nucleus	-1.091028953885134
573	Week10_40119_0_640_143.0	Cytochalasin B	Baseline	MaxFeretDiameter Nucleus	-1.0803641124266685
574	Week10_40119_0_677_207.0	Cytochalasin B	Baseline	MaxFeretDiameter Nucleus	-0.9340510135583496
575	Week10_40119_0_678_185.0	Cytochalasin B	Baseline	MaxFeretDiameter Nucleus	-1.2612851552466486
576	Week10_40119_0_678_619.0	Cytochalasin B	Baseline	MaxFeretDiameter Nucleus	-0.524526356860197
577	Week10_40119_0_679_254.0	Cytochalasin B	Baseline	MaxFeretDiameter Nucleus	-0.7631727475498601
578	Week10_40119_0_717_33.0	Cytochalasin B	Baseline	MaxFeretDiameter Nucleus	-0.44698016189315887
579	Week1_22123_1_157_191.0	Cytochalasin B	Baseline	MaxFeretDiameter Nucleus	-1.1101756036987582
580	Week1_22123_1_159_39.0	Cytochalasin B	Baseline	MaxFeretDiameter Nucleus	0.5927742751897408
581	Week1_22123_1_159_70.0	Cytochalasin B	Baseline	MaxFeretDiameter Nucleus	-0.10567582313159292
582	Week1_22123_1_197_59.0	Cytochalasin B	Baseline	MaxFeretDiameter Nucleus	-0.022448782434816836
583	Week1_22123_1_198_110.0	Cytochalasin B	Baseline	MaxFeretDiameter Nucleus	-1.1303318846146277
584	Week1_22123_1_1_27.0	Cytochalasin B	Baseline	MaxFeretDiameter Nucleus	-1.158905063435221
585	Week1_22123_1_237_8.0	Cytochalasin B	Baseline	MaxFeretDiameter Nucleus	-1.2376050099727949
586	Week1_22123_1_238_29.0	Cytochalasin B	Baseline	MaxFeretDiameter Nucleus	0.5750772807706785
587	Week1_22123_1_240_166.0	Cytochalasin B	Baseline	MaxFeretDiameter Nucleus	-1.304392400391996
588	Week1_22123_1_2_18.0	Cytochalasin B	Baseline	MaxFeretDiameter Nucleus	-0.5118562815503783
589	Week1_22123_1_43_264.0	Cytochalasin B	Baseline	MaxFeretDiameter Nucleus	-1.4129231429762252
590	Week1_22123_1_83_164.0	Cytochalasin B	Baseline	MaxFeretDiameter Nucleus	-0.7009632362990992
591	Week1_22123_1_84_163.0	Cytochalasin B	Baseline	MaxFeretDiameter Nucleus	-0.6220767742630404
592	Week1_22141_1_241_199.0	Cytochalasin B	Baseline	MaxFeretDiameter Nucleus	-0.24774855711779276
593	Week1_22141_1_241_226.0	Cytochalasin B	Baseline	MaxFeretDiameter Nucleus	-0.00976101477359021
594	Week1_22141_1_241_234.0	Cytochalasin B	Baseline	MaxFeretDiameter Nucleus	-0.7615129522371084
595	Week1_22141_1_241_78.0	Cytochalasin B	Baseline	MaxFeretDiameter Nucleus	-0.7076546580375281
596	Week1_22141_1_241_81.0	Cytochalasin B	Baseline	MaxFeretDiameter Nucleus	-0.41075467729978227
597	Week1_22141_1_243_24.0	Cytochalasin B	Baseline	MaxFeretDiameter Nucleus	-0.5599500644434762
598	Week1_22141_1_243_35.0	Cytochalasin B	Baseline	MaxFeretDiameter Nucleus	-0.10532766546138891
599	Week1_22141_1_244_64.0	Cytochalasin B	Baseline	MaxFeretDiameter Nucleus	-0.7771806377728667
600	Week1_22141_1_282_114.0	Cytochalasin B	Baseline	MaxFeretDiameter Nucleus	-0.07083280556111714
601	Week1_22141_1_282_242.0	Cytochalasin B	Baseline	MaxFeretDiameter Nucleus	-0.48233418236634007
602	Week1_22141_1_282_49.0	Cytochalasin B	Baseline	MaxFeretDiameter Nucleus	-0.8515026164782251
603	Week1_22141_1_282_82.0	Cytochalasin B	Baseline	MaxFeretDiameter Nucleus	-1.027697428318318
604	Week1_22141_1_283_45.0	Cytochalasin B	Baseline	MaxFeretDiameter Nucleus	-0.662929710321346
605	Week1_22141_1_321_164.0	Cytochalasin B	Baseline	MaxFeretDiameter Nucleus	-0.1114429178015557
606	Week1_22141_1_321_28.0	Cytochalasin B	Baseline	MaxFeretDiameter Nucleus	-0.4974252990153258
607	Week1_22141_1_321_68.0	Cytochalasin B	Baseline	MaxFeretDiameter Nucleus	-1.0939091384179649
608	Week1_22141_1_324_54.0	Cytochalasin B	Baseline	MaxFeretDiameter Nucleus	-0.41997244410083917
609	Week1_22141_1_397_141.0	Cytochalasin B	Baseline	MaxFeretDiameter Nucleus	0.11791166803665126
610	Week1_22141_1_398_18.0	Cytochalasin B	Baseline	MaxFeretDiameter Nucleus	-0.3722072035295465
611	Week1_22141_1_399_246.0	Cytochalasin B	Baseline	MaxFeretDiameter Nucleus	-0.5556053246391528
612	Week1_22141_1_480_98.0	Cytochalasin B	Baseline	MaxFeretDiameter Nucleus	0.1964727353446089
613	Week1_22161_1_481_13.0	Cytochalasin B	Baseline	MaxFeretDiameter Nucleus	-0.8547733896662721
614	Week1_22161_1_481_15.0	Cytochalasin B	Baseline	MaxFeretDiameter Nucleus	-1.0676448987541773
615	Week1_22161_1_482_11.0	Cytochalasin B	Baseline	MaxFeretDiameter Nucleus	-0.7178190191813149
616	Week1_22161_1_482_262.0	Cytochalasin B	Baseline	MaxFeretDiameter Nucleus	0.35171177407394383
617	Week1_22161_1_484_109.0	Cytochalasin B	Baseline	MaxFeretDiameter Nucleus	-0.8849047417404439
618	Week1_22161_1_484_46.0	Cytochalasin B	Baseline	MaxFeretDiameter Nucleus	-0.6796500871353173
619	Week1_22161_1_521_122.0	Cytochalasin B	Baseline	MaxFeretDiameter Nucleus	-0.6671834317994338
620	Week1_22161_1_521_126.0	Cytochalasin B	Baseline	MaxFeretDiameter Nucleus	-0.44446014075036
621	Week1_22161_1_522_124.0	Cytochalasin B	Baseline	MaxFeretDiameter Nucleus	-0.46177956951629784
622	Week1_22161_1_522_157.0	Cytochalasin B	Baseline	MaxFeretDiameter Nucleus	-0.5976154999664909
623	Week1_22161_1_523_131.0	Cytochalasin B	Baseline	MaxFeretDiameter Nucleus	-1.0185105032550192
624	Week1_22161_1_524_16.0	Cytochalasin B	Baseline	MaxFeretDiameter Nucleus	-0.17713779088205675
625	Week1_22161_1_562_164.0	Cytochalasin B	Baseline	MaxFeretDiameter Nucleus	0.16550838883283828
626	Week1_22161_1_562_45.0	Cytochalasin B	Baseline	MaxFeretDiameter Nucleus	-0.9266552890932885
627	Week1_22161_1_637_101.0	Cytochalasin B	Baseline	MaxFeretDiameter Nucleus	-0.24531743037315482
628	Week1_22161_1_637_75.0	Cytochalasin B	Baseline	MaxFeretDiameter Nucleus	-0.4665204922673796
629	Week1_22161_1_639_182.0	Cytochalasin B	Baseline	MaxFeretDiameter Nucleus	-0.5058833204935218
630	Week1_22161_1_639_65.0	Cytochalasin B	Baseline	MaxFeretDiameter Nucleus	-0.6406814213118125
631	Week1_22161_1_640_12.0	Cytochalasin B	Baseline	MaxFeretDiameter Nucleus	-0.8879659358264689
632	Week1_22161_1_640_130.0	Cytochalasin B	Baseline	MaxFeretDiameter Nucleus	-0.7487640714125784
633	Week1_22161_1_678_22.0	Cytochalasin B	Baseline	MaxFeretDiameter Nucleus	-0.45124447841690357
634	Week1_22161_1_718_57.0	Cytochalasin B	Baseline	MaxFeretDiameter Nucleus	-0.2512134094184215
635	Week1_22361_1_2881_125.0	Cytochalasin B	Baseline	MaxFeretDiameter Nucleus	-0.23586663623841111
636	Week1_22361_1_2882_108.0	Cytochalasin B	Baseline	MaxFeretDiameter Nucleus	-1.3218713867128962
637	Week1_22361_1_2882_176.0	Cytochalasin B	Baseline	MaxFeretDiameter Nucleus	-0.7533440164190389
638	Week1_22361_1_2882_77.0	Cytochalasin B	Baseline	MaxFeretDiameter Nucleus	-0.587891754293183
639	Week1_22361_1_2883_15.0	Cytochalasin B	Baseline	MaxFeretDiameter Nucleus	-0.5886624193487671
640	Week1_22361_1_2883_233.0	Cytochalasin B	Baseline	MaxFeretDiameter Nucleus	-1.0220096455200756
641	Week1_22361_1_2883_256.0	Cytochalasin B	Baseline	MaxFeretDiameter Nucleus	-0.9315799682208952
642	Week1_22361_1_2883_263.0	Cytochalasin B	Baseline	MaxFeretDiameter Nucleus	-1.0355631066086104
643	Week1_22361_1_2921_111.0	Cytochalasin B	Baseline	MaxFeretDiameter Nucleus	-0.16926512741811497
644	Week1_22361_1_2921_196.0	Cytochalasin B	Baseline	MaxFeretDiameter Nucleus	-0.8463094191718851
645	Week1_22361_1_2921_72.0	Cytochalasin B	Baseline	MaxFeretDiameter Nucleus	-0.3722072035295465
646	Week1_22361_1_2923_195.0	Cytochalasin B	Baseline	MaxFeretDiameter Nucleus	-0.07237696666024515
647	Week1_22361_1_2923_32.0	Cytochalasin B	Baseline	MaxFeretDiameter Nucleus	-0.5948041793097288
648	Week1_22361_1_2963_210.0	Cytochalasin B	Baseline	MaxFeretDiameter Nucleus	0.051743140049585516
649	Week1_22361_1_2964_200.0	Cytochalasin B	Baseline	MaxFeretDiameter Nucleus	-0.008854690999732169
650	Week1_22361_1_2964_81.0	Cytochalasin B	Baseline	MaxFeretDiameter Nucleus	-0.974166155752478
651	Week1_22361_1_2964_92.0	Cytochalasin B	Baseline	MaxFeretDiameter Nucleus	-0.6277663650463127
652	Week1_22361_1_3037_100.0	Cytochalasin B	Baseline	MaxFeretDiameter Nucleus	-0.048272259558475056
653	Week1_22361_1_3038_111.0	Cytochalasin B	Baseline	MaxFeretDiameter Nucleus	0.8268626789879555
654	Week1_22361_1_3039_32.0	Cytochalasin B	Baseline	MaxFeretDiameter Nucleus	-0.7540621552823308
655	Week1_22361_1_3080_193.0	Cytochalasin B	Baseline	MaxFeretDiameter Nucleus	-1.2360323645387872
656	Week1_22361_1_3117_163.0	Cytochalasin B	Baseline	MaxFeretDiameter Nucleus	-1.0007453276047993
657	Week1_22361_1_3118_86.0	Cytochalasin B	Baseline	MaxFeretDiameter Nucleus	-0.7416305771521392
658	Week1_22361_1_3120_123.0	Cytochalasin B	Baseline	MaxFeretDiameter Nucleus	-1.1068430080156886
659	Week1_22361_1_3120_206.0	Cytochalasin B	Baseline	MaxFeretDiameter Nucleus	-0.9742546275686194
660	Week1_22381_1_3122_144.0	Cytochalasin B	Baseline	MaxFeretDiameter Nucleus	-0.6357511235523656
661	Week1_22381_1_3122_34.0	Cytochalasin B	Baseline	MaxFeretDiameter Nucleus	-0.17762080483135761
662	Week1_22381_1_3123_46.0	Cytochalasin B	Baseline	MaxFeretDiameter Nucleus	-1.013250086004468
663	Week1_22381_1_3124_101.0	Cytochalasin B	Baseline	MaxFeretDiameter Nucleus	-0.8159679648026867
664	Week1_22381_1_3161_51.0	Cytochalasin B	Baseline	MaxFeretDiameter Nucleus	-0.2834221880944553
665	Week1_22381_1_3163_61.0	Cytochalasin B	Baseline	MaxFeretDiameter Nucleus	-0.2576660944934537
666	Week1_22381_1_3163_73.0	Cytochalasin B	Baseline	MaxFeretDiameter Nucleus	-0.27020573722884206
667	Week1_22381_1_3201_42.0	Cytochalasin B	Baseline	MaxFeretDiameter Nucleus	0.17881127862749108
668	Week1_22381_1_3202_76.0	Cytochalasin B	Baseline	MaxFeretDiameter Nucleus	-0.9136173687700313
669	Week1_22381_1_3278_115.0	Cytochalasin B	Baseline	MaxFeretDiameter Nucleus	-1.0273075332492276
670	Week1_22381_1_3278_195.0	Cytochalasin B	Baseline	MaxFeretDiameter Nucleus	-0.8164310980703259
671	Week1_22381_1_3280_133.0	Cytochalasin B	Baseline	MaxFeretDiameter Nucleus	-0.14523136984526305
672	Week1_22381_1_3317_234.0	Cytochalasin B	Baseline	MaxFeretDiameter Nucleus	-0.8225132153056799
673	Week1_22381_1_3358_179.0	Cytochalasin B	Baseline	MaxFeretDiameter Nucleus	-0.484353001943371
674	Week1_22381_1_3358_231.0	Cytochalasin B	Baseline	MaxFeretDiameter Nucleus	-0.3052211422463398
675	Week1_22381_1_3358_262.0	Cytochalasin B	Baseline	MaxFeretDiameter Nucleus	-0.6818865940433799
676	Week1_22381_1_3359_201.0	Cytochalasin B	Baseline	MaxFeretDiameter Nucleus	-0.5693347154834436
677	Week1_22381_1_3359_239.0	Cytochalasin B	Baseline	MaxFeretDiameter Nucleus	-0.26590951984864003
678	Week1_22401_1_3362_169.0	Cytochalasin B	Baseline	MaxFeretDiameter Nucleus	0.14395588289695957
679	Week1_22401_1_3401_157.0	Cytochalasin B	Baseline	MaxFeretDiameter Nucleus	-0.9552664430759042
680	Week1_22401_1_3401_90.0	Cytochalasin B	Baseline	MaxFeretDiameter Nucleus	-0.5980435540205076
681	Week1_22401_1_3404_245.0	Cytochalasin B	Baseline	MaxFeretDiameter Nucleus	-0.8357292571627231
682	Week1_22401_1_3404_86.0	Cytochalasin B	Baseline	MaxFeretDiameter Nucleus	-0.580874862419788
683	Week1_22401_1_3442_199.0	Cytochalasin B	Baseline	MaxFeretDiameter Nucleus	-0.6904520470835759
684	Week1_22401_1_3443_181.0	Cytochalasin B	Baseline	MaxFeretDiameter Nucleus	-0.419535826258803
685	Week1_22401_1_3443_242.0	Cytochalasin B	Baseline	MaxFeretDiameter Nucleus	-0.3845364210990465
686	Week1_22401_1_3443_88.0	Cytochalasin B	Baseline	MaxFeretDiameter Nucleus	0.14346222165283504
687	Week1_22401_1_3444_142.0	Cytochalasin B	Baseline	MaxFeretDiameter Nucleus	-0.7879777420544192
688	Week1_22401_1_3444_68.0	Cytochalasin B	Baseline	MaxFeretDiameter Nucleus	-1.5027485715111335
689	Week1_22401_1_3517_82.0	Cytochalasin B	Baseline	MaxFeretDiameter Nucleus	-0.5792882468800049
690	Week1_22401_1_3517_91.0	Cytochalasin B	Baseline	MaxFeretDiameter Nucleus	-0.5746083872772133
691	Week1_22401_1_3520_76.0	Cytochalasin B	Baseline	MaxFeretDiameter Nucleus	-0.03323610916402938
692	Week1_22401_1_3557_41.0	Cytochalasin B	Baseline	MaxFeretDiameter Nucleus	0.05916738237089816
693	Week1_22401_1_3559_43.0	Cytochalasin B	Baseline	MaxFeretDiameter Nucleus	-1.47008286093673
694	Week1_22401_1_3559_67.0	Cytochalasin B	Baseline	MaxFeretDiameter Nucleus	-0.7110273760246277
695	Week1_22401_1_3560_182.0	Cytochalasin B	Baseline	MaxFeretDiameter Nucleus	-0.3722072035295465
696	Week1_22401_1_3598_231.0	Cytochalasin B	Baseline	MaxFeretDiameter Nucleus	-0.5236085755805473
697	Week1_22401_1_3598_69.0	Cytochalasin B	Baseline	MaxFeretDiameter Nucleus	0.03426448189706489
698	Week2_24121_2_157_50.0	Cytochalasin B	Baseline	MaxFeretDiameter Nucleus	-0.3934910850822582
699	Week2_24121_2_197_7.0	Cytochalasin B	Baseline	MaxFeretDiameter Nucleus	-0.211709324037185
700	Week2_24121_2_238_180.0	Cytochalasin B	Baseline	MaxFeretDiameter Nucleus	-1.2008018088136205
701	Week2_24121_2_238_80.0	Cytochalasin B	Baseline	MaxFeretDiameter Nucleus	-0.7628073159984521
702	Week2_24121_2_239_109.0	Cytochalasin B	Baseline	MaxFeretDiameter Nucleus	-0.42075490382541203
703	Week2_24121_2_41_63.0	Cytochalasin B	Baseline	MaxFeretDiameter Nucleus	-0.802596711180792
704	Week2_24121_2_43_118.0	Cytochalasin B	Baseline	MaxFeretDiameter Nucleus	-1.3898006869985424
705	Week2_24121_2_44_33.0	Cytochalasin B	Baseline	MaxFeretDiameter Nucleus	-1.0036207214385149
706	Week2_24121_2_81_116.0	Cytochalasin B	Baseline	MaxFeretDiameter Nucleus	-0.8013403982312355
707	Week2_24121_2_82_2.0	Cytochalasin B	Baseline	MaxFeretDiameter Nucleus	-0.4289887619904542
708	Week2_24141_2_241_150.0	Cytochalasin B	Baseline	MaxFeretDiameter Nucleus	-0.5344681494848804
709	Week2_24141_2_241_7.0	Cytochalasin B	Baseline	MaxFeretDiameter Nucleus	-0.4375301509948257
710	Week2_24141_2_282_84.0	Cytochalasin B	Baseline	MaxFeretDiameter Nucleus	-0.5103602550384382
711	Week2_24141_2_283_150.0	Cytochalasin B	Baseline	MaxFeretDiameter Nucleus	-0.4655269593773889
712	Week2_24141_2_321_74.0	Cytochalasin B	Baseline	MaxFeretDiameter Nucleus	-0.41289791684225124
713	Week2_24141_2_324_157.0	Cytochalasin B	Baseline	MaxFeretDiameter Nucleus	0.2855295466235764
714	Week2_24141_2_398_128.0	Cytochalasin B	Baseline	MaxFeretDiameter Nucleus	0.8462412118222173
715	Week2_24141_2_398_59.0	Cytochalasin B	Baseline	MaxFeretDiameter Nucleus	-0.7714900775514019
716	Week2_24141_2_438_95.0	Cytochalasin B	Baseline	MaxFeretDiameter Nucleus	-0.8781623808799752
717	Week2_24141_2_439_142.0	Cytochalasin B	Baseline	MaxFeretDiameter Nucleus	-0.6302181066699711
718	Week2_24141_2_477_152.0	Cytochalasin B	Baseline	MaxFeretDiameter Nucleus	-0.8710443600354417
719	Week2_24141_2_477_32.0	Cytochalasin B	Baseline	MaxFeretDiameter Nucleus	-1.1250607359156544
720	Week2_24141_2_478_16.0	Cytochalasin B	Baseline	MaxFeretDiameter Nucleus	-0.3687665144735813
721	Week2_24141_2_478_22.0	Cytochalasin B	Baseline	MaxFeretDiameter Nucleus	-0.9731102860299286
722	Week2_24141_2_478_91.0	Cytochalasin B	Baseline	MaxFeretDiameter Nucleus	-0.41047588098044996
723	Week2_24141_2_480_79.0	Cytochalasin B	Baseline	MaxFeretDiameter Nucleus	-1.2904874877459611
724	Week2_24161_2_483_33.0	Cytochalasin B	Baseline	MaxFeretDiameter Nucleus	-0.1445484478855231
725	Week2_24161_2_522_106.0	Cytochalasin B	Baseline	MaxFeretDiameter Nucleus	-1.2081613496444563
726	Week2_24161_2_522_74.0	Cytochalasin B	Baseline	MaxFeretDiameter Nucleus	-0.1728127871049351
727	Week2_24161_2_522_90.0	Cytochalasin B	Baseline	MaxFeretDiameter Nucleus	-0.3381244364830478
728	Week2_24161_2_523_15.0	Cytochalasin B	Baseline	MaxFeretDiameter Nucleus	-0.8900949596386746
729	Week2_24161_2_562_23.0	Cytochalasin B	Baseline	MaxFeretDiameter Nucleus	-0.518745449720105
730	Week2_24161_2_564_44.0	Cytochalasin B	Baseline	MaxFeretDiameter Nucleus	-0.49301693697707216
731	Week2_24161_2_638_11.0	Cytochalasin B	Baseline	MaxFeretDiameter Nucleus	-0.298703052926798
732	Week2_24161_2_638_58.0	Cytochalasin B	Baseline	MaxFeretDiameter Nucleus	-0.6424626444704111
733	Week2_24161_2_639_134.0	Cytochalasin B	Baseline	MaxFeretDiameter Nucleus	-0.4818818809990177
734	Week2_24161_2_677_11.0	Cytochalasin B	Baseline	MaxFeretDiameter Nucleus	0.4756771286827033
735	Week2_24161_2_677_18.0	Cytochalasin B	Baseline	MaxFeretDiameter Nucleus	-1.1118533049557235
736	Week2_24161_2_678_140.0	Cytochalasin B	Baseline	MaxFeretDiameter Nucleus	-1.094601482334353
737	Week2_24161_2_679_32.0	Cytochalasin B	Baseline	MaxFeretDiameter Nucleus	-0.15073437694225017
738	Week2_24161_2_680_133.0	Cytochalasin B	Baseline	MaxFeretDiameter Nucleus	1.0782647764727398
739	Week2_24161_2_717_83.0	Cytochalasin B	Baseline	MaxFeretDiameter Nucleus	0.02618325304776282
740	Week2_24161_2_718_45.0	Cytochalasin B	Baseline	MaxFeretDiameter Nucleus	-0.1728127871049351
741	Week2_24161_2_718_60.0	Cytochalasin B	Baseline	MaxFeretDiameter Nucleus	-0.8545027084798816
742	Week2_24161_2_719_104.0	Cytochalasin B	Baseline	MaxFeretDiameter Nucleus	-0.16784835895881686
743	Week2_24161_2_720_124.0	Cytochalasin B	Baseline	MaxFeretDiameter Nucleus	-0.6147212722664085
744	Week2_24161_2_720_172.0	Cytochalasin B	Baseline	MaxFeretDiameter Nucleus	-0.5760212496814979
745	Week2_24161_2_720_9.0	Cytochalasin B	Baseline	MaxFeretDiameter Nucleus	-0.12328501029083025
746	Week3_25421_3_157_167.0	Cytochalasin B	Baseline	MaxFeretDiameter Nucleus	-0.3829340109327455
747	Week3_25421_3_158_168.0	Cytochalasin B	Baseline	MaxFeretDiameter Nucleus	-0.7961994206700264
748	Week3_25421_3_160_297.0	Cytochalasin B	Baseline	MaxFeretDiameter Nucleus	-0.5383342499801327
749	Week3_25421_3_1_123.0	Cytochalasin B	Baseline	MaxFeretDiameter Nucleus	-0.35344354517512083
750	Week3_25421_3_200_162.0	Cytochalasin B	Baseline	MaxFeretDiameter Nucleus	-0.7922687144997236
751	Week3_25421_3_200_35.0	Cytochalasin B	Baseline	MaxFeretDiameter Nucleus	-0.5156276299741109
752	Week3_25421_3_240_126.0	Cytochalasin B	Baseline	MaxFeretDiameter Nucleus	-1.1947183654674818
753	Week3_25421_3_240_223.0	Cytochalasin B	Baseline	MaxFeretDiameter Nucleus	-0.9480125980801316
754	Week3_25421_3_2_107.0	Cytochalasin B	Baseline	MaxFeretDiameter Nucleus	-0.04410102448939046
755	Week3_25421_3_2_24.0	Cytochalasin B	Baseline	MaxFeretDiameter Nucleus	-1.2161398444164508
756	Week3_25421_3_41_45.0	Cytochalasin B	Baseline	MaxFeretDiameter Nucleus	-0.8477898721045387
757	Week3_25421_3_42_171.0	Cytochalasin B	Baseline	MaxFeretDiameter Nucleus	-1.0145786642421195
758	Week3_25421_3_4_106.0	Cytochalasin B	Baseline	MaxFeretDiameter Nucleus	-1.2900114556402167
759	Week3_25421_3_4_114.0	Cytochalasin B	Baseline	MaxFeretDiameter Nucleus	-0.9448548717112162
760	Week3_25421_3_4_184.0	Cytochalasin B	Baseline	MaxFeretDiameter Nucleus	-0.5379548157637127
761	Week3_25421_3_81_119.0	Cytochalasin B	Baseline	MaxFeretDiameter Nucleus	-0.2884972626274257
762	Week3_25421_3_81_93.0	Cytochalasin B	Baseline	MaxFeretDiameter Nucleus	-0.9653998227926873
763	Week3_25421_3_82_26.0	Cytochalasin B	Baseline	MaxFeretDiameter Nucleus	-1.3687656206241754
764	Week3_25421_3_83_28.0	Cytochalasin B	Baseline	MaxFeretDiameter Nucleus	-0.2716715154376181
765	Week3_25441_3_241_93.0	Cytochalasin B	Baseline	MaxFeretDiameter Nucleus	-0.6755387984508342
766	Week3_25441_3_242_260.0	Cytochalasin B	Baseline	MaxFeretDiameter Nucleus	-0.43613211006198044
767	Week3_25441_3_243_36.0	Cytochalasin B	Baseline	MaxFeretDiameter Nucleus	-0.5650114155033795
768	Week3_25441_3_243_9.0	Cytochalasin B	Baseline	MaxFeretDiameter Nucleus	2.3436289732100914
769	Week3_25441_3_281_195.0	Cytochalasin B	Baseline	MaxFeretDiameter Nucleus	-0.3399299263742992
770	Week3_25441_3_282_6.0	Cytochalasin B	Baseline	MaxFeretDiameter Nucleus	0.06446661053237335
771	Week3_25441_3_283_183.0	Cytochalasin B	Baseline	MaxFeretDiameter Nucleus	-0.5122575630636471
772	Week3_25441_3_283_213.0	Cytochalasin B	Baseline	MaxFeretDiameter Nucleus	-0.4919472724940772
773	Week3_25441_3_321_116.0	Cytochalasin B	Baseline	MaxFeretDiameter Nucleus	-0.32141735948115746
774	Week3_25441_3_321_16.0	Cytochalasin B	Baseline	MaxFeretDiameter Nucleus	-0.8020011952476371
775	Week3_25441_3_322_5.0	Cytochalasin B	Baseline	MaxFeretDiameter Nucleus	-0.670131460155365
776	Week3_25441_3_322_96.0	Cytochalasin B	Baseline	MaxFeretDiameter Nucleus	-0.9843798558055824
777	Week3_25441_3_323_137.0	Cytochalasin B	Baseline	MaxFeretDiameter Nucleus	-1.4183434431058832
778	Week3_25441_3_323_155.0	Cytochalasin B	Baseline	MaxFeretDiameter Nucleus	0.2218200833134551
779	Week3_25441_3_324_198.0	Cytochalasin B	Baseline	MaxFeretDiameter Nucleus	-0.5883602026665541
780	Week3_25441_3_324_71.0	Cytochalasin B	Baseline	MaxFeretDiameter Nucleus	-0.3572000228332314
781	Week3_25441_3_324_92.0	Cytochalasin B	Baseline	MaxFeretDiameter Nucleus	-0.014032902033211383
782	Week3_25441_3_397_107.0	Cytochalasin B	Baseline	MaxFeretDiameter Nucleus	-0.8966693444159546
783	Week3_25441_3_397_200.0	Cytochalasin B	Baseline	MaxFeretDiameter Nucleus	-0.35497126531724366
784	Week3_25441_3_397_25.0	Cytochalasin B	Baseline	MaxFeretDiameter Nucleus	0.7146633053058473
785	Week3_25441_3_398_15.0	Cytochalasin B	Baseline	MaxFeretDiameter Nucleus	-0.5446714337224753
786	Week3_25441_3_437_58.0	Cytochalasin B	Baseline	MaxFeretDiameter Nucleus	-0.6434824798537344
787	Week3_25441_3_438_80.0	Cytochalasin B	Baseline	MaxFeretDiameter Nucleus	-0.3476862574180908
788	Week3_25441_3_439_77.0	Cytochalasin B	Baseline	MaxFeretDiameter Nucleus	-0.6527856730503024
789	Week3_25441_3_478_213.0	Cytochalasin B	Baseline	MaxFeretDiameter Nucleus	0.2572723546769493
790	Week3_25441_3_479_247.0	Cytochalasin B	Baseline	MaxFeretDiameter Nucleus	-0.8816950511780104
791	Week3_25441_3_480_140.0	Cytochalasin B	Baseline	MaxFeretDiameter Nucleus	0.06446661053237335
792	Week3_25461_3_482_257.0	Cytochalasin B	Baseline	MaxFeretDiameter Nucleus	-0.2818092371875229
793	Week3_25461_3_483_99.0	Cytochalasin B	Baseline	MaxFeretDiameter Nucleus	0.4207171483597324
794	Week3_25461_3_521_103.0	Cytochalasin B	Baseline	MaxFeretDiameter Nucleus	-0.29746140607826116
795	Week3_25461_3_521_244.0	Cytochalasin B	Baseline	MaxFeretDiameter Nucleus	-0.2518690430244572
796	Week3_25461_3_521_30.0	Cytochalasin B	Baseline	MaxFeretDiameter Nucleus	-0.897823000763698
797	Week3_25461_3_522_260.0	Cytochalasin B	Baseline	MaxFeretDiameter Nucleus	-0.6087626679179227
798	Week3_25461_3_524_133.0	Cytochalasin B	Baseline	MaxFeretDiameter Nucleus	-0.8526123971458093
799	Week3_25461_3_561_11.0	Cytochalasin B	Baseline	MaxFeretDiameter Nucleus	-0.6451541924251972
800	Week3_25461_3_561_36.0	Cytochalasin B	Baseline	MaxFeretDiameter Nucleus	-0.7599921663831043
801	Week3_25461_3_561_70.0	Cytochalasin B	Baseline	MaxFeretDiameter Nucleus	-1.226435420619283
802	Week3_25461_3_562_157.0	Cytochalasin B	Baseline	MaxFeretDiameter Nucleus	-0.398657234216047
803	Week3_25461_3_564_131.0	Cytochalasin B	Baseline	MaxFeretDiameter Nucleus	-0.0068738578435285184
804	Week3_25461_3_564_172.0	Cytochalasin B	Baseline	MaxFeretDiameter Nucleus	-0.18876500834799903
805	Week3_25461_3_637_165.0	Cytochalasin B	Baseline	MaxFeretDiameter Nucleus	0.029308826500904654
806	Week3_25461_3_637_208.0	Cytochalasin B	Baseline	MaxFeretDiameter Nucleus	-0.5954658370928116
807	Week3_25461_3_637_298.0	Cytochalasin B	Baseline	MaxFeretDiameter Nucleus	-0.32064336975154745
808	Week3_25461_3_639_244.0	Cytochalasin B	Baseline	MaxFeretDiameter Nucleus	-0.5016000021114502
809	Week3_25461_3_640_27.0	Cytochalasin B	Baseline	MaxFeretDiameter Nucleus	-0.9236453063345003
810	Week3_25461_3_640_92.0	Cytochalasin B	Baseline	MaxFeretDiameter Nucleus	-1.0301002425645878
811	Week3_25461_3_677_14.0	Cytochalasin B	Baseline	MaxFeretDiameter Nucleus	-0.4743843010015461
812	Week3_25461_3_677_263.0	Cytochalasin B	Baseline	MaxFeretDiameter Nucleus	-0.4964969543569991
813	Week3_25461_3_677_41.0	Cytochalasin B	Baseline	MaxFeretDiameter Nucleus	0.6634722386554774
814	Week3_25461_3_678_227.0	Cytochalasin B	Baseline	MaxFeretDiameter Nucleus	-0.5715247386579008
815	Week3_25461_3_679_149.0	Cytochalasin B	Baseline	MaxFeretDiameter Nucleus	-0.8752874784607971
816	Week3_25461_3_679_22.0	Cytochalasin B	Baseline	MaxFeretDiameter Nucleus	-0.7460595006921801
817	Week3_25461_3_679_9.0	Cytochalasin B	Baseline	MaxFeretDiameter Nucleus	-1.221030261939779
818	Week3_25461_3_717_329.0	Cytochalasin B	Baseline	MaxFeretDiameter Nucleus	-0.7727428405122649
819	Week3_25461_3_718_31.0	Cytochalasin B	Baseline	MaxFeretDiameter Nucleus	-1.0305769624053824
820	Week3_25461_3_720_150.0	Cytochalasin B	Baseline	MaxFeretDiameter Nucleus	-0.36331243967665977
821	Week3_25681_3_2881_202.0	Cytochalasin B	Baseline	MaxFeretDiameter Nucleus	-0.3222362538377115
822	Week3_25681_3_2884_96.0	Cytochalasin B	Baseline	MaxFeretDiameter Nucleus	-0.1523193256714414
823	Week3_25681_3_2921_204.0	Cytochalasin B	Baseline	MaxFeretDiameter Nucleus	-0.44736174792300143
824	Week3_25681_3_2922_195.0	Cytochalasin B	Baseline	MaxFeretDiameter Nucleus	-0.24110267099601665
825	Week3_25681_3_2923_153.0	Cytochalasin B	Baseline	MaxFeretDiameter Nucleus	-1.0075739476920782
826	Week3_25681_3_2924_112.0	Cytochalasin B	Baseline	MaxFeretDiameter Nucleus	-0.5229058632330903
827	Week3_25681_3_2961_114.0	Cytochalasin B	Baseline	MaxFeretDiameter Nucleus	-0.45759436704401213
828	Week3_25681_3_2961_19.0	Cytochalasin B	Baseline	MaxFeretDiameter Nucleus	0.004575578879452762
829	Week3_25681_3_2961_22.0	Cytochalasin B	Baseline	MaxFeretDiameter Nucleus	-0.5764206487289841
830	Week3_25681_3_2961_223.0	Cytochalasin B	Baseline	MaxFeretDiameter Nucleus	-0.7983044616372305
831	Week3_25681_3_2961_296.0	Cytochalasin B	Baseline	MaxFeretDiameter Nucleus	-0.8964051788172095
832	Week3_25681_3_2964_52.0	Cytochalasin B	Baseline	MaxFeretDiameter Nucleus	-0.6808696515595425
833	Week3_25681_3_3037_104.0	Cytochalasin B	Baseline	MaxFeretDiameter Nucleus	-0.3222412792281494
834	Week3_25681_3_3037_261.0	Cytochalasin B	Baseline	MaxFeretDiameter Nucleus	0.586705242400237
835	Week3_25681_3_3037_65.0	Cytochalasin B	Baseline	MaxFeretDiameter Nucleus	0.17881127862749108
836	Week3_25681_3_3038_61.0	Cytochalasin B	Baseline	MaxFeretDiameter Nucleus	-0.18655570686630848
837	Week3_25681_3_3039_53.0	Cytochalasin B	Baseline	MaxFeretDiameter Nucleus	-0.06661181797242827
838	Week3_25681_3_3077_164.0	Cytochalasin B	Baseline	MaxFeretDiameter Nucleus	-0.5680789654925975
839	Week3_25681_3_3078_154.0	Cytochalasin B	Baseline	MaxFeretDiameter Nucleus	-0.7360625123583016
840	Week3_25681_3_3118_159.0	Cytochalasin B	Baseline	MaxFeretDiameter Nucleus	-0.3744814210149329
841	Week3_25681_3_3118_32.0	Cytochalasin B	Baseline	MaxFeretDiameter Nucleus	-0.8672660057447137
842	Week3_25681_3_3120_47.0	Cytochalasin B	Baseline	MaxFeretDiameter Nucleus	-0.8162733103761503
843	Week3_25701_3_3121_99.0	Cytochalasin B	Baseline	MaxFeretDiameter Nucleus	-0.7429476213775893
844	Week3_25701_3_3123_112.0	Cytochalasin B	Baseline	MaxFeretDiameter Nucleus	0.5881337359597412
845	Week3_25701_3_3124_72.0	Cytochalasin B	Baseline	MaxFeretDiameter Nucleus	-1.2152669584663243
846	Week3_25701_3_3124_97.0	Cytochalasin B	Baseline	MaxFeretDiameter Nucleus	-0.9918597313419817
847	Week3_25701_3_3161_215.0	Cytochalasin B	Baseline	MaxFeretDiameter Nucleus	-0.6870881564605368
848	Week3_25701_3_3204_12.0	Cytochalasin B	Baseline	MaxFeretDiameter Nucleus	-0.02984577794905772
849	Week3_25701_3_3278_59.0	Cytochalasin B	Baseline	MaxFeretDiameter Nucleus	0.3417772930821439
850	Week3_25701_3_3279_177.0	Cytochalasin B	Baseline	MaxFeretDiameter Nucleus	-0.9334156297152606
851	Week3_25701_3_3317_172.0	Cytochalasin B	Baseline	MaxFeretDiameter Nucleus	-0.723794874461627
852	Week3_25701_3_3318_153.0	Cytochalasin B	Baseline	MaxFeretDiameter Nucleus	-0.6031577318437635
853	Week3_25701_3_3318_95.0	Cytochalasin B	Baseline	MaxFeretDiameter Nucleus	-0.9293270779395303
854	Week3_25701_3_3320_198.0	Cytochalasin B	Baseline	MaxFeretDiameter Nucleus	-1.0250437396855872
855	Week3_25701_3_3320_98.0	Cytochalasin B	Baseline	MaxFeretDiameter Nucleus	0.4058479987245152
856	Week3_25701_3_3360_175.0	Cytochalasin B	Baseline	MaxFeretDiameter Nucleus	-0.5453620952517628
857	Week3_25701_3_3360_227.0	Cytochalasin B	Baseline	MaxFeretDiameter Nucleus	-0.574645375800005
858	Week3_25721_3_3363_114.0	Cytochalasin B	Baseline	MaxFeretDiameter Nucleus	0.25527150795817294
859	Week3_25721_3_3364_206.0	Cytochalasin B	Baseline	MaxFeretDiameter Nucleus	-0.35071795664290284
860	Week3_25721_3_3364_272.0	Cytochalasin B	Baseline	MaxFeretDiameter Nucleus	-0.9146463065335892
861	Week3_25721_3_3401_41.0	Cytochalasin B	Baseline	MaxFeretDiameter Nucleus	-0.9412940852575249
862	Week3_25721_3_3401_87.0	Cytochalasin B	Baseline	MaxFeretDiameter Nucleus	-0.09719948351188348
863	Week3_25721_3_3402_231.0	Cytochalasin B	Baseline	MaxFeretDiameter Nucleus	-0.316394706174541
864	Week3_25721_3_3441_165.0	Cytochalasin B	Baseline	MaxFeretDiameter Nucleus	-0.10050686307696531
865	Week3_25721_3_3441_88.0	Cytochalasin B	Baseline	MaxFeretDiameter Nucleus	-0.5802470128580313
866	Week3_25721_3_3442_117.0	Cytochalasin B	Baseline	MaxFeretDiameter Nucleus	-0.9857132630553179
867	Week3_25721_3_3442_223.0	Cytochalasin B	Baseline	MaxFeretDiameter Nucleus	0.03412916270647682
868	Week3_25721_3_3442_265.0	Cytochalasin B	Baseline	MaxFeretDiameter Nucleus	-0.26644225344276196
869	Week3_25721_3_3442_301.0	Cytochalasin B	Baseline	MaxFeretDiameter Nucleus	-0.5595324653507797
870	Week3_25721_3_3442_73.0	Cytochalasin B	Baseline	MaxFeretDiameter Nucleus	-0.9550326293607283
871	Week3_25721_3_3443_56.0	Cytochalasin B	Baseline	MaxFeretDiameter Nucleus	-0.5680440892784426
872	Week3_25721_3_3444_12.0	Cytochalasin B	Baseline	MaxFeretDiameter Nucleus	-0.6453662762201793
873	Week3_25721_3_3444_206.0	Cytochalasin B	Baseline	MaxFeretDiameter Nucleus	-0.7925591682686574
874	Week3_25721_3_3517_141.0	Cytochalasin B	Baseline	MaxFeretDiameter Nucleus	-0.4691304257149395
875	Week3_25721_3_3519_151.0	Cytochalasin B	Baseline	MaxFeretDiameter Nucleus	-1.0771837654188905
876	Week3_25721_3_3519_94.0	Cytochalasin B	Baseline	MaxFeretDiameter Nucleus	-0.5737465312623237
877	Week3_25721_3_3520_13.0	Cytochalasin B	Baseline	MaxFeretDiameter Nucleus	-0.754074270203121
878	Week3_25721_3_3520_263.0	Cytochalasin B	Baseline	MaxFeretDiameter Nucleus	-0.3987048209609374
879	Week3_25721_3_3557_43.0	Cytochalasin B	Baseline	MaxFeretDiameter Nucleus	-1.0047038263763401
880	Week3_25721_3_3559_34.0	Cytochalasin B	Baseline	MaxFeretDiameter Nucleus	-0.6950088559467531
881	Week3_25721_3_3560_20.0	Cytochalasin B	Baseline	MaxFeretDiameter Nucleus	-0.8900650796906027
882	Week3_25721_3_3560_218.0	Cytochalasin B	Baseline	MaxFeretDiameter Nucleus	-1.1492934674726378
883	Week3_25721_3_3560_71.0	Cytochalasin B	Baseline	MaxFeretDiameter Nucleus	-0.6814222203295826
884	Week3_25721_3_3597_202.0	Cytochalasin B	Baseline	MaxFeretDiameter Nucleus	-0.7044952594469136
885	Week3_25721_3_3598_118.0	Cytochalasin B	Baseline	MaxFeretDiameter Nucleus	-1.0632153751784723
886	Week3_25721_3_3598_48.0	Cytochalasin B	Baseline	MaxFeretDiameter Nucleus	-0.39722023579764704
887	Week3_25721_3_3600_100.0	Cytochalasin B	Baseline	MaxFeretDiameter Nucleus	-0.5149466262830221
888	Week4_27801_4_2881_144.0	Cytochalasin B	Baseline	MaxFeretDiameter Nucleus	-0.4717011972757694
889	Week4_27801_4_2882_237.0	Cytochalasin B	Baseline	MaxFeretDiameter Nucleus	-1.1123158201851675
890	Week4_27801_4_2883_124.0	Cytochalasin B	Baseline	MaxFeretDiameter Nucleus	-0.34398816182781156
891	Week4_27801_4_2884_102.0	Cytochalasin B	Baseline	MaxFeretDiameter Nucleus	-0.39021623655882176
892	Week4_27801_4_2922_125.0	Cytochalasin B	Baseline	MaxFeretDiameter Nucleus	-0.4717011972757694
893	Week4_27801_4_2924_110.0	Cytochalasin B	Baseline	MaxFeretDiameter Nucleus	-0.4530767295559243
894	Week4_27801_4_2924_60.0	Cytochalasin B	Baseline	MaxFeretDiameter Nucleus	-0.28728426767981485
895	Week4_27801_4_2962_173.0	Cytochalasin B	Baseline	MaxFeretDiameter Nucleus	0.4694465377029389
896	Week4_27801_4_2962_196.0	Cytochalasin B	Baseline	MaxFeretDiameter Nucleus	-0.4563144676555006
897	Week4_27801_4_3037_140.0	Cytochalasin B	Baseline	MaxFeretDiameter Nucleus	0.10154106754105799
898	Week4_27801_4_3038_21.0	Cytochalasin B	Baseline	MaxFeretDiameter Nucleus	-0.7012052156566352
899	Week4_27801_4_3077_103.0	Cytochalasin B	Baseline	MaxFeretDiameter Nucleus	-0.9037475237019014
900	Week4_27801_4_3077_194.0	Cytochalasin B	Baseline	MaxFeretDiameter Nucleus	-0.7444139688605678
901	Week4_27801_4_3077_45.0	Cytochalasin B	Baseline	MaxFeretDiameter Nucleus	-0.34906891206734836
902	Week4_27801_4_3078_35.0	Cytochalasin B	Baseline	MaxFeretDiameter Nucleus	-0.4866126322420688
903	Week4_27801_4_3079_32.0	Cytochalasin B	Baseline	MaxFeretDiameter Nucleus	-0.34050025525427957
904	Week4_27801_4_3080_163.0	Cytochalasin B	Baseline	MaxFeretDiameter Nucleus	-0.8302916649229805
905	Week4_27801_4_3080_58.0	Cytochalasin B	Baseline	MaxFeretDiameter Nucleus	-0.12364823017178803
906	Week4_27801_4_3118_117.0	Cytochalasin B	Baseline	MaxFeretDiameter Nucleus	-1.2849853100145905
907	Week4_27801_4_3119_87.0	Cytochalasin B	Baseline	MaxFeretDiameter Nucleus	-0.49652105355681525
908	Week4_27821_4_3122_107.0	Cytochalasin B	Baseline	MaxFeretDiameter Nucleus	0.03847935449529067
909	Week4_27821_4_3122_57.0	Cytochalasin B	Baseline	MaxFeretDiameter Nucleus	0.05419035479323413
910	Week4_27821_4_3122_65.0	Cytochalasin B	Baseline	MaxFeretDiameter Nucleus	-0.7029384861064671
911	Week4_27821_4_3123_118.0	Cytochalasin B	Baseline	MaxFeretDiameter Nucleus	-0.5998767648680103
912	Week4_27821_4_3162_265.0	Cytochalasin B	Baseline	MaxFeretDiameter Nucleus	-0.8045373581530959
913	Week4_27821_4_3163_150.0	Cytochalasin B	Baseline	MaxFeretDiameter Nucleus	-0.8086432329380462
914	Week4_27821_4_3201_176.0	Cytochalasin B	Baseline	MaxFeretDiameter Nucleus	-0.9122911839543598
915	Week4_27821_4_3203_117.0	Cytochalasin B	Baseline	MaxFeretDiameter Nucleus	-0.633587460754563
916	Week4_27821_4_3204_165.0	Cytochalasin B	Baseline	MaxFeretDiameter Nucleus	-0.7183194250003203
917	Week4_27821_4_3277_189.0	Cytochalasin B	Baseline	MaxFeretDiameter Nucleus	-1.1583210944081612
918	Week4_27821_4_3277_232.0	Cytochalasin B	Baseline	MaxFeretDiameter Nucleus	-0.07428354746356251
919	Week4_27821_4_3280_50.0	Cytochalasin B	Baseline	MaxFeretDiameter Nucleus	-0.7012489439924521
920	Week4_27821_4_3358_176.0	Cytochalasin B	Baseline	MaxFeretDiameter Nucleus	-0.058944227888950027
921	Week4_27821_4_3359_135.0	Cytochalasin B	Baseline	MaxFeretDiameter Nucleus	-0.18511312518733147
922	Week4_27821_4_3359_31.0	Cytochalasin B	Baseline	MaxFeretDiameter Nucleus	-0.015083720764419533
923	Week4_27861_4_3601_126.0	Cytochalasin B	Baseline	MaxFeretDiameter Nucleus	0.34079421105474084
924	Week4_27861_4_3602_301.0	Cytochalasin B	Baseline	MaxFeretDiameter Nucleus	-0.4638359035666279
925	Week4_27861_4_3603_24.0	Cytochalasin B	Baseline	MaxFeretDiameter Nucleus	-0.032376238954400866
926	Week4_27861_4_3603_247.0	Cytochalasin B	Baseline	MaxFeretDiameter Nucleus	-0.2895511615331172
927	Week4_27861_4_3604_189.0	Cytochalasin B	Baseline	MaxFeretDiameter Nucleus	0.39094981081427954
928	Week4_27861_4_3604_30.0	Cytochalasin B	Baseline	MaxFeretDiameter Nucleus	-0.7173561693600525
929	Week4_27861_4_3641_221.0	Cytochalasin B	Baseline	MaxFeretDiameter Nucleus	-0.8561060842390448
930	Week4_27861_4_3642_33.0	Cytochalasin B	Baseline	MaxFeretDiameter Nucleus	-0.33880312992491174
931	Week4_27861_4_3644_106.0	Cytochalasin B	Baseline	MaxFeretDiameter Nucleus	-0.9826583689364053
932	Week4_27861_4_3644_11.0	Cytochalasin B	Baseline	MaxFeretDiameter Nucleus	-1.0070565602125805
933	Week4_27861_4_3644_173.0	Cytochalasin B	Baseline	MaxFeretDiameter Nucleus	-0.26221618623280113
934	Week4_27861_4_3644_83.0	Cytochalasin B	Baseline	MaxFeretDiameter Nucleus	-1.577568112953653
935	Week4_27861_4_3681_175.0	Cytochalasin B	Baseline	MaxFeretDiameter Nucleus	-0.759691314193064
936	Week4_27861_4_3681_54.0	Cytochalasin B	Baseline	MaxFeretDiameter Nucleus	0.03363034407753104
937	Week4_27861_4_3682_69.0	Cytochalasin B	Baseline	MaxFeretDiameter Nucleus	-0.9515668943570065
938	Week4_27861_4_3683_120.0	Cytochalasin B	Baseline	MaxFeretDiameter Nucleus	-0.023204757743276596
939	Week4_27861_4_3757_165.0	Cytochalasin B	Baseline	MaxFeretDiameter Nucleus	-1.2031809892445084
940	Week4_27861_4_3760_158.0	Cytochalasin B	Baseline	MaxFeretDiameter Nucleus	-0.5557685862096648
941	Week4_27861_4_3760_210.0	Cytochalasin B	Baseline	MaxFeretDiameter Nucleus	-0.49412138194863475
942	Week4_27861_4_3760_65.0	Cytochalasin B	Baseline	MaxFeretDiameter Nucleus	-0.779008011496304
943	Week4_27861_4_3799_193.0	Cytochalasin B	Baseline	MaxFeretDiameter Nucleus	0.1455160450458104
944	Week4_27861_4_3799_39.0	Cytochalasin B	Baseline	MaxFeretDiameter Nucleus	-0.5467296015436652
945	Week4_27861_4_3800_29.0	Cytochalasin B	Baseline	MaxFeretDiameter Nucleus	-0.5138298994084053
946	Week4_27861_4_3800_70.0	Cytochalasin B	Baseline	MaxFeretDiameter Nucleus	-0.6099723459738471
947	Week7_34341_7_157_70.0	Cytochalasin B	Baseline	MaxFeretDiameter Nucleus	-1.3054956879997448
948	Week7_34341_7_158_115.0	Cytochalasin B	Baseline	MaxFeretDiameter Nucleus	-0.5905396191296757
949	Week7_34341_7_158_127.0	Cytochalasin B	Baseline	MaxFeretDiameter Nucleus	-0.9097820907699204
950	Week7_34341_7_159_244.0	Cytochalasin B	Baseline	MaxFeretDiameter Nucleus	-0.7509546647380153
951	Week7_34341_7_159_270.0	Cytochalasin B	Baseline	MaxFeretDiameter Nucleus	-0.9866058465146126
952	Week7_34341_7_160_58.0	Cytochalasin B	Baseline	MaxFeretDiameter Nucleus	-0.9656737461977832
953	Week7_34341_7_160_86.0	Cytochalasin B	Baseline	MaxFeretDiameter Nucleus	-0.9349327617410399
954	Week7_34341_7_198_77.0	Cytochalasin B	Baseline	MaxFeretDiameter Nucleus	-1.4695616133657572
955	Week7_34341_7_237_82.0	Cytochalasin B	Baseline	MaxFeretDiameter Nucleus	-1.3593143726111871
956	Week7_34341_7_237_97.0	Cytochalasin B	Baseline	MaxFeretDiameter Nucleus	0.12716981439506927
957	Week7_34341_7_238_150.0	Cytochalasin B	Baseline	MaxFeretDiameter Nucleus	-1.3276508662127486
958	Week7_34341_7_238_190.0	Cytochalasin B	Baseline	MaxFeretDiameter Nucleus	-0.950200984223764
959	Week7_34341_7_238_206.0	Cytochalasin B	Baseline	MaxFeretDiameter Nucleus	0.011611908560269448
960	Week7_34341_7_238_263.0	Cytochalasin B	Baseline	MaxFeretDiameter Nucleus	-0.9033575549509665
961	Week7_34341_7_238_77.0	Cytochalasin B	Baseline	MaxFeretDiameter Nucleus	-1.2386372778284986
962	Week7_34341_7_3_138.0	Cytochalasin B	Baseline	MaxFeretDiameter Nucleus	-0.03923341110485018
963	Week7_34341_7_3_21.0	Cytochalasin B	Baseline	MaxFeretDiameter Nucleus	0.7607868612030468
964	Week7_34341_7_43_117.0	Cytochalasin B	Baseline	MaxFeretDiameter Nucleus	-1.145664959881636
965	Week7_34341_7_43_236.0	Cytochalasin B	Baseline	MaxFeretDiameter Nucleus	-1.0591348815322588
966	Week7_34341_7_4_217.0	Cytochalasin B	Baseline	MaxFeretDiameter Nucleus	0.15488896137182168
967	Week7_34341_7_84_108.0	Cytochalasin B	Baseline	MaxFeretDiameter Nucleus	-0.8121851543332435
968	Week7_34381_7_481_118.0	Cytochalasin B	Baseline	MaxFeretDiameter Nucleus	-0.7851729631890956
969	Week7_34381_7_481_19.0	Cytochalasin B	Baseline	MaxFeretDiameter Nucleus	-0.9879749610659827
970	Week7_34381_7_481_223.0	Cytochalasin B	Baseline	MaxFeretDiameter Nucleus	-0.7795733728404584
971	Week7_34381_7_522_103.0	Cytochalasin B	Baseline	MaxFeretDiameter Nucleus	1.0280415786629653
972	Week7_34381_7_522_112.0	Cytochalasin B	Baseline	MaxFeretDiameter Nucleus	0.020554676792643556
973	Week7_34381_7_637_62.0	Cytochalasin B	Baseline	MaxFeretDiameter Nucleus	-1.0840186013865891
974	Week7_34381_7_639_27.0	Cytochalasin B	Baseline	MaxFeretDiameter Nucleus	-0.17512947491572503
975	Week7_34381_7_640_185.0	Cytochalasin B	Baseline	MaxFeretDiameter Nucleus	-1.1318341902455225
976	Week7_34381_7_640_83.0	Cytochalasin B	Baseline	MaxFeretDiameter Nucleus	-1.0274209858319323
977	Week7_34381_7_677_159.0	Cytochalasin B	Baseline	MaxFeretDiameter Nucleus	-1.0340059896353084
978	Week7_34381_7_677_213.0	Cytochalasin B	Baseline	MaxFeretDiameter Nucleus	-0.6452051032478557
979	Week7_34381_7_717_105.0	Cytochalasin B	Baseline	MaxFeretDiameter Nucleus	-0.8866252102598013
980	Week7_34381_7_718_103.0	Cytochalasin B	Baseline	MaxFeretDiameter Nucleus	-0.35711483258279697
981	Week7_34381_7_718_155.0	Cytochalasin B	Baseline	MaxFeretDiameter Nucleus	-0.39452944080400626
982	Week7_34381_7_720_50.0	Cytochalasin B	Baseline	MaxFeretDiameter Nucleus	-0.12780101140893743
983	Week7_34641_7_2642_296.0	Cytochalasin B	Baseline	MaxFeretDiameter Nucleus	-0.859451358808836
984	Week7_34641_7_2643_338.0	Cytochalasin B	Baseline	MaxFeretDiameter Nucleus	-0.2728872364204445
985	Week7_34641_7_2681_471.0	Cytochalasin B	Baseline	MaxFeretDiameter Nucleus	-0.8061618652618768
986	Week7_34641_7_2682_171.0	Cytochalasin B	Baseline	MaxFeretDiameter Nucleus	-0.6717852504657592
987	Week7_34641_7_2682_598.0	Cytochalasin B	Baseline	MaxFeretDiameter Nucleus	-0.3494683820936546
988	Week7_34641_7_2682_607.0	Cytochalasin B	Baseline	MaxFeretDiameter Nucleus	-0.9866046990473571
989	Week7_34641_7_2724_295.0	Cytochalasin B	Baseline	MaxFeretDiameter Nucleus	-0.7255138474081032
990	Week7_34641_7_2724_365.0	Cytochalasin B	Baseline	MaxFeretDiameter Nucleus	-0.9593282948327162
991	Week7_34641_7_2798_117.0	Cytochalasin B	Baseline	MaxFeretDiameter Nucleus	-1.2456542696509882
992	Week7_34641_7_2798_191.0	Cytochalasin B	Baseline	MaxFeretDiameter Nucleus	-1.0628240566094624
993	Week7_34641_7_2800_364.0	Cytochalasin B	Baseline	MaxFeretDiameter Nucleus	-1.1825553887379583
994	Week7_34641_7_2837_480.0	Cytochalasin B	Baseline	MaxFeretDiameter Nucleus	-0.9555867505980181
995	Week7_34641_7_2838_341.0	Cytochalasin B	Baseline	MaxFeretDiameter Nucleus	-1.2029985807714538
996	Week7_34641_7_2839_265.0	Cytochalasin B	Baseline	MaxFeretDiameter Nucleus	-0.3249332320434367
997	Week7_34641_7_2839_307.0	Cytochalasin B	Baseline	MaxFeretDiameter Nucleus	-0.8861204492417919
998	Week7_34641_7_2877_256.0	Cytochalasin B	Baseline	MaxFeretDiameter Nucleus	-0.7335886214168655
999	Week7_34641_7_2878_111.0	Cytochalasin B	Baseline	MaxFeretDiameter Nucleus	-0.6019643324593295
1000	Week7_34641_7_2880_310.0	Cytochalasin B	Baseline	MaxFeretDiameter Nucleus	-0.3554787934648704
1001	Week8_38341_8_2644_31.0	Cytochalasin B	Baseline	MaxFeretDiameter Nucleus	-0.44675581377767964
1002	Week8_38341_8_2681_5.0	Cytochalasin B	Baseline	MaxFeretDiameter Nucleus	-0.9717491728278232
1003	Week8_38341_8_2681_50.0	Cytochalasin B	Baseline	MaxFeretDiameter Nucleus	-0.28342984631060775
1004	Week8_38341_8_2682_157.0	Cytochalasin B	Baseline	MaxFeretDiameter Nucleus	-0.4569245968478698
1005	Week8_38341_8_2724_3.0	Cytochalasin B	Baseline	MaxFeretDiameter Nucleus	-2.684709057927379
1006	Week8_38341_8_2724_36.0	Cytochalasin B	Baseline	MaxFeretDiameter Nucleus	-0.7941399494179072
1007	Week8_38341_8_2797_95.0	Cytochalasin B	Baseline	MaxFeretDiameter Nucleus	0.07819805004954086
1008	Week8_38341_8_2798_45.0	Cytochalasin B	Baseline	MaxFeretDiameter Nucleus	-0.5244177838507119
1009	Week8_38341_8_2798_58.0	Cytochalasin B	Baseline	MaxFeretDiameter Nucleus	-0.18331552243095284
1010	Week8_38341_8_2798_79.0	Cytochalasin B	Baseline	MaxFeretDiameter Nucleus	-0.22599591062491223
1011	Week8_38341_8_2799_117.0	Cytochalasin B	Baseline	MaxFeretDiameter Nucleus	7.325566666894655
1012	Week8_38341_8_2799_54.0	Cytochalasin B	Baseline	MaxFeretDiameter Nucleus	-1.017555928188687
1013	Week8_38341_8_2799_99.0	Cytochalasin B	Baseline	MaxFeretDiameter Nucleus	1.1567825506916016
1014	Week8_38341_8_2800_37.0	Cytochalasin B	Baseline	MaxFeretDiameter Nucleus	-1.022784492513726
1015	Week8_38341_8_2837_8.0	Cytochalasin B	Baseline	MaxFeretDiameter Nucleus	0.005753889646314415
1016	Week8_38341_8_2840_43.0	Cytochalasin B	Baseline	MaxFeretDiameter Nucleus	0.1011422855957619
1017	Week8_38341_8_2878_56.0	Cytochalasin B	Baseline	MaxFeretDiameter Nucleus	-1.1450647627183346
1018	Week8_38341_8_2879_66.0	Cytochalasin B	Baseline	MaxFeretDiameter Nucleus	-0.3224044473600684
1019	Week8_38341_8_2880_38.0	Cytochalasin B	Baseline	MaxFeretDiameter Nucleus	-0.7454500819314752
1020	Week8_38341_8_2880_9.0	Cytochalasin B	Baseline	MaxFeretDiameter Nucleus	0.1427196647127202
1021	Week8_38342_8_2881_39.0	Cytochalasin B	Baseline	MaxFeretDiameter Nucleus	-0.6444884952827639
1022	Week8_38342_8_2882_44.0	Cytochalasin B	Baseline	MaxFeretDiameter Nucleus	-0.6959785477992314
1023	Week8_38342_8_2962_2.0	Cytochalasin B	Baseline	MaxFeretDiameter Nucleus	-1.4298578269875282
1024	Week8_38342_8_2963_23.0	Cytochalasin B	Baseline	MaxFeretDiameter Nucleus	-0.4569245968478698
1025	Week8_38342_8_2963_50.0	Cytochalasin B	Baseline	MaxFeretDiameter Nucleus	-0.27006959383090867
1026	Week8_38342_8_2963_67.0	Cytochalasin B	Baseline	MaxFeretDiameter Nucleus	-0.6057330590398808
1027	Week8_38342_8_3037_24.0	Cytochalasin B	Baseline	MaxFeretDiameter Nucleus	-1.1562433464871893
1028	Week8_38342_8_3039_102.0	Cytochalasin B	Baseline	MaxFeretDiameter Nucleus	-0.03881178462959267
1029	Week8_38342_8_3077_110.0	Cytochalasin B	Baseline	MaxFeretDiameter Nucleus	-0.5272855198569707
1030	Week8_38342_8_3077_154.0	Cytochalasin B	Baseline	MaxFeretDiameter Nucleus	-0.7305675609906448
1031	Week8_38342_8_3078_43.0	Cytochalasin B	Baseline	MaxFeretDiameter Nucleus	-0.041900153251646866
1032	Week8_38342_8_3079_112.0	Cytochalasin B	Baseline	MaxFeretDiameter Nucleus	-0.7000686455111828
1033	Week8_38342_8_3079_57.0	Cytochalasin B	Baseline	MaxFeretDiameter Nucleus	-0.37862780924305256
1034	Week8_38342_8_3080_114.0	Cytochalasin B	Baseline	MaxFeretDiameter Nucleus	-0.7146713531756439
1035	Week8_38342_8_3117_27.0	Cytochalasin B	Baseline	MaxFeretDiameter Nucleus	-0.14416773673200783
1036	Week8_38342_8_3119_31.0	Cytochalasin B	Baseline	MaxFeretDiameter Nucleus	-0.5993132608388426
1037	Week8_38342_8_3119_69.0	Cytochalasin B	Baseline	MaxFeretDiameter Nucleus	-0.1852789782124411
1038	Week8_38342_8_3120_55.0	Cytochalasin B	Baseline	MaxFeretDiameter Nucleus	-1.2791595750635827
1039	Week8_38342_8_3120_74.0	Cytochalasin B	Baseline	MaxFeretDiameter Nucleus	-1.081119244478488
1040	Week10_40111_0_157_120.0	Cytochalasin B	Baseline	Perimeter Nucleus	-0.8680208244499832
1041	Week10_40111_0_157_137.0	Cytochalasin B	Baseline	Perimeter Nucleus	-0.6031384529643583
1042	Week10_40111_0_157_65.0	Cytochalasin B	Baseline	Perimeter Nucleus	-0.6472769596321983
1043	Week10_40111_0_158_302.0	Cytochalasin B	Baseline	Perimeter Nucleus	-0.7510872614655066
1044	Week10_40111_0_158_40.0	Cytochalasin B	Baseline	Perimeter Nucleus	-0.8866476263998605
1045	Week10_40111_0_160_108.0	Cytochalasin B	Baseline	Perimeter Nucleus	-1.0593394954460964
1046	Week10_40111_0_197_325.0	Cytochalasin B	Baseline	Perimeter Nucleus	-1.010435200356395
1047	Week10_40111_0_1_245.0	Cytochalasin B	Baseline	Perimeter Nucleus	-1.1971180935327501
1048	Week10_40111_0_237_392.0	Cytochalasin B	Baseline	Perimeter Nucleus	-0.9716098721637704
1049	Week10_40111_0_237_403.0	Cytochalasin B	Baseline	Perimeter Nucleus	-0.15934990893420833
1050	Week10_40111_0_238_24.0	Cytochalasin B	Baseline	Perimeter Nucleus	-0.22139543460954259
1051	Week10_40111_0_239_194.0	Cytochalasin B	Baseline	Perimeter Nucleus	-1.241860149027234
1052	Week10_40111_0_240_360.0	Cytochalasin B	Baseline	Perimeter Nucleus	-0.4328830644423437
1053	Week10_40111_0_2_309.0	Cytochalasin B	Baseline	Perimeter Nucleus	-1.034994198537722
1054	Week10_40111_0_41_259.0	Cytochalasin B	Baseline	Perimeter Nucleus	-0.8666200611754767
1055	Week10_40111_0_42_339.0	Cytochalasin B	Baseline	Perimeter Nucleus	-0.8925392301827181
1056	Week10_40111_0_43_173.0	Cytochalasin B	Baseline	Perimeter Nucleus	-1.0473792058861136
1057	Week10_40111_0_43_33.0	Cytochalasin B	Baseline	Perimeter Nucleus	0.3622505873725585
1058	Week10_40111_0_4_372.0	Cytochalasin B	Baseline	Perimeter Nucleus	-0.8930681138501092
1059	Week10_40111_0_81_19.0	Cytochalasin B	Baseline	Perimeter Nucleus	-0.9807755615778897
1060	Week10_40111_0_81_447.0	Cytochalasin B	Baseline	Perimeter Nucleus	-1.0792203335207422
1061	Week10_40111_0_82_185.0	Cytochalasin B	Baseline	Perimeter Nucleus	-1.0543407834299834
1062	Week10_40111_0_82_259.0	Cytochalasin B	Baseline	Perimeter Nucleus	-0.9832895938082775
1063	Week10_40115_0_242_116.0	Cytochalasin B	Baseline	Perimeter Nucleus	-0.932083625382393
1064	Week10_40115_0_242_155.0	Cytochalasin B	Baseline	Perimeter Nucleus	-1.3772084643374958
1065	Week10_40115_0_242_187.0	Cytochalasin B	Baseline	Perimeter Nucleus	-0.7731486934771105
1066	Week10_40115_0_281_8.0	Cytochalasin B	Baseline	Perimeter Nucleus	-0.46435334706638265
1067	Week10_40115_0_281_90.0	Cytochalasin B	Baseline	Perimeter Nucleus	-1.2149781661655732
1068	Week10_40115_0_282_270.0	Cytochalasin B	Baseline	Perimeter Nucleus	-0.5666922603221675
1069	Week10_40115_0_321_210.0	Cytochalasin B	Baseline	Perimeter Nucleus	-0.9612349451935536
1070	Week10_40115_0_322_218.0	Cytochalasin B	Baseline	Perimeter Nucleus	-0.27582374570608365
1071	Week10_40115_0_324_72.0	Cytochalasin B	Baseline	Perimeter Nucleus	-0.7163363247747236
1072	Week10_40115_0_400_124.0	Cytochalasin B	Baseline	Perimeter Nucleus	-1.2156864766058408
1073	Week10_40115_0_400_158.0	Cytochalasin B	Baseline	Perimeter Nucleus	-0.4567653419259825
1074	Week10_40115_0_438_223.0	Cytochalasin B	Baseline	Perimeter Nucleus	-0.34167057631121556
1075	Week10_40115_0_439_162.0	Cytochalasin B	Baseline	Perimeter Nucleus	-0.9238136019844339
1076	Week10_40115_0_439_20.0	Cytochalasin B	Baseline	Perimeter Nucleus	-0.6304110273894153
1077	Week10_40115_0_477_281.0	Cytochalasin B	Baseline	Perimeter Nucleus	-0.7307679242992833
1078	Week10_40115_0_477_63.0	Cytochalasin B	Baseline	Perimeter Nucleus	-1.310407137357397
1079	Week10_40115_0_478_140.0	Cytochalasin B	Baseline	Perimeter Nucleus	-1.075815431860128
1080	Week10_40115_0_478_33.0	Cytochalasin B	Baseline	Perimeter Nucleus	-1.100372640203123
1081	Week10_40115_0_479_163.0	Cytochalasin B	Baseline	Perimeter Nucleus	-0.3031839484463213
1082	Week10_40119_0_482_25.0	Cytochalasin B	Baseline	Perimeter Nucleus	-0.37093977180138676
1083	Week10_40119_0_483_159.0	Cytochalasin B	Baseline	Perimeter Nucleus	-0.8033415115350028
1084	Week10_40119_0_483_331.0	Cytochalasin B	Baseline	Perimeter Nucleus	-1.1979255047903143
1085	Week10_40119_0_522_260.0	Cytochalasin B	Baseline	Perimeter Nucleus	-0.9333604635051236
1086	Week10_40119_0_522_263.0	Cytochalasin B	Baseline	Perimeter Nucleus	-0.5617188560776802
1087	Week10_40119_0_523_155.0	Cytochalasin B	Baseline	Perimeter Nucleus	-0.45007133843289043
1088	Week10_40119_0_523_232.0	Cytochalasin B	Baseline	Perimeter Nucleus	-1.0039495286212603
1089	Week10_40119_0_562_193.0	Cytochalasin B	Baseline	Perimeter Nucleus	-1.0486012763118575
1090	Week10_40119_0_563_127.0	Cytochalasin B	Baseline	Perimeter Nucleus	-0.7919330151210696
1091	Week10_40119_0_564_133.0	Cytochalasin B	Baseline	Perimeter Nucleus	-0.6183087177737133
1092	Week10_40119_0_564_262.0	Cytochalasin B	Baseline	Perimeter Nucleus	-1.0888936259668731
1093	Week10_40119_0_640_143.0	Cytochalasin B	Baseline	Perimeter Nucleus	-0.8391686864209587
1094	Week10_40119_0_677_207.0	Cytochalasin B	Baseline	Perimeter Nucleus	-0.8864043577208457
1095	Week10_40119_0_678_185.0	Cytochalasin B	Baseline	Perimeter Nucleus	-1.1992688425935074
1096	Week10_40119_0_678_619.0	Cytochalasin B	Baseline	Perimeter Nucleus	-0.5997416003074462
1097	Week10_40119_0_679_254.0	Cytochalasin B	Baseline	Perimeter Nucleus	-0.6996210213484443
1098	Week10_40119_0_717_33.0	Cytochalasin B	Baseline	Perimeter Nucleus	-0.2576809753405696
1099	Week1_22123_1_157_191.0	Cytochalasin B	Baseline	Perimeter Nucleus	-1.1137293619000426
1100	Week1_22123_1_159_39.0	Cytochalasin B	Baseline	Perimeter Nucleus	0.5952858892314876
1101	Week1_22123_1_159_70.0	Cytochalasin B	Baseline	Perimeter Nucleus	-0.3924874438275153
1102	Week1_22123_1_197_59.0	Cytochalasin B	Baseline	Perimeter Nucleus	-0.36512724108727823
1103	Week1_22123_1_198_110.0	Cytochalasin B	Baseline	Perimeter Nucleus	-1.1157551924035503
1104	Week1_22123_1_1_27.0	Cytochalasin B	Baseline	Perimeter Nucleus	-1.1574276511411097
1105	Week1_22123_1_237_8.0	Cytochalasin B	Baseline	Perimeter Nucleus	-1.2304457334268166
1106	Week1_22123_1_238_29.0	Cytochalasin B	Baseline	Perimeter Nucleus	0.4602728788249167
1107	Week1_22123_1_240_166.0	Cytochalasin B	Baseline	Perimeter Nucleus	-1.3485046643127065
1108	Week1_22123_1_2_18.0	Cytochalasin B	Baseline	Perimeter Nucleus	-0.6141042261778517
1109	Week1_22123_1_43_264.0	Cytochalasin B	Baseline	Perimeter Nucleus	-1.4279402093122797
1110	Week1_22123_1_83_164.0	Cytochalasin B	Baseline	Perimeter Nucleus	-0.803235734801524
1111	Week1_22123_1_84_163.0	Cytochalasin B	Baseline	Perimeter Nucleus	-0.8162043935142942
1112	Week1_22141_1_241_199.0	Cytochalasin B	Baseline	Perimeter Nucleus	-0.28000684918586877
1113	Week1_22141_1_241_226.0	Cytochalasin B	Baseline	Perimeter Nucleus	-0.46555716159312993
1114	Week1_22141_1_241_234.0	Cytochalasin B	Baseline	Perimeter Nucleus	-1.119383746476652
1115	Week1_22141_1_241_78.0	Cytochalasin B	Baseline	Perimeter Nucleus	-0.8961506737629594
1116	Week1_22141_1_241_81.0	Cytochalasin B	Baseline	Perimeter Nucleus	-0.7490170978416911
1117	Week1_22141_1_243_24.0	Cytochalasin B	Baseline	Perimeter Nucleus	-0.44932338397754945
1118	Week1_22141_1_243_35.0	Cytochalasin B	Baseline	Perimeter Nucleus	-0.23670496321398485
1119	Week1_22141_1_244_64.0	Cytochalasin B	Baseline	Perimeter Nucleus	-0.9299586940615899
1120	Week1_22141_1_282_114.0	Cytochalasin B	Baseline	Perimeter Nucleus	-0.14952953137067526
1121	Week1_22141_1_282_242.0	Cytochalasin B	Baseline	Perimeter Nucleus	-0.4948263570833001
1122	Week1_22141_1_282_49.0	Cytochalasin B	Baseline	Perimeter Nucleus	-0.8435280844565395
1123	Week1_22141_1_282_82.0	Cytochalasin B	Baseline	Perimeter Nucleus	-0.9942762361751294
1124	Week1_22141_1_283_45.0	Cytochalasin B	Baseline	Perimeter Nucleus	-0.5064514185115178
1125	Week1_22141_1_321_164.0	Cytochalasin B	Baseline	Perimeter Nucleus	-0.07014864658739162
1126	Week1_22141_1_321_28.0	Cytochalasin B	Baseline	Perimeter Nucleus	-0.640260614391342
1127	Week1_22141_1_321_68.0	Cytochalasin B	Baseline	Perimeter Nucleus	-1.0591257941731413
1128	Week1_22141_1_324_54.0	Cytochalasin B	Baseline	Perimeter Nucleus	-0.4171479231303242
1129	Week1_22141_1_397_141.0	Cytochalasin B	Baseline	Perimeter Nucleus	-0.0014383268573583264
1130	Week1_22141_1_398_18.0	Cytochalasin B	Baseline	Perimeter Nucleus	-0.030458204195750047
1131	Week1_22141_1_399_246.0	Cytochalasin B	Baseline	Perimeter Nucleus	-0.9090160615159162
1132	Week1_22141_1_480_98.0	Cytochalasin B	Baseline	Perimeter Nucleus	0.05809733673010352
1133	Week1_22161_1_481_13.0	Cytochalasin B	Baseline	Perimeter Nucleus	-1.0336115836815143
1134	Week1_22161_1_481_15.0	Cytochalasin B	Baseline	Perimeter Nucleus	-1.0392659682581238
1135	Week1_22161_1_482_11.0	Cytochalasin B	Baseline	Perimeter Nucleus	-0.7938785196689951
1136	Week1_22161_1_482_262.0	Cytochalasin B	Baseline	Perimeter Nucleus	0.4689916748960793
1137	Week1_22161_1_484_109.0	Cytochalasin B	Baseline	Perimeter Nucleus	-0.6963397408382827
1138	Week1_22161_1_484_46.0	Cytochalasin B	Baseline	Perimeter Nucleus	-0.7493363073723736
1139	Week1_22161_1_521_122.0	Cytochalasin B	Baseline	Perimeter Nucleus	-0.7348780041830851
1140	Week1_22161_1_521_126.0	Cytochalasin B	Baseline	Perimeter Nucleus	-0.7893094474967066
1141	Week1_22161_1_522_124.0	Cytochalasin B	Baseline	Perimeter Nucleus	-0.3843705550197246
1142	Week1_22161_1_522_157.0	Cytochalasin B	Baseline	Perimeter Nucleus	-0.7467826311269129
1143	Week1_22161_1_523_131.0	Cytochalasin B	Baseline	Perimeter Nucleus	-0.928928041873558
1144	Week1_22161_1_524_16.0	Cytochalasin B	Baseline	Perimeter Nucleus	-0.11104290350578097
1145	Week1_22161_1_562_164.0	Cytochalasin B	Baseline	Perimeter Nucleus	-0.09807424479301073
1146	Week1_22161_1_562_45.0	Cytochalasin B	Baseline	Perimeter Nucleus	-0.8901351448283259
1147	Week1_22161_1_637_101.0	Cytochalasin B	Baseline	Perimeter Nucleus	-0.030458204195750557
1148	Week1_22161_1_637_75.0	Cytochalasin B	Baseline	Perimeter Nucleus	-0.409778988777875
1149	Week1_22161_1_639_182.0	Cytochalasin B	Baseline	Perimeter Nucleus	-0.030458204195750557
1150	Week1_22161_1_639_65.0	Cytochalasin B	Baseline	Perimeter Nucleus	-0.809400854627227
1151	Week1_22161_1_640_12.0	Cytochalasin B	Baseline	Perimeter Nucleus	-0.8103553510021927
1152	Week1_22161_1_640_130.0	Cytochalasin B	Baseline	Perimeter Nucleus	-0.9890656127243953
1153	Week1_22161_1_678_22.0	Cytochalasin B	Baseline	Perimeter Nucleus	-0.7654970613919702
1154	Week1_22161_1_718_57.0	Cytochalasin B	Baseline	Perimeter Nucleus	-0.3502433251904121
1155	Week1_22361_1_2881_125.0	Cytochalasin B	Baseline	Perimeter Nucleus	-0.19098918375444662
1156	Week1_22361_1_2882_108.0	Cytochalasin B	Baseline	Perimeter Nucleus	-1.1287906102781404
1157	Week1_22361_1_2882_176.0	Cytochalasin B	Baseline	Perimeter Nucleus	-0.836988987403167
1158	Week1_22361_1_2882_77.0	Cytochalasin B	Baseline	Perimeter Nucleus	-0.734166561525736
1159	Week1_22361_1_2883_15.0	Cytochalasin B	Baseline	Perimeter Nucleus	-0.9060915402598659
1160	Week1_22361_1_2883_233.0	Cytochalasin B	Baseline	Perimeter Nucleus	-1.0415849310710017
1161	Week1_22361_1_2883_256.0	Cytochalasin B	Baseline	Perimeter Nucleus	-0.9277242273468113
1162	Week1_22361_1_2883_263.0	Cytochalasin B	Baseline	Perimeter Nucleus	-0.701601999768926
1163	Week1_22361_1_2921_111.0	Cytochalasin B	Baseline	Perimeter Nucleus	-0.33355368750342534
1164	Week1_22361_1_2921_196.0	Cytochalasin B	Baseline	Perimeter Nucleus	-0.8067439074219525
1165	Week1_22361_1_2921_72.0	Cytochalasin B	Baseline	Perimeter Nucleus	-0.3266406132223824
1166	Week1_22361_1_2923_195.0	Cytochalasin B	Baseline	Perimeter Nucleus	-0.10998513617100028
1167	Week1_22361_1_2923_32.0	Cytochalasin B	Baseline	Perimeter Nucleus	-0.6017739865264476
1168	Week1_22361_1_2963_210.0	Cytochalasin B	Baseline	Perimeter Nucleus	0.022164385110669864
1169	Week1_22361_1_2964_200.0	Cytochalasin B	Baseline	Perimeter Nucleus	-0.38958117847045926
1170	Week1_22361_1_2964_81.0	Cytochalasin B	Baseline	Perimeter Nucleus	-0.9438849813664079
1171	Week1_22361_1_2964_92.0	Cytochalasin B	Baseline	Perimeter Nucleus	-0.28198886553178565
1172	Week1_22361_1_3037_100.0	Cytochalasin B	Baseline	Perimeter Nucleus	-0.07510995188634681
1173	Week1_22361_1_3038_111.0	Cytochalasin B	Baseline	Perimeter Nucleus	0.39265683822765546
1174	Week1_22361_1_3039_32.0	Cytochalasin B	Baseline	Perimeter Nucleus	-0.7703853430949416
1175	Week1_22361_1_3080_193.0	Cytochalasin B	Baseline	Perimeter Nucleus	-1.3422300090930288
1176	Week1_22361_1_3117_163.0	Cytochalasin B	Baseline	Perimeter Nucleus	-1.0652909139988438
1177	Week1_22361_1_3118_86.0	Cytochalasin B	Baseline	Perimeter Nucleus	-0.7784109524077524
1178	Week1_22361_1_3120_123.0	Cytochalasin B	Baseline	Perimeter Nucleus	-1.2449556720960115
1179	Week1_22361_1_3120_206.0	Cytochalasin B	Baseline	Perimeter Nucleus	-0.9215591075211093
1180	Week1_22381_1_3122_144.0	Cytochalasin B	Baseline	Perimeter Nucleus	-0.7860839726089681
1181	Week1_22381_1_3122_34.0	Cytochalasin B	Baseline	Perimeter Nucleus	0.02978263761489961
1182	Week1_22381_1_3123_46.0	Cytochalasin B	Baseline	Perimeter Nucleus	-0.9837723725058092
1183	Week1_22381_1_3124_101.0	Cytochalasin B	Baseline	Perimeter Nucleus	-0.9045502603034401
1184	Week1_22381_1_3161_51.0	Cytochalasin B	Baseline	Perimeter Nucleus	-0.7868986862261311
1185	Week1_22381_1_3163_61.0	Cytochalasin B	Baseline	Perimeter Nucleus	-0.2639921423582387
1186	Week1_22381_1_3163_73.0	Cytochalasin B	Baseline	Perimeter Nucleus	-0.45804218004871255
1187	Week1_22381_1_3201_42.0	Cytochalasin B	Baseline	Perimeter Nucleus	0.18513950552085137
1188	Week1_22381_1_3202_76.0	Cytochalasin B	Baseline	Perimeter Nucleus	-0.9506885202534746
1189	Week1_22381_1_3278_115.0	Cytochalasin B	Baseline	Perimeter Nucleus	-1.0321760804585662
1190	Week1_22381_1_3278_195.0	Cytochalasin B	Baseline	Perimeter Nucleus	-0.8732959162502706
1191	Week1_22381_1_3280_133.0	Cytochalasin B	Baseline	Perimeter Nucleus	-0.3985065164612497
1192	Week1_22381_1_3317_234.0	Cytochalasin B	Baseline	Perimeter Nucleus	-0.775772261101474
1193	Week1_22381_1_3358_179.0	Cytochalasin B	Baseline	Perimeter Nucleus	-0.30559157749981486
1194	Week1_22381_1_3358_231.0	Cytochalasin B	Baseline	Perimeter Nucleus	-0.2634935060546792
1195	Week1_22381_1_3358_262.0	Cytochalasin B	Baseline	Perimeter Nucleus	-0.6700284461850736
1196	Week1_22381_1_3359_201.0	Cytochalasin B	Baseline	Perimeter Nucleus	-0.7040060851233182
1197	Week1_22381_1_3359_239.0	Cytochalasin B	Baseline	Perimeter Nucleus	-0.4445081258705614
1198	Week1_22401_1_3362_169.0	Cytochalasin B	Baseline	Perimeter Nucleus	0.07599078894383705
1199	Week1_22401_1_3401_157.0	Cytochalasin B	Baseline	Perimeter Nucleus	-1.0044481649248214
1200	Week1_22401_1_3401_90.0	Cytochalasin B	Baseline	Perimeter Nucleus	-0.6121952334279176
1201	Week1_22401_1_3404_245.0	Cytochalasin B	Baseline	Perimeter Nucleus	-1.0343557794763567
1202	Week1_22401_1_3404_86.0	Cytochalasin B	Baseline	Perimeter Nucleus	-0.6799510567829846
1203	Week1_22401_1_3442_199.0	Cytochalasin B	Baseline	Perimeter Nucleus	-0.7005014562019917
1204	Week1_22401_1_3443_181.0	Cytochalasin B	Baseline	Perimeter Nucleus	-0.46676097611987566
1205	Week1_22401_1_3443_242.0	Cytochalasin B	Baseline	Perimeter Nucleus	-0.28504117808080676
1206	Week1_22401_1_3443_88.0	Cytochalasin B	Baseline	Perimeter Nucleus	0.06054147758158896
1207	Week1_22401_1_3444_142.0	Cytochalasin B	Baseline	Perimeter Nucleus	-0.7472082438344896
1208	Week1_22401_1_3444_68.0	Cytochalasin B	Baseline	Perimeter Nucleus	-1.5201328595576666
1209	Week1_22401_1_3517_82.0	Cytochalasin B	Baseline	Perimeter Nucleus	-0.7997275621810961
1210	Week1_22401_1_3517_91.0	Cytochalasin B	Baseline	Perimeter Nucleus	-0.6966041826719784
1211	Week1_22401_1_3520_76.0	Cytochalasin B	Baseline	Perimeter Nucleus	-0.265195956884986
1212	Week1_22401_1_3557_41.0	Cytochalasin B	Baseline	Perimeter Nucleus	-0.15569465119637826
1213	Week1_22401_1_3559_43.0	Cytochalasin B	Baseline	Perimeter Nucleus	-1.3243365568792957
1214	Week1_22401_1_3559_67.0	Cytochalasin B	Baseline	Perimeter Nucleus	-0.8608561412048921
1215	Week1_22401_1_3560_182.0	Cytochalasin B	Baseline	Perimeter Nucleus	-0.20395784246721635
1216	Week1_22401_1_3598_231.0	Cytochalasin B	Baseline	Perimeter Nucleus	-0.7403530694675161
1217	Week1_22401_1_3598_69.0	Cytochalasin B	Baseline	Perimeter Nucleus	0.3003803183275864
1218	Week2_24121_2_157_50.0	Cytochalasin B	Baseline	Perimeter Nucleus	-0.3887299530553064
1219	Week2_24121_2_197_7.0	Cytochalasin B	Baseline	Perimeter Nucleus	0.21490733731458356
1220	Week2_24121_2_238_180.0	Cytochalasin B	Baseline	Perimeter Nucleus	-1.421731275328988
1221	Week2_24121_2_238_80.0	Cytochalasin B	Baseline	Perimeter Nucleus	-0.976911667628787
1222	Week2_24121_2_239_109.0	Cytochalasin B	Baseline	Perimeter Nucleus	-0.40261659634505154
1223	Week2_24121_2_41_63.0	Cytochalasin B	Baseline	Perimeter Nucleus	-0.7602219695916808
1224	Week2_24121_2_43_118.0	Cytochalasin B	Baseline	Perimeter Nucleus	-1.3596676012353561
1225	Week2_24121_2_44_33.0	Cytochalasin B	Baseline	Perimeter Nucleus	-1.2301812915931218
1226	Week2_24121_2_81_116.0	Cytochalasin B	Baseline	Perimeter Nucleus	-1.0269503333259162
1227	Week2_24121_2_82_2.0	Cytochalasin B	Baseline	Perimeter Nucleus	-0.04278844384715449
1228	Week2_24141_2_241_150.0	Cytochalasin B	Baseline	Perimeter Nucleus	-0.6761935660107756
1229	Week2_24141_2_241_7.0	Cytochalasin B	Baseline	Perimeter Nucleus	-0.7077671195946275
1230	Week2_24141_2_282_84.0	Cytochalasin B	Baseline	Perimeter Nucleus	-0.7591128707783168
1231	Week2_24141_2_283_150.0	Cytochalasin B	Baseline	Perimeter Nucleus	-0.45343346386135075
1232	Week2_24141_2_321_74.0	Cytochalasin B	Baseline	Perimeter Nucleus	-0.08999386778321292
1233	Week2_24141_2_324_157.0	Cytochalasin B	Baseline	Perimeter Nucleus	0.07989432690801156
1234	Week2_24141_2_398_128.0	Cytochalasin B	Baseline	Perimeter Nucleus	0.7441250482001446
1235	Week2_24141_2_398_59.0	Cytochalasin B	Baseline	Perimeter Nucleus	-0.6963913763181898
1236	Week2_24141_2_438_95.0	Cytochalasin B	Baseline	Perimeter Nucleus	-0.8967343251273375
1237	Week2_24141_2_439_142.0	Cytochalasin B	Baseline	Perimeter Nucleus	-0.7313698315626577
1238	Week2_24141_2_477_152.0	Cytochalasin B	Baseline	Perimeter Nucleus	-0.7945169387303609
1239	Week2_24141_2_477_32.0	Cytochalasin B	Baseline	Perimeter Nucleus	-0.8848782014463346
1240	Week2_24141_2_478_16.0	Cytochalasin B	Baseline	Perimeter Nucleus	-0.2915588870181021
1241	Week2_24141_2_478_22.0	Cytochalasin B	Baseline	Perimeter Nucleus	-1.0693311025037433
1242	Week2_24141_2_478_91.0	Cytochalasin B	Baseline	Perimeter Nucleus	-0.5360732031132829
1243	Week2_24141_2_480_79.0	Cytochalasin B	Baseline	Perimeter Nucleus	-1.168730370821563
1244	Week2_24161_2_483_33.0	Cytochalasin B	Baseline	Perimeter Nucleus	-0.33585804559710597
1245	Week2_24161_2_522_106.0	Cytochalasin B	Baseline	Perimeter Nucleus	-1.1811701458669426
1246	Week2_24161_2_522_74.0	Cytochalasin B	Baseline	Perimeter Nucleus	-0.030458204195750047
1247	Week2_24161_2_522_90.0	Cytochalasin B	Baseline	Perimeter Nucleus	-0.28454254177724675
1248	Week2_24161_2_523_15.0	Cytochalasin B	Baseline	Perimeter Nucleus	-0.7660259450593597
1249	Week2_24161_2_562_23.0	Cytochalasin B	Baseline	Perimeter Nucleus	-0.48345061380686244
1250	Week2_24161_2_564_44.0	Cytochalasin B	Baseline	Perimeter Nucleus	-0.5578701932911914
1251	Week2_24161_2_638_11.0	Cytochalasin B	Baseline	Perimeter Nucleus	-0.42005418848737874
1252	Week2_24161_2_638_58.0	Cytochalasin B	Baseline	Perimeter Nucleus	-0.4581152036446964
1253	Week2_24161_2_639_134.0	Cytochalasin B	Baseline	Perimeter Nucleus	-0.46984353603272744
1254	Week2_24161_2_677_11.0	Cytochalasin B	Baseline	Perimeter Nucleus	0.42178625096002187
1255	Week2_24161_2_677_18.0	Cytochalasin B	Baseline	Perimeter Nucleus	-0.9908713345145154
1256	Week2_24161_2_678_140.0	Cytochalasin B	Baseline	Perimeter Nucleus	-0.9859830528115435
1257	Week2_24161_2_679_32.0	Cytochalasin B	Baseline	Perimeter Nucleus	-0.0006903724020188699
1258	Week2_24161_2_680_133.0	Cytochalasin B	Baseline	Perimeter Nucleus	0.8283211910904168
1259	Week2_24161_2_717_83.0	Cytochalasin B	Baseline	Perimeter Nucleus	0.13432263800455263
1260	Week2_24161_2_718_45.0	Cytochalasin B	Baseline	Perimeter Nucleus	-0.00940916847318198
1261	Week2_24161_2_718_60.0	Cytochalasin B	Baseline	Perimeter Nucleus	-0.5930551904552841
1262	Week2_24161_2_719_104.0	Cytochalasin B	Baseline	Perimeter Nucleus	-0.15945214196858667
1263	Week2_24161_2_720_124.0	Cytochalasin B	Baseline	Perimeter Nucleus	-0.20395784246721635
1264	Week2_24161_2_720_172.0	Cytochalasin B	Baseline	Perimeter Nucleus	-0.39234139663554773
1265	Week2_24161_2_720_9.0	Cytochalasin B	Baseline	Perimeter Nucleus	-0.13570338280859037
1266	Week3_25421_3_157_167.0	Cytochalasin B	Baseline	Perimeter Nucleus	-0.39808340952733784
1267	Week3_25421_3_158_168.0	Cytochalasin B	Baseline	Perimeter Nucleus	-0.8348092883853768
1268	Week3_25421_3_160_297.0	Cytochalasin B	Baseline	Perimeter Nucleus	-0.5662150121346841
1269	Week3_25421_3_1_123.0	Cytochalasin B	Baseline	Perimeter Nucleus	-0.6315418183201789
1270	Week3_25421_3_200_162.0	Cytochalasin B	Baseline	Perimeter Nucleus	-0.8963999919147398
1271	Week3_25421_3_200_35.0	Cytochalasin B	Baseline	Perimeter Nucleus	-0.3547059941858063
1272	Week3_25421_3_240_126.0	Cytochalasin B	Baseline	Perimeter Nucleus	-0.9996339447432693
1273	Week3_25421_3_240_223.0	Cytochalasin B	Baseline	Perimeter Nucleus	-1.0037367222674722
1274	Week3_25421_3_2_107.0	Cytochalasin B	Baseline	Perimeter Nucleus	-0.24680386836769297
1275	Week3_25421_3_2_24.0	Cytochalasin B	Baseline	Perimeter Nucleus	-1.0943655590342227
1276	Week3_25421_3_41_45.0	Cytochalasin B	Baseline	Perimeter Nucleus	-1.01638930366664
1277	Week3_25421_3_42_171.0	Cytochalasin B	Baseline	Perimeter Nucleus	-1.0557240247296078
1278	Week3_25421_3_4_106.0	Cytochalasin B	Baseline	Perimeter Nucleus	-1.3032875211567276
1279	Week3_25421_3_4_114.0	Cytochalasin B	Baseline	Perimeter Nucleus	-0.998189367311172
1280	Week3_25421_3_4_184.0	Cytochalasin B	Baseline	Perimeter Nucleus	-0.48164489201674227
1281	Week3_25421_3_81_119.0	Cytochalasin B	Baseline	Perimeter Nucleus	-0.6166579024233128
1282	Week3_25421_3_81_93.0	Cytochalasin B	Baseline	Perimeter Nucleus	-0.914381591406371
1283	Week3_25421_3_82_26.0	Cytochalasin B	Baseline	Perimeter Nucleus	-1.3688526893202093
1284	Week3_25421_3_83_28.0	Cytochalasin B	Baseline	Perimeter Nucleus	-0.41885037396063146
1285	Week3_25441_3_241_93.0	Cytochalasin B	Baseline	Perimeter Nucleus	-0.6969233922026608
1286	Week3_25441_3_242_260.0	Cytochalasin B	Baseline	Perimeter Nucleus	-0.3953206855885856
1287	Week3_25441_3_243_36.0	Cytochalasin B	Baseline	Perimeter Nucleus	-0.7157379612104511
1288	Week3_25441_3_243_9.0	Cytochalasin B	Baseline	Perimeter Nucleus	2.1778316693972495
1289	Week3_25441_3_281_195.0	Cytochalasin B	Baseline	Perimeter Nucleus	-0.24705318651947347
1290	Week3_25441_3_282_6.0	Cytochalasin B	Baseline	Perimeter Nucleus	0.24467516910831474
1291	Week3_25441_3_283_183.0	Cytochalasin B	Baseline	Perimeter Nucleus	-0.3750498516851886
1292	Week3_25441_3_283_213.0	Cytochalasin B	Baseline	Perimeter Nucleus	-0.649402517396417
1293	Week3_25441_3_321_116.0	Cytochalasin B	Baseline	Perimeter Nucleus	-0.46676097611987566
1294	Week3_25441_3_321_16.0	Cytochalasin B	Baseline	Perimeter Nucleus	-0.5935538267588435
1295	Week3_25441_3_322_5.0	Cytochalasin B	Baseline	Perimeter Nucleus	-0.9209754561567316
1296	Week3_25441_3_322_96.0	Cytochalasin B	Baseline	Perimeter Nucleus	-1.0446158555039469
1297	Week3_25441_3_323_137.0	Cytochalasin B	Baseline	Perimeter Nucleus	-1.2431499503058914
1298	Week3_25441_3_323_155.0	Cytochalasin B	Baseline	Perimeter Nucleus	0.1738670332042276
1299	Week3_25441_3_324_198.0	Cytochalasin B	Baseline	Perimeter Nucleus	-0.6951875617914426
1300	Week3_25441_3_324_71.0	Cytochalasin B	Baseline	Perimeter Nucleus	-0.6297360965300587
1301	Week3_25441_3_324_92.0	Cytochalasin B	Baseline	Perimeter Nucleus	0.3042108326957771
1302	Week3_25441_3_397_107.0	Cytochalasin B	Baseline	Perimeter Nucleus	-0.966210855211706
1303	Week3_25441_3_397_200.0	Cytochalasin B	Baseline	Perimeter Nucleus	-0.47909121577128116
1304	Week3_25441_3_397_25.0	Cytochalasin B	Baseline	Perimeter Nucleus	0.48132191454748424
1305	Week3_25441_3_398_15.0	Cytochalasin B	Baseline	Perimeter Nucleus	-0.8155478260346308
1306	Week3_25441_3_437_58.0	Cytochalasin B	Baseline	Perimeter Nucleus	-0.6359012163557601
1307	Week3_25441_3_438_80.0	Cytochalasin B	Baseline	Perimeter Nucleus	-0.41083675611265413
1308	Week3_25441_3_439_77.0	Cytochalasin B	Baseline	Perimeter Nucleus	-0.5727541091880565
1309	Week3_25441_3_478_213.0	Cytochalasin B	Baseline	Perimeter Nucleus	-0.094675607566558
1310	Week3_25441_3_479_247.0	Cytochalasin B	Baseline	Perimeter Nucleus	-0.9259185055566911
1311	Week3_25441_3_480_140.0	Cytochalasin B	Baseline	Perimeter Nucleus	0.3201525159274234
1312	Week3_25461_3_482_257.0	Cytochalasin B	Baseline	Perimeter Nucleus	-0.17178238161999063
1313	Week3_25461_3_483_99.0	Cytochalasin B	Baseline	Perimeter Nucleus	0.6337725170963825
1314	Week3_25461_3_521_103.0	Cytochalasin B	Baseline	Perimeter Nucleus	-0.6063978263957238
1315	Week3_25461_3_521_244.0	Cytochalasin B	Baseline	Perimeter Nucleus	-0.2520661272983354
1316	Week3_25461_3_521_30.0	Cytochalasin B	Baseline	Perimeter Nucleus	-1.0367999203278428
1317	Week3_25461_3_522_260.0	Cytochalasin B	Baseline	Perimeter Nucleus	-0.7077671195946275
1318	Week3_25461_3_524_133.0	Cytochalasin B	Baseline	Perimeter Nucleus	-0.9483476503618021
1319	Week3_25461_3_561_11.0	Cytochalasin B	Baseline	Perimeter Nucleus	-0.7003799293431825
1320	Week3_25461_3_561_36.0	Cytochalasin B	Baseline	Perimeter Nucleus	-0.6456777797617045
1321	Week3_25461_3_561_70.0	Cytochalasin B	Baseline	Perimeter Nucleus	-1.3655135115303751
1322	Week3_25461_3_562_157.0	Cytochalasin B	Baseline	Perimeter Nucleus	-0.43428456164096324
1323	Week3_25461_3_564_131.0	Cytochalasin B	Baseline	Perimeter Nucleus	0.22022123172513217
1324	Week3_25461_3_564_172.0	Cytochalasin B	Baseline	Perimeter Nucleus	-0.0943532658187942
1325	Week3_25461_3_637_165.0	Cytochalasin B	Baseline	Perimeter Nucleus	-0.18976711332870314
1326	Week3_25461_3_637_208.0	Cytochalasin B	Baseline	Perimeter Nucleus	-0.5852606433952576
1327	Week3_25461_3_637_298.0	Cytochalasin B	Baseline	Perimeter Nucleus	-0.40169861176807664
1328	Week3_25461_3_639_244.0	Cytochalasin B	Baseline	Perimeter Nucleus	-0.5733377605524347
1329	Week3_25461_3_640_27.0	Cytochalasin B	Baseline	Perimeter Nucleus	-1.1585798301879493
1330	Week3_25461_3_640_92.0	Cytochalasin B	Baseline	Perimeter Nucleus	-1.043774957184774
1331	Week3_25461_3_677_14.0	Cytochalasin B	Baseline	Perimeter Nucleus	-0.4965288079136074
1332	Week3_25461_3_677_263.0	Cytochalasin B	Baseline	Perimeter Nucleus	-0.5470264658992242
1333	Week3_25461_3_677_41.0	Cytochalasin B	Baseline	Perimeter Nucleus	0.5110897463412154
1334	Week3_25461_3_678_227.0	Cytochalasin B	Baseline	Perimeter Nucleus	-0.6444739652349573
1335	Week3_25461_3_679_149.0	Cytochalasin B	Baseline	Perimeter Nucleus	-1.0170277227280053
1336	Week3_25461_3_679_22.0	Cytochalasin B	Baseline	Perimeter Nucleus	-0.8280057494983086
1337	Week3_25461_3_679_9.0	Cytochalasin B	Baseline	Perimeter Nucleus	-1.208670131364985
1338	Week3_25461_3_717_329.0	Cytochalasin B	Baseline	Perimeter Nucleus	-1.0244696806764384
1339	Week3_25461_3_718_31.0	Cytochalasin B	Baseline	Perimeter Nucleus	-0.8972512173298932
1340	Week3_25461_3_720_150.0	Cytochalasin B	Baseline	Perimeter Nucleus	-0.4403980459867595
1341	Week3_25681_3_2881_202.0	Cytochalasin B	Baseline	Perimeter Nucleus	-0.6613096501139105
1342	Week3_25681_3_2884_96.0	Cytochalasin B	Baseline	Perimeter Nucleus	-0.24535073568916466
1343	Week3_25681_3_2921_204.0	Cytochalasin B	Baseline	Perimeter Nucleus	-0.43940077337963857
1344	Week3_25681_3_2922_195.0	Cytochalasin B	Baseline	Perimeter Nucleus	-0.030458204195750557
1345	Week3_25681_3_2923_153.0	Cytochalasin B	Baseline	Perimeter Nucleus	-1.1096782198557458
1346	Week3_25681_3_2924_112.0	Cytochalasin B	Baseline	Perimeter Nucleus	-0.5219372416717577
1347	Week3_25681_3_2961_114.0	Cytochalasin B	Baseline	Perimeter Nucleus	-0.4430033577121279
1348	Week3_25681_3_2961_19.0	Cytochalasin B	Baseline	Perimeter Nucleus	-0.04417481736386025
1349	Week3_25681_3_2961_22.0	Cytochalasin B	Baseline	Perimeter Nucleus	-0.5958225679736991
1350	Week3_25681_3_2961_223.0	Cytochalasin B	Baseline	Perimeter Nucleus	-0.9915097535758802
1351	Week3_25681_3_2961_296.0	Cytochalasin B	Baseline	Perimeter Nucleus	-0.909970557890883
1352	Week3_25681_3_2964_52.0	Cytochalasin B	Baseline	Perimeter Nucleus	-0.7164859156657911
1353	Week3_25681_3_3037_104.0	Cytochalasin B	Baseline	Perimeter Nucleus	-0.3235580533095317
1354	Week3_25681_3_3037_261.0	Cytochalasin B	Baseline	Perimeter Nucleus	0.3666099854081408
1355	Week3_25681_3_3037_65.0	Cytochalasin B	Baseline	Perimeter Nucleus	0.11838095477290635
1356	Week3_25681_3_3038_61.0	Cytochalasin B	Baseline	Perimeter Nucleus	-0.21703603657396128
1357	Week3_25681_3_3039_53.0	Cytochalasin B	Baseline	Perimeter Nucleus	-0.4536827820131308
1358	Week3_25681_3_3077_164.0	Cytochalasin B	Baseline	Perimeter Nucleus	-0.8180138739649124
1359	Week3_25681_3_3078_154.0	Cytochalasin B	Baseline	Perimeter Nucleus	-0.5224661253391474
1360	Week3_25681_3_3118_159.0	Cytochalasin B	Baseline	Perimeter Nucleus	-0.33415559476679874
1361	Week3_25681_3_3118_32.0	Cytochalasin B	Baseline	Perimeter Nucleus	-1.0305252651081651
1362	Week3_25681_3_3120_47.0	Cytochalasin B	Baseline	Perimeter Nucleus	-0.6472769596321983
1363	Week3_25701_3_3121_99.0	Cytochalasin B	Baseline	Perimeter Nucleus	-0.80658273654807
1364	Week3_25701_3_3123_112.0	Cytochalasin B	Baseline	Perimeter Nucleus	0.6040046853026513
1365	Week3_25701_3_3124_72.0	Cytochalasin B	Baseline	Perimeter Nucleus	-0.9636571789662449
1366	Week3_25701_3_3124_97.0	Cytochalasin B	Baseline	Perimeter Nucleus	-1.033151964949611
1367	Week3_25701_3_3161_215.0	Cytochalasin B	Baseline	Perimeter Nucleus	-0.7571673662303918
1368	Week3_25701_3_3204_12.0	Cytochalasin B	Baseline	Perimeter Nucleus	-0.1959870008513932
1369	Week3_25701_3_3278_59.0	Cytochalasin B	Baseline	Perimeter Nucleus	0.16409046979828432
1370	Week3_25701_3_3279_177.0	Cytochalasin B	Baseline	Perimeter Nucleus	-0.9744310149793092
1371	Week3_25701_3_3317_172.0	Cytochalasin B	Baseline	Perimeter Nucleus	-0.8513226315165648
1372	Week3_25701_3_3318_153.0	Cytochalasin B	Baseline	Perimeter Nucleus	-0.937719861540706
1373	Week3_25701_3_3318_95.0	Cytochalasin B	Baseline	Perimeter Nucleus	-1.0355230822051122
1374	Week3_25701_3_3320_198.0	Cytochalasin B	Baseline	Perimeter Nucleus	-1.0172040172838024
1375	Week3_25701_3_3320_98.0	Cytochalasin B	Baseline	Perimeter Nucleus	0.2763034903891542
1376	Week3_25701_3_3360_175.0	Cytochalasin B	Baseline	Perimeter Nucleus	-0.5858686001313972
1377	Week3_25701_3_3360_227.0	Cytochalasin B	Baseline	Perimeter Nucleus	-0.575411056393331
1378	Week3_25721_3_3363_114.0	Cytochalasin B	Baseline	Perimeter Nucleus	0.3673579398634808
1379	Week3_25721_3_3364_206.0	Cytochalasin B	Baseline	Perimeter Nucleus	-0.17468864697704567
1380	Week3_25721_3_3364_272.0	Cytochalasin B	Baseline	Perimeter Nucleus	-0.8803122614911265
1381	Week3_25721_3_3401_41.0	Cytochalasin B	Baseline	Perimeter Nucleus	-0.9423965897767214
1382	Week3_25721_3_3401_87.0	Cytochalasin B	Baseline	Perimeter Nucleus	-0.40541959074229267
1383	Week3_25721_3_3402_231.0	Cytochalasin B	Baseline	Perimeter Nucleus	-0.4961031952060302
1384	Week3_25721_3_3441_165.0	Cytochalasin B	Baseline	Perimeter Nucleus	-0.1437170006565667
1385	Week3_25721_3_3441_88.0	Cytochalasin B	Baseline	Perimeter Nucleus	-0.6371415426804984
1386	Week3_25721_3_3442_117.0	Cytochalasin B	Baseline	Perimeter Nucleus	-1.0006554152414537
1387	Week3_25721_3_3442_223.0	Cytochalasin B	Baseline	Perimeter Nucleus	0.4094560113086169
1388	Week3_25721_3_3442_265.0	Cytochalasin B	Baseline	Perimeter Nucleus	-0.3552046304893668
1389	Week3_25721_3_3442_301.0	Cytochalasin B	Baseline	Perimeter Nucleus	-0.6679003826471898
1390	Week3_25721_3_3442_73.0	Cytochalasin B	Baseline	Perimeter Nucleus	-0.83161719307855
1391	Week3_25721_3_3443_56.0	Cytochalasin B	Baseline	Perimeter Nucleus	-0.585233939730529
1392	Week3_25721_3_3444_12.0	Cytochalasin B	Baseline	Perimeter Nucleus	-0.7673470421648675
1393	Week3_25721_3_3444_206.0	Cytochalasin B	Baseline	Perimeter Nucleus	-0.7934773198138789
1394	Week3_25721_3_3517_141.0	Cytochalasin B	Baseline	Perimeter Nucleus	-0.8331798611510524
1395	Week3_25721_3_3519_151.0	Cytochalasin B	Baseline	Perimeter Nucleus	-0.6228230222490158
1396	Week3_25721_3_3519_94.0	Cytochalasin B	Baseline	Perimeter Nucleus	-0.5379884602973782
1397	Week3_25721_3_3520_13.0	Cytochalasin B	Baseline	Perimeter Nucleus	-0.5465977209745666
1398	Week3_25721_3_3520_263.0	Cytochalasin B	Baseline	Perimeter Nucleus	-0.3027583357387436
1399	Week3_25721_3_3557_43.0	Cytochalasin B	Baseline	Perimeter Nucleus	-1.0894225096342627
1400	Week3_25721_3_3559_34.0	Cytochalasin B	Baseline	Perimeter Nucleus	-0.7881755243488622
1401	Week3_25721_3_3560_20.0	Cytochalasin B	Baseline	Perimeter Nucleus	-0.7889172143700404
1402	Week3_25721_3_3560_218.0	Cytochalasin B	Baseline	Perimeter Nucleus	-1.2125978672202236
1403	Week3_25721_3_3560_71.0	Cytochalasin B	Baseline	Perimeter Nucleus	-0.8130379639467594
1404	Week3_25721_3_3597_202.0	Cytochalasin B	Baseline	Perimeter Nucleus	-0.5683947111524746
1405	Week3_25721_3_3598_118.0	Cytochalasin B	Baseline	Perimeter Nucleus	-1.2565807335242298
1406	Week3_25721_3_3598_48.0	Cytochalasin B	Baseline	Perimeter Nucleus	-0.49307227077308613
1407	Week3_25721_3_3600_100.0	Cytochalasin B	Baseline	Perimeter Nucleus	-0.6382055744494414
1408	Week4_27801_4_2881_144.0	Cytochalasin B	Baseline	Perimeter Nucleus	-0.12337314315718491
1409	Week4_27801_4_2882_237.0	Cytochalasin B	Baseline	Perimeter Nucleus	-1.0634851922087236
1410	Week4_27801_4_2883_124.0	Cytochalasin B	Baseline	Perimeter Nucleus	-0.588239932348296
1411	Week4_27801_4_2884_102.0	Cytochalasin B	Baseline	Perimeter Nucleus	-0.5616579314272284
1412	Week4_27801_4_2922_125.0	Cytochalasin B	Baseline	Perimeter Nucleus	-0.2547747099835151
1413	Week4_27801_4_2924_110.0	Cytochalasin B	Baseline	Perimeter Nucleus	-0.66078076644652
1414	Week4_27801_4_2924_60.0	Cytochalasin B	Baseline	Perimeter Nucleus	-0.6222941385816252
1415	Week4_27801_4_2962_173.0	Cytochalasin B	Baseline	Perimeter Nucleus	0.7354062521289809
1416	Week4_27801_4_2962_196.0	Cytochalasin B	Baseline	Perimeter Nucleus	-0.5830293088975608
1417	Week4_27801_4_3037_140.0	Cytochalasin B	Baseline	Perimeter Nucleus	-0.13259057553190953
1418	Week4_27801_4_3038_21.0	Cytochalasin B	Baseline	Perimeter Nucleus	-0.6018835219204229
1419	Week4_27801_4_3077_103.0	Cytochalasin B	Baseline	Perimeter Nucleus	-1.0703252428937824
1420	Week4_27801_4_3077_194.0	Cytochalasin B	Baseline	Perimeter Nucleus	-0.6770964269058357
1421	Week4_27801_4_3077_45.0	Cytochalasin B	Baseline	Perimeter Nucleus	-0.2783774219515443
1422	Week4_27801_4_3078_35.0	Cytochalasin B	Baseline	Perimeter Nucleus	-0.34357956906114917
1423	Week4_27801_4_3079_32.0	Cytochalasin B	Baseline	Perimeter Nucleus	0.04140769904311675
1424	Week4_27801_4_3080_163.0	Cytochalasin B	Baseline	Perimeter Nucleus	-0.8423060140307965
1425	Week4_27801_4_3080_58.0	Cytochalasin B	Baseline	Perimeter Nucleus	-0.34939523199233913
1426	Week4_27801_4_3118_117.0	Cytochalasin B	Baseline	Perimeter Nucleus	-1.1986916076639524
1427	Week4_27801_4_3119_87.0	Cytochalasin B	Baseline	Perimeter Nucleus	-0.41303784324652243
1428	Week4_27821_4_3122_107.0	Cytochalasin B	Baseline	Perimeter Nucleus	-0.10051838564449618
1429	Week4_27821_4_3122_57.0	Cytochalasin B	Baseline	Perimeter Nucleus	-0.38809153399394164
1430	Week4_27821_4_3122_65.0	Cytochalasin B	Baseline	Perimeter Nucleus	-0.8686173086840064
1431	Week4_27821_4_3123_118.0	Cytochalasin B	Baseline	Perimeter Nucleus	-0.7103207958400891
1432	Week4_27821_4_3162_265.0	Cytochalasin B	Baseline	Perimeter Nucleus	-1.0031014354231877
1433	Week4_27821_4_3163_150.0	Cytochalasin B	Baseline	Perimeter Nucleus	-0.715583054770731
1434	Week4_27821_4_3201_176.0	Cytochalasin B	Baseline	Perimeter Nucleus	-1.0550157142893395
1435	Week4_27821_4_3203_117.0	Cytochalasin B	Baseline	Perimeter Nucleus	-0.9187957571389409
1436	Week4_27821_4_3204_165.0	Cytochalasin B	Baseline	Perimeter Nucleus	-0.7241923154479194
1437	Week4_27821_4_3277_189.0	Cytochalasin B	Baseline	Perimeter Nucleus	-1.1818085649283079
1438	Week4_27821_4_3277_232.0	Cytochalasin B	Baseline	Perimeter Nucleus	-0.06022603598948174
1439	Week4_27821_4_3280_50.0	Cytochalasin B	Baseline	Perimeter Nucleus	-0.7542976126713287
1440	Week4_27821_4_3358_176.0	Cytochalasin B	Baseline	Perimeter Nucleus	-0.4754797721910403
1441	Week4_27821_4_3359_135.0	Cytochalasin B	Baseline	Perimeter Nucleus	-0.16005404923195957
1442	Week4_27821_4_3359_31.0	Cytochalasin B	Baseline	Perimeter Nucleus	0.19385830159201448
1443	Week4_27861_4_3601_126.0	Cytochalasin B	Baseline	Perimeter Nucleus	-0.015720335490852062
1444	Week4_27861_4_3602_301.0	Cytochalasin B	Baseline	Perimeter Nucleus	-0.7745684465747257
1445	Week4_27861_4_3603_24.0	Cytochalasin B	Baseline	Perimeter Nucleus	-0.17844363197558824
1446	Week4_27861_4_3603_247.0	Cytochalasin B	Baseline	Perimeter Nucleus	-0.478811650255671
1447	Week4_27861_4_3604_189.0	Cytochalasin B	Baseline	Perimeter Nucleus	0.6238864182964634
1448	Week4_27861_4_3604_30.0	Cytochalasin B	Baseline	Perimeter Nucleus	-0.7182916374559127
1449	Week4_27861_4_3641_221.0	Cytochalasin B	Baseline	Perimeter Nucleus	-1.023618455261284
1450	Week4_27861_4_3642_33.0	Cytochalasin B	Baseline	Perimeter Nucleus	-0.46265089623607536
1451	Week4_27861_4_3644_106.0	Cytochalasin B	Baseline	Perimeter Nucleus	-0.9773372803363642
1452	Week4_27861_4_3644_11.0	Cytochalasin B	Baseline	Perimeter Nucleus	-1.0293579623794098
1453	Week4_27861_4_3644_173.0	Cytochalasin B	Baseline	Perimeter Nucleus	-0.2250068781897839
1454	Week4_27861_4_3644_83.0	Cytochalasin B	Baseline	Perimeter Nucleus	-1.3734509735652878
1455	Week4_27861_4_3681_175.0	Cytochalasin B	Baseline	Perimeter Nucleus	-0.5491513972200278
1456	Week4_27861_4_3681_54.0	Cytochalasin B	Baseline	Perimeter Nucleus	-0.04970151812819796
1457	Week4_27861_4_3682_69.0	Cytochalasin B	Baseline	Perimeter Nucleus	-0.8255918560106522
1458	Week4_27861_4_3683_120.0	Cytochalasin B	Baseline	Perimeter Nucleus	0.09041884476929583
1459	Week4_27861_4_3757_165.0	Cytochalasin B	Baseline	Perimeter Nucleus	-1.1888217779520833
1460	Week4_27861_4_3760_158.0	Cytochalasin B	Baseline	Perimeter Nucleus	-0.6858668584569065
1461	Week4_27861_4_3760_210.0	Cytochalasin B	Baseline	Perimeter Nucleus	-0.6777499696491168
1462	Week4_27861_4_3760_65.0	Cytochalasin B	Baseline	Perimeter Nucleus	-0.6642159154709651
1463	Week4_27861_4_3799_193.0	Cytochalasin B	Baseline	Perimeter Nucleus	-0.035139943979094625
1464	Week4_27861_4_3799_39.0	Cytochalasin B	Baseline	Perimeter Nucleus	-0.7109227031034625
1465	Week4_27861_4_3800_29.0	Cytochalasin B	Baseline	Perimeter Nucleus	-0.601847010122431
1466	Week4_27861_4_3800_70.0	Cytochalasin B	Baseline	Perimeter Nucleus	-0.640260614391342
1467	Week7_34341_7_157_70.0	Cytochalasin B	Baseline	Perimeter Nucleus	-1.064542959543503
1468	Week7_34341_7_158_115.0	Cytochalasin B	Baseline	Perimeter Nucleus	-0.399710330987998
1469	Week7_34341_7_158_127.0	Cytochalasin B	Baseline	Perimeter Nucleus	-0.9463291222178928
1470	Week7_34341_7_159_244.0	Cytochalasin B	Baseline	Perimeter Nucleus	-0.6223974095414385
1471	Week7_34341_7_159_270.0	Cytochalasin B	Baseline	Perimeter Nucleus	-0.6805529640463575
1472	Week7_34341_7_160_58.0	Cytochalasin B	Baseline	Perimeter Nucleus	-0.8769803834264963
1473	Week7_34341_7_160_86.0	Cytochalasin B	Baseline	Perimeter Nucleus	-1.109517048981864
1474	Week7_34341_7_198_77.0	Cytochalasin B	Baseline	Perimeter Nucleus	-1.3903382939241473
1475	Week7_34341_7_237_82.0	Cytochalasin B	Baseline	Perimeter Nucleus	-1.1783520277877868
1476	Week7_34341_7_237_97.0	Cytochalasin B	Baseline	Perimeter Nucleus	0.26572420483088227
1477	Week7_34341_7_238_150.0	Cytochalasin B	Baseline	Perimeter Nucleus	-1.094155884897514
1478	Week7_34341_7_238_190.0	Cytochalasin B	Baseline	Perimeter Nucleus	-0.963304589854652
1479	Week7_34341_7_238_206.0	Cytochalasin B	Baseline	Perimeter Nucleus	0.0590518331050703
1480	Week7_34341_7_238_263.0	Cytochalasin B	Baseline	Perimeter Nucleus	-0.8769803834264963
1481	Week7_34341_7_238_77.0	Cytochalasin B	Baseline	Perimeter Nucleus	-1.245028695691996
1482	Week7_34341_7_3_138.0	Cytochalasin B	Baseline	Perimeter Nucleus	-0.035944849462993415
1483	Week7_34341_7_3_21.0	Cytochalasin B	Baseline	Perimeter Nucleus	1.306722034459679
1484	Week7_34341_7_43_117.0	Cytochalasin B	Baseline	Perimeter Nucleus	-1.033567769523923
1485	Week7_34341_7_43_236.0	Cytochalasin B	Baseline	Perimeter Nucleus	-1.2071622309894703
1486	Week7_34341_7_4_217.0	Cytochalasin B	Baseline	Perimeter Nucleus	0.04197935894266104
1487	Week7_34341_7_84_108.0	Cytochalasin B	Baseline	Perimeter Nucleus	-0.9107852715080444
1488	Week7_34381_7_481_118.0	Cytochalasin B	Baseline	Perimeter Nucleus	-0.8600414275877295
1489	Week7_34381_7_481_19.0	Cytochalasin B	Baseline	Perimeter Nucleus	-1.0591257941731413
1490	Week7_34381_7_481_223.0	Cytochalasin B	Baseline	Perimeter Nucleus	-0.593553826758845
1491	Week7_34381_7_522_103.0	Cytochalasin B	Baseline	Perimeter Nucleus	0.6758705885415186
1492	Week7_34381_7_522_112.0	Cytochalasin B	Baseline	Perimeter Nucleus	0.0004404185287446097
1493	Week7_34381_7_637_62.0	Cytochalasin B	Baseline	Perimeter Nucleus	-1.0240440679688612
1494	Week7_34381_7_639_27.0	Cytochalasin B	Baseline	Perimeter Nucleus	-0.07433175006717571
1495	Week7_34381_7_640_185.0	Cytochalasin B	Baseline	Perimeter Nucleus	-1.2165377020209953
1496	Week7_34381_7_640_83.0	Cytochalasin B	Baseline	Perimeter Nucleus	-1.122771537644406
1497	Week7_34381_7_677_159.0	Cytochalasin B	Baseline	Perimeter Nucleus	-1.0190978863518212
1498	Week7_34381_7_677_213.0	Cytochalasin B	Baseline	Perimeter Nucleus	-0.6352627972943954
1499	Week7_34381_7_717_105.0	Cytochalasin B	Baseline	Perimeter Nucleus	-0.8874318776917958
1500	Week7_34381_7_718_103.0	Cytochalasin B	Baseline	Perimeter Nucleus	-0.48572325668848476
1501	Week7_34381_7_718_155.0	Cytochalasin B	Baseline	Perimeter Nucleus	-0.7267459916933801
1502	Week7_34381_7_720_50.0	Cytochalasin B	Baseline	Perimeter Nucleus	-0.17057856709324334
1503	Week7_34641_7_2642_296.0	Cytochalasin B	Baseline	Perimeter Nucleus	-0.9312689117652305
1504	Week7_34641_7_2643_338.0	Cytochalasin B	Baseline	Perimeter Nucleus	-0.27280314836911934
1505	Week7_34641_7_2681_471.0	Cytochalasin B	Baseline	Perimeter Nucleus	-0.9204074527057777
1506	Week7_34641_7_2682_171.0	Cytochalasin B	Baseline	Perimeter Nucleus	-0.8550401843579725
1507	Week7_34641_7_2682_598.0	Cytochalasin B	Baseline	Perimeter Nucleus	-0.41131119452515125
1508	Week7_34641_7_2682_607.0	Cytochalasin B	Baseline	Perimeter Nucleus	-0.9722163702720681
1509	Week7_34641_7_2724_295.0	Cytochalasin B	Baseline	Perimeter Nucleus	-0.7348049805871009
1510	Week7_34641_7_2724_365.0	Cytochalasin B	Baseline	Perimeter Nucleus	-1.0672426829809316
1511	Week7_34641_7_2798_117.0	Cytochalasin B	Baseline	Perimeter Nucleus	-1.1940502866141585
1512	Week7_34641_7_2798_191.0	Cytochalasin B	Baseline	Perimeter Nucleus	-0.9947018488827072
1513	Week7_34641_7_2800_364.0	Cytochalasin B	Baseline	Perimeter Nucleus	-1.1582606206572668
1514	Week7_34641_7_2837_480.0	Cytochalasin B	Baseline	Perimeter Nucleus	-0.947356642188844
1515	Week7_34641_7_2838_341.0	Cytochalasin B	Baseline	Perimeter Nucleus	-1.1751934911963677
1516	Week7_34641_7_2839_265.0	Cytochalasin B	Baseline	Perimeter Nucleus	-0.23627935050640866
1517	Week7_34641_7_2839_307.0	Cytochalasin B	Baseline	Perimeter Nucleus	-0.7752736247979135
1518	Week7_34641_7_2877_256.0	Cytochalasin B	Baseline	Perimeter Nucleus	-0.8512254100295187
1519	Week7_34641_7_2878_111.0	Cytochalasin B	Baseline	Perimeter Nucleus	-0.8130932225320917
1520	Week7_34641_7_2880_310.0	Cytochalasin B	Baseline	Perimeter Nucleus	-0.3291942894678435
1521	Week8_38341_8_2644_31.0	Cytochalasin B	Baseline	Perimeter Nucleus	-0.39053567484542656
1522	Week8_38341_8_2681_5.0	Cytochalasin B	Baseline	Perimeter Nucleus	-0.83721691743887
1523	Week8_38341_8_2681_50.0	Cytochalasin B	Baseline	Perimeter Nucleus	0.10094336263058012
1524	Week8_38341_8_2682_157.0	Cytochalasin B	Baseline	Perimeter Nucleus	-0.20395784246721635
1525	Week8_38341_8_2724_3.0	Cytochalasin B	Baseline	Perimeter Nucleus	-2.2895649453050493
1526	Week8_38341_8_2724_36.0	Cytochalasin B	Baseline	Perimeter Nucleus	-0.8199253724885103
1527	Week8_38341_8_2797_95.0	Cytochalasin B	Baseline	Perimeter Nucleus	-0.03226392598587071
1528	Week8_38341_8_2798_45.0	Cytochalasin B	Baseline	Perimeter Nucleus	-0.6390567998645952
1529	Week8_38341_8_2798_58.0	Cytochalasin B	Baseline	Perimeter Nucleus	-0.07510995188634681
1530	Week8_38341_8_2798_79.0	Cytochalasin B	Baseline	Perimeter Nucleus	-0.06819687760530437
1531	Week8_38341_8_2799_117.0	Cytochalasin B	Baseline	Perimeter Nucleus	5.930800321049995
1532	Week8_38341_8_2799_54.0	Cytochalasin B	Baseline	Perimeter Nucleus	-0.9556863373504227
1533	Week8_38341_8_2799_99.0	Cytochalasin B	Baseline	Perimeter Nucleus	0.8735018224484037
1534	Week8_38341_8_2800_37.0	Cytochalasin B	Baseline	Perimeter Nucleus	-0.9426081432436763
1535	Week8_38341_8_2837_8.0	Cytochalasin B	Baseline	Perimeter Nucleus	-0.4053163197824803
1536	Week8_38341_8_2840_43.0	Cytochalasin B	Baseline	Perimeter Nucleus	0.14304143407571573
1537	Week8_38341_8_2878_56.0	Cytochalasin B	Baseline	Perimeter Nucleus	-0.9128403114499462
1538	Week8_38341_8_2879_66.0	Cytochalasin B	Baseline	Perimeter Nucleus	-0.5229950090065374
1539	Week8_38341_8_2880_38.0	Cytochalasin B	Baseline	Perimeter Nucleus	-0.40722531253241384
1540	Week8_38341_8_2880_9.0	Cytochalasin B	Baseline	Perimeter Nucleus	0.26572420483088227
1541	Week8_38342_8_2881_39.0	Cytochalasin B	Baseline	Perimeter Nucleus	-0.6961848343985635
1542	Week8_38342_8_2882_44.0	Cytochalasin B	Baseline	Perimeter Nucleus	-0.728878117893083
1543	Week8_38342_8_2962_2.0	Cytochalasin B	Baseline	Perimeter Nucleus	-1.2018361301526916
1544	Week8_38342_8_2963_23.0	Cytochalasin B	Baseline	Perimeter Nucleus	-0.6334570755042737
1545	Week8_38342_8_2963_50.0	Cytochalasin B	Baseline	Perimeter Nucleus	-0.4965288079136074
1546	Week8_38342_8_2963_67.0	Cytochalasin B	Baseline	Perimeter Nucleus	-0.593803144910625
1547	Week8_38342_8_3037_24.0	Cytochalasin B	Baseline	Perimeter Nucleus	-1.2527716072721151
1548	Week8_38342_8_3039_102.0	Cytochalasin B	Baseline	Perimeter Nucleus	-0.07149850830610702
1549	Week8_38342_8_3077_110.0	Cytochalasin B	Baseline	Perimeter Nucleus	-0.5262966397073385
1550	Week8_38342_8_3077_154.0	Cytochalasin B	Baseline	Perimeter Nucleus	-0.5868900706295821
1551	Week8_38342_8_3078_43.0	Cytochalasin B	Baseline	Perimeter Nucleus	0.06245673476568533
1552	Week8_38342_8_3079_112.0	Cytochalasin B	Baseline	Perimeter Nucleus	-0.7864584687993572
1553	Week8_38342_8_3079_57.0	Cytochalasin B	Baseline	Perimeter Nucleus	-0.2296155943771462
1554	Week8_38342_8_3080_114.0	Cytochalasin B	Baseline	Perimeter Nucleus	-0.6253766984944769
1555	Week8_38342_8_3117_27.0	Cytochalasin B	Baseline	Perimeter Nucleus	-0.46676097611987566
1556	Week8_38342_8_3119_31.0	Cytochalasin B	Baseline	Perimeter Nucleus	-0.7502391682674346
1557	Week8_38342_8_3119_69.0	Cytochalasin B	Baseline	Perimeter Nucleus	0.12199239835314717
1558	Week8_38342_8_3120_55.0	Cytochalasin B	Baseline	Perimeter Nucleus	-1.3474406325437644
1559	Week8_38342_8_3120_74.0	Cytochalasin B	Baseline	Perimeter Nucleus	-1.250272698723642
1560	Week10_40111_0_157_120.0	Cytochalasin B	Baseline	SumEntropy Actin	-0.35862535987742467
1561	Week10_40111_0_157_137.0	Cytochalasin B	Baseline	SumEntropy Actin	-0.07670808215479324
1562	Week10_40111_0_157_65.0	Cytochalasin B	Baseline	SumEntropy Actin	-0.4118371856215922
1563	Week10_40111_0_158_302.0	Cytochalasin B	Baseline	SumEntropy Actin	0.3961827351083941
1564	Week10_40111_0_158_40.0	Cytochalasin B	Baseline	SumEntropy Actin	0.162243882112244
1565	Week10_40111_0_160_108.0	Cytochalasin B	Baseline	SumEntropy Actin	0.32158242325498504
1566	Week10_40111_0_197_325.0	Cytochalasin B	Baseline	SumEntropy Actin	-0.1063305951226092
1567	Week10_40111_0_1_245.0	Cytochalasin B	Baseline	SumEntropy Actin	-0.9366236874165617
1568	Week10_40111_0_237_392.0	Cytochalasin B	Baseline	SumEntropy Actin	-0.031047637067238405
1569	Week10_40111_0_237_403.0	Cytochalasin B	Baseline	SumEntropy Actin	-0.2272546475054422
1570	Week10_40111_0_238_24.0	Cytochalasin B	Baseline	SumEntropy Actin	0.10122158482436405
1571	Week10_40111_0_239_194.0	Cytochalasin B	Baseline	SumEntropy Actin	-0.9192512625643852
1572	Week10_40111_0_240_360.0	Cytochalasin B	Baseline	SumEntropy Actin	-1.3923076447068092
1573	Week10_40111_0_2_309.0	Cytochalasin B	Baseline	SumEntropy Actin	-0.10686372160217504
1574	Week10_40111_0_41_259.0	Cytochalasin B	Baseline	SumEntropy Actin	-0.7072742478909043
1575	Week10_40111_0_42_339.0	Cytochalasin B	Baseline	SumEntropy Actin	-0.6788193486341122
1576	Week10_40111_0_43_173.0	Cytochalasin B	Baseline	SumEntropy Actin	-1.9248015558786955
1577	Week10_40111_0_43_33.0	Cytochalasin B	Baseline	SumEntropy Actin	-1.8309524488057074
1578	Week10_40111_0_4_372.0	Cytochalasin B	Baseline	SumEntropy Actin	-0.8250816401997059
1579	Week10_40111_0_81_19.0	Cytochalasin B	Baseline	SumEntropy Actin	-0.312338898839325
1580	Week10_40111_0_81_447.0	Cytochalasin B	Baseline	SumEntropy Actin	-2.199876524782808
1581	Week10_40111_0_82_185.0	Cytochalasin B	Baseline	SumEntropy Actin	-0.12302726406084061
1582	Week10_40111_0_82_259.0	Cytochalasin B	Baseline	SumEntropy Actin	-0.23186181726447136
1583	Week10_40115_0_242_116.0	Cytochalasin B	Baseline	SumEntropy Actin	0.207523587560495
1584	Week10_40115_0_242_155.0	Cytochalasin B	Baseline	SumEntropy Actin	-0.5502636635532624
1585	Week10_40115_0_242_187.0	Cytochalasin B	Baseline	SumEntropy Actin	-1.0155519322255004
1586	Week10_40115_0_281_8.0	Cytochalasin B	Baseline	SumEntropy Actin	0.646292477659713
1587	Week10_40115_0_281_90.0	Cytochalasin B	Baseline	SumEntropy Actin	-1.0429074534678224
1588	Week10_40115_0_282_270.0	Cytochalasin B	Baseline	SumEntropy Actin	-0.4308422894141124
1589	Week10_40115_0_321_210.0	Cytochalasin B	Baseline	SumEntropy Actin	-0.057102444811148706
1590	Week10_40115_0_322_218.0	Cytochalasin B	Baseline	SumEntropy Actin	-0.8349609731510249
1591	Week10_40115_0_324_72.0	Cytochalasin B	Baseline	SumEntropy Actin	-0.7335064358081812
1592	Week10_40115_0_400_124.0	Cytochalasin B	Baseline	SumEntropy Actin	-2.2001894154596724
1593	Week10_40115_0_400_158.0	Cytochalasin B	Baseline	SumEntropy Actin	-0.8912144196637933
1594	Week10_40115_0_438_223.0	Cytochalasin B	Baseline	SumEntropy Actin	-0.4529223075349899
1595	Week10_40115_0_439_162.0	Cytochalasin B	Baseline	SumEntropy Actin	-0.468475786687368
1596	Week10_40115_0_439_20.0	Cytochalasin B	Baseline	SumEntropy Actin	-1.7334933776261106
1597	Week10_40115_0_477_281.0	Cytochalasin B	Baseline	SumEntropy Actin	-1.1072771911045574
1598	Week10_40115_0_477_63.0	Cytochalasin B	Baseline	SumEntropy Actin	-0.25341576002270805
1599	Week10_40115_0_478_140.0	Cytochalasin B	Baseline	SumEntropy Actin	-0.26606477624775554
1600	Week10_40115_0_478_33.0	Cytochalasin B	Baseline	SumEntropy Actin	-0.573240239546655
1601	Week10_40115_0_479_163.0	Cytochalasin B	Baseline	SumEntropy Actin	-1.0072044386834207
1602	Week10_40119_0_482_25.0	Cytochalasin B	Baseline	SumEntropy Actin	-1.2628962499816316
1603	Week10_40119_0_483_159.0	Cytochalasin B	Baseline	SumEntropy Actin	-1.799634502904729
1604	Week10_40119_0_483_331.0	Cytochalasin B	Baseline	SumEntropy Actin	-1.660545101171404
1605	Week10_40119_0_522_260.0	Cytochalasin B	Baseline	SumEntropy Actin	-0.322257260125867
1606	Week10_40119_0_522_263.0	Cytochalasin B	Baseline	SumEntropy Actin	-1.4193814052657618
1607	Week10_40119_0_523_155.0	Cytochalasin B	Baseline	SumEntropy Actin	-2.033230909654202
1608	Week10_40119_0_523_232.0	Cytochalasin B	Baseline	SumEntropy Actin	-0.2650141084668962
1609	Week10_40119_0_562_193.0	Cytochalasin B	Baseline	SumEntropy Actin	-1.357480134109707
1610	Week10_40119_0_563_127.0	Cytochalasin B	Baseline	SumEntropy Actin	-1.3372965358508395
1611	Week10_40119_0_564_133.0	Cytochalasin B	Baseline	SumEntropy Actin	-0.9910644331355101
1612	Week10_40119_0_564_262.0	Cytochalasin B	Baseline	SumEntropy Actin	-0.4383743106680672
1613	Week10_40119_0_640_143.0	Cytochalasin B	Baseline	SumEntropy Actin	-0.5331034112962442
1614	Week10_40119_0_677_207.0	Cytochalasin B	Baseline	SumEntropy Actin	-0.20082703556547962
1615	Week10_40119_0_678_185.0	Cytochalasin B	Baseline	SumEntropy Actin	-0.3991697726138394
1616	Week10_40119_0_678_619.0	Cytochalasin B	Baseline	SumEntropy Actin	0.20177863696704246
1617	Week10_40119_0_679_254.0	Cytochalasin B	Baseline	SumEntropy Actin	-1.3882584852900377
1618	Week10_40119_0_717_33.0	Cytochalasin B	Baseline	SumEntropy Actin	-1.6568764884832836
1619	Week1_22123_1_157_191.0	Cytochalasin B	Baseline	SumEntropy Actin	-0.8858287842373198
1620	Week1_22123_1_159_39.0	Cytochalasin B	Baseline	SumEntropy Actin	-1.3582562981490365
1621	Week1_22123_1_159_70.0	Cytochalasin B	Baseline	SumEntropy Actin	0.8210810324396683
1622	Week1_22123_1_197_59.0	Cytochalasin B	Baseline	SumEntropy Actin	-0.7019734279611767
1623	Week1_22123_1_198_110.0	Cytochalasin B	Baseline	SumEntropy Actin	0.19999375800026126
1624	Week1_22123_1_1_27.0	Cytochalasin B	Baseline	SumEntropy Actin	-0.14925035386673444
1625	Week1_22123_1_237_8.0	Cytochalasin B	Baseline	SumEntropy Actin	-0.18585685571303168
1626	Week1_22123_1_238_29.0	Cytochalasin B	Baseline	SumEntropy Actin	-1.4609488557417791
1627	Week1_22123_1_240_166.0	Cytochalasin B	Baseline	SumEntropy Actin	0.34242479216513655
1628	Week1_22123_1_2_18.0	Cytochalasin B	Baseline	SumEntropy Actin	-2.065943113661856
1629	Week1_22123_1_43_264.0	Cytochalasin B	Baseline	SumEntropy Actin	-0.7847278041749495
1630	Week1_22123_1_83_164.0	Cytochalasin B	Baseline	SumEntropy Actin	-0.8367557667226435
1631	Week1_22123_1_84_163.0	Cytochalasin B	Baseline	SumEntropy Actin	-1.0479452310657362
1632	Week1_22141_1_241_199.0	Cytochalasin B	Baseline	SumEntropy Actin	-0.47342885821042485
1633	Week1_22141_1_241_226.0	Cytochalasin B	Baseline	SumEntropy Actin	-0.285859833047986
1634	Week1_22141_1_241_234.0	Cytochalasin B	Baseline	SumEntropy Actin	-0.26436668449999445
1635	Week1_22141_1_241_78.0	Cytochalasin B	Baseline	SumEntropy Actin	0.04800626464128217
1636	Week1_22141_1_241_81.0	Cytochalasin B	Baseline	SumEntropy Actin	-0.6022841608413861
1637	Week1_22141_1_243_24.0	Cytochalasin B	Baseline	SumEntropy Actin	0.4548513168629309
1638	Week1_22141_1_243_35.0	Cytochalasin B	Baseline	SumEntropy Actin	-2.1238424249019143
1639	Week1_22141_1_244_64.0	Cytochalasin B	Baseline	SumEntropy Actin	-0.9563669960762573
1640	Week1_22141_1_282_114.0	Cytochalasin B	Baseline	SumEntropy Actin	-1.4362161724980627
1641	Week1_22141_1_282_242.0	Cytochalasin B	Baseline	SumEntropy Actin	-0.8341518941077922
1642	Week1_22141_1_282_49.0	Cytochalasin B	Baseline	SumEntropy Actin	-1.6246236152388271
1643	Week1_22141_1_282_82.0	Cytochalasin B	Baseline	SumEntropy Actin	-0.0779002035601358
1644	Week1_22141_1_283_45.0	Cytochalasin B	Baseline	SumEntropy Actin	-0.04322114294396464
1645	Week1_22141_1_321_164.0	Cytochalasin B	Baseline	SumEntropy Actin	-0.20681510339502063
1646	Week1_22141_1_321_28.0	Cytochalasin B	Baseline	SumEntropy Actin	-0.47193858528787147
1647	Week1_22141_1_321_68.0	Cytochalasin B	Baseline	SumEntropy Actin	0.35626803359825987
1648	Week1_22141_1_324_54.0	Cytochalasin B	Baseline	SumEntropy Actin	-1.6262232285984568
1649	Week1_22141_1_397_141.0	Cytochalasin B	Baseline	SumEntropy Actin	-0.9597213197609405
1650	Week1_22141_1_398_18.0	Cytochalasin B	Baseline	SumEntropy Actin	-1.0544699359639305
1651	Week1_22141_1_399_246.0	Cytochalasin B	Baseline	SumEntropy Actin	-0.8776080778109574
1652	Week1_22141_1_480_98.0	Cytochalasin B	Baseline	SumEntropy Actin	-0.8960472561285492
1653	Week1_22161_1_481_13.0	Cytochalasin B	Baseline	SumEntropy Actin	-0.5374829650776142
1654	Week1_22161_1_481_15.0	Cytochalasin B	Baseline	SumEntropy Actin	0.3657225912829244
1655	Week1_22161_1_482_11.0	Cytochalasin B	Baseline	SumEntropy Actin	-0.927856231140993
1656	Week1_22161_1_482_262.0	Cytochalasin B	Baseline	SumEntropy Actin	-1.6732814431616307
1657	Week1_22161_1_484_109.0	Cytochalasin B	Baseline	SumEntropy Actin	1.341868333315499
1658	Week1_22161_1_484_46.0	Cytochalasin B	Baseline	SumEntropy Actin	-0.7370009133867275
1659	Week1_22161_1_521_122.0	Cytochalasin B	Baseline	SumEntropy Actin	-0.20397567567852246
1660	Week1_22161_1_521_126.0	Cytochalasin B	Baseline	SumEntropy Actin	-1.3325124992415172
1661	Week1_22161_1_522_124.0	Cytochalasin B	Baseline	SumEntropy Actin	-1.1332875313884467
1662	Week1_22161_1_522_157.0	Cytochalasin B	Baseline	SumEntropy Actin	-1.0787097992631864
1663	Week1_22161_1_523_131.0	Cytochalasin B	Baseline	SumEntropy Actin	0.056872376372846645
1664	Week1_22161_1_524_16.0	Cytochalasin B	Baseline	SumEntropy Actin	0.1879191083195932
1665	Week1_22161_1_562_164.0	Cytochalasin B	Baseline	SumEntropy Actin	-0.6458150887772206
1666	Week1_22161_1_562_45.0	Cytochalasin B	Baseline	SumEntropy Actin	-0.7389391813244865
1667	Week1_22161_1_637_101.0	Cytochalasin B	Baseline	SumEntropy Actin	0.19434595788167744
1668	Week1_22161_1_637_75.0	Cytochalasin B	Baseline	SumEntropy Actin	-0.7480273496836318
1669	Week1_22161_1_639_182.0	Cytochalasin B	Baseline	SumEntropy Actin	0.08803231180926145
1670	Week1_22161_1_639_65.0	Cytochalasin B	Baseline	SumEntropy Actin	-0.37198325986485814
1671	Week1_22161_1_640_12.0	Cytochalasin B	Baseline	SumEntropy Actin	-0.9011756851251451
1672	Week1_22161_1_640_130.0	Cytochalasin B	Baseline	SumEntropy Actin	-0.9914467696644781
1673	Week1_22161_1_678_22.0	Cytochalasin B	Baseline	SumEntropy Actin	-1.127632812607162
1674	Week1_22161_1_718_57.0	Cytochalasin B	Baseline	SumEntropy Actin	-0.033014503607117066
1675	Week1_22361_1_2881_125.0	Cytochalasin B	Baseline	SumEntropy Actin	-0.8530954445614327
1676	Week1_22361_1_2882_108.0	Cytochalasin B	Baseline	SumEntropy Actin	-0.14431118813131724
1677	Week1_22361_1_2882_176.0	Cytochalasin B	Baseline	SumEntropy Actin	-1.122319646056535
1678	Week1_22361_1_2882_77.0	Cytochalasin B	Baseline	SumEntropy Actin	-0.5103881661066992
1679	Week1_22361_1_2883_15.0	Cytochalasin B	Baseline	SumEntropy Actin	-0.7382221842965184
1680	Week1_22361_1_2883_233.0	Cytochalasin B	Baseline	SumEntropy Actin	-0.9962898001312448
1681	Week1_22361_1_2883_256.0	Cytochalasin B	Baseline	SumEntropy Actin	1.2869486431059132
1682	Week1_22361_1_2883_263.0	Cytochalasin B	Baseline	SumEntropy Actin	-0.9611858550449974
1683	Week1_22361_1_2921_111.0	Cytochalasin B	Baseline	SumEntropy Actin	-1.5939930586700273
1684	Week1_22361_1_2921_196.0	Cytochalasin B	Baseline	SumEntropy Actin	-0.2005199107065459
1685	Week1_22361_1_2921_72.0	Cytochalasin B	Baseline	SumEntropy Actin	-0.576078320172829
1686	Week1_22361_1_2923_195.0	Cytochalasin B	Baseline	SumEntropy Actin	-1.9563706742217395
1687	Week1_22361_1_2923_32.0	Cytochalasin B	Baseline	SumEntropy Actin	-0.5862780514244055
1688	Week1_22361_1_2963_210.0	Cytochalasin B	Baseline	SumEntropy Actin	0.21161314016231994
1689	Week1_22361_1_2964_200.0	Cytochalasin B	Baseline	SumEntropy Actin	-2.577427053846422
1690	Week1_22361_1_2964_81.0	Cytochalasin B	Baseline	SumEntropy Actin	0.46021171882955686
1691	Week1_22361_1_2964_92.0	Cytochalasin B	Baseline	SumEntropy Actin	-0.7068079927018274
1692	Week1_22361_1_3037_100.0	Cytochalasin B	Baseline	SumEntropy Actin	-1.4871308518850808
1693	Week1_22361_1_3038_111.0	Cytochalasin B	Baseline	SumEntropy Actin	0.47575775731294595
1694	Week1_22361_1_3039_32.0	Cytochalasin B	Baseline	SumEntropy Actin	0.8380047530954751
1695	Week1_22361_1_3080_193.0	Cytochalasin B	Baseline	SumEntropy Actin	0.8849239690399039
1696	Week1_22361_1_3117_163.0	Cytochalasin B	Baseline	SumEntropy Actin	0.4393666880606722
1697	Week1_22361_1_3118_86.0	Cytochalasin B	Baseline	SumEntropy Actin	-0.9124514187379562
1698	Week1_22361_1_3120_123.0	Cytochalasin B	Baseline	SumEntropy Actin	-0.3803931611025735
1699	Week1_22361_1_3120_206.0	Cytochalasin B	Baseline	SumEntropy Actin	-0.4337655068747393
1700	Week1_22381_1_3122_144.0	Cytochalasin B	Baseline	SumEntropy Actin	-0.8111900299575655
1701	Week1_22381_1_3122_34.0	Cytochalasin B	Baseline	SumEntropy Actin	-0.37499438384286077
1702	Week1_22381_1_3123_46.0	Cytochalasin B	Baseline	SumEntropy Actin	0.1638519068234004
1703	Week1_22381_1_3124_101.0	Cytochalasin B	Baseline	SumEntropy Actin	-1.0193879077495083
1704	Week1_22381_1_3161_51.0	Cytochalasin B	Baseline	SumEntropy Actin	-1.49280286282962
1705	Week1_22381_1_3163_61.0	Cytochalasin B	Baseline	SumEntropy Actin	-0.935760561027325
1706	Week1_22381_1_3163_73.0	Cytochalasin B	Baseline	SumEntropy Actin	1.1808136626781427
1707	Week1_22381_1_3201_42.0	Cytochalasin B	Baseline	SumEntropy Actin	0.37412603570844194
1708	Week1_22381_1_3202_76.0	Cytochalasin B	Baseline	SumEntropy Actin	-1.1435088566985416
1709	Week1_22381_1_3278_115.0	Cytochalasin B	Baseline	SumEntropy Actin	-0.33132343345461746
1710	Week1_22381_1_3278_195.0	Cytochalasin B	Baseline	SumEntropy Actin	-0.029803728178093382
1711	Week1_22381_1_3280_133.0	Cytochalasin B	Baseline	SumEntropy Actin	0.9889811203523305
1712	Week1_22381_1_3317_234.0	Cytochalasin B	Baseline	SumEntropy Actin	-0.2701116213565358
1713	Week1_22381_1_3358_179.0	Cytochalasin B	Baseline	SumEntropy Actin	1.069938418099734
1714	Week1_22381_1_3358_231.0	Cytochalasin B	Baseline	SumEntropy Actin	0.09822674427258987
1715	Week1_22381_1_3358_262.0	Cytochalasin B	Baseline	SumEntropy Actin	-1.3705459953945778
1716	Week1_22381_1_3359_201.0	Cytochalasin B	Baseline	SumEntropy Actin	-1.0451873661701871
1717	Week1_22381_1_3359_239.0	Cytochalasin B	Baseline	SumEntropy Actin	-0.5772567581056604
1718	Week1_22401_1_3362_169.0	Cytochalasin B	Baseline	SumEntropy Actin	-0.5287880973606616
1719	Week1_22401_1_3401_157.0	Cytochalasin B	Baseline	SumEntropy Actin	-0.5575179242684574
1720	Week1_22401_1_3401_90.0	Cytochalasin B	Baseline	SumEntropy Actin	-1.527836862790997
1721	Week1_22401_1_3404_245.0	Cytochalasin B	Baseline	SumEntropy Actin	-0.10926714677884972
1722	Week1_22401_1_3404_86.0	Cytochalasin B	Baseline	SumEntropy Actin	-1.596793611171858
1723	Week1_22401_1_3442_199.0	Cytochalasin B	Baseline	SumEntropy Actin	0.5823853595218401
1724	Week1_22401_1_3443_181.0	Cytochalasin B	Baseline	SumEntropy Actin	-1.064482353393029
1725	Week1_22401_1_3443_242.0	Cytochalasin B	Baseline	SumEntropy Actin	-0.5827425107205573
1726	Week1_22401_1_3443_88.0	Cytochalasin B	Baseline	SumEntropy Actin	-1.912423437509289
1727	Week1_22401_1_3444_142.0	Cytochalasin B	Baseline	SumEntropy Actin	0.5023012925704846
1728	Week1_22401_1_3444_68.0	Cytochalasin B	Baseline	SumEntropy Actin	-0.8437188335111165
1729	Week1_22401_1_3517_82.0	Cytochalasin B	Baseline	SumEntropy Actin	0.018972999930895164
1730	Week1_22401_1_3517_91.0	Cytochalasin B	Baseline	SumEntropy Actin	-0.867919624768727
1731	Week1_22401_1_3520_76.0	Cytochalasin B	Baseline	SumEntropy Actin	-1.316126378021513
1732	Week1_22401_1_3557_41.0	Cytochalasin B	Baseline	SumEntropy Actin	-1.2974434965040913
1733	Week1_22401_1_3559_43.0	Cytochalasin B	Baseline	SumEntropy Actin	-1.3183384929475852
1734	Week1_22401_1_3559_67.0	Cytochalasin B	Baseline	SumEntropy Actin	-0.3625962608689581
1735	Week1_22401_1_3560_182.0	Cytochalasin B	Baseline	SumEntropy Actin	-0.20854558199426942
1736	Week1_22401_1_3598_231.0	Cytochalasin B	Baseline	SumEntropy Actin	-1.5253141381716475
1737	Week1_22401_1_3598_69.0	Cytochalasin B	Baseline	SumEntropy Actin	-1.1661471391201883
1738	Week2_24121_2_157_50.0	Cytochalasin B	Baseline	SumEntropy Actin	0.8028346105454531
1739	Week2_24121_2_197_7.0	Cytochalasin B	Baseline	SumEntropy Actin	0.5054475871245403
1740	Week2_24121_2_238_180.0	Cytochalasin B	Baseline	SumEntropy Actin	-0.41303075030971714
1741	Week2_24121_2_238_80.0	Cytochalasin B	Baseline	SumEntropy Actin	0.23710399481716923
1742	Week2_24121_2_239_109.0	Cytochalasin B	Baseline	SumEntropy Actin	0.5255635091727193
1743	Week2_24121_2_41_63.0	Cytochalasin B	Baseline	SumEntropy Actin	-0.323164250413523
1744	Week2_24121_2_43_118.0	Cytochalasin B	Baseline	SumEntropy Actin	0.4707820617612113
1745	Week2_24121_2_44_33.0	Cytochalasin B	Baseline	SumEntropy Actin	-1.2718871130820457
1746	Week2_24121_2_81_116.0	Cytochalasin B	Baseline	SumEntropy Actin	0.33933409032477874
1747	Week2_24121_2_82_2.0	Cytochalasin B	Baseline	SumEntropy Actin	0.2653590311861914
1748	Week2_24141_2_241_150.0	Cytochalasin B	Baseline	SumEntropy Actin	-2.3866893048984963
1749	Week2_24141_2_241_7.0	Cytochalasin B	Baseline	SumEntropy Actin	-0.9791647099533936
1750	Week2_24141_2_282_84.0	Cytochalasin B	Baseline	SumEntropy Actin	0.2989262815062701
1751	Week2_24141_2_283_150.0	Cytochalasin B	Baseline	SumEntropy Actin	-0.8646452223549344
1752	Week2_24141_2_321_74.0	Cytochalasin B	Baseline	SumEntropy Actin	0.5933769433160436
1753	Week2_24141_2_324_157.0	Cytochalasin B	Baseline	SumEntropy Actin	0.3731586245537543
1754	Week2_24141_2_398_128.0	Cytochalasin B	Baseline	SumEntropy Actin	0.3088617981620504
1755	Week2_24141_2_398_59.0	Cytochalasin B	Baseline	SumEntropy Actin	0.9902441685518442
1756	Week2_24141_2_438_95.0	Cytochalasin B	Baseline	SumEntropy Actin	0.020029790585866798
1757	Week2_24141_2_439_142.0	Cytochalasin B	Baseline	SumEntropy Actin	0.14643256122091305
1758	Week2_24141_2_477_152.0	Cytochalasin B	Baseline	SumEntropy Actin	-0.2567339207156007
1759	Week2_24141_2_477_32.0	Cytochalasin B	Baseline	SumEntropy Actin	1.1433755432313193
1760	Week2_24141_2_478_16.0	Cytochalasin B	Baseline	SumEntropy Actin	0.7337739542035878
1761	Week2_24141_2_478_22.0	Cytochalasin B	Baseline	SumEntropy Actin	-0.3165731580643865
1762	Week2_24141_2_478_91.0	Cytochalasin B	Baseline	SumEntropy Actin	-0.3334777350893234
1763	Week2_24141_2_480_79.0	Cytochalasin B	Baseline	SumEntropy Actin	-0.31567248908504136
1764	Week2_24161_2_483_33.0	Cytochalasin B	Baseline	SumEntropy Actin	-0.6713573837224762
1765	Week2_24161_2_522_106.0	Cytochalasin B	Baseline	SumEntropy Actin	0.7778703374579669
1766	Week2_24161_2_522_74.0	Cytochalasin B	Baseline	SumEntropy Actin	-1.0429137572488465
1767	Week2_24161_2_522_90.0	Cytochalasin B	Baseline	SumEntropy Actin	0.30178198683465196
1768	Week2_24161_2_523_15.0	Cytochalasin B	Baseline	SumEntropy Actin	-0.4794592648700202
1769	Week2_24161_2_562_23.0	Cytochalasin B	Baseline	SumEntropy Actin	0.15171816364428442
1770	Week2_24161_2_564_44.0	Cytochalasin B	Baseline	SumEntropy Actin	0.54187432246022
1771	Week2_24161_2_638_11.0	Cytochalasin B	Baseline	SumEntropy Actin	-1.056181526431777
1772	Week2_24161_2_638_58.0	Cytochalasin B	Baseline	SumEntropy Actin	-0.06787083615948533
1773	Week2_24161_2_639_134.0	Cytochalasin B	Baseline	SumEntropy Actin	-1.1135210391945254
1774	Week2_24161_2_677_11.0	Cytochalasin B	Baseline	SumEntropy Actin	0.9674702203373616
1775	Week2_24161_2_677_18.0	Cytochalasin B	Baseline	SumEntropy Actin	-0.5813682676366015
1776	Week2_24161_2_678_140.0	Cytochalasin B	Baseline	SumEntropy Actin	-0.21365387902421037
1777	Week2_24161_2_679_32.0	Cytochalasin B	Baseline	SumEntropy Actin	0.4230460819647847
1778	Week2_24161_2_680_133.0	Cytochalasin B	Baseline	SumEntropy Actin	0.783344624632861
1779	Week2_24161_2_717_83.0	Cytochalasin B	Baseline	SumEntropy Actin	-0.3394157895702567
1780	Week2_24161_2_718_45.0	Cytochalasin B	Baseline	SumEntropy Actin	-1.018463206878893
1781	Week2_24161_2_718_60.0	Cytochalasin B	Baseline	SumEntropy Actin	0.39065139063541743
1782	Week2_24161_2_719_104.0	Cytochalasin B	Baseline	SumEntropy Actin	-0.7118450846008493
1783	Week2_24161_2_720_124.0	Cytochalasin B	Baseline	SumEntropy Actin	0.7950125500410854
1784	Week2_24161_2_720_172.0	Cytochalasin B	Baseline	SumEntropy Actin	0.36501064982308135
1785	Week2_24161_2_720_9.0	Cytochalasin B	Baseline	SumEntropy Actin	0.7323551849898966
1786	Week3_25421_3_157_167.0	Cytochalasin B	Baseline	SumEntropy Actin	-1.8813938036521916
1787	Week3_25421_3_158_168.0	Cytochalasin B	Baseline	SumEntropy Actin	-0.7535882535514924
1788	Week3_25421_3_160_297.0	Cytochalasin B	Baseline	SumEntropy Actin	-1.312427194844296
1789	Week3_25421_3_1_123.0	Cytochalasin B	Baseline	SumEntropy Actin	0.3308216148189026
1790	Week3_25421_3_200_162.0	Cytochalasin B	Baseline	SumEntropy Actin	-1.0403045530327435
1791	Week3_25421_3_200_35.0	Cytochalasin B	Baseline	SumEntropy Actin	0.6111764266141476
1792	Week3_25421_3_240_126.0	Cytochalasin B	Baseline	SumEntropy Actin	-1.400579208943587
1793	Week3_25421_3_240_223.0	Cytochalasin B	Baseline	SumEntropy Actin	0.4696355367708904
1794	Week3_25421_3_2_107.0	Cytochalasin B	Baseline	SumEntropy Actin	-0.4956180749112722
1795	Week3_25421_3_2_24.0	Cytochalasin B	Baseline	SumEntropy Actin	0.7046693286154708
1796	Week3_25421_3_41_45.0	Cytochalasin B	Baseline	SumEntropy Actin	0.5101670071382819
1797	Week3_25421_3_42_171.0	Cytochalasin B	Baseline	SumEntropy Actin	0.11749426929986662
1798	Week3_25421_3_4_106.0	Cytochalasin B	Baseline	SumEntropy Actin	-1.0756974901513454
1799	Week3_25421_3_4_114.0	Cytochalasin B	Baseline	SumEntropy Actin	-0.806887695777496
1800	Week3_25421_3_4_184.0	Cytochalasin B	Baseline	SumEntropy Actin	0.18047813785387792
1801	Week3_25421_3_81_119.0	Cytochalasin B	Baseline	SumEntropy Actin	-1.8805368037388464
1802	Week3_25421_3_81_93.0	Cytochalasin B	Baseline	SumEntropy Actin	-1.488446611963447
1803	Week3_25421_3_82_26.0	Cytochalasin B	Baseline	SumEntropy Actin	0.45993838392210395
1804	Week3_25421_3_83_28.0	Cytochalasin B	Baseline	SumEntropy Actin	-1.3727903188970738
1805	Week3_25441_3_241_93.0	Cytochalasin B	Baseline	SumEntropy Actin	-1.015230917175004
1806	Week3_25441_3_242_260.0	Cytochalasin B	Baseline	SumEntropy Actin	-0.40022997398562604
1807	Week3_25441_3_243_36.0	Cytochalasin B	Baseline	SumEntropy Actin	0.4933540454734955
1808	Week3_25441_3_243_9.0	Cytochalasin B	Baseline	SumEntropy Actin	-1.7219833695115252
1809	Week3_25441_3_281_195.0	Cytochalasin B	Baseline	SumEntropy Actin	-1.4117333391669815
1810	Week3_25441_3_282_6.0	Cytochalasin B	Baseline	SumEntropy Actin	-0.3975524236577449
1811	Week3_25441_3_283_183.0	Cytochalasin B	Baseline	SumEntropy Actin	-0.35505501565050196
1812	Week3_25441_3_283_213.0	Cytochalasin B	Baseline	SumEntropy Actin	-0.9828670820424502
1813	Week3_25441_3_321_116.0	Cytochalasin B	Baseline	SumEntropy Actin	-1.6077970627246483
1814	Week3_25441_3_321_16.0	Cytochalasin B	Baseline	SumEntropy Actin	-0.4112823131951112
1815	Week3_25441_3_322_5.0	Cytochalasin B	Baseline	SumEntropy Actin	-1.7102300525913199
1816	Week3_25441_3_322_96.0	Cytochalasin B	Baseline	SumEntropy Actin	-0.80888881443654
1817	Week3_25441_3_323_137.0	Cytochalasin B	Baseline	SumEntropy Actin	-0.32063836175405724
1818	Week3_25441_3_323_155.0	Cytochalasin B	Baseline	SumEntropy Actin	-0.3727101097440897
1819	Week3_25441_3_324_198.0	Cytochalasin B	Baseline	SumEntropy Actin	-1.301940353898161
1820	Week3_25441_3_324_71.0	Cytochalasin B	Baseline	SumEntropy Actin	0.34502095877111566
1821	Week3_25441_3_324_92.0	Cytochalasin B	Baseline	SumEntropy Actin	1.4966423858190936
1822	Week3_25441_3_397_107.0	Cytochalasin B	Baseline	SumEntropy Actin	-1.2630477659289188
1823	Week3_25441_3_397_200.0	Cytochalasin B	Baseline	SumEntropy Actin	-0.4776650948755765
1824	Week3_25441_3_397_25.0	Cytochalasin B	Baseline	SumEntropy Actin	-1.3680046592327713
1825	Week3_25441_3_398_15.0	Cytochalasin B	Baseline	SumEntropy Actin	-0.5011582467722595
1826	Week3_25441_3_437_58.0	Cytochalasin B	Baseline	SumEntropy Actin	-1.257680610490734
1827	Week3_25441_3_438_80.0	Cytochalasin B	Baseline	SumEntropy Actin	-0.6855527149806517
1828	Week3_25441_3_439_77.0	Cytochalasin B	Baseline	SumEntropy Actin	-0.34085714231358316
1829	Week3_25441_3_478_213.0	Cytochalasin B	Baseline	SumEntropy Actin	-0.7609842271251598
1830	Week3_25441_3_479_247.0	Cytochalasin B	Baseline	SumEntropy Actin	0.8925625828854807
1831	Week3_25441_3_480_140.0	Cytochalasin B	Baseline	SumEntropy Actin	-0.12372647755387528
1832	Week3_25461_3_482_257.0	Cytochalasin B	Baseline	SumEntropy Actin	-1.4556479216420914
1833	Week3_25461_3_483_99.0	Cytochalasin B	Baseline	SumEntropy Actin	-2.7458504879533123
1834	Week3_25461_3_521_103.0	Cytochalasin B	Baseline	SumEntropy Actin	-1.137073442449898
1835	Week3_25461_3_521_244.0	Cytochalasin B	Baseline	SumEntropy Actin	-0.06073003988841393
1836	Week3_25461_3_521_30.0	Cytochalasin B	Baseline	SumEntropy Actin	-0.6091070573917815
1837	Week3_25461_3_522_260.0	Cytochalasin B	Baseline	SumEntropy Actin	-0.16835914435815216
1838	Week3_25461_3_524_133.0	Cytochalasin B	Baseline	SumEntropy Actin	-1.5104128778976498
1839	Week3_25461_3_561_11.0	Cytochalasin B	Baseline	SumEntropy Actin	-0.6741011757276087
1840	Week3_25461_3_561_36.0	Cytochalasin B	Baseline	SumEntropy Actin	0.8366476885204075
1841	Week3_25461_3_561_70.0	Cytochalasin B	Baseline	SumEntropy Actin	0.9238024934632583
1842	Week3_25461_3_562_157.0	Cytochalasin B	Baseline	SumEntropy Actin	1.3726761185720253
1843	Week3_25461_3_564_131.0	Cytochalasin B	Baseline	SumEntropy Actin	-1.8934320594554417
1844	Week3_25461_3_564_172.0	Cytochalasin B	Baseline	SumEntropy Actin	-1.9173060901094219
1845	Week3_25461_3_637_165.0	Cytochalasin B	Baseline	SumEntropy Actin	-0.3709897891670453
1846	Week3_25461_3_637_208.0	Cytochalasin B	Baseline	SumEntropy Actin	-0.3146195270153018
1847	Week3_25461_3_637_298.0	Cytochalasin B	Baseline	SumEntropy Actin	-2.990496626282165
1848	Week3_25461_3_639_244.0	Cytochalasin B	Baseline	SumEntropy Actin	-0.6385910396864842
1849	Week3_25461_3_640_27.0	Cytochalasin B	Baseline	SumEntropy Actin	-1.720722037909031
1850	Week3_25461_3_640_92.0	Cytochalasin B	Baseline	SumEntropy Actin	-0.7348771437004711
1851	Week3_25461_3_677_14.0	Cytochalasin B	Baseline	SumEntropy Actin	0.05229969665902985
1852	Week3_25461_3_677_263.0	Cytochalasin B	Baseline	SumEntropy Actin	-1.5120928235301094
1853	Week3_25461_3_677_41.0	Cytochalasin B	Baseline	SumEntropy Actin	-1.4482546918481016
1854	Week3_25461_3_678_227.0	Cytochalasin B	Baseline	SumEntropy Actin	0.1400100350946691
1855	Week3_25461_3_679_149.0	Cytochalasin B	Baseline	SumEntropy Actin	0.09185582007372459
1856	Week3_25461_3_679_22.0	Cytochalasin B	Baseline	SumEntropy Actin	-1.9259440025633217
1857	Week3_25461_3_679_9.0	Cytochalasin B	Baseline	SumEntropy Actin	-1.2451797636579471
1858	Week3_25461_3_717_329.0	Cytochalasin B	Baseline	SumEntropy Actin	-2.604273367756345
1859	Week3_25461_3_718_31.0	Cytochalasin B	Baseline	SumEntropy Actin	1.3627203510810406
1860	Week3_25461_3_720_150.0	Cytochalasin B	Baseline	SumEntropy Actin	-0.6793120889494056
1861	Week3_25681_3_2881_202.0	Cytochalasin B	Baseline	SumEntropy Actin	-0.5169020197135159
1862	Week3_25681_3_2884_96.0	Cytochalasin B	Baseline	SumEntropy Actin	1.2831431446366472
1863	Week3_25681_3_2921_204.0	Cytochalasin B	Baseline	SumEntropy Actin	0.06567463644997279
1864	Week3_25681_3_2922_195.0	Cytochalasin B	Baseline	SumEntropy Actin	-1.5397470672177793
1865	Week3_25681_3_2923_153.0	Cytochalasin B	Baseline	SumEntropy Actin	-0.6143108153164287
1866	Week3_25681_3_2924_112.0	Cytochalasin B	Baseline	SumEntropy Actin	0.5611687294507307
1867	Week3_25681_3_2961_114.0	Cytochalasin B	Baseline	SumEntropy Actin	0.41329687131975673
1868	Week3_25681_3_2961_19.0	Cytochalasin B	Baseline	SumEntropy Actin	-0.5303573473938867
1869	Week3_25681_3_2961_22.0	Cytochalasin B	Baseline	SumEntropy Actin	-0.5218800892015689
1870	Week3_25681_3_2961_223.0	Cytochalasin B	Baseline	SumEntropy Actin	-0.6354396823422428
1871	Week3_25681_3_2961_296.0	Cytochalasin B	Baseline	SumEntropy Actin	-0.9009736568320952
1872	Week3_25681_3_2964_52.0	Cytochalasin B	Baseline	SumEntropy Actin	-1.0722511309576999
1873	Week3_25681_3_3037_104.0	Cytochalasin B	Baseline	SumEntropy Actin	-1.5036750350411596
1874	Week3_25681_3_3037_261.0	Cytochalasin B	Baseline	SumEntropy Actin	-2.0502854665822614
1875	Week3_25681_3_3037_65.0	Cytochalasin B	Baseline	SumEntropy Actin	0.16430343649903384
1876	Week3_25681_3_3038_61.0	Cytochalasin B	Baseline	SumEntropy Actin	-0.613588056948549
1877	Week3_25681_3_3039_53.0	Cytochalasin B	Baseline	SumEntropy Actin	-1.1635891710957276
1878	Week3_25681_3_3077_164.0	Cytochalasin B	Baseline	SumEntropy Actin	-0.9584630474016023
1879	Week3_25681_3_3078_154.0	Cytochalasin B	Baseline	SumEntropy Actin	0.17177146610852537
1880	Week3_25681_3_3118_159.0	Cytochalasin B	Baseline	SumEntropy Actin	-3.0064029101663943
1881	Week3_25681_3_3118_32.0	Cytochalasin B	Baseline	SumEntropy Actin	-0.575428517404953
1882	Week3_25681_3_3120_47.0	Cytochalasin B	Baseline	SumEntropy Actin	-1.4670925706911997
1883	Week3_25701_3_3121_99.0	Cytochalasin B	Baseline	SumEntropy Actin	-0.6639212367204915
1884	Week3_25701_3_3123_112.0	Cytochalasin B	Baseline	SumEntropy Actin	-0.7441227369508464
1885	Week3_25701_3_3124_72.0	Cytochalasin B	Baseline	SumEntropy Actin	-0.8977532263802157
1886	Week3_25701_3_3124_97.0	Cytochalasin B	Baseline	SumEntropy Actin	-2.334266274932413
1887	Week3_25701_3_3161_215.0	Cytochalasin B	Baseline	SumEntropy Actin	-1.4903013439494135
1888	Week3_25701_3_3204_12.0	Cytochalasin B	Baseline	SumEntropy Actin	-2.5724547676112643
1889	Week3_25701_3_3278_59.0	Cytochalasin B	Baseline	SumEntropy Actin	-0.6990533690334353
1890	Week3_25701_3_3279_177.0	Cytochalasin B	Baseline	SumEntropy Actin	-1.1108704328801373
1891	Week3_25701_3_3317_172.0	Cytochalasin B	Baseline	SumEntropy Actin	-0.7537789623975628
1892	Week3_25701_3_3318_153.0	Cytochalasin B	Baseline	SumEntropy Actin	-1.5349819323119926
1893	Week3_25701_3_3318_95.0	Cytochalasin B	Baseline	SumEntropy Actin	0.3585766354621418
1894	Week3_25701_3_3320_198.0	Cytochalasin B	Baseline	SumEntropy Actin	-0.10235672014111388
1895	Week3_25701_3_3320_98.0	Cytochalasin B	Baseline	SumEntropy Actin	-0.13097244308923672
1896	Week3_25701_3_3360_175.0	Cytochalasin B	Baseline	SumEntropy Actin	-0.1505300740914137
1897	Week3_25701_3_3360_227.0	Cytochalasin B	Baseline	SumEntropy Actin	-1.3946303397955937
1898	Week3_25721_3_3363_114.0	Cytochalasin B	Baseline	SumEntropy Actin	0.01969157881954194
1899	Week3_25721_3_3364_206.0	Cytochalasin B	Baseline	SumEntropy Actin	-1.0989519813923474
1900	Week3_25721_3_3364_272.0	Cytochalasin B	Baseline	SumEntropy Actin	-1.3672746394191977
1901	Week3_25721_3_3401_41.0	Cytochalasin B	Baseline	SumEntropy Actin	-0.23335814183401893
1902	Week3_25721_3_3401_87.0	Cytochalasin B	Baseline	SumEntropy Actin	-0.059025721867721224
1903	Week3_25721_3_3402_231.0	Cytochalasin B	Baseline	SumEntropy Actin	-0.7738864349258744
1904	Week3_25721_3_3441_165.0	Cytochalasin B	Baseline	SumEntropy Actin	-1.866667671705154
1905	Week3_25721_3_3441_88.0	Cytochalasin B	Baseline	SumEntropy Actin	-2.301965387083126
1906	Week3_25721_3_3442_117.0	Cytochalasin B	Baseline	SumEntropy Actin	-1.3556831737313528
1907	Week3_25721_3_3442_223.0	Cytochalasin B	Baseline	SumEntropy Actin	-1.3429616828414335
1908	Week3_25721_3_3442_265.0	Cytochalasin B	Baseline	SumEntropy Actin	-1.518372993590086
1909	Week3_25721_3_3442_301.0	Cytochalasin B	Baseline	SumEntropy Actin	-0.17563351800837074
1910	Week3_25721_3_3442_73.0	Cytochalasin B	Baseline	SumEntropy Actin	-1.7773258600229676
1911	Week3_25721_3_3443_56.0	Cytochalasin B	Baseline	SumEntropy Actin	-0.5545841861484141
1912	Week3_25721_3_3444_12.0	Cytochalasin B	Baseline	SumEntropy Actin	-1.3474630489246877
1913	Week3_25721_3_3444_206.0	Cytochalasin B	Baseline	SumEntropy Actin	-1.987963488890768
1914	Week3_25721_3_3517_141.0	Cytochalasin B	Baseline	SumEntropy Actin	-0.6939018551626356
1915	Week3_25721_3_3519_151.0	Cytochalasin B	Baseline	SumEntropy Actin	-1.562679945081227
1916	Week3_25721_3_3519_94.0	Cytochalasin B	Baseline	SumEntropy Actin	-1.0231116398440383
1917	Week3_25721_3_3520_13.0	Cytochalasin B	Baseline	SumEntropy Actin	-0.3496003517980628
1918	Week3_25721_3_3520_263.0	Cytochalasin B	Baseline	SumEntropy Actin	-0.5824646531662736
1919	Week3_25721_3_3557_43.0	Cytochalasin B	Baseline	SumEntropy Actin	-0.769085537984292
1920	Week3_25721_3_3559_34.0	Cytochalasin B	Baseline	SumEntropy Actin	-0.8684926416794245
1921	Week3_25721_3_3560_20.0	Cytochalasin B	Baseline	SumEntropy Actin	-1.3331344383925858
1922	Week3_25721_3_3560_218.0	Cytochalasin B	Baseline	SumEntropy Actin	-2.8095136804163747
1923	Week3_25721_3_3560_71.0	Cytochalasin B	Baseline	SumEntropy Actin	-0.12241141524881033
1924	Week3_25721_3_3597_202.0	Cytochalasin B	Baseline	SumEntropy Actin	0.7318216735026544
1925	Week3_25721_3_3598_118.0	Cytochalasin B	Baseline	SumEntropy Actin	-2.650525574806072
1926	Week3_25721_3_3598_48.0	Cytochalasin B	Baseline	SumEntropy Actin	-1.102359333468303
1927	Week3_25721_3_3600_100.0	Cytochalasin B	Baseline	SumEntropy Actin	0.725304233916044
1928	Week4_27801_4_2881_144.0	Cytochalasin B	Baseline	SumEntropy Actin	0.6589849114169736
1929	Week4_27801_4_2882_237.0	Cytochalasin B	Baseline	SumEntropy Actin	-1.8319289755227997
1930	Week4_27801_4_2883_124.0	Cytochalasin B	Baseline	SumEntropy Actin	-0.0974603052513254
1931	Week4_27801_4_2884_102.0	Cytochalasin B	Baseline	SumEntropy Actin	0.012330580039963717
1932	Week4_27801_4_2922_125.0	Cytochalasin B	Baseline	SumEntropy Actin	0.9415288647624569
1933	Week4_27801_4_2924_110.0	Cytochalasin B	Baseline	SumEntropy Actin	-2.2603400683204438
1934	Week4_27801_4_2924_60.0	Cytochalasin B	Baseline	SumEntropy Actin	-1.7070841817450337
1935	Week4_27801_4_2962_173.0	Cytochalasin B	Baseline	SumEntropy Actin	-0.17859510989374414
1936	Week4_27801_4_2962_196.0	Cytochalasin B	Baseline	SumEntropy Actin	0.4432828779212035
1937	Week4_27801_4_3037_140.0	Cytochalasin B	Baseline	SumEntropy Actin	-1.6205069395276477
1938	Week4_27801_4_3038_21.0	Cytochalasin B	Baseline	SumEntropy Actin	-0.7007341196832592
1939	Week4_27801_4_3077_103.0	Cytochalasin B	Baseline	SumEntropy Actin	-0.8635270075083481
1940	Week4_27801_4_3077_194.0	Cytochalasin B	Baseline	SumEntropy Actin	0.688416617041972
1941	Week4_27801_4_3077_45.0	Cytochalasin B	Baseline	SumEntropy Actin	-0.12762012200412418
1942	Week4_27801_4_3078_35.0	Cytochalasin B	Baseline	SumEntropy Actin	-0.3123221759984353
1943	Week4_27801_4_3079_32.0	Cytochalasin B	Baseline	SumEntropy Actin	-0.11543784558507245
1944	Week4_27801_4_3080_163.0	Cytochalasin B	Baseline	SumEntropy Actin	-0.5058266358769963
1945	Week4_27801_4_3080_58.0	Cytochalasin B	Baseline	SumEntropy Actin	-1.4422392951985898
1946	Week4_27801_4_3118_117.0	Cytochalasin B	Baseline	SumEntropy Actin	-0.7165800966408007
1947	Week4_27801_4_3119_87.0	Cytochalasin B	Baseline	SumEntropy Actin	0.40930221129386796
1948	Week4_27821_4_3122_107.0	Cytochalasin B	Baseline	SumEntropy Actin	-2.0135964989832305
1949	Week4_27821_4_3122_57.0	Cytochalasin B	Baseline	SumEntropy Actin	-0.0934315583498306
1950	Week4_27821_4_3122_65.0	Cytochalasin B	Baseline	SumEntropy Actin	-0.08740608083225777
1951	Week4_27821_4_3123_118.0	Cytochalasin B	Baseline	SumEntropy Actin	-0.7415600129915803
1952	Week4_27821_4_3162_265.0	Cytochalasin B	Baseline	SumEntropy Actin	-0.7944215868375487
1953	Week4_27821_4_3163_150.0	Cytochalasin B	Baseline	SumEntropy Actin	-0.557201959167436
1954	Week4_27821_4_3201_176.0	Cytochalasin B	Baseline	SumEntropy Actin	-0.2870379417837625
1955	Week4_27821_4_3203_117.0	Cytochalasin B	Baseline	SumEntropy Actin	-0.244294460409703
1956	Week4_27821_4_3204_165.0	Cytochalasin B	Baseline	SumEntropy Actin	-0.11522664826873968
1957	Week4_27821_4_3277_189.0	Cytochalasin B	Baseline	SumEntropy Actin	0.8746370483249224
1958	Week4_27821_4_3277_232.0	Cytochalasin B	Baseline	SumEntropy Actin	0.9269446092028725
1959	Week4_27821_4_3280_50.0	Cytochalasin B	Baseline	SumEntropy Actin	0.2574205148073931
1960	Week4_27821_4_3358_176.0	Cytochalasin B	Baseline	SumEntropy Actin	-0.587537204493511
1961	Week4_27821_4_3359_135.0	Cytochalasin B	Baseline	SumEntropy Actin	-1.4768250981462794
1962	Week4_27821_4_3359_31.0	Cytochalasin B	Baseline	SumEntropy Actin	-0.26569696261203896
1963	Week4_27861_4_3601_126.0	Cytochalasin B	Baseline	SumEntropy Actin	-0.8664290347646622
1964	Week4_27861_4_3602_301.0	Cytochalasin B	Baseline	SumEntropy Actin	0.44031009007597754
1965	Week4_27861_4_3603_24.0	Cytochalasin B	Baseline	SumEntropy Actin	-0.49950123192571916
1966	Week4_27861_4_3603_247.0	Cytochalasin B	Baseline	SumEntropy Actin	-0.8698095690255333
1967	Week4_27861_4_3604_189.0	Cytochalasin B	Baseline	SumEntropy Actin	0.6141284801836719
1968	Week4_27861_4_3604_30.0	Cytochalasin B	Baseline	SumEntropy Actin	-0.14050544693949696
1969	Week4_27861_4_3641_221.0	Cytochalasin B	Baseline	SumEntropy Actin	-1.1617938558185306
1970	Week4_27861_4_3642_33.0	Cytochalasin B	Baseline	SumEntropy Actin	-2.5594679004708283
1971	Week4_27861_4_3644_106.0	Cytochalasin B	Baseline	SumEntropy Actin	-0.9341495854385289
1972	Week4_27861_4_3644_11.0	Cytochalasin B	Baseline	SumEntropy Actin	-0.11449567581830837
1973	Week4_27861_4_3644_173.0	Cytochalasin B	Baseline	SumEntropy Actin	0.5532475459221231
1974	Week4_27861_4_3644_83.0	Cytochalasin B	Baseline	SumEntropy Actin	0.44758555610323286
1975	Week4_27861_4_3681_175.0	Cytochalasin B	Baseline	SumEntropy Actin	-0.5682114579234848
1976	Week4_27861_4_3681_54.0	Cytochalasin B	Baseline	SumEntropy Actin	-0.12363103322408178
1977	Week4_27861_4_3682_69.0	Cytochalasin B	Baseline	SumEntropy Actin	0.8539121098924778
1978	Week4_27861_4_3683_120.0	Cytochalasin B	Baseline	SumEntropy Actin	-0.6925864470284231
1979	Week4_27861_4_3757_165.0	Cytochalasin B	Baseline	SumEntropy Actin	0.1890127852648767
1980	Week4_27861_4_3760_158.0	Cytochalasin B	Baseline	SumEntropy Actin	-0.40057705836266416
1981	Week4_27861_4_3760_210.0	Cytochalasin B	Baseline	SumEntropy Actin	-2.0450147609667777
1982	Week4_27861_4_3760_65.0	Cytochalasin B	Baseline	SumEntropy Actin	0.3327432948945561
1983	Week4_27861_4_3799_193.0	Cytochalasin B	Baseline	SumEntropy Actin	-1.0310824317418026
1984	Week4_27861_4_3799_39.0	Cytochalasin B	Baseline	SumEntropy Actin	-0.8988864231337184
1985	Week4_27861_4_3800_29.0	Cytochalasin B	Baseline	SumEntropy Actin	-0.4814704186300322
1986	Week4_27861_4_3800_70.0	Cytochalasin B	Baseline	SumEntropy Actin	-0.04475096089727679
1987	Week7_34341_7_157_70.0	Cytochalasin B	Baseline	SumEntropy Actin	-0.982831691865466
1988	Week7_34341_7_158_115.0	Cytochalasin B	Baseline	SumEntropy Actin	0.817921522867852
1989	Week7_34341_7_158_127.0	Cytochalasin B	Baseline	SumEntropy Actin	-2.1027929210552543
1990	Week7_34341_7_159_244.0	Cytochalasin B	Baseline	SumEntropy Actin	-0.08105435647654763
1991	Week7_34341_7_159_270.0	Cytochalasin B	Baseline	SumEntropy Actin	0.07828755075288853
1992	Week7_34341_7_160_58.0	Cytochalasin B	Baseline	SumEntropy Actin	-0.8569028374720494
1993	Week7_34341_7_160_86.0	Cytochalasin B	Baseline	SumEntropy Actin	0.6528297609060847
1994	Week7_34341_7_198_77.0	Cytochalasin B	Baseline	SumEntropy Actin	0.23118838185582086
1995	Week7_34341_7_237_82.0	Cytochalasin B	Baseline	SumEntropy Actin	0.5469726191037485
1996	Week7_34341_7_237_97.0	Cytochalasin B	Baseline	SumEntropy Actin	-2.5244784998120684
1997	Week7_34341_7_238_150.0	Cytochalasin B	Baseline	SumEntropy Actin	0.9547616231387736
1998	Week7_34341_7_238_190.0	Cytochalasin B	Baseline	SumEntropy Actin	-0.5927134790085755
[truncated: 3,201 more rows]
