# Supplementary material for: Predicting cell morphological responses to perturbations using generative modeling
Source: Nat Commun. 2025 Jan 8;16:505. doi: 10.1038/s41467-024-55707-8 (PMC11711326; doi:10.1038/s41467-024-55707-8)
Supplement: Supplementary file 4 — Source data [file 41467_2024_55707_MOESM4_ESM.zip › source_data/figure_1d_vincr.csv]

	ID	img_drug	Model	Feature name	Feature value
0	Week10_40111_0_157_120.0	Vincristine	Baseline	InfoMeas1 Actin	1.5887268556784122
1	Week10_40111_0_157_137.0	Vincristine	Baseline	InfoMeas1 Actin	1.201573413261507
2	Week10_40111_0_157_65.0	Vincristine	Baseline	InfoMeas1 Actin	1.1255624140290263
3	Week10_40111_0_158_302.0	Vincristine	Baseline	InfoMeas1 Actin	0.38100288988071696
4	Week10_40111_0_158_40.0	Vincristine	Baseline	InfoMeas1 Actin	0.10577270911150811
5	Week10_40111_0_160_108.0	Vincristine	Baseline	InfoMeas1 Actin	0.7065156728445833
6	Week10_40111_0_197_325.0	Vincristine	Baseline	InfoMeas1 Actin	1.2478499791945221
7	Week10_40111_0_1_245.0	Vincristine	Baseline	InfoMeas1 Actin	1.3859043582517314
8	Week10_40111_0_237_392.0	Vincristine	Baseline	InfoMeas1 Actin	1.5821061811027126
9	Week10_40111_0_237_403.0	Vincristine	Baseline	InfoMeas1 Actin	1.0528417418026024
10	Week10_40111_0_238_24.0	Vincristine	Baseline	InfoMeas1 Actin	-0.002333894622706865
11	Week10_40111_0_239_194.0	Vincristine	Baseline	InfoMeas1 Actin	0.512966071055875
12	Week10_40111_0_240_360.0	Vincristine	Baseline	InfoMeas1 Actin	1.0462562158251405
13	Week10_40111_0_2_309.0	Vincristine	Baseline	InfoMeas1 Actin	0.9794708094200295
14	Week10_40111_0_41_259.0	Vincristine	Baseline	InfoMeas1 Actin	1.5704635256387953
15	Week10_40111_0_42_339.0	Vincristine	Baseline	InfoMeas1 Actin	1.1088218732166288
16	Week10_40111_0_43_173.0	Vincristine	Baseline	InfoMeas1 Actin	1.695299518774493
17	Week10_40111_0_43_33.0	Vincristine	Baseline	InfoMeas1 Actin	0.8369028927836055
18	Week10_40111_0_4_372.0	Vincristine	Baseline	InfoMeas1 Actin	1.2823680745132175
19	Week10_40111_0_81_19.0	Vincristine	Baseline	InfoMeas1 Actin	0.8715690134905909
20	Week10_40111_0_81_447.0	Vincristine	Baseline	InfoMeas1 Actin	1.7508922133188882
21	Week10_40111_0_82_185.0	Vincristine	Baseline	InfoMeas1 Actin	1.2813358975195395
22	Week10_40111_0_82_259.0	Vincristine	Baseline	InfoMeas1 Actin	1.3457081705618352
23	Week10_40115_0_242_116.0	Vincristine	Baseline	InfoMeas1 Actin	0.3821418297160314
24	Week10_40115_0_242_155.0	Vincristine	Baseline	InfoMeas1 Actin	1.3644263443178481
25	Week10_40115_0_242_187.0	Vincristine	Baseline	InfoMeas1 Actin	1.5774527930637552
26	Week10_40115_0_281_8.0	Vincristine	Baseline	InfoMeas1 Actin	-1.1151195063662926
27	Week10_40115_0_281_90.0	Vincristine	Baseline	InfoMeas1 Actin	2.035273495566513
28	Week10_40115_0_282_270.0	Vincristine	Baseline	InfoMeas1 Actin	1.199105038688288
29	Week10_40115_0_321_210.0	Vincristine	Baseline	InfoMeas1 Actin	0.7895402850987221
30	Week10_40115_0_322_218.0	Vincristine	Baseline	InfoMeas1 Actin	0.4583662600951186
31	Week10_40115_0_324_72.0	Vincristine	Baseline	InfoMeas1 Actin	0.568743875723918
32	Week10_40115_0_400_124.0	Vincristine	Baseline	InfoMeas1 Actin	2.0143380708885656
33	Week10_40115_0_400_158.0	Vincristine	Baseline	InfoMeas1 Actin	0.35726016271801164
34	Week10_40115_0_438_223.0	Vincristine	Baseline	InfoMeas1 Actin	0.8291102018567302
35	Week10_40115_0_439_162.0	Vincristine	Baseline	InfoMeas1 Actin	1.1007274946213834
36	Week10_40115_0_439_20.0	Vincristine	Baseline	InfoMeas1 Actin	1.5597906202477367
37	Week10_40115_0_477_281.0	Vincristine	Baseline	InfoMeas1 Actin	1.5307354123147323
38	Week10_40115_0_477_63.0	Vincristine	Baseline	InfoMeas1 Actin	0.5310293132287383
39	Week10_40115_0_478_140.0	Vincristine	Baseline	InfoMeas1 Actin	0.11558592163964833
40	Week10_40115_0_478_33.0	Vincristine	Baseline	InfoMeas1 Actin	0.8987761261056673
41	Week10_40115_0_479_163.0	Vincristine	Baseline	InfoMeas1 Actin	1.447549417228688
42	Week10_40119_0_482_25.0	Vincristine	Baseline	InfoMeas1 Actin	1.0939928839981565
43	Week10_40119_0_483_159.0	Vincristine	Baseline	InfoMeas1 Actin	0.9562022334258748
44	Week10_40119_0_483_331.0	Vincristine	Baseline	InfoMeas1 Actin	2.0700563877100184
45	Week10_40119_0_522_260.0	Vincristine	Baseline	InfoMeas1 Actin	0.9426687118221158
46	Week10_40119_0_522_263.0	Vincristine	Baseline	InfoMeas1 Actin	1.9937322568883022
47	Week10_40119_0_523_155.0	Vincristine	Baseline	InfoMeas1 Actin	1.523897755848304
48	Week10_40119_0_523_232.0	Vincristine	Baseline	InfoMeas1 Actin	0.4550464280945179
49	Week10_40119_0_562_193.0	Vincristine	Baseline	InfoMeas1 Actin	1.356575309651712
50	Week10_40119_0_563_127.0	Vincristine	Baseline	InfoMeas1 Actin	0.5692583764860011
51	Week10_40119_0_564_133.0	Vincristine	Baseline	InfoMeas1 Actin	0.822734573773096
52	Week10_40119_0_564_262.0	Vincristine	Baseline	InfoMeas1 Actin	1.268251314884546
53	Week10_40119_0_640_143.0	Vincristine	Baseline	InfoMeas1 Actin	0.5868499305929572
54	Week10_40119_0_677_207.0	Vincristine	Baseline	InfoMeas1 Actin	1.0441639396011853
55	Week10_40119_0_678_185.0	Vincristine	Baseline	InfoMeas1 Actin	1.7340497878976056
56	Week10_40119_0_678_619.0	Vincristine	Baseline	InfoMeas1 Actin	0.8269534148200717
57	Week10_40119_0_679_254.0	Vincristine	Baseline	InfoMeas1 Actin	1.2924753002534861
58	Week10_40119_0_717_33.0	Vincristine	Baseline	InfoMeas1 Actin	1.2344794273566546
59	Week1_22123_1_157_191.0	Vincristine	Baseline	InfoMeas1 Actin	1.4152569804510864
60	Week1_22123_1_159_39.0	Vincristine	Baseline	InfoMeas1 Actin	1.298548209935511
61	Week1_22123_1_159_70.0	Vincristine	Baseline	InfoMeas1 Actin	0.3456479756563928
62	Week1_22123_1_197_59.0	Vincristine	Baseline	InfoMeas1 Actin	1.7085818875242333
63	Week1_22123_1_198_110.0	Vincristine	Baseline	InfoMeas1 Actin	0.393943931493551
64	Week1_22123_1_1_27.0	Vincristine	Baseline	InfoMeas1 Actin	0.4718559901797097
65	Week1_22123_1_237_8.0	Vincristine	Baseline	InfoMeas1 Actin	0.31182493432089026
66	Week1_22123_1_238_29.0	Vincristine	Baseline	InfoMeas1 Actin	1.6614751696546708
67	Week1_22123_1_240_166.0	Vincristine	Baseline	InfoMeas1 Actin	0.6168846592864662
68	Week1_22123_1_2_18.0	Vincristine	Baseline	InfoMeas1 Actin	-0.6452629433304415
69	Week1_22123_1_43_264.0	Vincristine	Baseline	InfoMeas1 Actin	1.5148946241484937
70	Week1_22123_1_83_164.0	Vincristine	Baseline	InfoMeas1 Actin	0.7010447472083015
71	Week1_22123_1_84_163.0	Vincristine	Baseline	InfoMeas1 Actin	2.015613523602039
72	Week1_22141_1_241_199.0	Vincristine	Baseline	InfoMeas1 Actin	0.6959303466196257
73	Week1_22141_1_241_226.0	Vincristine	Baseline	InfoMeas1 Actin	1.0967237627068822
74	Week1_22141_1_241_234.0	Vincristine	Baseline	InfoMeas1 Actin	0.8236316913187778
75	Week1_22141_1_241_78.0	Vincristine	Baseline	InfoMeas1 Actin	1.0130930538628151
76	Week1_22141_1_241_81.0	Vincristine	Baseline	InfoMeas1 Actin	1.5010185324711924
77	Week1_22141_1_243_24.0	Vincristine	Baseline	InfoMeas1 Actin	-0.2783651055957973
78	Week1_22141_1_243_35.0	Vincristine	Baseline	InfoMeas1 Actin	1.7704810632332941
79	Week1_22141_1_244_64.0	Vincristine	Baseline	InfoMeas1 Actin	1.6638799971057727
80	Week1_22141_1_282_114.0	Vincristine	Baseline	InfoMeas1 Actin	2.312949866922633
81	Week1_22141_1_282_242.0	Vincristine	Baseline	InfoMeas1 Actin	1.8821033528529933
82	Week1_22141_1_282_49.0	Vincristine	Baseline	InfoMeas1 Actin	1.345723756861174
83	Week1_22141_1_282_82.0	Vincristine	Baseline	InfoMeas1 Actin	1.0546809805519377
84	Week1_22141_1_283_45.0	Vincristine	Baseline	InfoMeas1 Actin	0.9826566546598623
85	Week1_22141_1_321_164.0	Vincristine	Baseline	InfoMeas1 Actin	0.7376480376625917
86	Week1_22141_1_321_28.0	Vincristine	Baseline	InfoMeas1 Actin	0.26173059776154683
87	Week1_22141_1_321_68.0	Vincristine	Baseline	InfoMeas1 Actin	0.39147570406426113
88	Week1_22141_1_324_54.0	Vincristine	Baseline	InfoMeas1 Actin	1.7551592322524632
89	Week1_22141_1_397_141.0	Vincristine	Baseline	InfoMeas1 Actin	1.1239978150543113
90	Week1_22141_1_398_18.0	Vincristine	Baseline	InfoMeas1 Actin	1.7574331281976696
91	Week1_22141_1_399_246.0	Vincristine	Baseline	InfoMeas1 Actin	2.0666955141069634
92	Week1_22141_1_480_98.0	Vincristine	Baseline	InfoMeas1 Actin	1.3129118496626864
93	Week1_22161_1_481_13.0	Vincristine	Baseline	InfoMeas1 Actin	1.3017805891195053
94	Week1_22161_1_481_15.0	Vincristine	Baseline	InfoMeas1 Actin	-0.07463638722052798
95	Week1_22161_1_482_11.0	Vincristine	Baseline	InfoMeas1 Actin	1.2231421113775223
96	Week1_22161_1_482_262.0	Vincristine	Baseline	InfoMeas1 Actin	1.016053354719604
97	Week1_22161_1_484_109.0	Vincristine	Baseline	InfoMeas1 Actin	-0.5649795839872502
98	Week1_22161_1_484_46.0	Vincristine	Baseline	InfoMeas1 Actin	1.4482262414019678
99	Week1_22161_1_521_122.0	Vincristine	Baseline	InfoMeas1 Actin	1.2907432482724917
100	Week1_22161_1_521_126.0	Vincristine	Baseline	InfoMeas1 Actin	1.252026053347659
101	Week1_22161_1_522_124.0	Vincristine	Baseline	InfoMeas1 Actin	0.6432241843833015
102	Week1_22161_1_522_157.0	Vincristine	Baseline	InfoMeas1 Actin	1.610039089108561
103	Week1_22161_1_523_131.0	Vincristine	Baseline	InfoMeas1 Actin	0.47600231475936744
104	Week1_22161_1_524_16.0	Vincristine	Baseline	InfoMeas1 Actin	0.3283551207214606
105	Week1_22161_1_562_164.0	Vincristine	Baseline	InfoMeas1 Actin	0.612813712668027
106	Week1_22161_1_562_45.0	Vincristine	Baseline	InfoMeas1 Actin	1.4937919398261472
107	Week1_22161_1_637_101.0	Vincristine	Baseline	InfoMeas1 Actin	0.4911560389560705
108	Week1_22161_1_637_75.0	Vincristine	Baseline	InfoMeas1 Actin	1.0215630662096074
109	Week1_22161_1_639_182.0	Vincristine	Baseline	InfoMeas1 Actin	0.22633402411275955
110	Week1_22161_1_639_65.0	Vincristine	Baseline	InfoMeas1 Actin	1.0541001644896584
111	Week1_22161_1_640_12.0	Vincristine	Baseline	InfoMeas1 Actin	0.989617669138471
112	Week1_22161_1_640_130.0	Vincristine	Baseline	InfoMeas1 Actin	1.4440131054414314
113	Week1_22161_1_678_22.0	Vincristine	Baseline	InfoMeas1 Actin	2.040893028857508
114	Week1_22161_1_718_57.0	Vincristine	Baseline	InfoMeas1 Actin	0.40246053462433734
115	Week1_22361_1_2881_125.0	Vincristine	Baseline	InfoMeas1 Actin	1.109752495220217
116	Week1_22361_1_2882_108.0	Vincristine	Baseline	InfoMeas1 Actin	-0.33629548971399187
117	Week1_22361_1_2882_176.0	Vincristine	Baseline	InfoMeas1 Actin	1.706127673850017
118	Week1_22361_1_2882_77.0	Vincristine	Baseline	InfoMeas1 Actin	1.6693935624671128
119	Week1_22361_1_2883_15.0	Vincristine	Baseline	InfoMeas1 Actin	1.8476277570981947
120	Week1_22361_1_2883_233.0	Vincristine	Baseline	InfoMeas1 Actin	1.3713781660453168
121	Week1_22361_1_2883_256.0	Vincristine	Baseline	InfoMeas1 Actin	0.6558421089517781
122	Week1_22361_1_2883_263.0	Vincristine	Baseline	InfoMeas1 Actin	1.4253140367707278
123	Week1_22361_1_2921_111.0	Vincristine	Baseline	InfoMeas1 Actin	1.7855446681273186
124	Week1_22361_1_2921_196.0	Vincristine	Baseline	InfoMeas1 Actin	0.8402114212621595
125	Week1_22361_1_2921_72.0	Vincristine	Baseline	InfoMeas1 Actin	0.5411834230035055
126	Week1_22361_1_2923_195.0	Vincristine	Baseline	InfoMeas1 Actin	1.9473023455744476
127	Week1_22361_1_2923_32.0	Vincristine	Baseline	InfoMeas1 Actin	0.5898809087602603
128	Week1_22361_1_2963_210.0	Vincristine	Baseline	InfoMeas1 Actin	0.3296805128244502
129	Week1_22361_1_2964_200.0	Vincristine	Baseline	InfoMeas1 Actin	2.070538467425916
130	Week1_22361_1_2964_81.0	Vincristine	Baseline	InfoMeas1 Actin	-0.35526135667994724
131	Week1_22361_1_2964_92.0	Vincristine	Baseline	InfoMeas1 Actin	1.054935913593162
132	Week1_22361_1_3037_100.0	Vincristine	Baseline	InfoMeas1 Actin	0.7126897032153269
133	Week1_22361_1_3038_111.0	Vincristine	Baseline	InfoMeas1 Actin	0.49146136465931767
134	Week1_22361_1_3039_32.0	Vincristine	Baseline	InfoMeas1 Actin	-0.4635518676959623
135	Week1_22361_1_3080_193.0	Vincristine	Baseline	InfoMeas1 Actin	-0.29198156114612267
136	Week1_22361_1_3117_163.0	Vincristine	Baseline	InfoMeas1 Actin	0.21317226292639352
137	Week1_22361_1_3118_86.0	Vincristine	Baseline	InfoMeas1 Actin	1.7714397122363643
138	Week1_22361_1_3120_123.0	Vincristine	Baseline	InfoMeas1 Actin	-1.096264758137825
139	Week1_22361_1_3120_206.0	Vincristine	Baseline	InfoMeas1 Actin	0.7609177843565889
140	Week1_22381_1_3122_144.0	Vincristine	Baseline	InfoMeas1 Actin	1.7137335656277748
141	Week1_22381_1_3122_34.0	Vincristine	Baseline	InfoMeas1 Actin	1.339707384451529
142	Week1_22381_1_3123_46.0	Vincristine	Baseline	InfoMeas1 Actin	-0.14433447795885915
143	Week1_22381_1_3124_101.0	Vincristine	Baseline	InfoMeas1 Actin	1.9119780294705657
144	Week1_22381_1_3161_51.0	Vincristine	Baseline	InfoMeas1 Actin	1.890595120418307
145	Week1_22381_1_3163_61.0	Vincristine	Baseline	InfoMeas1 Actin	1.8406935161333635
146	Week1_22381_1_3163_73.0	Vincristine	Baseline	InfoMeas1 Actin	-0.2924119453192525
147	Week1_22381_1_3201_42.0	Vincristine	Baseline	InfoMeas1 Actin	0.027248700120379103
148	Week1_22381_1_3202_76.0	Vincristine	Baseline	InfoMeas1 Actin	1.99886257633317
149	Week1_22381_1_3278_115.0	Vincristine	Baseline	InfoMeas1 Actin	1.3273161784100256
150	Week1_22381_1_3278_195.0	Vincristine	Baseline	InfoMeas1 Actin	1.3433677070221846
151	Week1_22381_1_3280_133.0	Vincristine	Baseline	InfoMeas1 Actin	0.2374363469524626
152	Week1_22381_1_3317_234.0	Vincristine	Baseline	InfoMeas1 Actin	0.7753028532390244
153	Week1_22381_1_3358_179.0	Vincristine	Baseline	InfoMeas1 Actin	0.06541663016412878
154	Week1_22381_1_3358_231.0	Vincristine	Baseline	InfoMeas1 Actin	-0.2728484001552425
155	Week1_22381_1_3358_262.0	Vincristine	Baseline	InfoMeas1 Actin	1.2886075026892923
156	Week1_22381_1_3359_201.0	Vincristine	Baseline	InfoMeas1 Actin	1.8535323390095666
157	Week1_22381_1_3359_239.0	Vincristine	Baseline	InfoMeas1 Actin	0.20899039831537242
158	Week1_22401_1_3362_169.0	Vincristine	Baseline	InfoMeas1 Actin	0.47061879935520023
159	Week1_22401_1_3401_157.0	Vincristine	Baseline	InfoMeas1 Actin	1.271559009350619
160	Week1_22401_1_3401_90.0	Vincristine	Baseline	InfoMeas1 Actin	1.9007289979397541
161	Week1_22401_1_3404_245.0	Vincristine	Baseline	InfoMeas1 Actin	1.1454896221199102
162	Week1_22401_1_3404_86.0	Vincristine	Baseline	InfoMeas1 Actin	1.9822111165313858
163	Week1_22401_1_3442_199.0	Vincristine	Baseline	InfoMeas1 Actin	0.634988839641955
164	Week1_22401_1_3443_181.0	Vincristine	Baseline	InfoMeas1 Actin	1.510746231685108
165	Week1_22401_1_3443_242.0	Vincristine	Baseline	InfoMeas1 Actin	1.150536945294961
166	Week1_22401_1_3443_88.0	Vincristine	Baseline	InfoMeas1 Actin	2.1251700746109425
167	Week1_22401_1_3444_142.0	Vincristine	Baseline	InfoMeas1 Actin	0.17842153414703027
168	Week1_22401_1_3444_68.0	Vincristine	Baseline	InfoMeas1 Actin	1.537508328979642
169	Week1_22401_1_3517_82.0	Vincristine	Baseline	InfoMeas1 Actin	1.2204915210196206
170	Week1_22401_1_3517_91.0	Vincristine	Baseline	InfoMeas1 Actin	1.397102598475196
171	Week1_22401_1_3520_76.0	Vincristine	Baseline	InfoMeas1 Actin	1.7519435360471047
172	Week1_22401_1_3557_41.0	Vincristine	Baseline	InfoMeas1 Actin	0.4713200139684703
173	Week1_22401_1_3559_43.0	Vincristine	Baseline	InfoMeas1 Actin	0.6142650128950718
174	Week1_22401_1_3559_67.0	Vincristine	Baseline	InfoMeas1 Actin	1.08412499114874
175	Week1_22401_1_3560_182.0	Vincristine	Baseline	InfoMeas1 Actin	0.18977495316477117
176	Week1_22401_1_3598_231.0	Vincristine	Baseline	InfoMeas1 Actin	1.0420460043569537
177	Week1_22401_1_3598_69.0	Vincristine	Baseline	InfoMeas1 Actin	1.6149849088496444
178	Week2_24121_2_157_50.0	Vincristine	Baseline	InfoMeas1 Actin	0.056012984218510885
179	Week2_24121_2_197_7.0	Vincristine	Baseline	InfoMeas1 Actin	0.3192285625993875
180	Week2_24121_2_238_180.0	Vincristine	Baseline	InfoMeas1 Actin	-0.23150940508317092
181	Week2_24121_2_238_80.0	Vincristine	Baseline	InfoMeas1 Actin	0.9165661181615763
182	Week2_24121_2_239_109.0	Vincristine	Baseline	InfoMeas1 Actin	-0.5393246462020576
183	Week2_24121_2_41_63.0	Vincristine	Baseline	InfoMeas1 Actin	1.3937715868560137
184	Week2_24121_2_43_118.0	Vincristine	Baseline	InfoMeas1 Actin	-1.114404756853066
185	Week2_24121_2_44_33.0	Vincristine	Baseline	InfoMeas1 Actin	-1.2036157479895793
186	Week2_24121_2_81_116.0	Vincristine	Baseline	InfoMeas1 Actin	-0.4942088530232229
187	Week2_24121_2_82_2.0	Vincristine	Baseline	InfoMeas1 Actin	-0.34500402326963775
188	Week2_24141_2_241_150.0	Vincristine	Baseline	InfoMeas1 Actin	1.8954327159886664
189	Week2_24141_2_241_7.0	Vincristine	Baseline	InfoMeas1 Actin	1.2021997672199605
190	Week2_24141_2_282_84.0	Vincristine	Baseline	InfoMeas1 Actin	0.346138849363631
191	Week2_24141_2_283_150.0	Vincristine	Baseline	InfoMeas1 Actin	1.3117863960717733
192	Week2_24141_2_321_74.0	Vincristine	Baseline	InfoMeas1 Actin	0.07872185943826623
193	Week2_24141_2_324_157.0	Vincristine	Baseline	InfoMeas1 Actin	-0.31114903584217235
194	Week2_24141_2_398_128.0	Vincristine	Baseline	InfoMeas1 Actin	-0.056747401146270214
195	Week2_24141_2_398_59.0	Vincristine	Baseline	InfoMeas1 Actin	-0.13376901379341857
196	Week2_24141_2_438_95.0	Vincristine	Baseline	InfoMeas1 Actin	0.3443381246431476
197	Week2_24141_2_439_142.0	Vincristine	Baseline	InfoMeas1 Actin	-0.48420728967663845
198	Week2_24141_2_477_152.0	Vincristine	Baseline	InfoMeas1 Actin	0.3259255085599152
199	Week2_24141_2_477_32.0	Vincristine	Baseline	InfoMeas1 Actin	-0.6761233924157483
200	Week2_24141_2_478_16.0	Vincristine	Baseline	InfoMeas1 Actin	-0.7241565512535513
201	Week2_24141_2_478_22.0	Vincristine	Baseline	InfoMeas1 Actin	1.0494997154687522
202	Week2_24141_2_478_91.0	Vincristine	Baseline	InfoMeas1 Actin	0.9465813821744575
203	Week2_24141_2_480_79.0	Vincristine	Baseline	InfoMeas1 Actin	-0.6160393424168249
204	Week2_24161_2_483_33.0	Vincristine	Baseline	InfoMeas1 Actin	-0.6093502632453913
205	Week2_24161_2_522_106.0	Vincristine	Baseline	InfoMeas1 Actin	-0.04795387910365602
206	Week2_24161_2_522_74.0	Vincristine	Baseline	InfoMeas1 Actin	1.0086480057734661
207	Week2_24161_2_522_90.0	Vincristine	Baseline	InfoMeas1 Actin	-0.11842821623075062
208	Week2_24161_2_523_15.0	Vincristine	Baseline	InfoMeas1 Actin	0.5883656661741656
209	Week2_24161_2_562_23.0	Vincristine	Baseline	InfoMeas1 Actin	0.7849967489730467
210	Week2_24161_2_564_44.0	Vincristine	Baseline	InfoMeas1 Actin	-0.757688009100224
211	Week2_24161_2_638_11.0	Vincristine	Baseline	InfoMeas1 Actin	1.2633768589240342
212	Week2_24161_2_638_58.0	Vincristine	Baseline	InfoMeas1 Actin	0.33004175773367483
213	Week2_24161_2_639_134.0	Vincristine	Baseline	InfoMeas1 Actin	0.9654622420702392
214	Week2_24161_2_677_11.0	Vincristine	Baseline	InfoMeas1 Actin	-0.44640403457686784
215	Week2_24161_2_677_18.0	Vincristine	Baseline	InfoMeas1 Actin	-0.48988570672564824
216	Week2_24161_2_678_140.0	Vincristine	Baseline	InfoMeas1 Actin	0.7417270921349999
217	Week2_24161_2_679_32.0	Vincristine	Baseline	InfoMeas1 Actin	-0.31555081222197634
218	Week2_24161_2_680_133.0	Vincristine	Baseline	InfoMeas1 Actin	-1.9846585657383853
219	Week2_24161_2_717_83.0	Vincristine	Baseline	InfoMeas1 Actin	1.193101857646555
220	Week2_24161_2_718_45.0	Vincristine	Baseline	InfoMeas1 Actin	0.24223712601300312
221	Week2_24161_2_718_60.0	Vincristine	Baseline	InfoMeas1 Actin	-0.14857145760634335
222	Week2_24161_2_719_104.0	Vincristine	Baseline	InfoMeas1 Actin	1.1760757418661723
223	Week2_24161_2_720_124.0	Vincristine	Baseline	InfoMeas1 Actin	-0.6051339274142882
224	Week2_24161_2_720_172.0	Vincristine	Baseline	InfoMeas1 Actin	-0.8016622602573047
225	Week2_24161_2_720_9.0	Vincristine	Baseline	InfoMeas1 Actin	-0.3478141562928138
226	Week3_25421_3_157_167.0	Vincristine	Baseline	InfoMeas1 Actin	2.497078072695131
227	Week3_25421_3_158_168.0	Vincristine	Baseline	InfoMeas1 Actin	1.412751284845596
228	Week3_25421_3_160_297.0	Vincristine	Baseline	InfoMeas1 Actin	1.7610825615418357
229	Week3_25421_3_1_123.0	Vincristine	Baseline	InfoMeas1 Actin	-0.13832137807773745
230	Week3_25421_3_200_162.0	Vincristine	Baseline	InfoMeas1 Actin	1.0034995587912452
231	Week3_25421_3_200_35.0	Vincristine	Baseline	InfoMeas1 Actin	-0.5095236483727347
232	Week3_25421_3_240_126.0	Vincristine	Baseline	InfoMeas1 Actin	2.2763175076804902
233	Week3_25421_3_240_223.0	Vincristine	Baseline	InfoMeas1 Actin	0.475696556397997
234	Week3_25421_3_2_107.0	Vincristine	Baseline	InfoMeas1 Actin	0.9348687161255642
235	Week3_25421_3_2_24.0	Vincristine	Baseline	InfoMeas1 Actin	-0.5002681914896062
236	Week3_25421_3_41_45.0	Vincristine	Baseline	InfoMeas1 Actin	-0.32914255698942213
237	Week3_25421_3_42_171.0	Vincristine	Baseline	InfoMeas1 Actin	0.4965109898878223
238	Week3_25421_3_4_106.0	Vincristine	Baseline	InfoMeas1 Actin	0.14957453919778868
239	Week3_25421_3_4_114.0	Vincristine	Baseline	InfoMeas1 Actin	0.3212890892558038
240	Week3_25421_3_4_184.0	Vincristine	Baseline	InfoMeas1 Actin	0.06659781880898813
241	Week3_25421_3_81_119.0	Vincristine	Baseline	InfoMeas1 Actin	1.9070835722760204
242	Week3_25421_3_81_93.0	Vincristine	Baseline	InfoMeas1 Actin	1.1326746114929853
243	Week3_25421_3_82_26.0	Vincristine	Baseline	InfoMeas1 Actin	0.09975923144988774
244	Week3_25421_3_83_28.0	Vincristine	Baseline	InfoMeas1 Actin	0.5573001495310546
245	Week3_25441_3_241_93.0	Vincristine	Baseline	InfoMeas1 Actin	1.5812148577272467
246	Week3_25441_3_242_260.0	Vincristine	Baseline	InfoMeas1 Actin	1.0451979365975381
247	Week3_25441_3_243_36.0	Vincristine	Baseline	InfoMeas1 Actin	-1.168604866413598
248	Week3_25441_3_243_9.0	Vincristine	Baseline	InfoMeas1 Actin	0.14245490690508292
249	Week3_25441_3_281_195.0	Vincristine	Baseline	InfoMeas1 Actin	1.419375649972803
250	Week3_25441_3_282_6.0	Vincristine	Baseline	InfoMeas1 Actin	0.4837038052036764
251	Week3_25441_3_283_183.0	Vincristine	Baseline	InfoMeas1 Actin	0.7567549913833876
252	Week3_25441_3_283_213.0	Vincristine	Baseline	InfoMeas1 Actin	1.4351662592358427
253	Week3_25441_3_321_116.0	Vincristine	Baseline	InfoMeas1 Actin	1.7302091410680682
254	Week3_25441_3_321_16.0	Vincristine	Baseline	InfoMeas1 Actin	0.694751521914543
255	Week3_25441_3_322_5.0	Vincristine	Baseline	InfoMeas1 Actin	2.041778869838384
256	Week3_25441_3_322_96.0	Vincristine	Baseline	InfoMeas1 Actin	1.1928912767999647
257	Week3_25441_3_323_137.0	Vincristine	Baseline	InfoMeas1 Actin	-0.6256615325018435
258	Week3_25441_3_323_155.0	Vincristine	Baseline	InfoMeas1 Actin	-1.0341718768249377
259	Week3_25441_3_324_198.0	Vincristine	Baseline	InfoMeas1 Actin	1.1858074081290029
260	Week3_25441_3_324_71.0	Vincristine	Baseline	InfoMeas1 Actin	-0.4945229689160556
261	Week3_25441_3_324_92.0	Vincristine	Baseline	InfoMeas1 Actin	-1.0461302525999825
262	Week3_25441_3_397_107.0	Vincristine	Baseline	InfoMeas1 Actin	2.1105193488267626
263	Week3_25441_3_397_200.0	Vincristine	Baseline	InfoMeas1 Actin	1.4827999834167598
264	Week3_25441_3_397_25.0	Vincristine	Baseline	InfoMeas1 Actin	1.4118918229806725
265	Week3_25441_3_398_15.0	Vincristine	Baseline	InfoMeas1 Actin	0.9963218927492687
266	Week3_25441_3_437_58.0	Vincristine	Baseline	InfoMeas1 Actin	1.6883877616591796
267	Week3_25441_3_438_80.0	Vincristine	Baseline	InfoMeas1 Actin	-0.03415922675806929
268	Week3_25441_3_439_77.0	Vincristine	Baseline	InfoMeas1 Actin	-0.4786036362584545
269	Week3_25441_3_478_213.0	Vincristine	Baseline	InfoMeas1 Actin	0.7077222002652943
270	Week3_25441_3_479_247.0	Vincristine	Baseline	InfoMeas1 Actin	-0.03486864122397547
271	Week3_25441_3_480_140.0	Vincristine	Baseline	InfoMeas1 Actin	0.5616447342058007
272	Week3_25461_3_482_257.0	Vincristine	Baseline	InfoMeas1 Actin	1.5389210101528068
273	Week3_25461_3_483_99.0	Vincristine	Baseline	InfoMeas1 Actin	1.1494584531352139
274	Week3_25461_3_521_103.0	Vincristine	Baseline	InfoMeas1 Actin	1.1110798865426
275	Week3_25461_3_521_244.0	Vincristine	Baseline	InfoMeas1 Actin	0.7057435814105554
276	Week3_25461_3_521_30.0	Vincristine	Baseline	InfoMeas1 Actin	0.6419030416376066
277	Week3_25461_3_522_260.0	Vincristine	Baseline	InfoMeas1 Actin	0.0741419311954908
278	Week3_25461_3_524_133.0	Vincristine	Baseline	InfoMeas1 Actin	1.562411231267299
279	Week3_25461_3_561_11.0	Vincristine	Baseline	InfoMeas1 Actin	0.5334026468844413
280	Week3_25461_3_561_36.0	Vincristine	Baseline	InfoMeas1 Actin	-1.021923157008809
281	Week3_25461_3_561_70.0	Vincristine	Baseline	InfoMeas1 Actin	-0.1728423122351616
282	Week3_25461_3_562_157.0	Vincristine	Baseline	InfoMeas1 Actin	-0.5910766324681694
283	Week3_25461_3_564_131.0	Vincristine	Baseline	InfoMeas1 Actin	0.5198244654536802
284	Week3_25461_3_564_172.0	Vincristine	Baseline	InfoMeas1 Actin	0.7781108583305927
285	Week3_25461_3_637_165.0	Vincristine	Baseline	InfoMeas1 Actin	1.1559015660264185
286	Week3_25461_3_637_208.0	Vincristine	Baseline	InfoMeas1 Actin	1.1187547702262264
287	Week3_25461_3_637_298.0	Vincristine	Baseline	InfoMeas1 Actin	2.7609406169795956
288	Week3_25461_3_639_244.0	Vincristine	Baseline	InfoMeas1 Actin	0.5629452302914704
289	Week3_25461_3_640_27.0	Vincristine	Baseline	InfoMeas1 Actin	1.5986363528421776
290	Week3_25461_3_640_92.0	Vincristine	Baseline	InfoMeas1 Actin	1.6399629858161826
291	Week3_25461_3_677_14.0	Vincristine	Baseline	InfoMeas1 Actin	0.6208054033113972
292	Week3_25461_3_677_263.0	Vincristine	Baseline	InfoMeas1 Actin	2.0363162874661516
293	Week3_25461_3_677_41.0	Vincristine	Baseline	InfoMeas1 Actin	1.306619653702603
294	Week3_25461_3_678_227.0	Vincristine	Baseline	InfoMeas1 Actin	0.4522327634481957
295	Week3_25461_3_679_149.0	Vincristine	Baseline	InfoMeas1 Actin	-0.2703334474691633
296	Week3_25461_3_679_22.0	Vincristine	Baseline	InfoMeas1 Actin	0.11406513913277841
297	Week3_25461_3_679_9.0	Vincristine	Baseline	InfoMeas1 Actin	0.07055994174150113
298	Week3_25461_3_717_329.0	Vincristine	Baseline	InfoMeas1 Actin	1.881107412711389
299	Week3_25461_3_718_31.0	Vincristine	Baseline	InfoMeas1 Actin	-0.33927654924970774
300	Week3_25461_3_720_150.0	Vincristine	Baseline	InfoMeas1 Actin	0.9642984514007883
301	Week3_25681_3_2881_202.0	Vincristine	Baseline	InfoMeas1 Actin	1.0806942385391478
302	Week3_25681_3_2884_96.0	Vincristine	Baseline	InfoMeas1 Actin	-1.3168274646766474
303	Week3_25681_3_2921_204.0	Vincristine	Baseline	InfoMeas1 Actin	0.5764532160967641
304	Week3_25681_3_2922_195.0	Vincristine	Baseline	InfoMeas1 Actin	0.3874520753443017
305	Week3_25681_3_2923_153.0	Vincristine	Baseline	InfoMeas1 Actin	0.8054740112372283
306	Week3_25681_3_2924_112.0	Vincristine	Baseline	InfoMeas1 Actin	-0.12800856889460588
307	Week3_25681_3_2961_114.0	Vincristine	Baseline	InfoMeas1 Actin	0.3442541827323458
308	Week3_25681_3_2961_19.0	Vincristine	Baseline	InfoMeas1 Actin	0.71851791894779
309	Week3_25681_3_2961_22.0	Vincristine	Baseline	InfoMeas1 Actin	0.817702245095735
310	Week3_25681_3_2961_223.0	Vincristine	Baseline	InfoMeas1 Actin	1.4509817494667065
311	Week3_25681_3_2961_296.0	Vincristine	Baseline	InfoMeas1 Actin	1.1574078633051559
312	Week3_25681_3_2964_52.0	Vincristine	Baseline	InfoMeas1 Actin	0.5577455959996012
313	Week3_25681_3_3037_104.0	Vincristine	Baseline	InfoMeas1 Actin	0.6829603577632006
314	Week3_25681_3_3037_261.0	Vincristine	Baseline	InfoMeas1 Actin	0.910872723640417
315	Week3_25681_3_3037_65.0	Vincristine	Baseline	InfoMeas1 Actin	-0.30562855608167383
316	Week3_25681_3_3038_61.0	Vincristine	Baseline	InfoMeas1 Actin	-0.2359350645652036
317	Week3_25681_3_3039_53.0	Vincristine	Baseline	InfoMeas1 Actin	1.3745142884962802
318	Week3_25681_3_3077_164.0	Vincristine	Baseline	InfoMeas1 Actin	1.3806112219119389
319	Week3_25681_3_3078_154.0	Vincristine	Baseline	InfoMeas1 Actin	0.1392240632987892
320	Week3_25681_3_3118_159.0	Vincristine	Baseline	InfoMeas1 Actin	2.758678797718748
321	Week3_25681_3_3118_32.0	Vincristine	Baseline	InfoMeas1 Actin	1.3192774956109137
322	Week3_25681_3_3120_47.0	Vincristine	Baseline	InfoMeas1 Actin	1.1842426103429013
323	Week3_25701_3_3121_99.0	Vincristine	Baseline	InfoMeas1 Actin	1.4954229890313688
324	Week3_25701_3_3123_112.0	Vincristine	Baseline	InfoMeas1 Actin	-0.7931559275986
325	Week3_25701_3_3124_72.0	Vincristine	Baseline	InfoMeas1 Actin	-0.21603649812763437
326	Week3_25701_3_3124_97.0	Vincristine	Baseline	InfoMeas1 Actin	0.03182441447395855
327	Week3_25701_3_3161_215.0	Vincristine	Baseline	InfoMeas1 Actin	2.4914277054102136
328	Week3_25701_3_3204_12.0	Vincristine	Baseline	InfoMeas1 Actin	0.3733132121454981
329	Week3_25701_3_3278_59.0	Vincristine	Baseline	InfoMeas1 Actin	0.558077620852562
330	Week3_25701_3_3279_177.0	Vincristine	Baseline	InfoMeas1 Actin	2.151428172436238
331	Week3_25701_3_3317_172.0	Vincristine	Baseline	InfoMeas1 Actin	1.4881800458627514
332	Week3_25701_3_3318_153.0	Vincristine	Baseline	InfoMeas1 Actin	1.4074132923636975
333	Week3_25701_3_3318_95.0	Vincristine	Baseline	InfoMeas1 Actin	-0.26785760426840477
334	Week3_25701_3_3320_198.0	Vincristine	Baseline	InfoMeas1 Actin	-0.29095836790614255
335	Week3_25701_3_3320_98.0	Vincristine	Baseline	InfoMeas1 Actin	-1.0191542533246545
336	Week3_25701_3_3360_175.0	Vincristine	Baseline	InfoMeas1 Actin	0.5282165157822079
337	Week3_25701_3_3360_227.0	Vincristine	Baseline	InfoMeas1 Actin	1.43177046776148
338	Week3_25721_3_3363_114.0	Vincristine	Baseline	InfoMeas1 Actin	0.11404080138200884
339	Week3_25721_3_3364_206.0	Vincristine	Baseline	InfoMeas1 Actin	-0.051256524238684154
340	Week3_25721_3_3364_272.0	Vincristine	Baseline	InfoMeas1 Actin	0.639739066893231
341	Week3_25721_3_3401_41.0	Vincristine	Baseline	InfoMeas1 Actin	0.6014736142640895
342	Week3_25721_3_3401_87.0	Vincristine	Baseline	InfoMeas1 Actin	0.9184464774145709
343	Week3_25721_3_3402_231.0	Vincristine	Baseline	InfoMeas1 Actin	0.8819605918392397
344	Week3_25721_3_3441_165.0	Vincristine	Baseline	InfoMeas1 Actin	2.421123053067436
345	Week3_25721_3_3441_88.0	Vincristine	Baseline	InfoMeas1 Actin	1.802614369070829
346	Week3_25721_3_3442_117.0	Vincristine	Baseline	InfoMeas1 Actin	2.1637166520406828
347	Week3_25721_3_3442_223.0	Vincristine	Baseline	InfoMeas1 Actin	1.391455294799635
348	Week3_25721_3_3442_265.0	Vincristine	Baseline	InfoMeas1 Actin	1.9026306528254433
349	Week3_25721_3_3442_301.0	Vincristine	Baseline	InfoMeas1 Actin	0.6248612303211922
350	Week3_25721_3_3442_73.0	Vincristine	Baseline	InfoMeas1 Actin	1.4225814377654902
351	Week3_25721_3_3443_56.0	Vincristine	Baseline	InfoMeas1 Actin	-0.2454745563491492
352	Week3_25721_3_3444_12.0	Vincristine	Baseline	InfoMeas1 Actin	0.16736767646295742
353	Week3_25721_3_3444_206.0	Vincristine	Baseline	InfoMeas1 Actin	1.3587140764857486
354	Week3_25721_3_3517_141.0	Vincristine	Baseline	InfoMeas1 Actin	0.8916698707627106
355	Week3_25721_3_3519_151.0	Vincristine	Baseline	InfoMeas1 Actin	0.8687211497119931
356	Week3_25721_3_3519_94.0	Vincristine	Baseline	InfoMeas1 Actin	1.6853987283615168
357	Week3_25721_3_3520_13.0	Vincristine	Baseline	InfoMeas1 Actin	0.4431394706236549
358	Week3_25721_3_3520_263.0	Vincristine	Baseline	InfoMeas1 Actin	1.7566625722209779
359	Week3_25721_3_3557_43.0	Vincristine	Baseline	InfoMeas1 Actin	1.2486027448436587
360	Week3_25721_3_3559_34.0	Vincristine	Baseline	InfoMeas1 Actin	0.19863282825858591
361	Week3_25721_3_3560_20.0	Vincristine	Baseline	InfoMeas1 Actin	0.451184763872451
362	Week3_25721_3_3560_218.0	Vincristine	Baseline	InfoMeas1 Actin	1.028155902840276
363	Week3_25721_3_3560_71.0	Vincristine	Baseline	InfoMeas1 Actin	0.04367735575376794
364	Week3_25721_3_3597_202.0	Vincristine	Baseline	InfoMeas1 Actin	-1.440711425537109
365	Week3_25721_3_3598_118.0	Vincristine	Baseline	InfoMeas1 Actin	2.205985031267553
366	Week3_25721_3_3598_48.0	Vincristine	Baseline	InfoMeas1 Actin	1.7101698616119136
367	Week3_25721_3_3600_100.0	Vincristine	Baseline	InfoMeas1 Actin	-0.989436192816618
368	Week4_27801_4_2881_144.0	Vincristine	Baseline	InfoMeas1 Actin	-0.0404649116624508
369	Week4_27801_4_2882_237.0	Vincristine	Baseline	InfoMeas1 Actin	2.2121605371601363
370	Week4_27801_4_2883_124.0	Vincristine	Baseline	InfoMeas1 Actin	0.3073305372958426
371	Week4_27801_4_2884_102.0	Vincristine	Baseline	InfoMeas1 Actin	-0.15446735409680368
372	Week4_27801_4_2922_125.0	Vincristine	Baseline	InfoMeas1 Actin	0.2690547549351605
373	Week4_27801_4_2924_110.0	Vincristine	Baseline	InfoMeas1 Actin	0.869189769246199
374	Week4_27801_4_2924_60.0	Vincristine	Baseline	InfoMeas1 Actin	1.3387571548706465
375	Week4_27801_4_2962_173.0	Vincristine	Baseline	InfoMeas1 Actin	1.0732143225941866
376	Week4_27801_4_2962_196.0	Vincristine	Baseline	InfoMeas1 Actin	0.8808407251431394
377	Week4_27801_4_3037_140.0	Vincristine	Baseline	InfoMeas1 Actin	1.472510410743017
378	Week4_27801_4_3038_21.0	Vincristine	Baseline	InfoMeas1 Actin	1.352097884974444
379	Week4_27801_4_3077_103.0	Vincristine	Baseline	InfoMeas1 Actin	0.29488005986876253
380	Week4_27801_4_3077_194.0	Vincristine	Baseline	InfoMeas1 Actin	-0.9335744191766816
381	Week4_27801_4_3077_45.0	Vincristine	Baseline	InfoMeas1 Actin	0.6772986698242962
382	Week4_27801_4_3078_35.0	Vincristine	Baseline	InfoMeas1 Actin	0.9918058677889617
383	Week4_27801_4_3079_32.0	Vincristine	Baseline	InfoMeas1 Actin	0.4863235623010549
384	Week4_27801_4_3080_163.0	Vincristine	Baseline	InfoMeas1 Actin	0.2504098308655652
385	Week4_27801_4_3080_58.0	Vincristine	Baseline	InfoMeas1 Actin	0.6911546698725015
386	Week4_27801_4_3118_117.0	Vincristine	Baseline	InfoMeas1 Actin	1.5179976299702274
387	Week4_27801_4_3119_87.0	Vincristine	Baseline	InfoMeas1 Actin	0.2308280205068003
388	Week4_27821_4_3122_107.0	Vincristine	Baseline	InfoMeas1 Actin	1.061766620658325
389	Week4_27821_4_3122_57.0	Vincristine	Baseline	InfoMeas1 Actin	0.7882897147481337
390	Week4_27821_4_3122_65.0	Vincristine	Baseline	InfoMeas1 Actin	0.6773455541465847
391	Week4_27821_4_3123_118.0	Vincristine	Baseline	InfoMeas1 Actin	0.6028200917274565
392	Week4_27821_4_3162_265.0	Vincristine	Baseline	InfoMeas1 Actin	1.7449465281984649
393	Week4_27821_4_3163_150.0	Vincristine	Baseline	InfoMeas1 Actin	0.9908396919836265
394	Week4_27821_4_3201_176.0	Vincristine	Baseline	InfoMeas1 Actin	0.24150391831248913
395	Week4_27821_4_3203_117.0	Vincristine	Baseline	InfoMeas1 Actin	-0.35506721143157
396	Week4_27821_4_3204_165.0	Vincristine	Baseline	InfoMeas1 Actin	0.5814053870149547
397	Week4_27821_4_3277_189.0	Vincristine	Baseline	InfoMeas1 Actin	-0.7333052981057484
398	Week4_27821_4_3277_232.0	Vincristine	Baseline	InfoMeas1 Actin	0.10109825333960552
399	Week4_27821_4_3280_50.0	Vincristine	Baseline	InfoMeas1 Actin	-0.36598297863799956
400	Week4_27821_4_3358_176.0	Vincristine	Baseline	InfoMeas1 Actin	1.3457539959849347
401	Week4_27821_4_3359_135.0	Vincristine	Baseline	InfoMeas1 Actin	0.7796270627705022
402	Week4_27821_4_3359_31.0	Vincristine	Baseline	InfoMeas1 Actin	0.20446160389549964
403	Week4_27861_4_3601_126.0	Vincristine	Baseline	InfoMeas1 Actin	1.7372073173739466
404	Week4_27861_4_3602_301.0	Vincristine	Baseline	InfoMeas1 Actin	-0.12954261595037853
405	Week4_27861_4_3603_24.0	Vincristine	Baseline	InfoMeas1 Actin	0.057838371609241136
406	Week4_27861_4_3603_247.0	Vincristine	Baseline	InfoMeas1 Actin	1.0697206799043757
407	Week4_27861_4_3604_189.0	Vincristine	Baseline	InfoMeas1 Actin	-0.16875628931180361
408	Week4_27861_4_3604_30.0	Vincristine	Baseline	InfoMeas1 Actin	-0.03693089972974038
409	Week4_27861_4_3641_221.0	Vincristine	Baseline	InfoMeas1 Actin	0.6008975368447792
410	Week4_27861_4_3642_33.0	Vincristine	Baseline	InfoMeas1 Actin	1.8460189634850315
411	Week4_27861_4_3644_106.0	Vincristine	Baseline	InfoMeas1 Actin	1.416637463056204
412	Week4_27861_4_3644_11.0	Vincristine	Baseline	InfoMeas1 Actin	0.9118322970593423
413	Week4_27861_4_3644_173.0	Vincristine	Baseline	InfoMeas1 Actin	-0.15020439911748826
414	Week4_27861_4_3644_83.0	Vincristine	Baseline	InfoMeas1 Actin	0.518214646348694
415	Week4_27861_4_3681_175.0	Vincristine	Baseline	InfoMeas1 Actin	0.8206820896563454
416	Week4_27861_4_3681_54.0	Vincristine	Baseline	InfoMeas1 Actin	0.591207408269968
417	Week4_27861_4_3682_69.0	Vincristine	Baseline	InfoMeas1 Actin	-0.5547616292808728
418	Week4_27861_4_3683_120.0	Vincristine	Baseline	InfoMeas1 Actin	0.6222955307262488
419	Week4_27861_4_3757_165.0	Vincristine	Baseline	InfoMeas1 Actin	0.5554357807512316
420	Week4_27861_4_3760_158.0	Vincristine	Baseline	InfoMeas1 Actin	0.10175738780573482
421	Week4_27861_4_3760_210.0	Vincristine	Baseline	InfoMeas1 Actin	0.15246388821593496
422	Week4_27861_4_3760_65.0	Vincristine	Baseline	InfoMeas1 Actin	-0.09601084447491201
423	Week4_27861_4_3799_193.0	Vincristine	Baseline	InfoMeas1 Actin	1.7539232337972916
424	Week4_27861_4_3799_39.0	Vincristine	Baseline	InfoMeas1 Actin	0.6539057157525182
425	Week4_27861_4_3800_29.0	Vincristine	Baseline	InfoMeas1 Actin	0.6198990979640746
426	Week4_27861_4_3800_70.0	Vincristine	Baseline	InfoMeas1 Actin	0.22166217219884068
427	Week7_34341_7_157_70.0	Vincristine	Baseline	InfoMeas1 Actin	-0.19002234383288036
428	Week7_34341_7_158_115.0	Vincristine	Baseline	InfoMeas1 Actin	-0.8350346819505642
429	Week7_34341_7_158_127.0	Vincristine	Baseline	InfoMeas1 Actin	0.40331040228255866
430	Week7_34341_7_159_244.0	Vincristine	Baseline	InfoMeas1 Actin	0.9068309005202544
431	Week7_34341_7_159_270.0	Vincristine	Baseline	InfoMeas1 Actin	0.06063826060404903
432	Week7_34341_7_160_58.0	Vincristine	Baseline	InfoMeas1 Actin	1.788380943021694
433	Week7_34341_7_160_86.0	Vincristine	Baseline	InfoMeas1 Actin	-0.05739941153290934
434	Week7_34341_7_198_77.0	Vincristine	Baseline	InfoMeas1 Actin	-0.1660146590331138
435	Week7_34341_7_237_82.0	Vincristine	Baseline	InfoMeas1 Actin	-1.4001182153537128
436	Week7_34341_7_237_97.0	Vincristine	Baseline	InfoMeas1 Actin	2.4814569492645138
437	Week7_34341_7_238_150.0	Vincristine	Baseline	InfoMeas1 Actin	0.43900255328175714
438	Week7_34341_7_238_190.0	Vincristine	Baseline	InfoMeas1 Actin	1.0909107651514827
439	Week7_34341_7_238_206.0	Vincristine	Baseline	InfoMeas1 Actin	1.1441212024721226
440	Week7_34341_7_238_263.0	Vincristine	Baseline	InfoMeas1 Actin	1.6461389171172607
441	Week7_34341_7_238_77.0	Vincristine	Baseline	InfoMeas1 Actin	0.10995374116763482
442	Week7_34341_7_3_138.0	Vincristine	Baseline	InfoMeas1 Actin	1.136932513887494
443	Week7_34341_7_3_21.0	Vincristine	Baseline	InfoMeas1 Actin	-1.373970048141713
444	Week7_34341_7_43_117.0	Vincristine	Baseline	InfoMeas1 Actin	0.8491163251675621
445	Week7_34341_7_43_236.0	Vincristine	Baseline	InfoMeas1 Actin	1.0442201598197058
446	Week7_34341_7_4_217.0	Vincristine	Baseline	InfoMeas1 Actin	-0.25176251051431386
447	Week7_34341_7_84_108.0	Vincristine	Baseline	InfoMeas1 Actin	-0.040068934802598065
448	Week7_34381_7_481_118.0	Vincristine	Baseline	InfoMeas1 Actin	-0.1907636379391103
449	Week7_34381_7_481_19.0	Vincristine	Baseline	InfoMeas1 Actin	0.9418694217695454
450	Week7_34381_7_481_223.0	Vincristine	Baseline	InfoMeas1 Actin	0.757998569731472
451	Week7_34381_7_522_103.0	Vincristine	Baseline	InfoMeas1 Actin	-1.1076356554222648
452	Week7_34381_7_522_112.0	Vincristine	Baseline	InfoMeas1 Actin	0.8920465697932651
453	Week7_34381_7_637_62.0	Vincristine	Baseline	InfoMeas1 Actin	-0.6083244432193549
454	Week7_34381_7_639_27.0	Vincristine	Baseline	InfoMeas1 Actin	0.4320901131635348
455	Week7_34381_7_640_185.0	Vincristine	Baseline	InfoMeas1 Actin	0.7691520482679657
456	Week7_34381_7_640_83.0	Vincristine	Baseline	InfoMeas1 Actin	0.8500722459141609
457	Week7_34381_7_677_159.0	Vincristine	Baseline	InfoMeas1 Actin	0.45503655779072205
458	Week7_34381_7_677_213.0	Vincristine	Baseline	InfoMeas1 Actin	1.1924621194362681
459	Week7_34381_7_717_105.0	Vincristine	Baseline	InfoMeas1 Actin	1.2574397127545098
460	Week7_34381_7_718_103.0	Vincristine	Baseline	InfoMeas1 Actin	2.008340677865088
461	Week7_34381_7_718_155.0	Vincristine	Baseline	InfoMeas1 Actin	1.5600067744353523
462	Week7_34381_7_720_50.0	Vincristine	Baseline	InfoMeas1 Actin	-0.2601427310293681
463	Week7_34641_7_2642_296.0	Vincristine	Baseline	InfoMeas1 Actin	1.6834690367013472
464	Week7_34641_7_2643_338.0	Vincristine	Baseline	InfoMeas1 Actin	0.9386053454792666
465	Week7_34641_7_2681_471.0	Vincristine	Baseline	InfoMeas1 Actin	1.739124721051753
466	Week7_34641_7_2682_171.0	Vincristine	Baseline	InfoMeas1 Actin	1.3050335789655423
467	Week7_34641_7_2682_598.0	Vincristine	Baseline	InfoMeas1 Actin	1.6090863450309756
468	Week7_34641_7_2682_607.0	Vincristine	Baseline	InfoMeas1 Actin	1.2628105541154273
469	Week7_34641_7_2724_295.0	Vincristine	Baseline	InfoMeas1 Actin	1.3615966347644455
470	Week7_34641_7_2724_365.0	Vincristine	Baseline	InfoMeas1 Actin	0.8098981470933294
471	Week7_34641_7_2798_117.0	Vincristine	Baseline	InfoMeas1 Actin	1.2786240598287253
472	Week7_34641_7_2798_191.0	Vincristine	Baseline	InfoMeas1 Actin	1.7344568993914726
473	Week7_34641_7_2800_364.0	Vincristine	Baseline	InfoMeas1 Actin	0.6779562940975231
474	Week7_34641_7_2837_480.0	Vincristine	Baseline	InfoMeas1 Actin	2.367720915659331
475	Week7_34641_7_2838_341.0	Vincristine	Baseline	InfoMeas1 Actin	1.873870891400774
476	Week7_34641_7_2839_265.0	Vincristine	Baseline	InfoMeas1 Actin	1.2707006531013194
477	Week7_34641_7_2839_307.0	Vincristine	Baseline	InfoMeas1 Actin	0.23676338267254365
478	Week7_34641_7_2877_256.0	Vincristine	Baseline	InfoMeas1 Actin	0.41986839839639234
479	Week7_34641_7_2878_111.0	Vincristine	Baseline	InfoMeas1 Actin	1.5314431453990536
480	Week7_34641_7_2880_310.0	Vincristine	Baseline	InfoMeas1 Actin	0.9069935332654115
481	Week8_38341_8_2644_31.0	Vincristine	Baseline	InfoMeas1 Actin	-0.26573730311228105
482	Week8_38341_8_2681_5.0	Vincristine	Baseline	InfoMeas1 Actin	0.14796943150806652
483	Week8_38341_8_2681_50.0	Vincristine	Baseline	InfoMeas1 Actin	0.5750416108629793
484	Week8_38341_8_2682_157.0	Vincristine	Baseline	InfoMeas1 Actin	0.2226144685120702
485	Week8_38341_8_2724_3.0	Vincristine	Baseline	InfoMeas1 Actin	-0.4935558771683178
486	Week8_38341_8_2724_36.0	Vincristine	Baseline	InfoMeas1 Actin	0.21310319229122174
487	Week8_38341_8_2797_95.0	Vincristine	Baseline	InfoMeas1 Actin	0.06681437721488226
488	Week8_38341_8_2798_45.0	Vincristine	Baseline	InfoMeas1 Actin	0.6445639046168319
489	Week8_38341_8_2798_58.0	Vincristine	Baseline	InfoMeas1 Actin	0.20363035084192588
490	Week8_38341_8_2798_79.0	Vincristine	Baseline	InfoMeas1 Actin	1.2530615360585275
491	Week8_38341_8_2799_117.0	Vincristine	Baseline	InfoMeas1 Actin	-0.3615179371050008
492	Week8_38341_8_2799_54.0	Vincristine	Baseline	InfoMeas1 Actin	-0.8054337565031371
493	Week8_38341_8_2799_99.0	Vincristine	Baseline	InfoMeas1 Actin	-0.4245406562484137
494	Week8_38341_8_2800_37.0	Vincristine	Baseline	InfoMeas1 Actin	0.9764125902583914
495	Week8_38341_8_2837_8.0	Vincristine	Baseline	InfoMeas1 Actin	0.6683627659483673
496	Week8_38341_8_2840_43.0	Vincristine	Baseline	InfoMeas1 Actin	1.0136192419081849
497	Week8_38341_8_2878_56.0	Vincristine	Baseline	InfoMeas1 Actin	-0.958588393787667
498	Week8_38341_8_2879_66.0	Vincristine	Baseline	InfoMeas1 Actin	-0.20373167369366385
499	Week8_38341_8_2880_38.0	Vincristine	Baseline	InfoMeas1 Actin	0.20294228976517414
500	Week8_38341_8_2880_9.0	Vincristine	Baseline	InfoMeas1 Actin	0.5141654704918097
501	Week8_38342_8_2881_39.0	Vincristine	Baseline	InfoMeas1 Actin	-0.8022908153901831
502	Week8_38342_8_2882_44.0	Vincristine	Baseline	InfoMeas1 Actin	0.9591548595512283
503	Week8_38342_8_2962_2.0	Vincristine	Baseline	InfoMeas1 Actin	0.2115316783701296
504	Week8_38342_8_2963_23.0	Vincristine	Baseline	InfoMeas1 Actin	1.2884171396043544
505	Week8_38342_8_2963_50.0	Vincristine	Baseline	InfoMeas1 Actin	0.1931569238332397
506	Week8_38342_8_2963_67.0	Vincristine	Baseline	InfoMeas1 Actin	1.161758753569685
507	Week8_38342_8_3037_24.0	Vincristine	Baseline	InfoMeas1 Actin	1.1536359137264145
508	Week8_38342_8_3039_102.0	Vincristine	Baseline	InfoMeas1 Actin	-0.8194687955530097
509	Week8_38342_8_3077_110.0	Vincristine	Baseline	InfoMeas1 Actin	1.982737487815354
510	Week8_38342_8_3077_154.0	Vincristine	Baseline	InfoMeas1 Actin	-0.07051254106844033
511	Week8_38342_8_3078_43.0	Vincristine	Baseline	InfoMeas1 Actin	0.08182506431256488
512	Week8_38342_8_3079_112.0	Vincristine	Baseline	InfoMeas1 Actin	1.4154127344660568
513	Week8_38342_8_3079_57.0	Vincristine	Baseline	InfoMeas1 Actin	1.2504639037598928
514	Week8_38342_8_3080_114.0	Vincristine	Baseline	InfoMeas1 Actin	0.2572007852289155
515	Week8_38342_8_3117_27.0	Vincristine	Baseline	InfoMeas1 Actin	0.40328294563576955
516	Week8_38342_8_3119_31.0	Vincristine	Baseline	InfoMeas1 Actin	1.0431595329190408
517	Week8_38342_8_3119_69.0	Vincristine	Baseline	InfoMeas1 Actin	0.35851691932634633
518	Week8_38342_8_3120_55.0	Vincristine	Baseline	InfoMeas1 Actin	0.034788054675409755
519	Week8_38342_8_3120_74.0	Vincristine	Baseline	InfoMeas1 Actin	0.5628528119115831
520	Week10_40111_0_157_120.0	Vincristine	Baseline	InfoMeas2 Actin	-1.5706552580908473
521	Week10_40111_0_157_137.0	Vincristine	Baseline	InfoMeas2 Actin	-0.8403051327096966
522	Week10_40111_0_157_65.0	Vincristine	Baseline	InfoMeas2 Actin	-0.870994439346802
523	Week10_40111_0_158_302.0	Vincristine	Baseline	InfoMeas2 Actin	0.06586126795702323
524	Week10_40111_0_158_40.0	Vincristine	Baseline	InfoMeas2 Actin	0.24277204048120588
525	Week10_40111_0_160_108.0	Vincristine	Baseline	InfoMeas2 Actin	-0.1952919564676395
526	Week10_40111_0_197_325.0	Vincristine	Baseline	InfoMeas2 Actin	-0.9279765178468793
527	Week10_40111_0_1_245.0	Vincristine	Baseline	InfoMeas2 Actin	-1.4282691532164118
528	Week10_40111_0_237_392.0	Vincristine	Baseline	InfoMeas2 Actin	-1.3919067530103937
529	Week10_40111_0_237_403.0	Vincristine	Baseline	InfoMeas2 Actin	-0.6574790530663576
530	Week10_40111_0_238_24.0	Vincristine	Baseline	InfoMeas2 Actin	0.2934421861737146
531	Week10_40111_0_239_194.0	Vincristine	Baseline	InfoMeas2 Actin	0.0225559465930446
532	Week10_40111_0_240_360.0	Vincristine	Baseline	InfoMeas2 Actin	-0.5973658731802257
533	Week10_40111_0_2_309.0	Vincristine	Baseline	InfoMeas2 Actin	-0.5992506039646008
534	Week10_40111_0_41_259.0	Vincristine	Baseline	InfoMeas2 Actin	-1.6773199829883776
535	Week10_40111_0_42_339.0	Vincristine	Baseline	InfoMeas2 Actin	-0.9304746053678541
536	Week10_40111_0_43_173.0	Vincristine	Baseline	InfoMeas2 Actin	-2.518961833857669
537	Week10_40111_0_43_33.0	Vincristine	Baseline	InfoMeas2 Actin	-1.0962613635759446
538	Week10_40111_0_4_372.0	Vincristine	Baseline	InfoMeas2 Actin	-0.9823309542631458
539	Week10_40111_0_81_19.0	Vincristine	Baseline	InfoMeas2 Actin	-0.5444017422257257
540	Week10_40111_0_81_447.0	Vincristine	Baseline	InfoMeas2 Actin	-2.108564804321341
541	Week10_40111_0_82_185.0	Vincristine	Baseline	InfoMeas2 Actin	-0.9761557727292369
542	Week10_40111_0_82_259.0	Vincristine	Baseline	InfoMeas2 Actin	-1.1319028556001114
543	Week10_40115_0_242_116.0	Vincristine	Baseline	InfoMeas2 Actin	0.05938532959446318
544	Week10_40115_0_242_155.0	Vincristine	Baseline	InfoMeas2 Actin	-1.2885052601704672
545	Week10_40115_0_242_187.0	Vincristine	Baseline	InfoMeas2 Actin	-1.6428373079396752
546	Week10_40115_0_281_8.0	Vincristine	Baseline	InfoMeas2 Actin	0.7999494330867674
547	Week10_40115_0_281_90.0	Vincristine	Baseline	InfoMeas2 Actin	-2.865378779477603
548	Week10_40115_0_282_270.0	Vincristine	Baseline	InfoMeas2 Actin	-0.9764868858279244
549	Week10_40115_0_321_210.0	Vincristine	Baseline	InfoMeas2 Actin	-0.39266560947155904
550	Week10_40115_0_322_218.0	Vincristine	Baseline	InfoMeas2 Actin	-0.05423099400609323
551	Week10_40115_0_324_72.0	Vincristine	Baseline	InfoMeas2 Actin	-0.39854536500447885
552	Week10_40115_0_400_124.0	Vincristine	Baseline	InfoMeas2 Actin	-3.588106762749318
553	Week10_40115_0_400_158.0	Vincristine	Baseline	InfoMeas2 Actin	-0.23104542772797088
554	Week10_40115_0_438_223.0	Vincristine	Baseline	InfoMeas2 Actin	-0.5282041690290369
555	Week10_40115_0_439_162.0	Vincristine	Baseline	InfoMeas2 Actin	-0.877968511220221
556	Week10_40115_0_439_20.0	Vincristine	Baseline	InfoMeas2 Actin	-2.1144025616553286
557	Week10_40115_0_477_281.0	Vincristine	Baseline	InfoMeas2 Actin	-1.787530129878903
558	Week10_40115_0_477_63.0	Vincristine	Baseline	InfoMeas2 Actin	-0.11638293087697937
559	Week10_40115_0_478_140.0	Vincristine	Baseline	InfoMeas2 Actin	0.11792896138659119
560	Week10_40115_0_478_33.0	Vincristine	Baseline	InfoMeas2 Actin	-0.770042152028604
561	Week10_40115_0_479_163.0	Vincristine	Baseline	InfoMeas2 Actin	-1.5424808457726624
562	Week10_40119_0_482_25.0	Vincristine	Baseline	InfoMeas2 Actin	-1.049715614219283
563	Week10_40119_0_483_159.0	Vincristine	Baseline	InfoMeas2 Actin	-0.8969721519040703
564	Week10_40119_0_483_331.0	Vincristine	Baseline	InfoMeas2 Actin	-3.0224817747847097
565	Week10_40119_0_522_260.0	Vincristine	Baseline	InfoMeas2 Actin	-0.6269042263975668
566	Week10_40119_0_522_263.0	Vincristine	Baseline	InfoMeas2 Actin	-3.0147596059976633
567	Week10_40119_0_523_155.0	Vincristine	Baseline	InfoMeas2 Actin	-2.204144626053791
568	Week10_40119_0_523_232.0	Vincristine	Baseline	InfoMeas2 Actin	-0.11262761161756919
569	Week10_40119_0_562_193.0	Vincristine	Baseline	InfoMeas2 Actin	-1.377166635236146
570	Week10_40119_0_563_127.0	Vincristine	Baseline	InfoMeas2 Actin	-0.33950988412070227
571	Week10_40119_0_564_133.0	Vincristine	Baseline	InfoMeas2 Actin	-0.7196022999171171
572	Week10_40119_0_564_262.0	Vincristine	Baseline	InfoMeas2 Actin	-1.0934696259369483
573	Week10_40119_0_640_143.0	Vincristine	Baseline	InfoMeas2 Actin	-0.3127118806393533
574	Week10_40119_0_677_207.0	Vincristine	Baseline	InfoMeas2 Actin	-0.6801386210155901
575	Week10_40119_0_678_185.0	Vincristine	Baseline	InfoMeas2 Actin	-1.8424106032051657
576	Week10_40119_0_678_619.0	Vincristine	Baseline	InfoMeas2 Actin	-0.3541276753667413
577	Week10_40119_0_679_254.0	Vincristine	Baseline	InfoMeas2 Actin	-0.9215786184771549
578	Week10_40119_0_717_33.0	Vincristine	Baseline	InfoMeas2 Actin	-1.4941943902109474
579	Week1_22123_1_157_191.0	Vincristine	Baseline	InfoMeas2 Actin	-1.2887694297803278
580	Week1_22123_1_159_39.0	Vincristine	Baseline	InfoMeas2 Actin	-1.4175736060371886
581	Week1_22123_1_159_70.0	Vincristine	Baseline	InfoMeas2 Actin	0.2823588646436908
582	Week1_22123_1_197_59.0	Vincristine	Baseline	InfoMeas2 Actin	-1.9387401908944983
583	Week1_22123_1_198_110.0	Vincristine	Baseline	InfoMeas2 Actin	0.023110537545764913
584	Week1_22123_1_1_27.0	Vincristine	Baseline	InfoMeas2 Actin	-0.08740369291231788
585	Week1_22123_1_237_8.0	Vincristine	Baseline	InfoMeas2 Actin	0.01617699774076327
586	Week1_22123_1_238_29.0	Vincristine	Baseline	InfoMeas2 Actin	-2.282735545709155
587	Week1_22123_1_240_166.0	Vincristine	Baseline	InfoMeas2 Actin	-0.10570111532196289
588	Week1_22123_1_2_18.0	Vincristine	Baseline	InfoMeas2 Actin	0.1481741805143584
589	Week1_22123_1_43_264.0	Vincristine	Baseline	InfoMeas2 Actin	-1.3892286834909864
590	Week1_22123_1_83_164.0	Vincristine	Baseline	InfoMeas2 Actin	-0.5468314144828883
591	Week1_22123_1_84_163.0	Vincristine	Baseline	InfoMeas2 Actin	-2.8228466722859418
592	Week1_22141_1_241_199.0	Vincristine	Baseline	InfoMeas2 Actin	-0.3714132804085817
593	Week1_22141_1_241_226.0	Vincristine	Baseline	InfoMeas2 Actin	-0.743676796329209
594	Week1_22141_1_241_234.0	Vincristine	Baseline	InfoMeas2 Actin	-0.44562176017869104
595	Week1_22141_1_241_78.0	Vincristine	Baseline	InfoMeas2 Actin	-0.5648399122900801
596	Week1_22141_1_241_81.0	Vincristine	Baseline	InfoMeas2 Actin	-1.5244370665934868
597	Week1_22141_1_243_24.0	Vincristine	Baseline	InfoMeas2 Actin	0.4678926734433151
598	Week1_22141_1_243_35.0	Vincristine	Baseline	InfoMeas2 Actin	-2.822416866951158
599	Week1_22141_1_244_64.0	Vincristine	Baseline	InfoMeas2 Actin	-1.993561615806373
600	Week1_22141_1_282_114.0	Vincristine	Baseline	InfoMeas2 Actin	-3.8889527286241874
601	Week1_22141_1_282_242.0	Vincristine	Baseline	InfoMeas2 Actin	-2.4055233400923344
602	Week1_22141_1_282_49.0	Vincristine	Baseline	InfoMeas2 Actin	-1.4007547729325247
603	Week1_22141_1_282_82.0	Vincristine	Baseline	InfoMeas2 Actin	-0.6367496010303514
604	Week1_22141_1_283_45.0	Vincristine	Baseline	InfoMeas2 Actin	-0.5615199562827242
605	Week1_22141_1_321_164.0	Vincristine	Baseline	InfoMeas2 Actin	-0.26959339227870577
606	Week1_22141_1_321_28.0	Vincristine	Baseline	InfoMeas2 Actin	0.0051995273760003305
607	Week1_22141_1_321_68.0	Vincristine	Baseline	InfoMeas2 Actin	0.06268701306849964
608	Week1_22141_1_324_54.0	Vincristine	Baseline	InfoMeas2 Actin	-2.417237662858043
609	Week1_22141_1_397_141.0	Vincristine	Baseline	InfoMeas2 Actin	-0.936700354629097
610	Week1_22141_1_398_18.0	Vincristine	Baseline	InfoMeas2 Actin	-2.2014835443673615
611	Week1_22141_1_399_246.0	Vincristine	Baseline	InfoMeas2 Actin	-2.8737766764741695
612	Week1_22141_1_480_98.0	Vincristine	Baseline	InfoMeas2 Actin	-1.2358866083078084
613	Week1_22161_1_481_13.0	Vincristine	Baseline	InfoMeas2 Actin	-1.136304778568816
614	Week1_22161_1_481_15.0	Vincristine	Baseline	InfoMeas2 Actin	0.3574865397767403
615	Week1_22161_1_482_11.0	Vincristine	Baseline	InfoMeas2 Actin	-1.2168756627244504
616	Week1_22161_1_482_262.0	Vincristine	Baseline	InfoMeas2 Actin	-0.9680940607175461
617	Week1_22161_1_484_109.0	Vincristine	Baseline	InfoMeas2 Actin	0.6932858506992574
618	Week1_22161_1_484_46.0	Vincristine	Baseline	InfoMeas2 Actin	-1.4868304692286691
619	Week1_22161_1_521_122.0	Vincristine	Baseline	InfoMeas2 Actin	-0.9737761946401329
620	Week1_22161_1_521_126.0	Vincristine	Baseline	InfoMeas2 Actin	-1.0624745583401782
621	Week1_22161_1_522_124.0	Vincristine	Baseline	InfoMeas2 Actin	-0.3258357907357953
622	Week1_22161_1_522_157.0	Vincristine	Baseline	InfoMeas2 Actin	-1.9220872790548773
623	Week1_22161_1_523_131.0	Vincristine	Baseline	InfoMeas2 Actin	-0.02073780470122026
624	Week1_22161_1_524_16.0	Vincristine	Baseline	InfoMeas2 Actin	0.04859769796692897
625	Week1_22161_1_562_164.0	Vincristine	Baseline	InfoMeas2 Actin	-0.3177267116608324
626	Week1_22161_1_562_45.0	Vincristine	Baseline	InfoMeas2 Actin	-1.485561632853325
627	Week1_22161_1_637_101.0	Vincristine	Baseline	InfoMeas2 Actin	-0.05192656857153459
628	Week1_22161_1_637_75.0	Vincristine	Baseline	InfoMeas2 Actin	-0.7854736134874314
629	Week1_22161_1_639_182.0	Vincristine	Baseline	InfoMeas2 Actin	0.14694136394136081
630	Week1_22161_1_639_65.0	Vincristine	Baseline	InfoMeas2 Actin	-0.7438010989218677
631	Week1_22161_1_640_12.0	Vincristine	Baseline	InfoMeas2 Actin	-0.8526072248746891
632	Week1_22161_1_640_130.0	Vincristine	Baseline	InfoMeas2 Actin	-1.6450120849275813
633	Week1_22161_1_678_22.0	Vincristine	Baseline	InfoMeas2 Actin	-2.971467833211067
634	Week1_22161_1_718_57.0	Vincristine	Baseline	InfoMeas2 Actin	-0.05092411513504718
635	Week1_22361_1_2881_125.0	Vincristine	Baseline	InfoMeas2 Actin	-0.8015664942149903
636	Week1_22361_1_2882_108.0	Vincristine	Baseline	InfoMeas2 Actin	0.3998148385662243
637	Week1_22361_1_2882_176.0	Vincristine	Baseline	InfoMeas2 Actin	-2.114720243115045
638	Week1_22361_1_2882_77.0	Vincristine	Baseline	InfoMeas2 Actin	-1.7976790962750981
639	Week1_22361_1_2883_15.0	Vincristine	Baseline	InfoMeas2 Actin	-2.2195196394637833
640	Week1_22361_1_2883_233.0	Vincristine	Baseline	InfoMeas2 Actin	-1.306700326488028
641	Week1_22361_1_2883_256.0	Vincristine	Baseline	InfoMeas2 Actin	0.09430784120200364
642	Week1_22361_1_2883_263.0	Vincristine	Baseline	InfoMeas2 Actin	-1.505278293207513
643	Week1_22361_1_2921_111.0	Vincristine	Baseline	InfoMeas2 Actin	-2.6096464736558445
644	Week1_22361_1_2921_196.0	Vincristine	Baseline	InfoMeas2 Actin	-0.4055131680703188
645	Week1_22361_1_2921_72.0	Vincristine	Baseline	InfoMeas2 Actin	-0.2653016326395604
646	Week1_22361_1_2923_195.0	Vincristine	Baseline	InfoMeas2 Actin	-3.0268395089213143
647	Week1_22361_1_2923_32.0	Vincristine	Baseline	InfoMeas2 Actin	-0.30454449433953257
648	Week1_22361_1_2963_210.0	Vincristine	Baseline	InfoMeas2 Actin	0.16469156543782146
649	Week1_22361_1_2964_200.0	Vincristine	Baseline	InfoMeas2 Actin	-3.9231082371956387
650	Week1_22361_1_2964_81.0	Vincristine	Baseline	InfoMeas2 Actin	0.4901375506349047
651	Week1_22361_1_2964_92.0	Vincristine	Baseline	InfoMeas2 Actin	-0.8578554087929078
652	Week1_22361_1_3037_100.0	Vincristine	Baseline	InfoMeas2 Actin	-0.2660151576461211
653	Week1_22361_1_3038_111.0	Vincristine	Baseline	InfoMeas2 Actin	0.09153104375140378
654	Week1_22361_1_3039_32.0	Vincristine	Baseline	InfoMeas2 Actin	0.6062178803864708
655	Week1_22361_1_3080_193.0	Vincristine	Baseline	InfoMeas2 Actin	0.5664449192500822
656	Week1_22361_1_3117_163.0	Vincristine	Baseline	InfoMeas2 Actin	0.2425790854651038
657	Week1_22361_1_3118_86.0	Vincristine	Baseline	InfoMeas2 Actin	-2.075184937901353
658	Week1_22361_1_3120_123.0	Vincristine	Baseline	InfoMeas2 Actin	0.7239010622819959
659	Week1_22361_1_3120_206.0	Vincristine	Baseline	InfoMeas2 Actin	-0.4321711762722912
660	Week1_22381_1_3122_144.0	Vincristine	Baseline	InfoMeas2 Actin	-2.024759184585519
661	Week1_22381_1_3122_34.0	Vincristine	Baseline	InfoMeas2 Actin	-1.154594000300323
662	Week1_22381_1_3123_46.0	Vincristine	Baseline	InfoMeas2 Actin	0.35684719280679056
663	Week1_22381_1_3124_101.0	Vincristine	Baseline	InfoMeas2 Actin	-2.542918907205494
664	Week1_22381_1_3161_51.0	Vincristine	Baseline	InfoMeas2 Actin	-2.7738896931987935
665	Week1_22381_1_3163_61.0	Vincristine	Baseline	InfoMeas2 Actin	-2.321547794661289
666	Week1_22381_1_3163_73.0	Vincristine	Baseline	InfoMeas2 Actin	0.624028391015339
667	Week1_22381_1_3201_42.0	Vincristine	Baseline	InfoMeas2 Actin	0.34913887890468503
668	Week1_22381_1_3202_76.0	Vincristine	Baseline	InfoMeas2 Actin	-2.679943039804523
669	Week1_22381_1_3278_115.0	Vincristine	Baseline	InfoMeas2 Actin	-1.0845016250124462
670	Week1_22381_1_3278_195.0	Vincristine	Baseline	InfoMeas2 Actin	-1.0109964743688038
671	Week1_22381_1_3280_133.0	Vincristine	Baseline	InfoMeas2 Actin	0.32799575063053155
672	Week1_22381_1_3317_234.0	Vincristine	Baseline	InfoMeas2 Actin	-0.4055888176478318
673	Week1_22381_1_3358_179.0	Vincristine	Baseline	InfoMeas2 Actin	0.3999012186419933
674	Week1_22381_1_3358_231.0	Vincristine	Baseline	InfoMeas2 Actin	0.4493631048792241
675	Week1_22381_1_3358_262.0	Vincristine	Baseline	InfoMeas2 Actin	-1.1425734128719172
676	Week1_22381_1_3359_201.0	Vincristine	Baseline	InfoMeas2 Actin	-2.215349170735234
677	Week1_22381_1_3359_239.0	Vincristine	Baseline	InfoMeas2 Actin	0.13036380467748052
678	Week1_22401_1_3362_169.0	Vincristine	Baseline	InfoMeas2 Actin	-0.12544666046713493
679	Week1_22401_1_3401_157.0	Vincristine	Baseline	InfoMeas2 Actin	-1.0785859405710352
680	Week1_22401_1_3401_90.0	Vincristine	Baseline	InfoMeas2 Actin	-2.584923726983802
681	Week1_22401_1_3404_245.0	Vincristine	Baseline	InfoMeas2 Actin	-0.7665638697244891
682	Week1_22401_1_3404_86.0	Vincristine	Baseline	InfoMeas2 Actin	-3.034008537427764
683	Week1_22401_1_3442_199.0	Vincristine	Baseline	InfoMeas2 Actin	-0.04810838301147288
684	Week1_22401_1_3443_181.0	Vincristine	Baseline	InfoMeas2 Actin	-1.7469139649862886
685	Week1_22401_1_3443_242.0	Vincristine	Baseline	InfoMeas2 Actin	-0.9312892169907969
686	Week1_22401_1_3443_88.0	Vincristine	Baseline	InfoMeas2 Actin	-3.674656569458376
687	Week1_22401_1_3444_142.0	Vincristine	Baseline	InfoMeas2 Actin	0.2361270661311415
688	Week1_22401_1_3444_68.0	Vincristine	Baseline	InfoMeas2 Actin	-1.6178890252912284
689	Week1_22401_1_3517_82.0	Vincristine	Baseline	InfoMeas2 Actin	-0.8155278526335588
690	Week1_22401_1_3517_91.0	Vincristine	Baseline	InfoMeas2 Actin	-1.3864518685935387
691	Week1_22401_1_3520_76.0	Vincristine	Baseline	InfoMeas2 Actin	-2.4858407332989154
692	Week1_22401_1_3557_41.0	Vincristine	Baseline	InfoMeas2 Actin	-0.2544796010829797
693	Week1_22401_1_3559_43.0	Vincristine	Baseline	InfoMeas2 Actin	-0.15751696134016024
694	Week1_22401_1_3559_67.0	Vincristine	Baseline	InfoMeas2 Actin	-0.8300906679847303
695	Week1_22401_1_3560_182.0	Vincristine	Baseline	InfoMeas2 Actin	0.10867582332480161
696	Week1_22401_1_3598_231.0	Vincristine	Baseline	InfoMeas2 Actin	-0.650838342663549
697	Week1_22401_1_3598_69.0	Vincristine	Baseline	InfoMeas2 Actin	-2.0189902882297486
698	Week2_24121_2_157_50.0	Vincristine	Baseline	InfoMeas2 Actin	0.4194909891420671
699	Week2_24121_2_197_7.0	Vincristine	Baseline	InfoMeas2 Actin	0.17607293587493025
700	Week2_24121_2_238_180.0	Vincristine	Baseline	InfoMeas2 Actin	0.4859678994056146
701	Week2_24121_2_238_80.0	Vincristine	Baseline	InfoMeas2 Actin	-0.3595201130173459
702	Week2_24121_2_239_109.0	Vincristine	Baseline	InfoMeas2 Actin	0.7093557848612974
703	Week2_24121_2_41_63.0	Vincristine	Baseline	InfoMeas2 Actin	-1.2273809022798612
704	Week2_24121_2_43_118.0	Vincristine	Baseline	InfoMeas2 Actin	0.7658231029395453
705	Week2_24121_2_44_33.0	Vincristine	Baseline	InfoMeas2 Actin	0.638637041102085
706	Week2_24121_2_81_116.0	Vincristine	Baseline	InfoMeas2 Actin	0.6203168647102814
707	Week2_24121_2_82_2.0	Vincristine	Baseline	InfoMeas2 Actin	0.47586686334119377
708	Week2_24141_2_241_150.0	Vincristine	Baseline	InfoMeas2 Actin	-2.4927291841310257
709	Week2_24141_2_241_7.0	Vincristine	Baseline	InfoMeas2 Actin	-1.2579387922765168
710	Week2_24141_2_282_84.0	Vincristine	Baseline	InfoMeas2 Actin	0.14616779031431404
711	Week2_24141_2_283_150.0	Vincristine	Baseline	InfoMeas2 Actin	-1.325788611758071
712	Week2_24141_2_321_74.0	Vincristine	Baseline	InfoMeas2 Actin	0.3079062743532086
713	Week2_24141_2_324_157.0	Vincristine	Baseline	InfoMeas2 Actin	0.5384623775824398
714	Week2_24141_2_398_128.0	Vincristine	Baseline	InfoMeas2 Actin	0.36590499064335147
715	Week2_24141_2_398_59.0	Vincristine	Baseline	InfoMeas2 Actin	0.4991112594452305
716	Week2_24141_2_438_95.0	Vincristine	Baseline	InfoMeas2 Actin	0.05351084766420936
717	Week2_24141_2_439_142.0	Vincristine	Baseline	InfoMeas2 Actin	0.5158462030204254
718	Week2_24141_2_477_152.0	Vincristine	Baseline	InfoMeas2 Actin	-0.003917034263701796
719	Week2_24141_2_477_32.0	Vincristine	Baseline	InfoMeas2 Actin	0.736394822261782
720	Week2_24141_2_478_16.0	Vincristine	Baseline	InfoMeas2 Actin	0.747388409852941
721	Week2_24141_2_478_22.0	Vincristine	Baseline	InfoMeas2 Actin	-0.6423630170370762
722	Week2_24141_2_478_91.0	Vincristine	Baseline	InfoMeas2 Actin	-0.4754822155721167
723	Week2_24141_2_480_79.0	Vincristine	Baseline	InfoMeas2 Actin	0.5249911453742635
724	Week2_24161_2_483_33.0	Vincristine	Baseline	InfoMeas2 Actin	0.3506595813135816
725	Week2_24161_2_522_106.0	Vincristine	Baseline	InfoMeas2 Actin	0.4647796223380984
726	Week2_24161_2_522_74.0	Vincristine	Baseline	InfoMeas2 Actin	-0.8931997419679412
727	Week2_24161_2_522_90.0	Vincristine	Baseline	InfoMeas2 Actin	0.4292080301626364
728	Week2_24161_2_523_15.0	Vincristine	Baseline	InfoMeas2 Actin	-0.15039722386445106
729	Week2_24161_2_562_23.0	Vincristine	Baseline	InfoMeas2 Actin	-0.28933786651316457
730	Week2_24161_2_564_44.0	Vincristine	Baseline	InfoMeas2 Actin	0.661271503408827
731	Week2_24161_2_638_11.0	Vincristine	Baseline	InfoMeas2 Actin	-1.433839240939926
732	Week2_24161_2_638_58.0	Vincristine	Baseline	InfoMeas2 Actin	0.009011518704984553
733	Week2_24161_2_639_134.0	Vincristine	Baseline	InfoMeas2 Actin	-0.9154855935689056
734	Week2_24161_2_677_11.0	Vincristine	Baseline	InfoMeas2 Actin	0.6763551981117906
735	Week2_24161_2_677_18.0	Vincristine	Baseline	InfoMeas2 Actin	0.43360704454637655
736	Week2_24161_2_678_140.0	Vincristine	Baseline	InfoMeas2 Actin	-0.24289749282096493
737	Week2_24161_2_679_32.0	Vincristine	Baseline	InfoMeas2 Actin	0.4697187520793804
738	Week2_24161_2_680_133.0	Vincristine	Baseline	InfoMeas2 Actin	0.9561759147199278
739	Week2_24161_2_717_83.0	Vincristine	Baseline	InfoMeas2 Actin	-0.9028792600535247
740	Week2_24161_2_718_45.0	Vincristine	Baseline	InfoMeas2 Actin	0.14134850908110716
741	Week2_24161_2_718_60.0	Vincristine	Baseline	InfoMeas2 Actin	0.39427148882471874
742	Week2_24161_2_719_104.0	Vincristine	Baseline	InfoMeas2 Actin	-1.0259138128469893
743	Week2_24161_2_720_124.0	Vincristine	Baseline	InfoMeas2 Actin	0.7059890830995803
744	Week2_24161_2_720_172.0	Vincristine	Baseline	InfoMeas2 Actin	0.6870516466218177
745	Week2_24161_2_720_9.0	Vincristine	Baseline	InfoMeas2 Actin	0.5717349513324905
746	Week3_25421_3_157_167.0	Vincristine	Baseline	InfoMeas2 Actin	-4.8622929269970605
747	Week3_25421_3_158_168.0	Vincristine	Baseline	InfoMeas2 Actin	-1.4285893665094442
748	Week3_25421_3_160_297.0	Vincristine	Baseline	InfoMeas2 Actin	-2.35301344835535
749	Week3_25421_3_1_123.0	Vincristine	Baseline	InfoMeas2 Actin	0.3811935995900497
750	Week3_25421_3_200_162.0	Vincristine	Baseline	InfoMeas2 Actin	-0.9600820571319078
751	Week3_25421_3_200_35.0	Vincristine	Baseline	InfoMeas2 Actin	0.6003028013779712
752	Week3_25421_3_240_126.0	Vincristine	Baseline	InfoMeas2 Actin	-3.740924562530811
753	Week3_25421_3_240_223.0	Vincristine	Baseline	InfoMeas2 Actin	0.02614301594280266
754	Week3_25421_3_2_107.0	Vincristine	Baseline	InfoMeas2 Actin	-0.6798605699636837
755	Week3_25421_3_2_24.0	Vincristine	Baseline	InfoMeas2 Actin	0.6385633293532088
756	Week3_25421_3_41_45.0	Vincristine	Baseline	InfoMeas2 Actin	0.5550920305291078
757	Week3_25421_3_42_171.0	Vincristine	Baseline	InfoMeas2 Actin	0.005688386911629893
758	Week3_25421_3_4_106.0	Vincristine	Baseline	InfoMeas2 Actin	-0.05030938674041955
759	Week3_25421_3_4_114.0	Vincristine	Baseline	InfoMeas2 Actin	-0.22331311940342796
760	Week3_25421_3_4_184.0	Vincristine	Baseline	InfoMeas2 Actin	0.2494026357434075
761	Week3_25421_3_81_119.0	Vincristine	Baseline	InfoMeas2 Actin	-2.942262746307578
762	Week3_25421_3_81_93.0	Vincristine	Baseline	InfoMeas2 Actin	-1.1784491675591344
763	Week3_25421_3_82_26.0	Vincristine	Baseline	InfoMeas2 Actin	0.34578158777218027
764	Week3_25421_3_83_28.0	Vincristine	Baseline	InfoMeas2 Actin	-0.6214712731749323
765	Week3_25441_3_241_93.0	Vincristine	Baseline	InfoMeas2 Actin	-1.7397164070165487
766	Week3_25441_3_242_260.0	Vincristine	Baseline	InfoMeas2 Actin	-0.7604965077553636
767	Week3_25441_3_243_36.0	Vincristine	Baseline	InfoMeas2 Actin	0.7686044442194866
768	Week3_25441_3_243_9.0	Vincristine	Baseline	InfoMeas2 Actin	-0.09120566606840312
769	Week3_25441_3_281_195.0	Vincristine	Baseline	InfoMeas2 Actin	-1.6953207361198166
770	Week3_25441_3_282_6.0	Vincristine	Baseline	InfoMeas2 Actin	-0.17755407454289218
771	Week3_25441_3_283_183.0	Vincristine	Baseline	InfoMeas2 Actin	-0.40928301743022877
772	Week3_25441_3_283_213.0	Vincristine	Baseline	InfoMeas2 Actin	-1.5623415287122535
773	Week3_25441_3_321_116.0	Vincristine	Baseline	InfoMeas2 Actin	-2.47012168629267
774	Week3_25441_3_321_16.0	Vincristine	Baseline	InfoMeas2 Actin	-0.3737035538101763
775	Week3_25441_3_322_5.0	Vincristine	Baseline	InfoMeas2 Actin	-3.2365246325289134
776	Week3_25441_3_322_96.0	Vincristine	Baseline	InfoMeas2 Actin	-1.130922651087815
777	Week3_25441_3_323_137.0	Vincristine	Baseline	InfoMeas2 Actin	0.5704252128244753
778	Week3_25441_3_323_155.0	Vincristine	Baseline	InfoMeas2 Actin	0.7156664017260755
779	Week3_25441_3_324_198.0	Vincristine	Baseline	InfoMeas2 Actin	-1.3030610181832902
780	Week3_25441_3_324_71.0	Vincristine	Baseline	InfoMeas2 Actin	0.5509016946801026
781	Week3_25441_3_324_92.0	Vincristine	Baseline	InfoMeas2 Actin	0.8006875255559964
782	Week3_25441_3_397_107.0	Vincristine	Baseline	InfoMeas2 Actin	-3.1997974625726258
783	Week3_25441_3_397_200.0	Vincristine	Baseline	InfoMeas2 Actin	-1.481520593198404
784	Week3_25441_3_397_25.0	Vincristine	Baseline	InfoMeas2 Actin	-1.7161016427869349
785	Week3_25441_3_398_15.0	Vincristine	Baseline	InfoMeas2 Actin	-0.7351735569731537
786	Week3_25441_3_437_58.0	Vincristine	Baseline	InfoMeas2 Actin	-2.1545678738232956
787	Week3_25441_3_438_80.0	Vincristine	Baseline	InfoMeas2 Actin	0.2542304970430114
788	Week3_25441_3_439_77.0	Vincristine	Baseline	InfoMeas2 Actin	0.4349846210804193
789	Week3_25441_3_478_213.0	Vincristine	Baseline	InfoMeas2 Actin	-0.5697528041281067
790	Week3_25441_3_479_247.0	Vincristine	Baseline	InfoMeas2 Actin	0.4064406305699792
791	Week3_25441_3_480_140.0	Vincristine	Baseline	InfoMeas2 Actin	-0.19539566475095563
792	Week3_25461_3_482_257.0	Vincristine	Baseline	InfoMeas2 Actin	-2.021199781270135
793	Week3_25461_3_483_99.0	Vincristine	Baseline	InfoMeas2 Actin	-1.9352676417671453
794	Week3_25461_3_521_103.0	Vincristine	Baseline	InfoMeas2 Actin	-1.0591362890478884
795	Week3_25461_3_521_244.0	Vincristine	Baseline	InfoMeas2 Actin	-0.2832053332815026
796	Week3_25461_3_521_30.0	Vincristine	Baseline	InfoMeas2 Actin	-0.2886022657338166
797	Week3_25461_3_522_260.0	Vincristine	Baseline	InfoMeas2 Actin	0.20661790469350533
798	Week3_25461_3_524_133.0	Vincristine	Baseline	InfoMeas2 Actin	-1.752405548309203
799	Week3_25461_3_561_11.0	Vincristine	Baseline	InfoMeas2 Actin	-0.22908904128539176
800	Week3_25461_3_561_36.0	Vincristine	Baseline	InfoMeas2 Actin	0.782627067953115
801	Week3_25461_3_561_70.0	Vincristine	Baseline	InfoMeas2 Actin	0.5173358096932952
802	Week3_25461_3_562_157.0	Vincristine	Baseline	InfoMeas2 Actin	0.7328553539213374
803	Week3_25461_3_564_131.0	Vincristine	Baseline	InfoMeas2 Actin	-0.7777026468174333
804	Week3_25461_3_564_172.0	Vincristine	Baseline	InfoMeas2 Actin	-1.0144467409397082
805	Week3_25461_3_637_165.0	Vincristine	Baseline	InfoMeas2 Actin	-0.9025569096381318
806	Week3_25461_3_637_208.0	Vincristine	Baseline	InfoMeas2 Actin	-0.8288564399599823
807	Week3_25461_3_637_298.0	Vincristine	Baseline	InfoMeas2 Actin	-6.517987493003126
808	Week3_25461_3_639_244.0	Vincristine	Baseline	InfoMeas2 Actin	-0.3335210790252777
809	Week3_25461_3_640_27.0	Vincristine	Baseline	InfoMeas2 Actin	-2.284204126822603
810	Week3_25461_3_640_92.0	Vincristine	Baseline	InfoMeas2 Actin	-1.7767173781548795
811	Week3_25461_3_677_14.0	Vincristine	Baseline	InfoMeas2 Actin	-0.19059110901307824
812	Week3_25461_3_677_263.0	Vincristine	Baseline	InfoMeas2 Actin	-3.104327258536698
813	Week3_25461_3_677_41.0	Vincristine	Baseline	InfoMeas2 Actin	-1.6966208784581243
814	Week3_25461_3_678_227.0	Vincristine	Baseline	InfoMeas2 Actin	-0.030134925767781685
815	Week3_25461_3_679_149.0	Vincristine	Baseline	InfoMeas2 Actin	0.4441680808354129
816	Week3_25461_3_679_22.0	Vincristine	Baseline	InfoMeas2 Actin	0.06449676145928769
817	Week3_25461_3_679_9.0	Vincristine	Baseline	InfoMeas2 Actin	-0.07703222377050575
818	Week3_25461_3_717_329.0	Vincristine	Baseline	InfoMeas2 Actin	-2.497539008018639
819	Week3_25461_3_718_31.0	Vincristine	Baseline	InfoMeas2 Actin	0.6287933054074148
820	Week3_25461_3_720_150.0	Vincristine	Baseline	InfoMeas2 Actin	-0.776636815469388
821	Week3_25681_3_2881_202.0	Vincristine	Baseline	InfoMeas2 Actin	-0.8240892624297999
822	Week3_25681_3_2884_96.0	Vincristine	Baseline	InfoMeas2 Actin	0.8508165562249088
823	Week3_25681_3_2921_204.0	Vincristine	Baseline	InfoMeas2 Actin	-0.10607959372833237
824	Week3_25681_3_2922_195.0	Vincristine	Baseline	InfoMeas2 Actin	-0.21732253500692067
825	Week3_25681_3_2923_153.0	Vincristine	Baseline	InfoMeas2 Actin	-0.527097825002908
826	Week3_25681_3_2924_112.0	Vincristine	Baseline	InfoMeas2 Actin	0.46447226345277803
827	Week3_25681_3_2961_114.0	Vincristine	Baseline	InfoMeas2 Actin	0.11923102643421857
828	Week3_25681_3_2961_19.0	Vincristine	Baseline	InfoMeas2 Actin	-0.36411209819728574
829	Week3_25681_3_2961_22.0	Vincristine	Baseline	InfoMeas2 Actin	-0.5563782745497285
830	Week3_25681_3_2961_223.0	Vincristine	Baseline	InfoMeas2 Actin	-1.4147780978799063
831	Week3_25681_3_2961_296.0	Vincristine	Baseline	InfoMeas2 Actin	-1.0401931057239142
832	Week3_25681_3_2964_52.0	Vincristine	Baseline	InfoMeas2 Actin	-0.47063050415584395
833	Week3_25681_3_3037_104.0	Vincristine	Baseline	InfoMeas2 Actin	-0.5724959875729803
834	Week3_25681_3_3037_261.0	Vincristine	Baseline	InfoMeas2 Actin	-1.220381665489951
835	Week3_25681_3_3037_65.0	Vincristine	Baseline	InfoMeas2 Actin	0.459276574739546
836	Week3_25681_3_3038_61.0	Vincristine	Baseline	InfoMeas2 Actin	0.3047776729508198
837	Week3_25681_3_3039_53.0	Vincristine	Baseline	InfoMeas2 Actin	-1.6008264657514744
838	Week3_25681_3_3077_164.0	Vincristine	Baseline	InfoMeas2 Actin	-1.5135898168477115
839	Week3_25681_3_3078_154.0	Vincristine	Baseline	InfoMeas2 Actin	0.2126061800920117
840	Week3_25681_3_3118_159.0	Vincristine	Baseline	InfoMeas2 Actin	-6.294796039057018
841	Week3_25681_3_3118_32.0	Vincristine	Baseline	InfoMeas2 Actin	-1.1235077330016632
842	Week3_25681_3_3120_47.0	Vincristine	Baseline	InfoMeas2 Actin	-1.0483570851304589
843	Week3_25701_3_3121_99.0	Vincristine	Baseline	InfoMeas2 Actin	-1.5557413083181764
844	Week3_25701_3_3123_112.0	Vincristine	Baseline	InfoMeas2 Actin	0.4812630486895423
845	Week3_25701_3_3124_72.0	Vincristine	Baseline	InfoMeas2 Actin	0.2074568468679553
846	Week3_25701_3_3124_97.0	Vincristine	Baseline	InfoMeas2 Actin	-0.31389516383491994
847	Week3_25701_3_3161_215.0	Vincristine	Baseline	InfoMeas2 Actin	-4.527647293789928
848	Week3_25701_3_3204_12.0	Vincristine	Baseline	InfoMeas2 Actin	-0.7956805970082432
849	Week3_25701_3_3278_59.0	Vincristine	Baseline	InfoMeas2 Actin	-0.33435379161952306
850	Week3_25701_3_3279_177.0	Vincristine	Baseline	InfoMeas2 Actin	-3.3177826326443354
851	Week3_25701_3_3317_172.0	Vincristine	Baseline	InfoMeas2 Actin	-1.5223278854007603
852	Week3_25701_3_3318_153.0	Vincristine	Baseline	InfoMeas2 Actin	-1.5362482617635056
853	Week3_25701_3_3318_95.0	Vincristine	Baseline	InfoMeas2 Actin	0.4492227147952853
854	Week3_25701_3_3320_198.0	Vincristine	Baseline	InfoMeas2 Actin	0.3426750372602105
855	Week3_25701_3_3320_98.0	Vincristine	Baseline	InfoMeas2 Actin	0.6530518048679399
856	Week3_25701_3_3360_175.0	Vincristine	Baseline	InfoMeas2 Actin	-0.10903434791840187
857	Week3_25701_3_3360_227.0	Vincristine	Baseline	InfoMeas2 Actin	-1.5206979416842448
858	Week3_25721_3_3363_114.0	Vincristine	Baseline	InfoMeas2 Actin	0.16883251947247563
859	Week3_25721_3_3364_206.0	Vincristine	Baseline	InfoMeas2 Actin	0.1094675549392343
860	Week3_25721_3_3364_272.0	Vincristine	Baseline	InfoMeas2 Actin	-0.5483113935815629
861	Week3_25721_3_3401_41.0	Vincristine	Baseline	InfoMeas2 Actin	-0.21945847408505664
862	Week3_25721_3_3401_87.0	Vincristine	Baseline	InfoMeas2 Actin	-0.49497318731300677
863	Week3_25721_3_3402_231.0	Vincristine	Baseline	InfoMeas2 Actin	-0.6304138205802319
864	Week3_25721_3_3441_165.0	Vincristine	Baseline	InfoMeas2 Actin	-4.681190702995968
865	Week3_25721_3_3441_88.0	Vincristine	Baseline	InfoMeas2 Actin	-2.211720090551184
866	Week3_25721_3_3442_117.0	Vincristine	Baseline	InfoMeas2 Actin	-3.47375387232969
867	Week3_25721_3_3442_223.0	Vincristine	Baseline	InfoMeas2 Actin	-1.6433912133870157
868	Week3_25721_3_3442_265.0	Vincristine	Baseline	InfoMeas2 Actin	-2.873134121068724
869	Week3_25721_3_3442_301.0	Vincristine	Baseline	InfoMeas2 Actin	-0.2059664686752166
870	Week3_25721_3_3442_73.0	Vincristine	Baseline	InfoMeas2 Actin	-1.589185975595647
871	Week3_25721_3_3443_56.0	Vincristine	Baseline	InfoMeas2 Actin	0.22063200382351497
872	Week3_25721_3_3444_12.0	Vincristine	Baseline	InfoMeas2 Actin	-0.21203759172015815
873	Week3_25721_3_3444_206.0	Vincristine	Baseline	InfoMeas2 Actin	-1.9884587715662467
874	Week3_25721_3_3517_141.0	Vincristine	Baseline	InfoMeas2 Actin	-0.6718064875826824
875	Week3_25721_3_3519_151.0	Vincristine	Baseline	InfoMeas2 Actin	-0.4770592774486355
876	Week3_25721_3_3519_94.0	Vincristine	Baseline	InfoMeas2 Actin	-2.0366750680899415
877	Week3_25721_3_3520_13.0	Vincristine	Baseline	InfoMeas2 Actin	-0.09601156793225754
878	Week3_25721_3_3520_263.0	Vincristine	Baseline	InfoMeas2 Actin	-2.023818199040812
879	Week3_25721_3_3557_43.0	Vincristine	Baseline	InfoMeas2 Actin	-1.1282679000497915
880	Week3_25721_3_3559_34.0	Vincristine	Baseline	InfoMeas2 Actin	-0.03747448988441939
881	Week3_25721_3_3560_20.0	Vincristine	Baseline	InfoMeas2 Actin	-0.46329995340468944
882	Week3_25721_3_3560_218.0	Vincristine	Baseline	InfoMeas2 Actin	-1.1568838348455386
883	Week3_25721_3_3560_71.0	Vincristine	Baseline	InfoMeas2 Actin	0.18540676090666058
884	Week3_25721_3_3597_202.0	Vincristine	Baseline	InfoMeas2 Actin	0.8507601952733187
885	Week3_25721_3_3598_118.0	Vincristine	Baseline	InfoMeas2 Actin	-3.7913300620390404
886	Week3_25721_3_3598_48.0	Vincristine	Baseline	InfoMeas2 Actin	-2.1532995166184845
887	Week3_25721_3_3600_100.0	Vincristine	Baseline	InfoMeas2 Actin	0.7805276994200802
888	Week4_27801_4_2881_144.0	Vincristine	Baseline	InfoMeas2 Actin	0.39624576332388417
889	Week4_27801_4_2882_237.0	Vincristine	Baseline	InfoMeas2 Actin	-3.606313232396369
890	Week4_27801_4_2883_124.0	Vincristine	Baseline	InfoMeas2 Actin	0.009867424328055076
891	Week4_27801_4_2884_102.0	Vincristine	Baseline	InfoMeas2 Actin	0.33900081819284855
892	Week4_27801_4_2922_125.0	Vincristine	Baseline	InfoMeas2 Actin	0.2629605792479566
893	Week4_27801_4_2924_110.0	Vincristine	Baseline	InfoMeas2 Actin	-0.7009687180996762
894	Week4_27801_4_2924_60.0	Vincristine	Baseline	InfoMeas2 Actin	-1.9029978461616819
895	Week4_27801_4_2962_173.0	Vincristine	Baseline	InfoMeas2 Actin	-0.7477870079536441
896	Week4_27801_4_2962_196.0	Vincristine	Baseline	InfoMeas2 Actin	-0.33782946868641106
897	Week4_27801_4_3037_140.0	Vincristine	Baseline	InfoMeas2 Actin	-1.9480414689933512
898	Week4_27801_4_3038_21.0	Vincristine	Baseline	InfoMeas2 Actin	-1.2941866671240494
899	Week4_27801_4_3077_103.0	Vincristine	Baseline	InfoMeas2 Actin	0.029629144660674327
900	Week4_27801_4_3077_194.0	Vincristine	Baseline	InfoMeas2 Actin	0.7669319042334799
901	Week4_27801_4_3077_45.0	Vincristine	Baseline	InfoMeas2 Actin	-0.2552163995548294
902	Week4_27801_4_3078_35.0	Vincristine	Baseline	InfoMeas2 Actin	-0.6715563545190544
903	Week4_27801_4_3079_32.0	Vincristine	Baseline	InfoMeas2 Actin	-0.08708735749120522
904	Week4_27801_4_3080_163.0	Vincristine	Baseline	InfoMeas2 Actin	-0.0068231568171864335
905	Week4_27801_4_3080_58.0	Vincristine	Baseline	InfoMeas2 Actin	-0.7790103446377202
906	Week4_27801_4_3118_117.0	Vincristine	Baseline	InfoMeas2 Actin	-1.5582554156311135
907	Week4_27801_4_3119_87.0	Vincristine	Baseline	InfoMeas2 Actin	0.19564596825154157
908	Week4_27821_4_3122_107.0	Vincristine	Baseline	InfoMeas2 Actin	-0.9548705131449733
909	Week4_27821_4_3122_57.0	Vincristine	Baseline	InfoMeas2 Actin	-0.4040788499153174
910	Week4_27821_4_3122_65.0	Vincristine	Baseline	InfoMeas2 Actin	-0.26134529700964015
911	Week4_27821_4_3123_118.0	Vincristine	Baseline	InfoMeas2 Actin	-0.37924867544802104
912	Week4_27821_4_3162_265.0	Vincristine	Baseline	InfoMeas2 Actin	-1.9661573877734677
913	Week4_27821_4_3163_150.0	Vincristine	Baseline	InfoMeas2 Actin	-0.7502152303994081
914	Week4_27821_4_3201_176.0	Vincristine	Baseline	InfoMeas2 Actin	0.13253390909386004
915	Week4_27821_4_3203_117.0	Vincristine	Baseline	InfoMeas2 Actin	0.37590594844596176
916	Week4_27821_4_3204_165.0	Vincristine	Baseline	InfoMeas2 Actin	-0.2142174134697048
917	Week4_27821_4_3277_189.0	Vincristine	Baseline	InfoMeas2 Actin	0.7151153725777508
918	Week4_27821_4_3277_232.0	Vincristine	Baseline	InfoMeas2 Actin	0.35476816820963936
919	Week4_27821_4_3280_50.0	Vincristine	Baseline	InfoMeas2 Actin	0.4568153269425926
920	Week4_27821_4_3358_176.0	Vincristine	Baseline	InfoMeas2 Actin	-1.2578110050880469
921	Week4_27821_4_3359_135.0	Vincristine	Baseline	InfoMeas2 Actin	-0.6432743091534645
922	Week4_27821_4_3359_31.0	Vincristine	Baseline	InfoMeas2 Actin	0.0553113102199942
923	Week4_27861_4_3601_126.0	Vincristine	Baseline	InfoMeas2 Actin	-2.07593421885116
924	Week4_27861_4_3602_301.0	Vincristine	Baseline	InfoMeas2 Actin	0.4618396021334723
925	Week4_27861_4_3603_24.0	Vincristine	Baseline	InfoMeas2 Actin	0.0940596490657668
926	Week4_27861_4_3603_247.0	Vincristine	Baseline	InfoMeas2 Actin	-0.9587768952148819
927	Week4_27861_4_3604_189.0	Vincristine	Baseline	InfoMeas2 Actin	0.44025692707711694
928	Week4_27861_4_3604_30.0	Vincristine	Baseline	InfoMeas2 Actin	0.24816617703399513
929	Week4_27861_4_3641_221.0	Vincristine	Baseline	InfoMeas2 Actin	-0.10126490646540262
930	Week4_27861_4_3642_33.0	Vincristine	Baseline	InfoMeas2 Actin	-2.4357126898227017
931	Week4_27861_4_3644_106.0	Vincristine	Baseline	InfoMeas2 Actin	-1.5035028479967818
932	Week4_27861_4_3644_11.0	Vincristine	Baseline	InfoMeas2 Actin	-0.5195000745185598
933	Week4_27861_4_3644_173.0	Vincristine	Baseline	InfoMeas2 Actin	0.40784129198697805
934	Week4_27861_4_3644_83.0	Vincristine	Baseline	InfoMeas2 Actin	0.04229187378290777
935	Week4_27861_4_3681_175.0	Vincristine	Baseline	InfoMeas2 Actin	-0.3805417040021931
936	Week4_27861_4_3681_54.0	Vincristine	Baseline	InfoMeas2 Actin	-0.21703649705180048
937	Week4_27861_4_3682_69.0	Vincristine	Baseline	InfoMeas2 Actin	0.6570584738982612
938	Week4_27861_4_3683_120.0	Vincristine	Baseline	InfoMeas2 Actin	-0.29259440898882105
939	Week4_27861_4_3757_165.0	Vincristine	Baseline	InfoMeas2 Actin	-0.03533489286041414
940	Week4_27861_4_3760_158.0	Vincristine	Baseline	InfoMeas2 Actin	0.2008404503483962
941	Week4_27861_4_3760_210.0	Vincristine	Baseline	InfoMeas2 Actin	-0.014337128874271493
942	Week4_27861_4_3760_65.0	Vincristine	Baseline	InfoMeas2 Actin	0.35052155196186313
943	Week4_27861_4_3799_193.0	Vincristine	Baseline	InfoMeas2 Actin	-2.213295218761692
944	Week4_27861_4_3799_39.0	Vincristine	Baseline	InfoMeas2 Actin	-0.3148361354171367
945	Week4_27861_4_3800_29.0	Vincristine	Baseline	InfoMeas2 Actin	-0.3224156442812364
946	Week4_27861_4_3800_70.0	Vincristine	Baseline	InfoMeas2 Actin	0.10126173290788126
947	Week7_34341_7_157_70.0	Vincristine	Baseline	InfoMeas2 Actin	0.19415969398229346
948	Week7_34341_7_158_115.0	Vincristine	Baseline	InfoMeas2 Actin	0.7611906543779816
949	Week7_34341_7_158_127.0	Vincristine	Baseline	InfoMeas2 Actin	-0.1862403522859944
950	Week7_34341_7_159_244.0	Vincristine	Baseline	InfoMeas2 Actin	-0.4413782435145477
951	Week7_34341_7_159_270.0	Vincristine	Baseline	InfoMeas2 Actin	0.22363660653531892
952	Week7_34341_7_160_58.0	Vincristine	Baseline	InfoMeas2 Actin	-2.1277099063290983
953	Week7_34341_7_160_86.0	Vincristine	Baseline	InfoMeas2 Actin	0.39601003509050725
954	Week7_34341_7_198_77.0	Vincristine	Baseline	InfoMeas2 Actin	0.45065790893278274
955	Week7_34341_7_237_82.0	Vincristine	Baseline	InfoMeas2 Actin	0.8553592116298875
956	Week7_34341_7_237_97.0	Vincristine	Baseline	InfoMeas2 Actin	-5.2139213576814
957	Week7_34341_7_238_150.0	Vincristine	Baseline	InfoMeas2 Actin	0.1977006285091293
958	Week7_34341_7_238_190.0	Vincristine	Baseline	InfoMeas2 Actin	-0.8546177531770528
959	Week7_34341_7_238_206.0	Vincristine	Baseline	InfoMeas2 Actin	-0.9928066288003051
960	Week7_34341_7_238_263.0	Vincristine	Baseline	InfoMeas2 Actin	-1.9405278840170097
961	Week7_34341_7_238_77.0	Vincristine	Baseline	InfoMeas2 Actin	0.3740828920998666
962	Week7_34341_7_3_138.0	Vincristine	Baseline	InfoMeas2 Actin	-2.5406854828863783
963	Week7_34341_7_3_21.0	Vincristine	Baseline	InfoMeas2 Actin	0.615147473432142
964	Week7_34341_7_43_117.0	Vincristine	Baseline	InfoMeas2 Actin	-0.5438865845574982
965	Week7_34341_7_43_236.0	Vincristine	Baseline	InfoMeas2 Actin	-0.8095924334445153
966	Week7_34341_7_4_217.0	Vincristine	Baseline	InfoMeas2 Actin	-0.11703583981921706
967	Week7_34341_7_84_108.0	Vincristine	Baseline	InfoMeas2 Actin	0.2646410567999099
968	Week7_34381_7_481_118.0	Vincristine	Baseline	InfoMeas2 Actin	0.4760300446667208
969	Week7_34381_7_481_19.0	Vincristine	Baseline	InfoMeas2 Actin	-0.9082783771494878
970	Week7_34381_7_481_223.0	Vincristine	Baseline	InfoMeas2 Actin	-0.4599609940702609
971	Week7_34381_7_522_103.0	Vincristine	Baseline	InfoMeas2 Actin	0.7672803443091658
972	Week7_34381_7_522_112.0	Vincristine	Baseline	InfoMeas2 Actin	-0.9123512359321635
973	Week7_34381_7_637_62.0	Vincristine	Baseline	InfoMeas2 Actin	0.5770724031787898
974	Week7_34381_7_639_27.0	Vincristine	Baseline	InfoMeas2 Actin	-0.3349179955074483
975	Week7_34381_7_640_185.0	Vincristine	Baseline	InfoMeas2 Actin	-0.3305762048266986
976	Week7_34381_7_640_83.0	Vincristine	Baseline	InfoMeas2 Actin	-0.3733397939174068
977	Week7_34381_7_677_159.0	Vincristine	Baseline	InfoMeas2 Actin	0.07861772738643785
978	Week7_34381_7_677_213.0	Vincristine	Baseline	InfoMeas2 Actin	-1.2997342533435514
979	Week7_34381_7_717_105.0	Vincristine	Baseline	InfoMeas2 Actin	-1.2695085420183452
980	Week7_34381_7_718_103.0	Vincristine	Baseline	InfoMeas2 Actin	-3.0500389224380315
981	Week7_34381_7_718_155.0	Vincristine	Baseline	InfoMeas2 Actin	-1.753184959229134
982	Week7_34381_7_720_50.0	Vincristine	Baseline	InfoMeas2 Actin	0.4290402416299565
983	Week7_34641_7_2642_296.0	Vincristine	Baseline	InfoMeas2 Actin	-1.9094109045743834
984	Week7_34641_7_2643_338.0	Vincristine	Baseline	InfoMeas2 Actin	-0.5929575335634134
985	Week7_34641_7_2681_471.0	Vincristine	Baseline	InfoMeas2 Actin	-1.9184861054323588
986	Week7_34641_7_2682_171.0	Vincristine	Baseline	InfoMeas2 Actin	-1.0080317961102723
987	Week7_34641_7_2682_598.0	Vincristine	Baseline	InfoMeas2 Actin	-1.7069466280756762
988	Week7_34641_7_2682_607.0	Vincristine	Baseline	InfoMeas2 Actin	-0.9530254716873626
989	Week7_34641_7_2724_295.0	Vincristine	Baseline	InfoMeas2 Actin	-1.2228180996045
990	Week7_34641_7_2724_365.0	Vincristine	Baseline	InfoMeas2 Actin	-0.1798747912711262
991	Week7_34641_7_2798_117.0	Vincristine	Baseline	InfoMeas2 Actin	-0.9853310866662691
992	Week7_34641_7_2798_191.0	Vincristine	Baseline	InfoMeas2 Actin	-1.8951287075964613
993	Week7_34641_7_2800_364.0	Vincristine	Baseline	InfoMeas2 Actin	-0.11252698129832053
994	Week7_34641_7_2837_480.0	Vincristine	Baseline	InfoMeas2 Actin	-4.0244377925555845
995	Week7_34641_7_2838_341.0	Vincristine	Baseline	InfoMeas2 Actin	-2.345417028318251
996	Week7_34641_7_2839_265.0	Vincristine	Baseline	InfoMeas2 Actin	-1.2743864368835423
997	Week7_34641_7_2839_307.0	Vincristine	Baseline	InfoMeas2 Actin	0.32252269883202217
998	Week7_34641_7_2877_256.0	Vincristine	Baseline	InfoMeas2 Actin	-0.1197986915852712
999	Week7_34641_7_2878_111.0	Vincristine	Baseline	InfoMeas2 Actin	-1.714015611527931
1000	Week7_34641_7_2880_310.0	Vincristine	Baseline	InfoMeas2 Actin	-0.5560177096504784
1001	Week8_38341_8_2644_31.0	Vincristine	Baseline	InfoMeas2 Actin	0.4680417985159212
1002	Week8_38341_8_2681_5.0	Vincristine	Baseline	InfoMeas2 Actin	0.2273765013307264
1003	Week8_38341_8_2681_50.0	Vincristine	Baseline	InfoMeas2 Actin	-0.22614146370144034
1004	Week8_38341_8_2682_157.0	Vincristine	Baseline	InfoMeas2 Actin	0.25812414420518603
1005	Week8_38341_8_2724_3.0	Vincristine	Baseline	InfoMeas2 Actin	-0.25524926513068247
1006	Week8_38341_8_2724_36.0	Vincristine	Baseline	InfoMeas2 Actin	0.22806816553118572
1007	Week8_38341_8_2797_95.0	Vincristine	Baseline	InfoMeas2 Actin	0.2866211259401246
1008	Week8_38341_8_2798_45.0	Vincristine	Baseline	InfoMeas2 Actin	-0.1137594104505738
1009	Week8_38341_8_2798_58.0	Vincristine	Baseline	InfoMeas2 Actin	0.12002846796658084
1010	Week8_38341_8_2798_79.0	Vincristine	Baseline	InfoMeas2 Actin	-1.2347495555033179
1011	Week8_38341_8_2799_117.0	Vincristine	Baseline	InfoMeas2 Actin	0.4267181450832458
1012	Week8_38341_8_2799_54.0	Vincristine	Baseline	InfoMeas2 Actin	0.6700624056213449
1013	Week8_38341_8_2799_99.0	Vincristine	Baseline	InfoMeas2 Actin	0.6009091783059791
1014	Week8_38341_8_2800_37.0	Vincristine	Baseline	InfoMeas2 Actin	-0.48237165820510186
1015	Week8_38341_8_2837_8.0	Vincristine	Baseline	InfoMeas2 Actin	-0.3250796770388726
1016	Week8_38341_8_2840_43.0	Vincristine	Baseline	InfoMeas2 Actin	-0.8499441771424918
1017	Week8_38341_8_2878_56.0	Vincristine	Baseline	InfoMeas2 Actin	0.7927489571658144
1018	Week8_38341_8_2879_66.0	Vincristine	Baseline	InfoMeas2 Actin	0.4120982056400335
1019	Week8_38341_8_2880_38.0	Vincristine	Baseline	InfoMeas2 Actin	0.17431934490168
1020	Week8_38341_8_2880_9.0	Vincristine	Baseline	InfoMeas2 Actin	-0.1732335527240659
1021	Week8_38342_8_2881_39.0	Vincristine	Baseline	InfoMeas2 Actin	0.37884297233283193
1022	Week8_38342_8_2882_44.0	Vincristine	Baseline	InfoMeas2 Actin	-0.751627727509003
1023	Week8_38342_8_2962_2.0	Vincristine	Baseline	InfoMeas2 Actin	0.2962314244911651
1024	Week8_38342_8_2963_23.0	Vincristine	Baseline	InfoMeas2 Actin	-1.085756358703454
1025	Week8_38342_8_2963_50.0	Vincristine	Baseline	InfoMeas2 Actin	0.20586771022635125
1026	Week8_38342_8_2963_67.0	Vincristine	Baseline	InfoMeas2 Actin	-0.876989843948783
1027	Week8_38342_8_3037_24.0	Vincristine	Baseline	InfoMeas2 Actin	-0.7929626960414304
1028	Week8_38342_8_3039_102.0	Vincristine	Baseline	InfoMeas2 Actin	0.7347175243376071
1029	Week8_38342_8_3077_110.0	Vincristine	Baseline	InfoMeas2 Actin	-3.0913450506626297
1030	Week8_38342_8_3077_154.0	Vincristine	Baseline	InfoMeas2 Actin	0.22849627388124405
1031	Week8_38342_8_3078_43.0	Vincristine	Baseline	InfoMeas2 Actin	0.21915361121178076
1032	Week8_38342_8_3079_112.0	Vincristine	Baseline	InfoMeas2 Actin	-1.312923849328556
1033	Week8_38342_8_3079_57.0	Vincristine	Baseline	InfoMeas2 Actin	-1.3739218871059287
1034	Week8_38342_8_3080_114.0	Vincristine	Baseline	InfoMeas2 Actin	0.06008488594442328
1035	Week8_38342_8_3117_27.0	Vincristine	Baseline	InfoMeas2 Actin	-0.032852777777579376
1036	Week8_38342_8_3119_31.0	Vincristine	Baseline	InfoMeas2 Actin	-0.763190182730998
1037	Week8_38342_8_3119_69.0	Vincristine	Baseline	InfoMeas2 Actin	0.1357771196011082
1038	Week8_38342_8_3120_55.0	Vincristine	Baseline	InfoMeas2 Actin	0.2680995198451792
1039	Week8_38342_8_3120_74.0	Vincristine	Baseline	InfoMeas2 Actin	-0.1242983766239267
1040	Week10_40111_0_157_120.0	Vincristine	Baseline	Solidity Nucleus	0.24474456276867695
1041	Week10_40111_0_157_137.0	Vincristine	Baseline	Solidity Nucleus	0.6296874694149498
1042	Week10_40111_0_157_65.0	Vincristine	Baseline	Solidity Nucleus	0.21533912430588922
1043	Week10_40111_0_158_302.0	Vincristine	Baseline	Solidity Nucleus	0.3810164171279575
1044	Week10_40111_0_158_40.0	Vincristine	Baseline	Solidity Nucleus	0.9113783814979458
1045	Week10_40111_0_160_108.0	Vincristine	Baseline	Solidity Nucleus	0.648881519368563
1046	Week10_40111_0_197_325.0	Vincristine	Baseline	Solidity Nucleus	0.04806042606302844
1047	Week10_40111_0_1_245.0	Vincristine	Baseline	Solidity Nucleus	1.02846168844329
1048	Week10_40111_0_237_392.0	Vincristine	Baseline	Solidity Nucleus	-0.30657188854766226
1049	Week10_40111_0_237_403.0	Vincristine	Baseline	Solidity Nucleus	-0.7176499340559057
1050	Week10_40111_0_238_24.0	Vincristine	Baseline	Solidity Nucleus	1.0775286523560161
1051	Week10_40111_0_239_194.0	Vincristine	Baseline	Solidity Nucleus	0.7944342590843292
1052	Week10_40111_0_240_360.0	Vincristine	Baseline	Solidity Nucleus	0.8809958430162105
1053	Week10_40111_0_2_309.0	Vincristine	Baseline	Solidity Nucleus	1.0786150153832834
1054	Week10_40111_0_41_259.0	Vincristine	Baseline	Solidity Nucleus	0.9931284385533513
1055	Week10_40111_0_42_339.0	Vincristine	Baseline	Solidity Nucleus	0.901811421308464
1056	Week10_40111_0_43_173.0	Vincristine	Baseline	Solidity Nucleus	0.8948086375920543
1057	Week10_40111_0_43_33.0	Vincristine	Baseline	Solidity Nucleus	1.041355101046267
1058	Week10_40111_0_4_372.0	Vincristine	Baseline	Solidity Nucleus	0.779500282946702
1059	Week10_40111_0_81_19.0	Vincristine	Baseline	Solidity Nucleus	0.8391913477358117
1060	Week10_40111_0_81_447.0	Vincristine	Baseline	Solidity Nucleus	0.765085076362872
1061	Week10_40111_0_82_185.0	Vincristine	Baseline	Solidity Nucleus	0.4664157926556066
1062	Week10_40111_0_82_259.0	Vincristine	Baseline	Solidity Nucleus	0.2693746069146483
1063	Week10_40115_0_242_116.0	Vincristine	Baseline	Solidity Nucleus	0.5203250267957363
1064	Week10_40115_0_242_155.0	Vincristine	Baseline	Solidity Nucleus	0.7672873009684367
1065	Week10_40115_0_242_187.0	Vincristine	Baseline	Solidity Nucleus	0.49892057650172195
1066	Week10_40115_0_281_8.0	Vincristine	Baseline	Solidity Nucleus	0.366257766441871
1067	Week10_40115_0_281_90.0	Vincristine	Baseline	Solidity Nucleus	0.10948018695181129
1068	Week10_40115_0_282_270.0	Vincristine	Baseline	Solidity Nucleus	0.9017655409580045
1069	Week10_40115_0_321_210.0	Vincristine	Baseline	Solidity Nucleus	0.8391333396436229
1070	Week10_40115_0_322_218.0	Vincristine	Baseline	Solidity Nucleus	1.0713352776994394
1071	Week10_40115_0_324_72.0	Vincristine	Baseline	Solidity Nucleus	0.7211475521401388
1072	Week10_40115_0_400_124.0	Vincristine	Baseline	Solidity Nucleus	0.9045193553166765
1073	Week10_40115_0_400_158.0	Vincristine	Baseline	Solidity Nucleus	1.1564310605541968
1074	Week10_40115_0_438_223.0	Vincristine	Baseline	Solidity Nucleus	1.0839112319786177
1075	Week10_40115_0_439_162.0	Vincristine	Baseline	Solidity Nucleus	0.6707299067103594
1076	Week10_40115_0_439_20.0	Vincristine	Baseline	Solidity Nucleus	1.0530428745083857
1077	Week10_40115_0_477_281.0	Vincristine	Baseline	Solidity Nucleus	0.9225613744186907
1078	Week10_40115_0_477_63.0	Vincristine	Baseline	Solidity Nucleus	0.5928819916885658
1079	Week10_40115_0_478_140.0	Vincristine	Baseline	Solidity Nucleus	0.8063129788990153
1080	Week10_40115_0_478_33.0	Vincristine	Baseline	Solidity Nucleus	-0.2202975629776934
1081	Week10_40115_0_479_163.0	Vincristine	Baseline	Solidity Nucleus	1.0268811592915028
1082	Week10_40119_0_482_25.0	Vincristine	Baseline	Solidity Nucleus	1.022889806590932
1083	Week10_40119_0_483_159.0	Vincristine	Baseline	Solidity Nucleus	0.7261072794374339
1084	Week10_40119_0_483_331.0	Vincristine	Baseline	Solidity Nucleus	0.5269059193797255
1085	Week10_40119_0_522_260.0	Vincristine	Baseline	Solidity Nucleus	1.0197604486261123
1086	Week10_40119_0_522_263.0	Vincristine	Baseline	Solidity Nucleus	0.9997480331339185
1087	Week10_40119_0_523_155.0	Vincristine	Baseline	Solidity Nucleus	0.8533928005300117
1088	Week10_40119_0_523_232.0	Vincristine	Baseline	Solidity Nucleus	0.5369084762973706
1089	Week10_40119_0_562_193.0	Vincristine	Baseline	Solidity Nucleus	0.6655157444294537
1090	Week10_40119_0_563_127.0	Vincristine	Baseline	Solidity Nucleus	0.8538575900970404
1091	Week10_40119_0_564_133.0	Vincristine	Baseline	Solidity Nucleus	0.8732512180356202
1092	Week10_40119_0_564_262.0	Vincristine	Baseline	Solidity Nucleus	0.5443882598296333
1093	Week10_40119_0_640_143.0	Vincristine	Baseline	Solidity Nucleus	-0.12452020791265578
1094	Week10_40119_0_677_207.0	Vincristine	Baseline	Solidity Nucleus	0.8219638204998033
1095	Week10_40119_0_678_185.0	Vincristine	Baseline	Solidity Nucleus	0.426176664113998
1096	Week10_40119_0_678_619.0	Vincristine	Baseline	Solidity Nucleus	0.3558541678582503
1097	Week10_40119_0_679_254.0	Vincristine	Baseline	Solidity Nucleus	0.3760906990440971
1098	Week10_40119_0_717_33.0	Vincristine	Baseline	Solidity Nucleus	0.6754883851639454
1099	Week1_22123_1_157_191.0	Vincristine	Baseline	Solidity Nucleus	1.0022658227060661
1100	Week1_22123_1_159_39.0	Vincristine	Baseline	Solidity Nucleus	0.5635958895281534
1101	Week1_22123_1_159_70.0	Vincristine	Baseline	Solidity Nucleus	-1.0860628437628121
1102	Week1_22123_1_197_59.0	Vincristine	Baseline	Solidity Nucleus	1.0416895131442374
1103	Week1_22123_1_198_110.0	Vincristine	Baseline	Solidity Nucleus	1.0507669237241135
1104	Week1_22123_1_1_27.0	Vincristine	Baseline	Solidity Nucleus	0.8626352292530427
1105	Week1_22123_1_237_8.0	Vincristine	Baseline	Solidity Nucleus	0.3220038097702274
1106	Week1_22123_1_238_29.0	Vincristine	Baseline	Solidity Nucleus	0.9574279915342965
1107	Week1_22123_1_240_166.0	Vincristine	Baseline	Solidity Nucleus	0.9287000379941629
1108	Week1_22123_1_2_18.0	Vincristine	Baseline	Solidity Nucleus	0.9519355207368433
1109	Week1_22123_1_43_264.0	Vincristine	Baseline	Solidity Nucleus	0.5431516116801443
1110	Week1_22123_1_83_164.0	Vincristine	Baseline	Solidity Nucleus	0.7165688384031467
1111	Week1_22123_1_84_163.0	Vincristine	Baseline	Solidity Nucleus	0.8751432801836116
1112	Week1_22141_1_241_199.0	Vincristine	Baseline	Solidity Nucleus	0.7540357083793628
1113	Week1_22141_1_241_226.0	Vincristine	Baseline	Solidity Nucleus	1.0626721811419773
1114	Week1_22141_1_241_234.0	Vincristine	Baseline	Solidity Nucleus	0.47015084644401595
1115	Week1_22141_1_241_78.0	Vincristine	Baseline	Solidity Nucleus	0.9247968485153104
1116	Week1_22141_1_241_81.0	Vincristine	Baseline	Solidity Nucleus	0.7618264330669141
1117	Week1_22141_1_243_24.0	Vincristine	Baseline	Solidity Nucleus	0.7386052337192855
1118	Week1_22141_1_243_35.0	Vincristine	Baseline	Solidity Nucleus	1.042903194029421
1119	Week1_22141_1_244_64.0	Vincristine	Baseline	Solidity Nucleus	0.7268954392023268
1120	Week1_22141_1_282_114.0	Vincristine	Baseline	Solidity Nucleus	1.2065310414686283
1121	Week1_22141_1_282_242.0	Vincristine	Baseline	Solidity Nucleus	0.2663965985317367
1122	Week1_22141_1_282_49.0	Vincristine	Baseline	Solidity Nucleus	1.1134440256968308
1123	Week1_22141_1_282_82.0	Vincristine	Baseline	Solidity Nucleus	1.0046161097149404
1124	Week1_22141_1_283_45.0	Vincristine	Baseline	Solidity Nucleus	0.7871017834098576
1125	Week1_22141_1_321_164.0	Vincristine	Baseline	Solidity Nucleus	0.9012992434122928
1126	Week1_22141_1_321_28.0	Vincristine	Baseline	Solidity Nucleus	0.1903954035251002
1127	Week1_22141_1_321_68.0	Vincristine	Baseline	Solidity Nucleus	1.0351592257673028
1128	Week1_22141_1_324_54.0	Vincristine	Baseline	Solidity Nucleus	1.017429344240999
1129	Week1_22141_1_397_141.0	Vincristine	Baseline	Solidity Nucleus	0.3614196089973045
1130	Week1_22141_1_398_18.0	Vincristine	Baseline	Solidity Nucleus	0.6934289815867155
1131	Week1_22141_1_399_246.0	Vincristine	Baseline	Solidity Nucleus	0.735974365262016
1132	Week1_22141_1_480_98.0	Vincristine	Baseline	Solidity Nucleus	0.9510779436650966
1133	Week1_22161_1_481_13.0	Vincristine	Baseline	Solidity Nucleus	0.6128953907019196
1134	Week1_22161_1_481_15.0	Vincristine	Baseline	Solidity Nucleus	0.5345017841905779
1135	Week1_22161_1_482_11.0	Vincristine	Baseline	Solidity Nucleus	0.7709088365323316
1136	Week1_22161_1_482_262.0	Vincristine	Baseline	Solidity Nucleus	0.9392845573644816
1137	Week1_22161_1_484_109.0	Vincristine	Baseline	Solidity Nucleus	0.38193650632665443
1138	Week1_22161_1_484_46.0	Vincristine	Baseline	Solidity Nucleus	0.8033260992928152
1139	Week1_22161_1_521_122.0	Vincristine	Baseline	Solidity Nucleus	0.7896084401906189
1140	Week1_22161_1_521_126.0	Vincristine	Baseline	Solidity Nucleus	0.3516147285566576
1141	Week1_22161_1_522_124.0	Vincristine	Baseline	Solidity Nucleus	1.105315761834361
1142	Week1_22161_1_522_157.0	Vincristine	Baseline	Solidity Nucleus	0.40388977714236096
1143	Week1_22161_1_523_131.0	Vincristine	Baseline	Solidity Nucleus	0.8048487450102052
1144	Week1_22161_1_524_16.0	Vincristine	Baseline	Solidity Nucleus	0.9486837162757962
1145	Week1_22161_1_562_164.0	Vincristine	Baseline	Solidity Nucleus	1.135712869068993
1146	Week1_22161_1_562_45.0	Vincristine	Baseline	Solidity Nucleus	1.1433717276054802
1147	Week1_22161_1_637_101.0	Vincristine	Baseline	Solidity Nucleus	0.894372172407158
1148	Week1_22161_1_637_75.0	Vincristine	Baseline	Solidity Nucleus	1.0691640345200406
1149	Week1_22161_1_639_182.0	Vincristine	Baseline	Solidity Nucleus	0.8831599088847747
1150	Week1_22161_1_639_65.0	Vincristine	Baseline	Solidity Nucleus	0.919395093578725
1151	Week1_22161_1_640_12.0	Vincristine	Baseline	Solidity Nucleus	0.6852438248672003
1152	Week1_22161_1_640_130.0	Vincristine	Baseline	Solidity Nucleus	0.8582965398454918
1153	Week1_22161_1_678_22.0	Vincristine	Baseline	Solidity Nucleus	1.146487117414866
1154	Week1_22161_1_718_57.0	Vincristine	Baseline	Solidity Nucleus	0.8028420350178236
1155	Week1_22361_1_2881_125.0	Vincristine	Baseline	Solidity Nucleus	-0.11895457638358688
1156	Week1_22361_1_2882_108.0	Vincristine	Baseline	Solidity Nucleus	0.4281433532568755
1157	Week1_22361_1_2882_176.0	Vincristine	Baseline	Solidity Nucleus	0.9661733150669852
1158	Week1_22361_1_2882_77.0	Vincristine	Baseline	Solidity Nucleus	-0.11700414356537149
1159	Week1_22361_1_2883_15.0	Vincristine	Baseline	Solidity Nucleus	0.3552113980961855
1160	Week1_22361_1_2883_233.0	Vincristine	Baseline	Solidity Nucleus	0.566714924411817
1161	Week1_22361_1_2883_256.0	Vincristine	Baseline	Solidity Nucleus	0.6689585186473118
1162	Week1_22361_1_2883_263.0	Vincristine	Baseline	Solidity Nucleus	0.8074919586417243
1163	Week1_22361_1_2921_111.0	Vincristine	Baseline	Solidity Nucleus	1.0959589367763067
1164	Week1_22361_1_2921_196.0	Vincristine	Baseline	Solidity Nucleus	0.7690361200374055
1165	Week1_22361_1_2921_72.0	Vincristine	Baseline	Solidity Nucleus	0.9236847597887722
1166	Week1_22361_1_2923_195.0	Vincristine	Baseline	Solidity Nucleus	0.8907690591380159
1167	Week1_22361_1_2923_32.0	Vincristine	Baseline	Solidity Nucleus	0.6718355473266355
1168	Week1_22361_1_2963_210.0	Vincristine	Baseline	Solidity Nucleus	0.9228978031678654
1169	Week1_22361_1_2964_200.0	Vincristine	Baseline	Solidity Nucleus	1.1116632028969313
1170	Week1_22361_1_2964_81.0	Vincristine	Baseline	Solidity Nucleus	0.759244208020141
1171	Week1_22361_1_2964_92.0	Vincristine	Baseline	Solidity Nucleus	0.5245045066680779
1172	Week1_22361_1_3037_100.0	Vincristine	Baseline	Solidity Nucleus	0.9717652716225263
1173	Week1_22361_1_3038_111.0	Vincristine	Baseline	Solidity Nucleus	-0.12353629107378819
1174	Week1_22361_1_3039_32.0	Vincristine	Baseline	Solidity Nucleus	0.2832176803041913
1175	Week1_22361_1_3080_193.0	Vincristine	Baseline	Solidity Nucleus	0.6273464283128944
1176	Week1_22361_1_3117_163.0	Vincristine	Baseline	Solidity Nucleus	0.9549503260645497
1177	Week1_22361_1_3118_86.0	Vincristine	Baseline	Solidity Nucleus	0.5007660075067738
1178	Week1_22361_1_3120_123.0	Vincristine	Baseline	Solidity Nucleus	0.4889790744793626
1179	Week1_22361_1_3120_206.0	Vincristine	Baseline	Solidity Nucleus	0.8038487377768783
1180	Week1_22381_1_3122_144.0	Vincristine	Baseline	Solidity Nucleus	0.393654630212591
1181	Week1_22381_1_3122_34.0	Vincristine	Baseline	Solidity Nucleus	0.4563238289302326
1182	Week1_22381_1_3123_46.0	Vincristine	Baseline	Solidity Nucleus	0.011253627632516567
1183	Week1_22381_1_3124_101.0	Vincristine	Baseline	Solidity Nucleus	0.7887080391710973
1184	Week1_22381_1_3161_51.0	Vincristine	Baseline	Solidity Nucleus	0.8227986649957467
1185	Week1_22381_1_3163_61.0	Vincristine	Baseline	Solidity Nucleus	1.0365590842078347
1186	Week1_22381_1_3163_73.0	Vincristine	Baseline	Solidity Nucleus	0.9291470111239951
1187	Week1_22381_1_3201_42.0	Vincristine	Baseline	Solidity Nucleus	0.9638792072342676
1188	Week1_22381_1_3202_76.0	Vincristine	Baseline	Solidity Nucleus	0.9766409657604089
1189	Week1_22381_1_3278_115.0	Vincristine	Baseline	Solidity Nucleus	0.6957215307603702
1190	Week1_22381_1_3278_195.0	Vincristine	Baseline	Solidity Nucleus	0.7024301026555524
1191	Week1_22381_1_3280_133.0	Vincristine	Baseline	Solidity Nucleus	0.7150079780542711
1192	Week1_22381_1_3317_234.0	Vincristine	Baseline	Solidity Nucleus	1.1148531000906867
1193	Week1_22381_1_3358_179.0	Vincristine	Baseline	Solidity Nucleus	-0.4055931965508726
1194	Week1_22381_1_3358_231.0	Vincristine	Baseline	Solidity Nucleus	0.06723293903783845
1195	Week1_22381_1_3358_262.0	Vincristine	Baseline	Solidity Nucleus	0.926748997994516
1196	Week1_22381_1_3359_201.0	Vincristine	Baseline	Solidity Nucleus	0.9113873331995352
1197	Week1_22381_1_3359_239.0	Vincristine	Baseline	Solidity Nucleus	0.7328114324555471
1198	Week1_22401_1_3362_169.0	Vincristine	Baseline	Solidity Nucleus	0.836705348513267
1199	Week1_22401_1_3401_157.0	Vincristine	Baseline	Solidity Nucleus	1.145868889433956
1200	Week1_22401_1_3401_90.0	Vincristine	Baseline	Solidity Nucleus	0.9760881679967285
1201	Week1_22401_1_3404_245.0	Vincristine	Baseline	Solidity Nucleus	0.1165620257050432
1202	Week1_22401_1_3404_86.0	Vincristine	Baseline	Solidity Nucleus	1.069411716653449
1203	Week1_22401_1_3442_199.0	Vincristine	Baseline	Solidity Nucleus	0.2827806368120034
1204	Week1_22401_1_3443_181.0	Vincristine	Baseline	Solidity Nucleus	1.0076799209809406
1205	Week1_22401_1_3443_242.0	Vincristine	Baseline	Solidity Nucleus	0.9274858054564369
1206	Week1_22401_1_3443_88.0	Vincristine	Baseline	Solidity Nucleus	0.940312500529603
1207	Week1_22401_1_3444_142.0	Vincristine	Baseline	Solidity Nucleus	0.8740736401886076
1208	Week1_22401_1_3444_68.0	Vincristine	Baseline	Solidity Nucleus	0.48707995273731003
1209	Week1_22401_1_3517_82.0	Vincristine	Baseline	Solidity Nucleus	0.9708470829858769
1210	Week1_22401_1_3517_91.0	Vincristine	Baseline	Solidity Nucleus	0.5129074818236316
1211	Week1_22401_1_3520_76.0	Vincristine	Baseline	Solidity Nucleus	0.6470932501576158
1212	Week1_22401_1_3557_41.0	Vincristine	Baseline	Solidity Nucleus	1.0136318222906704
1213	Week1_22401_1_3559_43.0	Vincristine	Baseline	Solidity Nucleus	0.8181391182162201
1214	Week1_22401_1_3559_67.0	Vincristine	Baseline	Solidity Nucleus	0.42930343016333733
1215	Week1_22401_1_3560_182.0	Vincristine	Baseline	Solidity Nucleus	1.0918133555587328
1216	Week1_22401_1_3598_231.0	Vincristine	Baseline	Solidity Nucleus	0.041888946293491575
1217	Week1_22401_1_3598_69.0	Vincristine	Baseline	Solidity Nucleus	-1.379655027653645
1218	Week2_24121_2_157_50.0	Vincristine	Baseline	Solidity Nucleus	1.1103413548156638
1219	Week2_24121_2_197_7.0	Vincristine	Baseline	Solidity Nucleus	0.09149711276208874
1220	Week2_24121_2_238_180.0	Vincristine	Baseline	Solidity Nucleus	0.10301691693073053
1221	Week2_24121_2_238_80.0	Vincristine	Baseline	Solidity Nucleus	0.5967049058347137
1222	Week2_24121_2_239_109.0	Vincristine	Baseline	Solidity Nucleus	-0.6354316421812339
1223	Week2_24121_2_41_63.0	Vincristine	Baseline	Solidity Nucleus	0.6793807506136937
1224	Week2_24121_2_43_118.0	Vincristine	Baseline	Solidity Nucleus	0.7607214215259238
1225	Week2_24121_2_44_33.0	Vincristine	Baseline	Solidity Nucleus	0.7730750552622809
1226	Week2_24121_2_81_116.0	Vincristine	Baseline	Solidity Nucleus	0.7144145402280322
1227	Week2_24121_2_82_2.0	Vincristine	Baseline	Solidity Nucleus	0.7284338163998471
1228	Week2_24141_2_241_150.0	Vincristine	Baseline	Solidity Nucleus	0.8041225162520121
1229	Week2_24141_2_241_7.0	Vincristine	Baseline	Solidity Nucleus	0.8730620063593504
1230	Week2_24141_2_282_84.0	Vincristine	Baseline	Solidity Nucleus	-0.35283684172195795
1231	Week2_24141_2_283_150.0	Vincristine	Baseline	Solidity Nucleus	0.6230743740778788
1232	Week2_24141_2_321_74.0	Vincristine	Baseline	Solidity Nucleus	0.7889809404565041
1233	Week2_24141_2_324_157.0	Vincristine	Baseline	Solidity Nucleus	0.8282792739263533
1234	Week2_24141_2_398_128.0	Vincristine	Baseline	Solidity Nucleus	0.948454695622404
1235	Week2_24141_2_398_59.0	Vincristine	Baseline	Solidity Nucleus	0.27871607213353433
1236	Week2_24141_2_438_95.0	Vincristine	Baseline	Solidity Nucleus	0.761316330580966
1237	Week2_24141_2_439_142.0	Vincristine	Baseline	Solidity Nucleus	1.1013222057810808
1238	Week2_24141_2_477_152.0	Vincristine	Baseline	Solidity Nucleus	0.9861047892503917
1239	Week2_24141_2_477_32.0	Vincristine	Baseline	Solidity Nucleus	0.5371150346985619
1240	Week2_24141_2_478_16.0	Vincristine	Baseline	Solidity Nucleus	-0.13382913648893513
1241	Week2_24141_2_478_22.0	Vincristine	Baseline	Solidity Nucleus	0.7420015270917153
1242	Week2_24141_2_478_91.0	Vincristine	Baseline	Solidity Nucleus	0.6324941771085936
1243	Week2_24141_2_480_79.0	Vincristine	Baseline	Solidity Nucleus	0.6590648641282991
1244	Week2_24161_2_483_33.0	Vincristine	Baseline	Solidity Nucleus	0.9145920073877705
1245	Week2_24161_2_522_106.0	Vincristine	Baseline	Solidity Nucleus	1.0067474481457255
1246	Week2_24161_2_522_74.0	Vincristine	Baseline	Solidity Nucleus	0.8648970859040982
1247	Week2_24161_2_522_90.0	Vincristine	Baseline	Solidity Nucleus	-0.3857283496166317
1248	Week2_24161_2_523_15.0	Vincristine	Baseline	Solidity Nucleus	0.39487629447031397
1249	Week2_24161_2_562_23.0	Vincristine	Baseline	Solidity Nucleus	0.9298156293703096
1250	Week2_24161_2_564_44.0	Vincristine	Baseline	Solidity Nucleus	0.8771412701047506
1251	Week2_24161_2_638_11.0	Vincristine	Baseline	Solidity Nucleus	0.8222885831989619
1252	Week2_24161_2_638_58.0	Vincristine	Baseline	Solidity Nucleus	1.1180868910046033
1253	Week2_24161_2_639_134.0	Vincristine	Baseline	Solidity Nucleus	0.9770628250036704
1254	Week2_24161_2_677_11.0	Vincristine	Baseline	Solidity Nucleus	0.8952834829865608
1255	Week2_24161_2_677_18.0	Vincristine	Baseline	Solidity Nucleus	0.7153345141563985
1256	Week2_24161_2_678_140.0	Vincristine	Baseline	Solidity Nucleus	0.9040288740373983
1257	Week2_24161_2_679_32.0	Vincristine	Baseline	Solidity Nucleus	1.0495204140197043
1258	Week2_24161_2_680_133.0	Vincristine	Baseline	Solidity Nucleus	0.8691453262742742
1259	Week2_24161_2_717_83.0	Vincristine	Baseline	Solidity Nucleus	1.0231060308894115
1260	Week2_24161_2_718_45.0	Vincristine	Baseline	Solidity Nucleus	0.791996176866147
1261	Week2_24161_2_718_60.0	Vincristine	Baseline	Solidity Nucleus	0.8974378589367255
1262	Week2_24161_2_719_104.0	Vincristine	Baseline	Solidity Nucleus	0.9981342896657226
1263	Week2_24161_2_720_124.0	Vincristine	Baseline	Solidity Nucleus	1.0619730350009362
1264	Week2_24161_2_720_172.0	Vincristine	Baseline	Solidity Nucleus	0.9074710293072302
1265	Week2_24161_2_720_9.0	Vincristine	Baseline	Solidity Nucleus	0.7744556264828039
1266	Week3_25421_3_157_167.0	Vincristine	Baseline	Solidity Nucleus	0.7797251202680853
1267	Week3_25421_3_158_168.0	Vincristine	Baseline	Solidity Nucleus	0.9046565003953446
1268	Week3_25421_3_160_297.0	Vincristine	Baseline	Solidity Nucleus	0.7860720622681336
1269	Week3_25421_3_1_123.0	Vincristine	Baseline	Solidity Nucleus	0.8298449065742503
1270	Week3_25421_3_200_162.0	Vincristine	Baseline	Solidity Nucleus	1.1489334685864483
1271	Week3_25421_3_200_35.0	Vincristine	Baseline	Solidity Nucleus	-0.4344439039914927
1272	Week3_25421_3_240_126.0	Vincristine	Baseline	Solidity Nucleus	0.3924108342312005
1273	Week3_25421_3_240_223.0	Vincristine	Baseline	Solidity Nucleus	-0.09917874095709962
1274	Week3_25421_3_2_107.0	Vincristine	Baseline	Solidity Nucleus	1.0284799701808889
1275	Week3_25421_3_2_24.0	Vincristine	Baseline	Solidity Nucleus	0.06810042074359407
1276	Week3_25421_3_41_45.0	Vincristine	Baseline	Solidity Nucleus	0.6789255588763635
1277	Week3_25421_3_42_171.0	Vincristine	Baseline	Solidity Nucleus	0.6214847660475339
1278	Week3_25421_3_4_106.0	Vincristine	Baseline	Solidity Nucleus	0.5449743930820106
1279	Week3_25421_3_4_114.0	Vincristine	Baseline	Solidity Nucleus	0.7035476434644032
1280	Week3_25421_3_4_184.0	Vincristine	Baseline	Solidity Nucleus	0.9670342384041469
1281	Week3_25421_3_81_119.0	Vincristine	Baseline	Solidity Nucleus	0.8695401943964826
1282	Week3_25421_3_81_93.0	Vincristine	Baseline	Solidity Nucleus	0.8253164522375146
1283	Week3_25421_3_82_26.0	Vincristine	Baseline	Solidity Nucleus	0.42822973384305196
1284	Week3_25421_3_83_28.0	Vincristine	Baseline	Solidity Nucleus	0.7032700677636551
1285	Week3_25441_3_241_93.0	Vincristine	Baseline	Solidity Nucleus	0.955603686094124
1286	Week3_25441_3_242_260.0	Vincristine	Baseline	Solidity Nucleus	0.9443082408862415
1287	Week3_25441_3_243_36.0	Vincristine	Baseline	Solidity Nucleus	0.44097509449154415
1288	Week3_25441_3_243_9.0	Vincristine	Baseline	Solidity Nucleus	-1.6040663334859273
1289	Week3_25441_3_281_195.0	Vincristine	Baseline	Solidity Nucleus	1.0965277886443503
1290	Week3_25441_3_282_6.0	Vincristine	Baseline	Solidity Nucleus	0.9671861770397867
1291	Week3_25441_3_283_183.0	Vincristine	Baseline	Solidity Nucleus	1.1199401740119261
1292	Week3_25441_3_283_213.0	Vincristine	Baseline	Solidity Nucleus	0.4304456395904091
1293	Week3_25441_3_321_116.0	Vincristine	Baseline	Solidity Nucleus	1.1422116361078791
1294	Week3_25441_3_321_16.0	Vincristine	Baseline	Solidity Nucleus	0.8222163440270388
1295	Week3_25441_3_322_5.0	Vincristine	Baseline	Solidity Nucleus	0.7319973837788031
1296	Week3_25441_3_322_96.0	Vincristine	Baseline	Solidity Nucleus	1.1766282177688943
1297	Week3_25441_3_323_137.0	Vincristine	Baseline	Solidity Nucleus	1.055492800339017
1298	Week3_25441_3_323_155.0	Vincristine	Baseline	Solidity Nucleus	0.16167788899174895
1299	Week3_25441_3_324_198.0	Vincristine	Baseline	Solidity Nucleus	0.9698050370617971
1300	Week3_25441_3_324_71.0	Vincristine	Baseline	Solidity Nucleus	1.0379816535118123
1301	Week3_25441_3_324_92.0	Vincristine	Baseline	Solidity Nucleus	0.30394725872946504
1302	Week3_25441_3_397_107.0	Vincristine	Baseline	Solidity Nucleus	0.9675885472563677
1303	Week3_25441_3_397_200.0	Vincristine	Baseline	Solidity Nucleus	0.508723699866263
1304	Week3_25441_3_397_25.0	Vincristine	Baseline	Solidity Nucleus	1.0214615421142124
1305	Week3_25441_3_398_15.0	Vincristine	Baseline	Solidity Nucleus	-0.6056061129283956
1306	Week3_25441_3_437_58.0	Vincristine	Baseline	Solidity Nucleus	0.4192104273528716
1307	Week3_25441_3_438_80.0	Vincristine	Baseline	Solidity Nucleus	0.8963736861497749
1308	Week3_25441_3_439_77.0	Vincristine	Baseline	Solidity Nucleus	1.1219160910260615
1309	Week3_25441_3_478_213.0	Vincristine	Baseline	Solidity Nucleus	0.38415732126634333
1310	Week3_25441_3_479_247.0	Vincristine	Baseline	Solidity Nucleus	0.9083809557574289
1311	Week3_25441_3_480_140.0	Vincristine	Baseline	Solidity Nucleus	0.8688392539777509
1312	Week3_25461_3_482_257.0	Vincristine	Baseline	Solidity Nucleus	0.9922462616888247
1313	Week3_25461_3_483_99.0	Vincristine	Baseline	Solidity Nucleus	1.1849132535965485
1314	Week3_25461_3_521_103.0	Vincristine	Baseline	Solidity Nucleus	0.476220263749064
1315	Week3_25461_3_521_244.0	Vincristine	Baseline	Solidity Nucleus	0.3748175148694322
1316	Week3_25461_3_521_30.0	Vincristine	Baseline	Solidity Nucleus	0.6866916836659308
1317	Week3_25461_3_522_260.0	Vincristine	Baseline	Solidity Nucleus	0.8048536584390643
1318	Week3_25461_3_524_133.0	Vincristine	Baseline	Solidity Nucleus	0.1741629204105129
1319	Week3_25461_3_561_11.0	Vincristine	Baseline	Solidity Nucleus	0.5067666701530023
1320	Week3_25461_3_561_36.0	Vincristine	Baseline	Solidity Nucleus	0.7934096437331415
1321	Week3_25461_3_561_70.0	Vincristine	Baseline	Solidity Nucleus	0.8686905359498692
1322	Week3_25461_3_562_157.0	Vincristine	Baseline	Solidity Nucleus	0.6032459830646799
1323	Week3_25461_3_564_131.0	Vincristine	Baseline	Solidity Nucleus	0.9604013927093553
1324	Week3_25461_3_564_172.0	Vincristine	Baseline	Solidity Nucleus	1.2355043824308845
1325	Week3_25461_3_637_165.0	Vincristine	Baseline	Solidity Nucleus	0.7287409946864548
1326	Week3_25461_3_637_208.0	Vincristine	Baseline	Solidity Nucleus	0.5581922995575171
1327	Week3_25461_3_637_298.0	Vincristine	Baseline	Solidity Nucleus	0.7020484557877016
1328	Week3_25461_3_639_244.0	Vincristine	Baseline	Solidity Nucleus	0.971577592584875
1329	Week3_25461_3_640_27.0	Vincristine	Baseline	Solidity Nucleus	0.17615551013398328
1330	Week3_25461_3_640_92.0	Vincristine	Baseline	Solidity Nucleus	0.38081548096933715
1331	Week3_25461_3_677_14.0	Vincristine	Baseline	Solidity Nucleus	1.1924953713070807
1332	Week3_25461_3_677_263.0	Vincristine	Baseline	Solidity Nucleus	1.1082039012673859
1333	Week3_25461_3_677_41.0	Vincristine	Baseline	Solidity Nucleus	1.0439562021132647
1334	Week3_25461_3_678_227.0	Vincristine	Baseline	Solidity Nucleus	0.6294289418688381
1335	Week3_25461_3_679_149.0	Vincristine	Baseline	Solidity Nucleus	0.6135568387255985
1336	Week3_25461_3_679_22.0	Vincristine	Baseline	Solidity Nucleus	0.8078208544541811
1337	Week3_25461_3_679_9.0	Vincristine	Baseline	Solidity Nucleus	0.724108876078188
1338	Week3_25461_3_717_329.0	Vincristine	Baseline	Solidity Nucleus	0.6439607272240065
1339	Week3_25461_3_718_31.0	Vincristine	Baseline	Solidity Nucleus	1.0886606316186982
1340	Week3_25461_3_720_150.0	Vincristine	Baseline	Solidity Nucleus	0.8395030071814278
1341	Week3_25681_3_2881_202.0	Vincristine	Baseline	Solidity Nucleus	0.8739082056608407
1342	Week3_25681_3_2884_96.0	Vincristine	Baseline	Solidity Nucleus	1.136309382356916
1343	Week3_25681_3_2921_204.0	Vincristine	Baseline	Solidity Nucleus	0.8003376248686888
1344	Week3_25681_3_2922_195.0	Vincristine	Baseline	Solidity Nucleus	0.8932953178110582
1345	Week3_25681_3_2923_153.0	Vincristine	Baseline	Solidity Nucleus	0.9548957899059003
1346	Week3_25681_3_2924_112.0	Vincristine	Baseline	Solidity Nucleus	0.9368577988881426
1347	Week3_25681_3_2961_114.0	Vincristine	Baseline	Solidity Nucleus	0.8384074808357821
1348	Week3_25681_3_2961_19.0	Vincristine	Baseline	Solidity Nucleus	0.8283361089753438
1349	Week3_25681_3_2961_22.0	Vincristine	Baseline	Solidity Nucleus	0.6694307908318463
1350	Week3_25681_3_2961_223.0	Vincristine	Baseline	Solidity Nucleus	0.3305261850169101
1351	Week3_25681_3_2961_296.0	Vincristine	Baseline	Solidity Nucleus	0.5492540763985132
1352	Week3_25681_3_2964_52.0	Vincristine	Baseline	Solidity Nucleus	1.0013681085289103
1353	Week3_25681_3_3037_104.0	Vincristine	Baseline	Solidity Nucleus	0.8414634159711575
1354	Week3_25681_3_3037_261.0	Vincristine	Baseline	Solidity Nucleus	1.2168090665573386
1355	Week3_25681_3_3037_65.0	Vincristine	Baseline	Solidity Nucleus	-0.46829067815912445
1356	Week3_25681_3_3038_61.0	Vincristine	Baseline	Solidity Nucleus	1.1785665823356162
1357	Week3_25681_3_3039_53.0	Vincristine	Baseline	Solidity Nucleus	0.8345611487619876
1358	Week3_25681_3_3077_164.0	Vincristine	Baseline	Solidity Nucleus	0.7972993852254318
1359	Week3_25681_3_3078_154.0	Vincristine	Baseline	Solidity Nucleus	0.6510612753148642
1360	Week3_25681_3_3118_159.0	Vincristine	Baseline	Solidity Nucleus	0.9126106594472643
1361	Week3_25681_3_3118_32.0	Vincristine	Baseline	Solidity Nucleus	0.09670473435689207
1362	Week3_25681_3_3120_47.0	Vincristine	Baseline	Solidity Nucleus	0.8897279352472296
1363	Week3_25701_3_3121_99.0	Vincristine	Baseline	Solidity Nucleus	0.5468646513339547
1364	Week3_25701_3_3123_112.0	Vincristine	Baseline	Solidity Nucleus	1.1997069811554084
1365	Week3_25701_3_3124_72.0	Vincristine	Baseline	Solidity Nucleus	1.016150029724907
1366	Week3_25701_3_3124_97.0	Vincristine	Baseline	Solidity Nucleus	0.0038504925640302093
1367	Week3_25701_3_3161_215.0	Vincristine	Baseline	Solidity Nucleus	1.0237903617560244
1368	Week3_25701_3_3204_12.0	Vincristine	Baseline	Solidity Nucleus	0.7299597625271925
1369	Week3_25701_3_3278_59.0	Vincristine	Baseline	Solidity Nucleus	0.9660126801429214
1370	Week3_25701_3_3279_177.0	Vincristine	Baseline	Solidity Nucleus	0.854257842861586
1371	Week3_25701_3_3317_172.0	Vincristine	Baseline	Solidity Nucleus	0.9265184298427386
1372	Week3_25701_3_3318_153.0	Vincristine	Baseline	Solidity Nucleus	0.568907313771498
1373	Week3_25701_3_3318_95.0	Vincristine	Baseline	Solidity Nucleus	0.7835236997363292
1374	Week3_25701_3_3320_198.0	Vincristine	Baseline	Solidity Nucleus	0.461222903462785
1375	Week3_25701_3_3320_98.0	Vincristine	Baseline	Solidity Nucleus	-1.6098900745272173
1376	Week3_25701_3_3360_175.0	Vincristine	Baseline	Solidity Nucleus	0.10976357699046255
1377	Week3_25701_3_3360_227.0	Vincristine	Baseline	Solidity Nucleus	0.882751143314502
1378	Week3_25721_3_3363_114.0	Vincristine	Baseline	Solidity Nucleus	1.0514593476459848
1379	Week3_25721_3_3364_206.0	Vincristine	Baseline	Solidity Nucleus	0.8456144951971684
1380	Week3_25721_3_3364_272.0	Vincristine	Baseline	Solidity Nucleus	0.8461628551822
1381	Week3_25721_3_3401_41.0	Vincristine	Baseline	Solidity Nucleus	0.9060918363566779
1382	Week3_25721_3_3401_87.0	Vincristine	Baseline	Solidity Nucleus	-0.022039448003872728
1383	Week3_25721_3_3402_231.0	Vincristine	Baseline	Solidity Nucleus	1.0059462096770446
1384	Week3_25721_3_3441_165.0	Vincristine	Baseline	Solidity Nucleus	0.9554079029505801
1385	Week3_25721_3_3441_88.0	Vincristine	Baseline	Solidity Nucleus	0.03279590391551624
1386	Week3_25721_3_3442_117.0	Vincristine	Baseline	Solidity Nucleus	0.59334748216463
1387	Week3_25721_3_3442_223.0	Vincristine	Baseline	Solidity Nucleus	1.011694100069335
1388	Week3_25721_3_3442_265.0	Vincristine	Baseline	Solidity Nucleus	0.8901711337997976
1389	Week3_25721_3_3442_301.0	Vincristine	Baseline	Solidity Nucleus	0.8455780636544908
1390	Week3_25721_3_3442_73.0	Vincristine	Baseline	Solidity Nucleus	0.43913315527080654
1391	Week3_25721_3_3443_56.0	Vincristine	Baseline	Solidity Nucleus	0.24221871062335806
1392	Week3_25721_3_3444_12.0	Vincristine	Baseline	Solidity Nucleus	0.24072435470324038
1393	Week3_25721_3_3444_206.0	Vincristine	Baseline	Solidity Nucleus	0.451581099235956
1394	Week3_25721_3_3517_141.0	Vincristine	Baseline	Solidity Nucleus	0.6594199394854
1395	Week3_25721_3_3519_151.0	Vincristine	Baseline	Solidity Nucleus	0.7601690586643088
1396	Week3_25721_3_3519_94.0	Vincristine	Baseline	Solidity Nucleus	0.8850602779621395
1397	Week3_25721_3_3520_13.0	Vincristine	Baseline	Solidity Nucleus	1.0560244412293907
1398	Week3_25721_3_3520_263.0	Vincristine	Baseline	Solidity Nucleus	0.50537481047071
1399	Week3_25721_3_3557_43.0	Vincristine	Baseline	Solidity Nucleus	0.9096769198508846
1400	Week3_25721_3_3559_34.0	Vincristine	Baseline	Solidity Nucleus	0.7926570847667141
1401	Week3_25721_3_3560_20.0	Vincristine	Baseline	Solidity Nucleus	0.5544580562076219
1402	Week3_25721_3_3560_218.0	Vincristine	Baseline	Solidity Nucleus	0.9166614911840386
1403	Week3_25721_3_3560_71.0	Vincristine	Baseline	Solidity Nucleus	0.866889664132235
1404	Week3_25721_3_3597_202.0	Vincristine	Baseline	Solidity Nucleus	0.8922277389491384
1405	Week3_25721_3_3598_118.0	Vincristine	Baseline	Solidity Nucleus	0.7817973601242171
1406	Week3_25721_3_3598_48.0	Vincristine	Baseline	Solidity Nucleus	0.3796767996529335
1407	Week3_25721_3_3600_100.0	Vincristine	Baseline	Solidity Nucleus	0.4419106225547368
1408	Week4_27801_4_2881_144.0	Vincristine	Baseline	Solidity Nucleus	0.8679604638784103
1409	Week4_27801_4_2882_237.0	Vincristine	Baseline	Solidity Nucleus	1.0013977662880835
1410	Week4_27801_4_2883_124.0	Vincristine	Baseline	Solidity Nucleus	0.6969909356563104
1411	Week4_27801_4_2884_102.0	Vincristine	Baseline	Solidity Nucleus	0.5672425872199278
1412	Week4_27801_4_2922_125.0	Vincristine	Baseline	Solidity Nucleus	1.0239069825888698
1413	Week4_27801_4_2924_110.0	Vincristine	Baseline	Solidity Nucleus	0.8789290303086936
1414	Week4_27801_4_2924_60.0	Vincristine	Baseline	Solidity Nucleus	1.0081279603365279
1415	Week4_27801_4_2962_173.0	Vincristine	Baseline	Solidity Nucleus	1.0701628782992891
1416	Week4_27801_4_2962_196.0	Vincristine	Baseline	Solidity Nucleus	0.8541112267228896
1417	Week4_27801_4_3037_140.0	Vincristine	Baseline	Solidity Nucleus	0.813890031274955
1418	Week4_27801_4_3038_21.0	Vincristine	Baseline	Solidity Nucleus	0.9331345378229597
1419	Week4_27801_4_3077_103.0	Vincristine	Baseline	Solidity Nucleus	0.7672765795664348
1420	Week4_27801_4_3077_194.0	Vincristine	Baseline	Solidity Nucleus	0.7352629295400159
1421	Week4_27801_4_3077_45.0	Vincristine	Baseline	Solidity Nucleus	1.2520661161879187
1422	Week4_27801_4_3078_35.0	Vincristine	Baseline	Solidity Nucleus	1.1068282702528383
1423	Week4_27801_4_3079_32.0	Vincristine	Baseline	Solidity Nucleus	1.0051624684736593
1424	Week4_27801_4_3080_163.0	Vincristine	Baseline	Solidity Nucleus	1.0485925239352958
1425	Week4_27801_4_3080_58.0	Vincristine	Baseline	Solidity Nucleus	0.7041310537901765
1426	Week4_27801_4_3118_117.0	Vincristine	Baseline	Solidity Nucleus	0.8829081953995023
1427	Week4_27801_4_3119_87.0	Vincristine	Baseline	Solidity Nucleus	0.5101247319495961
1428	Week4_27821_4_3122_107.0	Vincristine	Baseline	Solidity Nucleus	1.0170062827454485
1429	Week4_27821_4_3122_57.0	Vincristine	Baseline	Solidity Nucleus	0.9466674033971121
1430	Week4_27821_4_3122_65.0	Vincristine	Baseline	Solidity Nucleus	0.6960827713143177
1431	Week4_27821_4_3123_118.0	Vincristine	Baseline	Solidity Nucleus	0.978390307551101
1432	Week4_27821_4_3162_265.0	Vincristine	Baseline	Solidity Nucleus	0.9052200550420173
1433	Week4_27821_4_3163_150.0	Vincristine	Baseline	Solidity Nucleus	0.750488688400289
1434	Week4_27821_4_3201_176.0	Vincristine	Baseline	Solidity Nucleus	0.6575696992626805
1435	Week4_27821_4_3203_117.0	Vincristine	Baseline	Solidity Nucleus	0.5565933532030969
1436	Week4_27821_4_3204_165.0	Vincristine	Baseline	Solidity Nucleus	0.45907573332755575
1437	Week4_27821_4_3277_189.0	Vincristine	Baseline	Solidity Nucleus	0.6748975640508674
1438	Week4_27821_4_3277_232.0	Vincristine	Baseline	Solidity Nucleus	0.9159734115611029
1439	Week4_27821_4_3280_50.0	Vincristine	Baseline	Solidity Nucleus	0.8730051320825486
1440	Week4_27821_4_3358_176.0	Vincristine	Baseline	Solidity Nucleus	0.40660008865405334
1441	Week4_27821_4_3359_135.0	Vincristine	Baseline	Solidity Nucleus	1.0495248693524588
1442	Week4_27821_4_3359_31.0	Vincristine	Baseline	Solidity Nucleus	1.0992424954011646
1443	Week4_27861_4_3601_126.0	Vincristine	Baseline	Solidity Nucleus	0.4560243078976781
1444	Week4_27861_4_3602_301.0	Vincristine	Baseline	Solidity Nucleus	0.5679605751058043
1445	Week4_27861_4_3603_24.0	Vincristine	Baseline	Solidity Nucleus	0.3412395318651152
1446	Week4_27861_4_3603_247.0	Vincristine	Baseline	Solidity Nucleus	0.5977120352848333
1447	Week4_27861_4_3604_189.0	Vincristine	Baseline	Solidity Nucleus	0.35550865949275273
1448	Week4_27861_4_3604_30.0	Vincristine	Baseline	Solidity Nucleus	0.8490398220984107
1449	Week4_27861_4_3641_221.0	Vincristine	Baseline	Solidity Nucleus	0.9301773335606073
1450	Week4_27861_4_3642_33.0	Vincristine	Baseline	Solidity Nucleus	1.037957050174099
1451	Week4_27861_4_3644_106.0	Vincristine	Baseline	Solidity Nucleus	1.1405448166218273
1452	Week4_27861_4_3644_11.0	Vincristine	Baseline	Solidity Nucleus	0.589453886949577
1453	Week4_27861_4_3644_173.0	Vincristine	Baseline	Solidity Nucleus	1.0207761677196345
1454	Week4_27861_4_3644_83.0	Vincristine	Baseline	Solidity Nucleus	0.010617833111238968
1455	Week4_27861_4_3681_175.0	Vincristine	Baseline	Solidity Nucleus	0.8352507032563959
1456	Week4_27861_4_3681_54.0	Vincristine	Baseline	Solidity Nucleus	0.7576689312860612
1457	Week4_27861_4_3682_69.0	Vincristine	Baseline	Solidity Nucleus	0.309811577448661
1458	Week4_27861_4_3683_120.0	Vincristine	Baseline	Solidity Nucleus	0.35148613371281623
1459	Week4_27861_4_3757_165.0	Vincristine	Baseline	Solidity Nucleus	-0.9177302552890989
1460	Week4_27861_4_3760_158.0	Vincristine	Baseline	Solidity Nucleus	-0.1428027292509357
1461	Week4_27861_4_3760_210.0	Vincristine	Baseline	Solidity Nucleus	0.32203008221234286
1462	Week4_27861_4_3760_65.0	Vincristine	Baseline	Solidity Nucleus	0.9889419243653019
1463	Week4_27861_4_3799_193.0	Vincristine	Baseline	Solidity Nucleus	0.06686443137116191
1464	Week4_27861_4_3799_39.0	Vincristine	Baseline	Solidity Nucleus	0.9218968947077321
1465	Week4_27861_4_3800_29.0	Vincristine	Baseline	Solidity Nucleus	0.4800643053205508
1466	Week4_27861_4_3800_70.0	Vincristine	Baseline	Solidity Nucleus	0.9312595513824464
1467	Week7_34341_7_157_70.0	Vincristine	Baseline	Solidity Nucleus	0.43165836426458487
1468	Week7_34341_7_158_115.0	Vincristine	Baseline	Solidity Nucleus	-0.4251079951732669
1469	Week7_34341_7_158_127.0	Vincristine	Baseline	Solidity Nucleus	0.9821702755375757
1470	Week7_34341_7_159_244.0	Vincristine	Baseline	Solidity Nucleus	-0.3029611923952166
1471	Week7_34341_7_159_270.0	Vincristine	Baseline	Solidity Nucleus	0.9602198616642301
1472	Week7_34341_7_160_58.0	Vincristine	Baseline	Solidity Nucleus	0.9725953138630047
1473	Week7_34341_7_160_86.0	Vincristine	Baseline	Solidity Nucleus	0.08921513992091344
1474	Week7_34341_7_198_77.0	Vincristine	Baseline	Solidity Nucleus	0.6622923831473593
1475	Week7_34341_7_237_82.0	Vincristine	Baseline	Solidity Nucleus	0.07214670350282015
1476	Week7_34341_7_237_97.0	Vincristine	Baseline	Solidity Nucleus	0.923524794132328
1477	Week7_34341_7_238_150.0	Vincristine	Baseline	Solidity Nucleus	0.9063843246614013
1478	Week7_34341_7_238_190.0	Vincristine	Baseline	Solidity Nucleus	0.8174311804322969
1479	Week7_34341_7_238_206.0	Vincristine	Baseline	Solidity Nucleus	-0.6388942542132029
1480	Week7_34341_7_238_263.0	Vincristine	Baseline	Solidity Nucleus	0.7299278594698256
1481	Week7_34341_7_238_77.0	Vincristine	Baseline	Solidity Nucleus	0.7517256719583909
1482	Week7_34341_7_3_138.0	Vincristine	Baseline	Solidity Nucleus	-0.13732749557664392
1483	Week7_34341_7_3_21.0	Vincristine	Baseline	Solidity Nucleus	0.9111237058731193
1484	Week7_34341_7_43_117.0	Vincristine	Baseline	Solidity Nucleus	0.9745800530541422
1485	Week7_34341_7_43_236.0	Vincristine	Baseline	Solidity Nucleus	-0.46351292220035123
1486	Week7_34341_7_4_217.0	Vincristine	Baseline	Solidity Nucleus	-0.06132067671433389
1487	Week7_34341_7_84_108.0	Vincristine	Baseline	Solidity Nucleus	0.6271485651426627
1488	Week7_34381_7_481_118.0	Vincristine	Baseline	Solidity Nucleus	0.9189176204976667
1489	Week7_34381_7_481_19.0	Vincristine	Baseline	Solidity Nucleus	0.5132465855801445
1490	Week7_34381_7_481_223.0	Vincristine	Baseline	Solidity Nucleus	1.0021970493635934
1491	Week7_34381_7_522_103.0	Vincristine	Baseline	Solidity Nucleus	0.33102368688559125
1492	Week7_34381_7_522_112.0	Vincristine	Baseline	Solidity Nucleus	-1.2710945341300657
1493	Week7_34381_7_637_62.0	Vincristine	Baseline	Solidity Nucleus	0.8901090661410794
1494	Week7_34381_7_639_27.0	Vincristine	Baseline	Solidity Nucleus	0.5775916987127563
1495	Week7_34381_7_640_185.0	Vincristine	Baseline	Solidity Nucleus	0.7462010538247541
1496	Week7_34381_7_640_83.0	Vincristine	Baseline	Solidity Nucleus	1.09904558326813
1497	Week7_34381_7_677_159.0	Vincristine	Baseline	Solidity Nucleus	-0.267391059852048
1498	Week7_34381_7_677_213.0	Vincristine	Baseline	Solidity Nucleus	0.8851464756101238
1499	Week7_34381_7_717_105.0	Vincristine	Baseline	Solidity Nucleus	0.41743944408333894
1500	Week7_34381_7_718_103.0	Vincristine	Baseline	Solidity Nucleus	0.2293348324324057
1501	Week7_34381_7_718_155.0	Vincristine	Baseline	Solidity Nucleus	0.6587962586444182
1502	Week7_34381_7_720_50.0	Vincristine	Baseline	Solidity Nucleus	1.0557507368410717
1503	Week7_34641_7_2642_296.0	Vincristine	Baseline	Solidity Nucleus	0.7676192326244275
1504	Week7_34641_7_2643_338.0	Vincristine	Baseline	Solidity Nucleus	0.12770760893914374
1505	Week7_34641_7_2681_471.0	Vincristine	Baseline	Solidity Nucleus	1.0456334282647466
1506	Week7_34641_7_2682_171.0	Vincristine	Baseline	Solidity Nucleus	0.19631882332021583
1507	Week7_34641_7_2682_598.0	Vincristine	Baseline	Solidity Nucleus	0.37024493747938625
1508	Week7_34641_7_2682_607.0	Vincristine	Baseline	Solidity Nucleus	0.33556104032539097
1509	Week7_34641_7_2724_295.0	Vincristine	Baseline	Solidity Nucleus	-0.683714405810492
1510	Week7_34641_7_2724_365.0	Vincristine	Baseline	Solidity Nucleus	0.23802559025208356
1511	Week7_34641_7_2798_117.0	Vincristine	Baseline	Solidity Nucleus	0.6582710143279074
1512	Week7_34641_7_2798_191.0	Vincristine	Baseline	Solidity Nucleus	0.04084778909127907
1513	Week7_34641_7_2800_364.0	Vincristine	Baseline	Solidity Nucleus	0.4662807876349657
1514	Week7_34641_7_2837_480.0	Vincristine	Baseline	Solidity Nucleus	0.8162763784448689
1515	Week7_34641_7_2838_341.0	Vincristine	Baseline	Solidity Nucleus	0.6278792817167239
1516	Week7_34641_7_2839_265.0	Vincristine	Baseline	Solidity Nucleus	1.0325063483741963
1517	Week7_34641_7_2839_307.0	Vincristine	Baseline	Solidity Nucleus	0.33338517490316444
1518	Week7_34641_7_2877_256.0	Vincristine	Baseline	Solidity Nucleus	0.871521802079415
1519	Week7_34641_7_2878_111.0	Vincristine	Baseline	Solidity Nucleus	0.6640779579313245
1520	Week7_34641_7_2880_310.0	Vincristine	Baseline	Solidity Nucleus	0.4214930097202251
1521	Week8_38341_8_2644_31.0	Vincristine	Baseline	Solidity Nucleus	0.6815183331363605
1522	Week8_38341_8_2681_5.0	Vincristine	Baseline	Solidity Nucleus	0.6115015826002651
1523	Week8_38341_8_2681_50.0	Vincristine	Baseline	Solidity Nucleus	0.855216542787896
1524	Week8_38341_8_2682_157.0	Vincristine	Baseline	Solidity Nucleus	1.052232813559948
1525	Week8_38341_8_2724_3.0	Vincristine	Baseline	Solidity Nucleus	-0.22437562959460117
1526	Week8_38341_8_2724_36.0	Vincristine	Baseline	Solidity Nucleus	0.8272160693427714
1527	Week8_38341_8_2797_95.0	Vincristine	Baseline	Solidity Nucleus	0.6575174713604154
1528	Week8_38341_8_2798_45.0	Vincristine	Baseline	Solidity Nucleus	1.0722150483521846
1529	Week8_38341_8_2798_58.0	Vincristine	Baseline	Solidity Nucleus	1.0214976545914185
1530	Week8_38341_8_2798_79.0	Vincristine	Baseline	Solidity Nucleus	0.9467791973589995
1531	Week8_38341_8_2799_117.0	Vincristine	Baseline	Solidity Nucleus	1.0863208090865015
1532	Week8_38341_8_2799_54.0	Vincristine	Baseline	Solidity Nucleus	1.0856453354824687
1533	Week8_38341_8_2799_99.0	Vincristine	Baseline	Solidity Nucleus	-1.211947198929698
1534	Week8_38341_8_2800_37.0	Vincristine	Baseline	Solidity Nucleus	0.8710426139209577
1535	Week8_38341_8_2837_8.0	Vincristine	Baseline	Solidity Nucleus	0.8465569712485906
1536	Week8_38341_8_2840_43.0	Vincristine	Baseline	Solidity Nucleus	0.6915120273160085
1537	Week8_38341_8_2878_56.0	Vincristine	Baseline	Solidity Nucleus	1.0113924932157186
1538	Week8_38341_8_2879_66.0	Vincristine	Baseline	Solidity Nucleus	0.6916605292148847
1539	Week8_38341_8_2880_38.0	Vincristine	Baseline	Solidity Nucleus	1.004727577360542
1540	Week8_38341_8_2880_9.0	Vincristine	Baseline	Solidity Nucleus	0.975906897522347
1541	Week8_38342_8_2881_39.0	Vincristine	Baseline	Solidity Nucleus	0.9131205170079559
1542	Week8_38342_8_2882_44.0	Vincristine	Baseline	Solidity Nucleus	-0.43216622920499526
1543	Week8_38342_8_2962_2.0	Vincristine	Baseline	Solidity Nucleus	0.6576297106393147
1544	Week8_38342_8_2963_23.0	Vincristine	Baseline	Solidity Nucleus	0.9251463702626919
1545	Week8_38342_8_2963_50.0	Vincristine	Baseline	Solidity Nucleus	0.8871894261621338
1546	Week8_38342_8_2963_67.0	Vincristine	Baseline	Solidity Nucleus	0.891104597063948
1547	Week8_38342_8_3037_24.0	Vincristine	Baseline	Solidity Nucleus	0.9489527532258719
1548	Week8_38342_8_3039_102.0	Vincristine	Baseline	Solidity Nucleus	-0.2511014652436668
1549	Week8_38342_8_3077_110.0	Vincristine	Baseline	Solidity Nucleus	0.7787600889406943
1550	Week8_38342_8_3077_154.0	Vincristine	Baseline	Solidity Nucleus	0.876990297989907
1551	Week8_38342_8_3078_43.0	Vincristine	Baseline	Solidity Nucleus	1.1624496672857256
1552	Week8_38342_8_3079_112.0	Vincristine	Baseline	Solidity Nucleus	0.6808590780974488
1553	Week8_38342_8_3079_57.0	Vincristine	Baseline	Solidity Nucleus	1.0586445617600337
1554	Week8_38342_8_3080_114.0	Vincristine	Baseline	Solidity Nucleus	1.0807423186053449
1555	Week8_38342_8_3117_27.0	Vincristine	Baseline	Solidity Nucleus	1.0432219582400712
1556	Week8_38342_8_3119_31.0	Vincristine	Baseline	Solidity Nucleus	-0.33110308629625307
1557	Week8_38342_8_3119_69.0	Vincristine	Baseline	Solidity Nucleus	0.7032233521650031
1558	Week8_38342_8_3120_55.0	Vincristine	Baseline	Solidity Nucleus	0.6612512139099755
1559	Week8_38342_8_3120_74.0	Vincristine	Baseline	Solidity Nucleus	1.0475089428531434
