# Supplementary material for: Predicting cell morphological responses to perturbations using generative modeling
Source: Nat Commun. 2025 Jan 8;16:505. doi: 10.1038/s41467-024-55707-8 (PMC11711326; doi:10.1038/s41467-024-55707-8)
Supplement: Supplementary file 4 — Source data [file 41467_2024_55707_MOESM4_ESM.zip › source_data/supplementary_figure_2d.csv]

	number of parameters	model	number of molecules
0	17.795981619827934	IMPA	100
1	18.800168530918743	starGANv2	100
2	18.651830987983253	Mol2Image	100
3	17.79980678198618	IMPA	500
4	20.057883963898767	starGANv2	500
5	18.651830987983253	Mol2Image	500
6	17.8045677500015	IMPA	1000
7	20.696903050341582	starGANv2	1000
8	18.651830987983253	Mol2Image	1000
9	17.84186085706693	IMPA	5000
10	22.26082479100566	starGANv2	5000
11	18.651830987983253	Mol2Image	5000
12	17.886602699188717	IMPA	10000
13	18.651830987983253	Mol2Image	10000
14	18.186740997892972	IMPA	50000
15	18.651830987983253	Mol2Image	50000
