# Supplementary material for: Predicting cell morphological responses to perturbations using generative modeling
Source: Nat Commun. 2025 Jan 8;16:505. doi: 10.1038/s41467-024-55707-8 (PMC11711326; doi:10.1038/s41467-024-55707-8)
Supplement: Supplementary file 4 — Source data [file 41467_2024_55707_MOESM4_ESM.zip › source_data/supplementary_figure_5b_vincr.csv]

	alpha	area_nucleus
0	0.3	705.8
1	0.3	839.5
2	0.3	956.0
3	0.3	463.3333333333333
4	0.3	913.3333333333334
5	0.3	1603.0
6	0.3	341.0
7	0.3	1128.0
8	0.3	486.0
9	0.3	289.85714285714283
10	0.3	1021.5
11	0.3	396.5
12	0.3	530.0
13	0.3	328.1111111111111
14	0.3	834.6666666666666
15	0.3	914.3333333333334
16	0.3	416.22222222222223
17	0.3	1604.0
18	0.3	2638.0
19	0.3	648.6666666666666
20	0.3	1853.0
21	0.3	1123.5
22	0.3	1702.0
23	0.3	725.0
24	0.3	531.0
25	0.3	770.0
26	0.3	347.5
27	0.3	627.25
28	0.3	2425.0
29	0.3	1147.5
30	0.3	656.6666666666666
31	0.3	313.0
32	0.3	1201.0
33	0.3	793.2
34	0.03	776.75
35	0.03	314.2857142857143
36	0.03	480.8
37	0.03	496.85714285714283
38	0.03	451.6
39	0.03	427.0
40	0.03	853.6
41	0.03	1507.5
42	0.03	476.8
43	0.03	854.3333333333334
44	0.03	896.5
45	0.03	3089.0
46	0.03	524.4
47	0.03	528.0
48	0.03	810.5
49	0.03	679.6666666666666
50	0.03	783.5
51	0.03	1245.0
52	0.03	642.6666666666666
53	0.03	691.3333333333334
54	0.03	231.2
55	0.03	999.0
56	0.03	386.1
57	0.03	582.2
58	0.03	479.14285714285717
59	0.03	369.1818181818182
60	0.03	761.0
61	0.03	301.375
62	0.03	413.1818181818182
63	0.03	864.3333333333334
64	0.03	397.4
65	0.03	451.85714285714283
66	0.03	1685.5
67	0.03	773.25
68	0.03	404.44444444444446
69	0.03	1817.5
70	0.03	315.0
71	0.03	515.6666666666666
72	0.03	982.3333333333334
73	0.03	1044.3333333333333
74	0.003	1154.6666666666667
75	0.003	265.6
76	0.003	146.77777777777777
77	0.003	369.8181818181818
78	0.003	788.0
79	0.003	805.8
80	0.003	161.28571428571428
81	0.003	560.3333333333334
82	0.003	742.8
83	0.003	380.14285714285717
84	0.003	1507.0
85	0.003	446.6666666666667
86	0.003	222.23076923076923
87	0.003	256.625
88	0.003	338.9166666666667
89	0.003	467.5
90	0.003	152.27272727272728
91	0.003	1274.0
92	0.003	1589.5
93	0.003	257.4
94	0.003	789.0
95	0.003	429.0
96	0.003	210.75
97	0.003	280.3333333333333
98	0.003	313.0
99	0.003	612.7142857142857
100	0.003	311.6666666666667
101	0.003	1002.0
102	0.003	173.66666666666666
103	0.003	643.0
104	0.003	275.4
105	0.003	509.8
106	0.003	601.8333333333334
107	0.003	922.0
108	0.003	449.5
109	0.003	792.0
110	0.003	1116.2
111	0.003	486.9
112	0.003	1120.5
113	0.003	601.5
114	0.003	769.6
115	0.003	298.3333333333333
116	0.003	418.5
117	0.003	617.0
118	0.003	1005.5
119	0.003	384.0
120	0.003	436.625
121	0.003	533.5714285714286
122	0.003	438.0
123	0.003	889.3333333333334
124	0.003	150.66666666666666
125	0.003	363.75
126	0.003	200.22222222222223
127	0.003	392.6666666666667
128	0.003	420.7
129	0.003	218.0
130	0.003	1936.0
131	0.003	393.0
132	0.003	516.0
133	0.003	352.42857142857144
134	0.003	597.8333333333334
135	0.003	242.85714285714286
136	0.003	168.0
137	0.003	618.5
138	0.003	343.0
139	0.003	741.4
140	0.003	1249.0
141	0.003	430.57142857142856
142	0.003	278.1
143	0.003	313.0
144	0.003	345.25
145	0.003	476.0
146	0.003	731.3333333333334
147	0.003	759.0
148	0.003	417.625
149	0.003	1762.0
150	0.003	234.88888888888889
151	0.003	504.42857142857144
152	0.003	506.0
153	0.003	624.2
154	0.01	1292.0
155	0.01	641.25
156	0.01
157	0.01	697.3333333333334
158	0.01	599.6
159	0.01	272.0
160	0.01	347.0
161	0.01	527.8888888888889
162	0.01	546.3333333333334
163	0.01	1106.5
164	0.01	344.0
165	0.01	840.0
166	0.01	349.75
167	0.01	178.0
168	0.01	531.1428571428571
169	0.01	778.6666666666666
170	0.01	1201.5
171	0.01	673.8571428571429
172	0.01	409.0
173	0.01	870.75
174	0.01	185.75
175	0.01	766.6666666666666
176	0.01	385.75
177	0.01	882.0
178	0.01	863.5
179	0.01	481.8
180	0.01	808.5
181	0.01	1529.0
182	0.01	1302.0
183	0.01	203.2
184	0.01	1168.25
185	0.01	638.2
186	0.01	1192.0
187	0.01	1016.75
188	0.01	93.9090909090909
189	0.01	540.5
190	0.01	1562.0
191	0.01	2050.0
192	0.01	1130.0
193	0.01	407.1666666666667
194	0.01	410.8888888888889
195	0.01	474.55555555555554
196	0.01	1175.0
197	0.01	1287.0
198	1.0	1204.0
199	1.0	687.6666666666666
200	1.0	1062.5
201	1.0	988.3333333333334
202	1.0	800.3333333333334
203	1.0	616.4
204	1.0	974.5
205	1.0	334.8
206	1.0	955.25
207	1.0	623.8333333333334
208	1.0	300.8181818181818
209	1.0	342.1
210	1.0	973.0
211	1.0	1653.5
212	1.0	878.1666666666666
213	1.0	1561.0
214	1.0	256.57142857142856
215	1.0	971.6666666666666
216	1.0	565.2
217	1.0	1148.0
218	1.0	1704.0
219	1.0	672.3333333333334
220	1.0	227.4
221	1.0	1062.0
222	1.0	972.8333333333334
223	1.0	276.25
224	1.0	599.6
225	1.0	423.1111111111111
226	1.0	904.6666666666666
227	1.0	549.25
228	1.0	225.625
229	1.0	225.0
230	1.0	854.0
231	1.0	818.0
232	1.0	693.2
233	1.0	415.75
234	1.0	1215.0
235	1.0	795.4
236	1.0	685.75
237	1.0	278.6666666666667
238	1.0	405.8
239	1.0	1338.5
240	1.0	1063.5
241	1.0	823.6
242	1.0	568.375
243	1.0	738.0
244	1.0	898.5
245	1.0	523.0
246	0.1	637.8
247	0.1	378.0
248	0.1	936.5
249	0.1	385.6666666666667
250	0.1	1255.5
251	0.1	622.5
252	0.1	825.8
253	0.1	1310.5
254	0.1	858.5
255	0.1	1085.0
256	0.1	312.2307692307692
257	0.1	967.3333333333334
258	0.1	1830.3333333333333
259	0.1	1102.0
260	0.1	1065.5
261	0.1	1477.0
262	0.1	253.14285714285714
263	0.1	913.0
264	0.1	777.7142857142857
265	0.1	406.1666666666667
266	0.1	717.4
267	0.1	1051.0
268	0.1	1781.0
269	0.1	1269.0
270	0.1	595.2
271	0.1	864.0
272	0.1	661.75
273	0.1	704.6
274	0.1	849.5
275	0.1	690.5714285714286
276	0.1	846.6666666666666
277	0.1	612.8
278	0.1	759.25
279	0.1	1131.0
280	0.1	251.66666666666666
281	0.1	1163.0
282	0.1	1281.0
283	0.1	780.4285714285714
284	0.1	1323.5
285	0.1	290.0
286	0.1	1146.0
287	0.1	730.0
288	0.1	1134.0
289	0.1	376.5
290	0.1	725.6666666666666
291	0.1	359.0
292	3.0	745.6
293	3.0	778.5
294	3.0	1003.3333333333334
295	3.0	502.25
296	3.0	1039.5
297	3.0	954.0
298	3.0	1019.0
299	3.0	898.0
300	3.0	2257.0
301	3.0	970.0
302	3.0	1267.0
303	3.0	771.0
304	3.0	704.8333333333334
305	3.0	893.0
306	3.0	237.2
307	3.0	1044.5
308	3.0	606.2
309	3.0	271.5
310	3.0	632.3333333333334
311	3.0	1467.5
312	3.0	570.4
313	3.0	960.0
314	3.0	543.5
315	3.0	859.5
316	3.0	977.0
317	3.0	566.0
318	3.0	503.4
319	3.0	883.0
