# Supplementary material for: Predicting cell morphological responses to perturbations using generative modeling
Source: Nat Commun. 2025 Jan 8;16:505. doi: 10.1038/s41467-024-55707-8 (PMC11711326; doi:10.1038/s41467-024-55707-8)
Supplement: Supplementary file 4 — Source data [file 41467_2024_55707_MOESM4_ESM.zip › source_data/supplementary_figure_3b_vincristine.csv]

	ID	img_drug	Model	Feature name	Feature value
0	Week10_40111_0_157_120.0	vincristine	Baseline	Entropy Actin	0.004196696170048673
1	Week10_40111_0_157_137.0	vincristine	Baseline	Entropy Actin	0.12014949822930152
2	Week10_40111_0_157_65.0	vincristine	Baseline	Entropy Actin	-0.36576512071160705
3	Week10_40111_0_158_302.0	vincristine	Baseline	Entropy Actin	0.15799688474823959
4	Week10_40111_0_158_40.0	vincristine	Baseline	Entropy Actin	-0.063142139329909
5	Week10_40111_0_160_108.0	vincristine	Baseline	Entropy Actin	0.2517199941557363
6	Week10_40111_0_197_325.0	vincristine	Baseline	Entropy Actin	0.04722704085219232
7	Week10_40111_0_1_245.0	vincristine	Baseline	Entropy Actin	-0.7523616329005859
8	Week10_40111_0_237_392.0	vincristine	Baseline	Entropy Actin	0.39508801853357783
9	Week10_40111_0_237_403.0	vincristine	Baseline	Entropy Actin	0.04054165839539024
10	Week10_40111_0_238_24.0	vincristine	Baseline	Entropy Actin	-0.12539873101450894
11	Week10_40111_0_239_194.0	vincristine	Baseline	Entropy Actin	0.4284505185227141
12	Week10_40111_0_240_360.0	vincristine	Baseline	Entropy Actin	0.2183984226788963
13	Week10_40111_0_2_309.0	vincristine	Baseline	Entropy Actin	-0.07049332604134605
14	Week10_40111_0_41_259.0	vincristine	Baseline	Entropy Actin	-0.4845588296214085
15	Week10_40111_0_42_339.0	vincristine	Baseline	Entropy Actin	-0.6576784432866042
16	Week10_40111_0_43_173.0	vincristine	Baseline	Entropy Actin	-1.7925674638969924
17	Week10_40111_0_43_33.0	vincristine	Baseline	Entropy Actin	-2.1421654644962587
18	Week10_40111_0_4_372.0	vincristine	Baseline	Entropy Actin	0.11520990412278023
19	Week10_40111_0_81_19.0	vincristine	Baseline	Entropy Actin	-0.361528349104356
20	Week10_40111_0_81_447.0	vincristine	Baseline	Entropy Actin	-0.39552072321308285
21	Week10_40111_0_82_185.0	vincristine	Baseline	Entropy Actin	0.08243517260781613
22	Week10_40111_0_82_259.0	vincristine	Baseline	Entropy Actin	-0.06592537235745449
23	Week10_40115_0_242_116.0	vincristine	Baseline	Entropy Actin	0.05566396733779015
24	Week10_40115_0_242_155.0	vincristine	Baseline	Entropy Actin	-0.3630925365861473
25	Week10_40115_0_242_187.0	vincristine	Baseline	Entropy Actin	-0.3466025070368381
26	Week10_40115_0_281_8.0	vincristine	Baseline	Entropy Actin	0.31918623291276493
27	Week10_40115_0_281_90.0	vincristine	Baseline	Entropy Actin	-0.6032677246241037
28	Week10_40115_0_282_270.0	vincristine	Baseline	Entropy Actin	-0.33664361782619445
29	Week10_40115_0_321_210.0	vincristine	Baseline	Entropy Actin	-0.10642874329288746
30	Week10_40115_0_322_218.0	vincristine	Baseline	Entropy Actin	-0.12113304725670505
31	Week10_40115_0_324_72.0	vincristine	Baseline	Entropy Actin	-1.0318359603842873
32	Week10_40115_0_400_124.0	vincristine	Baseline	Entropy Actin	-2.014669908033686
33	Week10_40115_0_400_158.0	vincristine	Baseline	Entropy Actin	-1.2300686677072854
34	Week10_40115_0_438_223.0	vincristine	Baseline	Entropy Actin	-0.5519902850518474
35	Week10_40115_0_439_162.0	vincristine	Baseline	Entropy Actin	-0.4396209337399833
36	Week10_40115_0_439_20.0	vincristine	Baseline	Entropy Actin	-1.6194269382918751
37	Week10_40115_0_477_281.0	vincristine	Baseline	Entropy Actin	-0.9518008373854496
38	Week10_40115_0_477_63.0	vincristine	Baseline	Entropy Actin	-0.17024389916359162
39	Week10_40115_0_478_140.0	vincristine	Baseline	Entropy Actin	-0.7140306179079593
40	Week10_40115_0_478_33.0	vincristine	Baseline	Entropy Actin	-0.6125507865783524
41	Week10_40115_0_479_163.0	vincristine	Baseline	Entropy Actin	-0.7406278323158635
42	Week10_40119_0_482_25.0	vincristine	Baseline	Entropy Actin	-1.0720162704389289
43	Week10_40119_0_483_159.0	vincristine	Baseline	Entropy Actin	-1.2430741447522882
44	Week10_40119_0_483_331.0	vincristine	Baseline	Entropy Actin	-0.7238338576159651
45	Week10_40119_0_522_260.0	vincristine	Baseline	Entropy Actin	-0.39345495288856547
46	Week10_40119_0_522_263.0	vincristine	Baseline	Entropy Actin	-1.1588036273426954
47	Week10_40119_0_523_155.0	vincristine	Baseline	Entropy Actin	-1.9323388618138981
48	Week10_40119_0_523_232.0	vincristine	Baseline	Entropy Actin	-0.4877755118255851
49	Week10_40119_0_562_193.0	vincristine	Baseline	Entropy Actin	-0.744632709463446
50	Week10_40119_0_563_127.0	vincristine	Baseline	Entropy Actin	-0.9107222394535508
51	Week10_40119_0_564_133.0	vincristine	Baseline	Entropy Actin	-1.2272217140607502
52	Week10_40119_0_564_262.0	vincristine	Baseline	Entropy Actin	-0.36828237393628777
53	Week10_40119_0_640_143.0	vincristine	Baseline	Entropy Actin	-0.7543639807137819
54	Week10_40119_0_677_207.0	vincristine	Baseline	Entropy Actin	-0.0903460682031571
55	Week10_40119_0_678_185.0	vincristine	Baseline	Entropy Actin	0.022113722202494072
56	Week10_40119_0_678_619.0	vincristine	Baseline	Entropy Actin	0.17973240100959662
57	Week10_40119_0_679_254.0	vincristine	Baseline	Entropy Actin	0.3490144539690178
58	Week10_40119_0_717_33.0	vincristine	Baseline	Entropy Actin	-1.6116347784286822
59	Week1_22123_1_157_191.0	vincristine	Baseline	Entropy Actin	-0.19893772033227142
60	Week1_22123_1_159_39.0	vincristine	Baseline	Entropy Actin	-1.1466902840021995
61	Week1_22123_1_159_70.0	vincristine	Baseline	Entropy Actin	1.2070759005562635
62	Week1_22123_1_197_59.0	vincristine	Baseline	Entropy Actin	-0.2817530954178659
63	Week1_22123_1_198_110.0	vincristine	Baseline	Entropy Actin	-0.04712360476253856
64	Week1_22123_1_1_27.0	vincristine	Baseline	Entropy Actin	-0.3051247342494408
65	Week1_22123_1_237_8.0	vincristine	Baseline	Entropy Actin	-0.42340201719594844
66	Week1_22123_1_238_29.0	vincristine	Baseline	Entropy Actin	-1.3158600715514754
67	Week1_22123_1_240_166.0	vincristine	Baseline	Entropy Actin	0.29823992701235935
68	Week1_22123_1_2_18.0	vincristine	Baseline	Entropy Actin	-3.0420714455126343
69	Week1_22123_1_43_264.0	vincristine	Baseline	Entropy Actin	0.06607977228190039
70	Week1_22123_1_83_164.0	vincristine	Baseline	Entropy Actin	-1.0447510022950863
71	Week1_22123_1_84_163.0	vincristine	Baseline	Entropy Actin	-0.6013906645930055
72	Week1_22141_1_241_199.0	vincristine	Baseline	Entropy Actin	-0.4772301915344045
73	Week1_22141_1_241_226.0	vincristine	Baseline	Entropy Actin	-0.05610610206299329
74	Week1_22141_1_241_234.0	vincristine	Baseline	Entropy Actin	-0.2514435154778362
75	Week1_22141_1_241_78.0	vincristine	Baseline	Entropy Actin	0.15576497337470419
76	Week1_22141_1_241_81.0	vincristine	Baseline	Entropy Actin	-0.34451466587197604
77	Week1_22141_1_243_24.0	vincristine	Baseline	Entropy Actin	-0.05202166010048659
78	Week1_22141_1_243_35.0	vincristine	Baseline	Entropy Actin	-2.0336094771699376
79	Week1_22141_1_244_64.0	vincristine	Baseline	Entropy Actin	-0.7698863256418095
80	Week1_22141_1_282_114.0	vincristine	Baseline	Entropy Actin	-0.8270325349319477
81	Week1_22141_1_282_242.0	vincristine	Baseline	Entropy Actin	-0.4601691680780476
82	Week1_22141_1_282_49.0	vincristine	Baseline	Entropy Actin	-0.8353021230512592
83	Week1_22141_1_282_82.0	vincristine	Baseline	Entropy Actin	0.10249623039131758
84	Week1_22141_1_283_45.0	vincristine	Baseline	Entropy Actin	0.026649221879145254
85	Week1_22141_1_321_164.0	vincristine	Baseline	Entropy Actin	0.06811453876103726
86	Week1_22141_1_321_28.0	vincristine	Baseline	Entropy Actin	-0.7198458278156201
87	Week1_22141_1_321_68.0	vincristine	Baseline	Entropy Actin	0.1071112678972863
88	Week1_22141_1_324_54.0	vincristine	Baseline	Entropy Actin	-1.2268072450285314
89	Week1_22141_1_397_141.0	vincristine	Baseline	Entropy Actin	-0.5246303932950951
90	Week1_22141_1_398_18.0	vincristine	Baseline	Entropy Actin	-0.6991389630019482
91	Week1_22141_1_399_246.0	vincristine	Baseline	Entropy Actin	-0.41771728831947835
92	Week1_22141_1_480_98.0	vincristine	Baseline	Entropy Actin	-0.5397516921277278
93	Week1_22161_1_481_13.0	vincristine	Baseline	Entropy Actin	-0.3383960358888717
94	Week1_22161_1_481_15.0	vincristine	Baseline	Entropy Actin	-0.01663958268056953
95	Week1_22161_1_482_11.0	vincristine	Baseline	Entropy Actin	-0.9514376315694953
96	Week1_22161_1_482_262.0	vincristine	Baseline	Entropy Actin	-1.1513339886313292
97	Week1_22161_1_484_109.0	vincristine	Baseline	Entropy Actin	0.951523036712781
98	Week1_22161_1_484_46.0	vincristine	Baseline	Entropy Actin	-0.5954221879015396
99	Week1_22161_1_521_122.0	vincristine	Baseline	Entropy Actin	0.1233819086433224
100	Week1_22161_1_521_126.0	vincristine	Baseline	Entropy Actin	-0.37235537112411654
101	Week1_22161_1_522_124.0	vincristine	Baseline	Entropy Actin	-0.5739237862297162
102	Week1_22161_1_522_157.0	vincristine	Baseline	Entropy Actin	-0.8593901143105899
103	Week1_22161_1_523_131.0	vincristine	Baseline	Entropy Actin	0.029641144836039156
104	Week1_22161_1_524_16.0	vincristine	Baseline	Entropy Actin	-0.15816928993798668
105	Week1_22161_1_562_164.0	vincristine	Baseline	Entropy Actin	-0.6819444720006655
106	Week1_22161_1_562_45.0	vincristine	Baseline	Entropy Actin	-0.3742567019506247
107	Week1_22161_1_637_101.0	vincristine	Baseline	Entropy Actin	-0.05079366639894475
108	Week1_22161_1_637_75.0	vincristine	Baseline	Entropy Actin	-0.593149364542722
109	Week1_22161_1_639_182.0	vincristine	Baseline	Entropy Actin	-0.07480704112650768
110	Week1_22161_1_639_65.0	vincristine	Baseline	Entropy Actin	-0.3017453217786845
111	Week1_22161_1_640_12.0	vincristine	Baseline	Entropy Actin	-0.9134426607691306
112	Week1_22161_1_640_130.0	vincristine	Baseline	Entropy Actin	-0.8996293807539611
113	Week1_22161_1_678_22.0	vincristine	Baseline	Entropy Actin	-0.7187870018946481
114	Week1_22161_1_718_57.0	vincristine	Baseline	Entropy Actin	-0.2120935234631127
115	Week1_22361_1_2881_125.0	vincristine	Baseline	Entropy Actin	-0.2198387206722301
116	Week1_22361_1_2882_108.0	vincristine	Baseline	Entropy Actin	-0.726674885289764
117	Week1_22361_1_2882_176.0	vincristine	Baseline	Entropy Actin	-0.7782545932389587
118	Week1_22361_1_2882_77.0	vincristine	Baseline	Entropy Actin	-0.1333339712981129
119	Week1_22361_1_2883_15.0	vincristine	Baseline	Entropy Actin	-0.274036617484977
120	Week1_22361_1_2883_233.0	vincristine	Baseline	Entropy Actin	-0.422567721488295
121	Week1_22361_1_2883_256.0	vincristine	Baseline	Entropy Actin	1.4777882942741851
122	Week1_22361_1_2883_263.0	vincristine	Baseline	Entropy Actin	-0.7402964540936006
123	Week1_22361_1_2921_111.0	vincristine	Baseline	Entropy Actin	-1.31291085962634
124	Week1_22361_1_2921_196.0	vincristine	Baseline	Entropy Actin	0.003956451024621013
125	Week1_22361_1_2921_72.0	vincristine	Baseline	Entropy Actin	-0.7746130796330298
126	Week1_22361_1_2923_195.0	vincristine	Baseline	Entropy Actin	-1.4249829602670538
127	Week1_22361_1_2923_32.0	vincristine	Baseline	Entropy Actin	-0.7419248041295083
128	Week1_22361_1_2963_210.0	vincristine	Baseline	Entropy Actin	0.3883608390447369
129	Week1_22361_1_2964_200.0	vincristine	Baseline	Entropy Actin	-2.3189835107727266
130	Week1_22361_1_2964_81.0	vincristine	Baseline	Entropy Actin	-0.16357410781311282
131	Week1_22361_1_2964_92.0	vincristine	Baseline	Entropy Actin	-0.6549173411688975
132	Week1_22361_1_3037_100.0	vincristine	Baseline	Entropy Actin	-0.04867030085657173
133	Week1_22361_1_3038_111.0	vincristine	Baseline	Entropy Actin	0.7187093938993309
134	Week1_22361_1_3039_32.0	vincristine	Baseline	Entropy Actin	0.4102541186686687
135	Week1_22361_1_3080_193.0	vincristine	Baseline	Entropy Actin	0.7163229656586123
136	Week1_22361_1_3117_163.0	vincristine	Baseline	Entropy Actin	0.38174475215797843
137	Week1_22361_1_3118_86.0	vincristine	Baseline	Entropy Actin	-0.3549375576295398
138	Week1_22361_1_3120_123.0	vincristine	Baseline	Entropy Actin	-0.48148074797231244
139	Week1_22361_1_3120_206.0	vincristine	Baseline	Entropy Actin	-0.4806320095682391
140	Week1_22381_1_3122_144.0	vincristine	Baseline	Entropy Actin	-0.43455826637904305
141	Week1_22381_1_3122_34.0	vincristine	Baseline	Entropy Actin	-0.14075652527367177
142	Week1_22381_1_3123_46.0	vincristine	Baseline	Entropy Actin	-0.3161050032783538
143	Week1_22381_1_3124_101.0	vincristine	Baseline	Entropy Actin	-0.6205902522900395
144	Week1_22381_1_3161_51.0	vincristine	Baseline	Entropy Actin	-1.2601834241170449
145	Week1_22381_1_3163_61.0	vincristine	Baseline	Entropy Actin	-0.5527950915750663
146	Week1_22381_1_3163_73.0	vincristine	Baseline	Entropy Actin	1.3080775494573902
147	Week1_22381_1_3201_42.0	vincristine	Baseline	Entropy Actin	0.329135003120995
148	Week1_22381_1_3202_76.0	vincristine	Baseline	Entropy Actin	-0.398528084738571
149	Week1_22381_1_3278_115.0	vincristine	Baseline	Entropy Actin	-0.0684954405992011
150	Week1_22381_1_3278_195.0	vincristine	Baseline	Entropy Actin	0.26731516586563964
151	Week1_22381_1_3280_133.0	vincristine	Baseline	Entropy Actin	1.1096856062575975
152	Week1_22381_1_3317_234.0	vincristine	Baseline	Entropy Actin	-0.3314081044711452
153	Week1_22381_1_3358_179.0	vincristine	Baseline	Entropy Actin	0.8304577665312313
154	Week1_22381_1_3358_231.0	vincristine	Baseline	Entropy Actin	-0.17339203111274532
155	Week1_22381_1_3358_262.0	vincristine	Baseline	Entropy Actin	-0.4400253960597401
156	Week1_22381_1_3359_201.0	vincristine	Baseline	Entropy Actin	-0.24879246913255632
157	Week1_22381_1_3359_239.0	vincristine	Baseline	Entropy Actin	-0.27864392152227047
158	Week1_22401_1_3362_169.0	vincristine	Baseline	Entropy Actin	-0.45867742300309106
159	Week1_22401_1_3401_157.0	vincristine	Baseline	Entropy Actin	-0.31969103275980093
160	Week1_22401_1_3401_90.0	vincristine	Baseline	Entropy Actin	-0.7508943998556555
161	Week1_22401_1_3404_245.0	vincristine	Baseline	Entropy Actin	0.07370253596829589
162	Week1_22401_1_3404_86.0	vincristine	Baseline	Entropy Actin	-1.2766250107980393
163	Week1_22401_1_3442_199.0	vincristine	Baseline	Entropy Actin	0.6314979017164752
164	Week1_22401_1_3443_181.0	vincristine	Baseline	Entropy Actin	-0.9516007234063315
165	Week1_22401_1_3443_242.0	vincristine	Baseline	Entropy Actin	-0.4559546983673281
166	Week1_22401_1_3443_88.0	vincristine	Baseline	Entropy Actin	-1.6421837913414987
167	Week1_22401_1_3444_142.0	vincristine	Baseline	Entropy Actin	0.1868528402119343
168	Week1_22401_1_3444_68.0	vincristine	Baseline	Entropy Actin	-0.5047410882234034
169	Week1_22401_1_3517_82.0	vincristine	Baseline	Entropy Actin	0.28374400221316814
170	Week1_22401_1_3517_91.0	vincristine	Baseline	Entropy Actin	-0.592252622389024
171	Week1_22401_1_3520_76.0	vincristine	Baseline	Entropy Actin	-1.1376927532566237
172	Week1_22401_1_3557_41.0	vincristine	Baseline	Entropy Actin	-0.852468458098903
173	Week1_22401_1_3559_43.0	vincristine	Baseline	Entropy Actin	-0.014261232363683065
174	Week1_22401_1_3559_67.0	vincristine	Baseline	Entropy Actin	-0.34812565352064373
175	Week1_22401_1_3560_182.0	vincristine	Baseline	Entropy Actin	-0.461601313830205
176	Week1_22401_1_3598_231.0	vincristine	Baseline	Entropy Actin	0.00904647181394414
177	Week1_22401_1_3598_69.0	vincristine	Baseline	Entropy Actin	-0.9624442990865526
178	Week2_24121_2_157_50.0	vincristine	Baseline	Entropy Actin	0.9309273188774765
179	Week2_24121_2_197_7.0	vincristine	Baseline	Entropy Actin	0.42411557804825245
180	Week2_24121_2_238_180.0	vincristine	Baseline	Entropy Actin	0.2897808188778911
181	Week2_24121_2_238_80.0	vincristine	Baseline	Entropy Actin	0.6071947156964885
182	Week2_24121_2_239_109.0	vincristine	Baseline	Entropy Actin	1.259880437415783
183	Week2_24121_2_41_63.0	vincristine	Baseline	Entropy Actin	-0.06727782982063893
184	Week2_24121_2_43_118.0	vincristine	Baseline	Entropy Actin	-0.10507931778635324
185	Week2_24121_2_44_33.0	vincristine	Baseline	Entropy Actin	-1.691877299495066
186	Week2_24121_2_81_116.0	vincristine	Baseline	Entropy Actin	0.44114356537063076
187	Week2_24121_2_82_2.0	vincristine	Baseline	Entropy Actin	-0.23485225848169689
188	Week2_24141_2_241_150.0	vincristine	Baseline	Entropy Actin	-0.5277168226602172
189	Week2_24141_2_241_7.0	vincristine	Baseline	Entropy Actin	-0.8970177480622201
190	Week2_24141_2_282_84.0	vincristine	Baseline	Entropy Actin	0.49828431804007756
191	Week2_24141_2_283_150.0	vincristine	Baseline	Entropy Actin	-0.8119226904246247
192	Week2_24141_2_321_74.0	vincristine	Baseline	Entropy Actin	0.2595935067473929
193	Week2_24141_2_324_157.0	vincristine	Baseline	Entropy Actin	0.5064611459694712
194	Week2_24141_2_398_128.0	vincristine	Baseline	Entropy Actin	0.08956886107373652
195	Week2_24141_2_398_59.0	vincristine	Baseline	Entropy Actin	0.7481795591431024
196	Week2_24141_2_438_95.0	vincristine	Baseline	Entropy Actin	-0.12182892952942986
197	Week2_24141_2_439_142.0	vincristine	Baseline	Entropy Actin	-0.38631060122303396
198	Week2_24141_2_477_152.0	vincristine	Baseline	Entropy Actin	-0.38298876448712027
199	Week2_24141_2_477_32.0	vincristine	Baseline	Entropy Actin	1.0404865878932716
200	Week2_24141_2_478_16.0	vincristine	Baseline	Entropy Actin	1.0648461506498146
201	Week2_24141_2_478_22.0	vincristine	Baseline	Entropy Actin	0.07181653346355632
202	Week2_24141_2_478_91.0	vincristine	Baseline	Entropy Actin	0.2222036222865631
203	Week2_24141_2_480_79.0	vincristine	Baseline	Entropy Actin	-0.7370334302604047
204	Week2_24161_2_483_33.0	vincristine	Baseline	Entropy Actin	-1.3922634456982221
205	Week2_24161_2_522_106.0	vincristine	Baseline	Entropy Actin	0.8269496124467787
206	Week2_24161_2_522_74.0	vincristine	Baseline	Entropy Actin	-0.9516416433929415
207	Week2_24161_2_522_90.0	vincristine	Baseline	Entropy Actin	0.3273001351893616
208	Week2_24161_2_523_15.0	vincristine	Baseline	Entropy Actin	0.11861526935397732
209	Week2_24161_2_562_23.0	vincristine	Baseline	Entropy Actin	0.28928077949012315
210	Week2_24161_2_564_44.0	vincristine	Baseline	Entropy Actin	-0.0032189742983386935
211	Week2_24161_2_638_11.0	vincristine	Baseline	Entropy Actin	-0.779355712000474
212	Week2_24161_2_638_58.0	vincristine	Baseline	Entropy Actin	-0.07283575625324419
213	Week2_24161_2_639_134.0	vincristine	Baseline	Entropy Actin	-1.0912965033694595
214	Week2_24161_2_677_11.0	vincristine	Baseline	Entropy Actin	1.254991035508644
215	Week2_24161_2_677_18.0	vincristine	Baseline	Entropy Actin	-1.0180329342582914
216	Week2_24161_2_678_140.0	vincristine	Baseline	Entropy Actin	0.1797791917517654
217	Week2_24161_2_679_32.0	vincristine	Baseline	Entropy Actin	-0.1431140378538561
218	Week2_24161_2_680_133.0	vincristine	Baseline	Entropy Actin	0.7472211461350802
219	Week2_24161_2_717_83.0	vincristine	Baseline	Entropy Actin	-0.14524279993842398
220	Week2_24161_2_718_45.0	vincristine	Baseline	Entropy Actin	-0.06668121273687896
221	Week2_24161_2_718_60.0	vincristine	Baseline	Entropy Actin	-0.05915210596890345
222	Week2_24161_2_719_104.0	vincristine	Baseline	Entropy Actin	-0.5649286309279982
223	Week2_24161_2_720_124.0	vincristine	Baseline	Entropy Actin	0.923976860408945
224	Week2_24161_2_720_172.0	vincristine	Baseline	Entropy Actin	0.06928892467423739
225	Week2_24161_2_720_9.0	vincristine	Baseline	Entropy Actin	0.538590301202992
226	Week3_25421_3_157_167.0	vincristine	Baseline	Entropy Actin	-1.3630040283293101
227	Week3_25421_3_158_168.0	vincristine	Baseline	Entropy Actin	-0.6287266599793228
228	Week3_25421_3_160_297.0	vincristine	Baseline	Entropy Actin	-1.0872260047838556
229	Week3_25421_3_1_123.0	vincristine	Baseline	Entropy Actin	-0.1038232490878029
230	Week3_25421_3_200_162.0	vincristine	Baseline	Entropy Actin	-1.1078722091031479
231	Week3_25421_3_200_35.0	vincristine	Baseline	Entropy Actin	0.2410705839445318
232	Week3_25421_3_240_126.0	vincristine	Baseline	Entropy Actin	-0.8534105502260416
233	Week3_25421_3_240_223.0	vincristine	Baseline	Entropy Actin	0.3787119664180465
234	Week3_25421_3_2_107.0	vincristine	Baseline	Entropy Actin	-0.5298363928409401
235	Week3_25421_3_2_24.0	vincristine	Baseline	Entropy Actin	0.6004152215600151
236	Week3_25421_3_41_45.0	vincristine	Baseline	Entropy Actin	0.5007399422695247
237	Week3_25421_3_42_171.0	vincristine	Baseline	Entropy Actin	0.28931577472439446
238	Week3_25421_3_4_106.0	vincristine	Baseline	Entropy Actin	-1.3758823653676298
239	Week3_25421_3_4_114.0	vincristine	Baseline	Entropy Actin	-1.2235239207530828
240	Week3_25421_3_4_184.0	vincristine	Baseline	Entropy Actin	-0.1478155465778535
241	Week3_25421_3_81_119.0	vincristine	Baseline	Entropy Actin	-1.5186725509525223
242	Week3_25421_3_81_93.0	vincristine	Baseline	Entropy Actin	-1.2132856868946165
243	Week3_25421_3_82_26.0	vincristine	Baseline	Entropy Actin	0.5754281430118613
244	Week3_25421_3_83_28.0	vincristine	Baseline	Entropy Actin	-1.7403913923745729
245	Week3_25441_3_241_93.0	vincristine	Baseline	Entropy Actin	-0.5766821457412541
246	Week3_25441_3_242_260.0	vincristine	Baseline	Entropy Actin	-0.39072792499845943
247	Week3_25441_3_243_36.0	vincristine	Baseline	Entropy Actin	-0.20759644895514778
248	Week3_25441_3_243_9.0	vincristine	Baseline	Entropy Actin	-1.5411428880422373
249	Week3_25441_3_281_195.0	vincristine	Baseline	Entropy Actin	-1.1871632117704274
250	Week3_25441_3_282_6.0	vincristine	Baseline	Entropy Actin	-0.5582889137656343
251	Week3_25441_3_283_183.0	vincristine	Baseline	Entropy Actin	-0.3608325554112147
252	Week3_25441_3_283_213.0	vincristine	Baseline	Entropy Actin	-0.8730740102710858
253	Week3_25441_3_321_116.0	vincristine	Baseline	Entropy Actin	-1.4601435800378462
254	Week3_25441_3_321_16.0	vincristine	Baseline	Entropy Actin	-0.5480884575980406
255	Week3_25441_3_322_5.0	vincristine	Baseline	Entropy Actin	-1.3476546808118846
256	Week3_25441_3_322_96.0	vincristine	Baseline	Entropy Actin	-0.7939581950916098
257	Week3_25441_3_323_137.0	vincristine	Baseline	Entropy Actin	-0.45619082801197125
258	Week3_25441_3_323_155.0	vincristine	Baseline	Entropy Actin	-0.39192260885234237
259	Week3_25441_3_324_198.0	vincristine	Baseline	Entropy Actin	-1.3117065576116
260	Week3_25441_3_324_71.0	vincristine	Baseline	Entropy Actin	-0.17704973845173336
261	Week3_25441_3_324_92.0	vincristine	Baseline	Entropy Actin	0.6370508894843331
262	Week3_25441_3_397_107.0	vincristine	Baseline	Entropy Actin	-0.8426829393789571
263	Week3_25441_3_397_200.0	vincristine	Baseline	Entropy Actin	-0.23106485077656105
264	Week3_25441_3_397_25.0	vincristine	Baseline	Entropy Actin	-1.3550314778862207
265	Week3_25441_3_398_15.0	vincristine	Baseline	Entropy Actin	-0.5283279115137524
266	Week3_25441_3_437_58.0	vincristine	Baseline	Entropy Actin	-1.0412094183969793
267	Week3_25441_3_438_80.0	vincristine	Baseline	Entropy Actin	-0.5117948354070755
268	Week3_25441_3_439_77.0	vincristine	Baseline	Entropy Actin	-0.9183785640439261
269	Week3_25441_3_478_213.0	vincristine	Baseline	Entropy Actin	-0.9448739383752324
270	Week3_25441_3_479_247.0	vincristine	Baseline	Entropy Actin	0.43494523014670583
271	Week3_25441_3_480_140.0	vincristine	Baseline	Entropy Actin	-0.3218556854977265
272	Week3_25461_3_482_257.0	vincristine	Baseline	Entropy Actin	-1.4222313871573682
273	Week3_25461_3_483_99.0	vincristine	Baseline	Entropy Actin	-3.0352839634034776
274	Week3_25461_3_521_103.0	vincristine	Baseline	Entropy Actin	-1.0333604399210463
275	Week3_25461_3_521_244.0	vincristine	Baseline	Entropy Actin	-0.1482268817364147
276	Week3_25461_3_521_30.0	vincristine	Baseline	Entropy Actin	-0.44030584958187924
277	Week3_25461_3_522_260.0	vincristine	Baseline	Entropy Actin	-0.4050482811309011
278	Week3_25461_3_524_133.0	vincristine	Baseline	Entropy Actin	-0.6823775798198872
279	Week3_25461_3_561_11.0	vincristine	Baseline	Entropy Actin	-0.6335671421114049
280	Week3_25461_3_561_36.0	vincristine	Baseline	Entropy Actin	0.3939648936192086
281	Week3_25461_3_561_70.0	vincristine	Baseline	Entropy Actin	0.7797642413503303
282	Week3_25461_3_562_157.0	vincristine	Baseline	Entropy Actin	1.306860114798202
283	Week3_25461_3_564_131.0	vincristine	Baseline	Entropy Actin	-2.4154760692922776
284	Week3_25461_3_564_172.0	vincristine	Baseline	Entropy Actin	-2.253338426207478
285	Week3_25461_3_637_165.0	vincristine	Baseline	Entropy Actin	-0.30796214935346544
286	Week3_25461_3_637_208.0	vincristine	Baseline	Entropy Actin	-0.23299795264830728
287	Week3_25461_3_637_298.0	vincristine	Baseline	Entropy Actin	-2.082040000173312
288	Week3_25461_3_639_244.0	vincristine	Baseline	Entropy Actin	-0.9494050115479589
289	Week3_25461_3_640_27.0	vincristine	Baseline	Entropy Actin	-1.7472779704172154
290	Week3_25461_3_640_92.0	vincristine	Baseline	Entropy Actin	-0.3299225870281881
291	Week3_25461_3_677_14.0	vincristine	Baseline	Entropy Actin	0.039156428804842554
292	Week3_25461_3_677_263.0	vincristine	Baseline	Entropy Actin	-1.1305980727186258
293	Week3_25461_3_677_41.0	vincristine	Baseline	Entropy Actin	-1.4812000860563717
294	Week3_25461_3_678_227.0	vincristine	Baseline	Entropy Actin	-0.10687514122024644
295	Week3_25461_3_679_149.0	vincristine	Baseline	Entropy Actin	-0.1529868323315782
296	Week3_25461_3_679_22.0	vincristine	Baseline	Entropy Actin	-0.9847302561096382
297	Week3_25461_3_679_9.0	vincristine	Baseline	Entropy Actin	-1.710065982323482
298	Week3_25461_3_717_329.0	vincristine	Baseline	Entropy Actin	-0.7390696651672151
299	Week3_25461_3_718_31.0	vincristine	Baseline	Entropy Actin	1.1648596707680459
300	Week3_25461_3_720_150.0	vincristine	Baseline	Entropy Actin	-0.7066835911990583
301	Week3_25681_3_2881_202.0	vincristine	Baseline	Entropy Actin	-0.39907343774293685
302	Week3_25681_3_2884_96.0	vincristine	Baseline	Entropy Actin	0.46178799662170417
303	Week3_25681_3_2921_204.0	vincristine	Baseline	Entropy Actin	0.0743718269299467
304	Week3_25681_3_2922_195.0	vincristine	Baseline	Entropy Actin	-1.2005351317832882
305	Week3_25681_3_2923_153.0	vincristine	Baseline	Entropy Actin	-0.6256188196855869
306	Week3_25681_3_2924_112.0	vincristine	Baseline	Entropy Actin	0.5775216091924937
307	Week3_25681_3_2961_114.0	vincristine	Baseline	Entropy Actin	0.2073801264618784
308	Week3_25681_3_2961_19.0	vincristine	Baseline	Entropy Actin	-0.39506767894477934
309	Week3_25681_3_2961_22.0	vincristine	Baseline	Entropy Actin	-0.6889895030660965
310	Week3_25681_3_2961_223.0	vincristine	Baseline	Entropy Actin	-0.2882011917221218
311	Week3_25681_3_2961_296.0	vincristine	Baseline	Entropy Actin	-0.7442047789402841
312	Week3_25681_3_2964_52.0	vincristine	Baseline	Entropy Actin	-1.4482445451121713
313	Week3_25681_3_3037_104.0	vincristine	Baseline	Entropy Actin	-1.2802819039757767
314	Week3_25681_3_3037_261.0	vincristine	Baseline	Entropy Actin	-2.339227021387889
315	Week3_25681_3_3037_65.0	vincristine	Baseline	Entropy Actin	-0.20023086902438442
316	Week3_25681_3_3038_61.0	vincristine	Baseline	Entropy Actin	-0.976476180099656
317	Week3_25681_3_3039_53.0	vincristine	Baseline	Entropy Actin	-0.9965046690152294
318	Week3_25681_3_3077_164.0	vincristine	Baseline	Entropy Actin	-0.8128692286801702
319	Week3_25681_3_3078_154.0	vincristine	Baseline	Entropy Actin	-0.08874579268668784
320	Week3_25681_3_3118_159.0	vincristine	Baseline	Entropy Actin	-1.8154439138317118
321	Week3_25681_3_3118_32.0	vincristine	Baseline	Entropy Actin	-0.2147469662272472
322	Week3_25681_3_3120_47.0	vincristine	Baseline	Entropy Actin	-0.6164482171701628
323	Week3_25701_3_3121_99.0	vincristine	Baseline	Entropy Actin	-0.4615489569466879
324	Week3_25701_3_3123_112.0	vincristine	Baseline	Entropy Actin	-1.683249812695549
325	Week3_25701_3_3124_72.0	vincristine	Baseline	Entropy Actin	-1.3964867886426628
326	Week3_25701_3_3124_97.0	vincristine	Baseline	Entropy Actin	-2.794944693436161
327	Week3_25701_3_3161_215.0	vincristine	Baseline	Entropy Actin	-0.7614028140406601
328	Week3_25701_3_3204_12.0	vincristine	Baseline	Entropy Actin	-3.1079707783578536
329	Week3_25701_3_3278_59.0	vincristine	Baseline	Entropy Actin	-0.9488316184727671
330	Week3_25701_3_3279_177.0	vincristine	Baseline	Entropy Actin	-0.5960067568338285
331	Week3_25701_3_3317_172.0	vincristine	Baseline	Entropy Actin	-0.5023316252792197
332	Week3_25701_3_3318_153.0	vincristine	Baseline	Entropy Actin	-0.7311504259838384
333	Week3_25701_3_3318_95.0	vincristine	Baseline	Entropy Actin	-0.12526838430045584
334	Week3_25701_3_3320_198.0	vincristine	Baseline	Entropy Actin	-0.7761216526971663
335	Week3_25701_3_3320_98.0	vincristine	Baseline	Entropy Actin	-1.0014295583589374
336	Week3_25701_3_3360_175.0	vincristine	Baseline	Entropy Actin	-0.16169057373817688
337	Week3_25701_3_3360_227.0	vincristine	Baseline	Entropy Actin	-0.7531837021325891
338	Week3_25721_3_3363_114.0	vincristine	Baseline	Entropy Actin	-0.39151982258865226
339	Week3_25721_3_3364_206.0	vincristine	Baseline	Entropy Actin	-1.3386162818520921
340	Week3_25721_3_3364_272.0	vincristine	Baseline	Entropy Actin	-1.2410396673821487
341	Week3_25721_3_3401_41.0	vincristine	Baseline	Entropy Actin	-0.24481114920078326
342	Week3_25721_3_3401_87.0	vincristine	Baseline	Entropy Actin	0.02025914989362722
343	Week3_25721_3_3402_231.0	vincristine	Baseline	Entropy Actin	-0.5722583559396768
344	Week3_25721_3_3441_165.0	vincristine	Baseline	Entropy Actin	-1.3999691486134842
345	Week3_25721_3_3441_88.0	vincristine	Baseline	Entropy Actin	-0.5010736916370846
346	Week3_25721_3_3442_117.0	vincristine	Baseline	Entropy Actin	-0.9673976080131439
347	Week3_25721_3_3442_223.0	vincristine	Baseline	Entropy Actin	-1.2774494446349398
348	Week3_25721_3_3442_265.0	vincristine	Baseline	Entropy Actin	-1.2608864195302047
349	Week3_25721_3_3442_301.0	vincristine	Baseline	Entropy Actin	-0.11902191614268326
350	Week3_25721_3_3442_73.0	vincristine	Baseline	Entropy Actin	-0.9795484999653428
351	Week3_25721_3_3443_56.0	vincristine	Baseline	Entropy Actin	-1.2384605473950678
352	Week3_25721_3_3444_12.0	vincristine	Baseline	Entropy Actin	-1.935269458970152
353	Week3_25721_3_3444_206.0	vincristine	Baseline	Entropy Actin	-2.1648612173874278
354	Week3_25721_3_3517_141.0	vincristine	Baseline	Entropy Actin	-0.7779280100384498
355	Week3_25721_3_3519_151.0	vincristine	Baseline	Entropy Actin	-0.16508530903836305
356	Week3_25721_3_3519_94.0	vincristine	Baseline	Entropy Actin	-0.7223369443407072
357	Week3_25721_3_3520_13.0	vincristine	Baseline	Entropy Actin	-0.3663550125603518
358	Week3_25721_3_3520_263.0	vincristine	Baseline	Entropy Actin	-0.25743401203415456
359	Week3_25721_3_3557_43.0	vincristine	Baseline	Entropy Actin	-0.530831847953275
360	Week3_25721_3_3559_34.0	vincristine	Baseline	Entropy Actin	-1.0943918464730829
361	Week3_25721_3_3560_20.0	vincristine	Baseline	Entropy Actin	-1.8063103689349829
362	Week3_25721_3_3560_218.0	vincristine	Baseline	Entropy Actin	-1.5341194606135098
363	Week3_25721_3_3560_71.0	vincristine	Baseline	Entropy Actin	-0.5821643784745303
364	Week3_25721_3_3597_202.0	vincristine	Baseline	Entropy Actin	0.04676465956379219
365	Week3_25721_3_3598_118.0	vincristine	Baseline	Entropy Actin	-1.4191096346547154
366	Week3_25721_3_3598_48.0	vincristine	Baseline	Entropy Actin	-0.8430729412073228
367	Week3_25721_3_3600_100.0	vincristine	Baseline	Entropy Actin	0.48953433965007315
368	Week4_27801_4_2881_144.0	vincristine	Baseline	Entropy Actin	0.3407593683975195
369	Week4_27801_4_2882_237.0	vincristine	Baseline	Entropy Actin	-0.9805649718469428
370	Week4_27801_4_2883_124.0	vincristine	Baseline	Entropy Actin	-0.38366221472253415
371	Week4_27801_4_2884_102.0	vincristine	Baseline	Entropy Actin	-0.4339831014935698
372	Week4_27801_4_2922_125.0	vincristine	Baseline	Entropy Actin	0.799565335257308
373	Week4_27801_4_2924_110.0	vincristine	Baseline	Entropy Actin	-0.951227770963947
374	Week4_27801_4_2924_60.0	vincristine	Baseline	Entropy Actin	-1.6423709184855055
375	Week4_27801_4_2962_173.0	vincristine	Baseline	Entropy Actin	-0.15345177822585254
376	Week4_27801_4_2962_196.0	vincristine	Baseline	Entropy Actin	0.4963108075885545
377	Week4_27801_4_3037_140.0	vincristine	Baseline	Entropy Actin	-1.5678120233726822
378	Week4_27801_4_3038_21.0	vincristine	Baseline	Entropy Actin	-0.5331432345655097
379	Week4_27801_4_3077_103.0	vincristine	Baseline	Entropy Actin	-0.44128331765934126
380	Week4_27801_4_3077_194.0	vincristine	Baseline	Entropy Actin	0.49361201461588333
381	Week4_27801_4_3077_45.0	vincristine	Baseline	Entropy Actin	-0.0773657850198087
382	Week4_27801_4_3078_35.0	vincristine	Baseline	Entropy Actin	-0.32954602546377926
383	Week4_27801_4_3079_32.0	vincristine	Baseline	Entropy Actin	-0.2309246790420338
384	Week4_27801_4_3080_163.0	vincristine	Baseline	Entropy Actin	-0.7944923671439054
385	Week4_27801_4_3080_58.0	vincristine	Baseline	Entropy Actin	-1.8187523334229398
386	Week4_27801_4_3118_117.0	vincristine	Baseline	Entropy Actin	-0.42567792890330286
387	Week4_27801_4_3119_87.0	vincristine	Baseline	Entropy Actin	0.19344731302089413
388	Week4_27821_4_3122_107.0	vincristine	Baseline	Entropy Actin	-0.9524387134421353
389	Week4_27821_4_3122_57.0	vincristine	Baseline	Entropy Actin	-0.1451113115944137
390	Week4_27821_4_3122_65.0	vincristine	Baseline	Entropy Actin	-0.17164052512766761
391	Week4_27821_4_3123_118.0	vincristine	Baseline	Entropy Actin	-0.9637980440408856
392	Week4_27821_4_3162_265.0	vincristine	Baseline	Entropy Actin	-0.2590383534588634
393	Week4_27821_4_3163_150.0	vincristine	Baseline	Entropy Actin	-0.5634626879602987
394	Week4_27821_4_3201_176.0	vincristine	Baseline	Entropy Actin	-0.12271120200878181
395	Week4_27821_4_3203_117.0	vincristine	Baseline	Entropy Actin	-0.9020360804776419
396	Week4_27821_4_3204_165.0	vincristine	Baseline	Entropy Actin	-0.32811095909431365
397	Week4_27821_4_3277_189.0	vincristine	Baseline	Entropy Actin	0.5792617581890106
398	Week4_27821_4_3277_232.0	vincristine	Baseline	Entropy Actin	0.6301749943401924
399	Week4_27821_4_3280_50.0	vincristine	Baseline	Entropy Actin	-0.361015427869706
400	Week4_27821_4_3358_176.0	vincristine	Baseline	Entropy Actin	-0.3451376632788959
401	Week4_27821_4_3359_135.0	vincristine	Baseline	Entropy Actin	-1.055939166786518
402	Week4_27821_4_3359_31.0	vincristine	Baseline	Entropy Actin	-0.5925093418450197
403	Week4_27861_4_3601_126.0	vincristine	Baseline	Entropy Actin	-0.5435615906758661
404	Week4_27861_4_3602_301.0	vincristine	Baseline	Entropy Actin	0.46586518018074863
405	Week4_27861_4_3603_24.0	vincristine	Baseline	Entropy Actin	-0.9818107672804741
406	Week4_27861_4_3603_247.0	vincristine	Baseline	Entropy Actin	-0.7826623535440027
407	Week4_27861_4_3604_189.0	vincristine	Baseline	Entropy Actin	0.26979274270541626
408	Week4_27861_4_3604_30.0	vincristine	Baseline	Entropy Actin	-0.5595306107252938
409	Week4_27861_4_3641_221.0	vincristine	Baseline	Entropy Actin	0.22018250846434828
410	Week4_27861_4_3642_33.0	vincristine	Baseline	Entropy Actin	-0.7907768921389581
411	Week4_27861_4_3644_106.0	vincristine	Baseline	Entropy Actin	-0.7633288120723135
412	Week4_27861_4_3644_11.0	vincristine	Baseline	Entropy Actin	-0.0703826761453712
413	Week4_27861_4_3644_173.0	vincristine	Baseline	Entropy Actin	0.13344734877060477
414	Week4_27861_4_3644_83.0	vincristine	Baseline	Entropy Actin	0.5668129107281916
415	Week4_27861_4_3681_175.0	vincristine	Baseline	Entropy Actin	0.0324032497066991
416	Week4_27861_4_3681_54.0	vincristine	Baseline	Entropy Actin	-0.20052772086751486
417	Week4_27861_4_3682_69.0	vincristine	Baseline	Entropy Actin	0.5843839883989218
418	Week4_27861_4_3683_120.0	vincristine	Baseline	Entropy Actin	-0.4625047455094434
419	Week4_27861_4_3757_165.0	vincristine	Baseline	Entropy Actin	0.30611730150567673
420	Week4_27861_4_3760_158.0	vincristine	Baseline	Entropy Actin	-0.27609414934760373
421	Week4_27861_4_3760_210.0	vincristine	Baseline	Entropy Actin	-1.0570334803289774
422	Week4_27861_4_3760_65.0	vincristine	Baseline	Entropy Actin	-0.14238298392235801
423	Week4_27861_4_3799_193.0	vincristine	Baseline	Entropy Actin	-0.7263608734504277
424	Week4_27861_4_3799_39.0	vincristine	Baseline	Entropy Actin	-0.45841765197189843
425	Week4_27861_4_3800_29.0	vincristine	Baseline	Entropy Actin	-0.6508901646356677
426	Week4_27861_4_3800_70.0	vincristine	Baseline	Entropy Actin	-0.3872532653392168
427	Week7_34341_7_157_70.0	vincristine	Baseline	Entropy Actin	-1.3898580200754522
428	Week7_34341_7_158_115.0	vincristine	Baseline	Entropy Actin	0.7681206313457606
429	Week7_34341_7_158_127.0	vincristine	Baseline	Entropy Actin	-0.8662075522434263
430	Week7_34341_7_159_244.0	vincristine	Baseline	Entropy Actin	0.13430771155454752
431	Week7_34341_7_159_270.0	vincristine	Baseline	Entropy Actin	-0.3562395251057412
432	Week7_34341_7_160_58.0	vincristine	Baseline	Entropy Actin	-0.3625534862987472
433	Week7_34341_7_160_86.0	vincristine	Baseline	Entropy Actin	0.27051817715611065
434	Week7_34341_7_198_77.0	vincristine	Baseline	Entropy Actin	0.29410243581369166
435	Week7_34341_7_237_82.0	vincristine	Baseline	Entropy Actin	0.2516422926552987
436	Week7_34341_7_237_97.0	vincristine	Baseline	Entropy Actin	-2.0787011218810822
437	Week7_34341_7_238_150.0	vincristine	Baseline	Entropy Actin	1.0667385082941891
438	Week7_34341_7_238_190.0	vincristine	Baseline	Entropy Actin	-0.44481446654481693
439	Week7_34341_7_238_206.0	vincristine	Baseline	Entropy Actin	-0.6756945666616709
440	Week7_34341_7_238_263.0	vincristine	Baseline	Entropy Actin	-0.6285964172021691
441	Week7_34341_7_238_77.0	vincristine	Baseline	Entropy Actin	0.7868385744478399
442	Week7_34341_7_3_138.0	vincristine	Baseline	Entropy Actin	-4.233376405617188
443	Week7_34341_7_3_21.0	vincristine	Baseline	Entropy Actin	-2.3233007434944435
444	Week7_34341_7_43_117.0	vincristine	Baseline	Entropy Actin	-0.5096788215640439
445	Week7_34341_7_43_236.0	vincristine	Baseline	Entropy Actin	-0.36989022323885584
446	Week7_34341_7_4_217.0	vincristine	Baseline	Entropy Actin	-2.957126273754514
447	Week7_34341_7_84_108.0	vincristine	Baseline	Entropy Actin	-0.47757970558518653
448	Week7_34381_7_481_118.0	vincristine	Baseline	Entropy Actin	0.34426630988830254
449	Week7_34381_7_481_19.0	vincristine	Baseline	Entropy Actin	-1.2010211714764245
450	Week7_34381_7_481_223.0	vincristine	Baseline	Entropy Actin	-0.5467869492020594
451	Week7_34381_7_522_103.0	vincristine	Baseline	Entropy Actin	-0.06729664737218398
452	Week7_34381_7_522_112.0	vincristine	Baseline	Entropy Actin	-1.4940417198182319
453	Week7_34381_7_637_62.0	vincristine	Baseline	Entropy Actin	-0.18556946765648408
454	Week7_34381_7_639_27.0	vincristine	Baseline	Entropy Actin	-1.3105939458769469
455	Week7_34381_7_640_185.0	vincristine	Baseline	Entropy Actin	-0.06940040129062942
456	Week7_34381_7_640_83.0	vincristine	Baseline	Entropy Actin	0.1288936183137
457	Week7_34381_7_677_159.0	vincristine	Baseline	Entropy Actin	0.4544199875692863
458	Week7_34381_7_677_213.0	vincristine	Baseline	Entropy Actin	-1.3621045747043923
459	Week7_34381_7_717_105.0	vincristine	Baseline	Entropy Actin	-0.9466453581326109
460	Week7_34381_7_718_103.0	vincristine	Baseline	Entropy Actin	-0.9498447008655265
461	Week7_34381_7_718_155.0	vincristine	Baseline	Entropy Actin	-0.7252500431404265
462	Week7_34381_7_720_50.0	vincristine	Baseline	Entropy Actin	-0.2431015313059079
463	Week7_34641_7_2642_296.0	vincristine	Baseline	Entropy Actin	-0.4224719735904187
464	Week7_34641_7_2643_338.0	vincristine	Baseline	Entropy Actin	-0.2870229708852196
465	Week7_34641_7_2681_471.0	vincristine	Baseline	Entropy Actin	-0.16051333662185976
466	Week7_34641_7_2682_171.0	vincristine	Baseline	Entropy Actin	0.19569634294723443
467	Week7_34641_7_2682_598.0	vincristine	Baseline	Entropy Actin	-0.27129474322114205
468	Week7_34641_7_2682_607.0	vincristine	Baseline	Entropy Actin	0.04522089317513448
469	Week7_34641_7_2724_295.0	vincristine	Baseline	Entropy Actin	-0.27854943190460923
470	Week7_34641_7_2724_365.0	vincristine	Baseline	Entropy Actin	0.8194423421985196
471	Week7_34641_7_2798_117.0	vincristine	Baseline	Entropy Actin	0.0585725161427021
472	Week7_34641_7_2798_191.0	vincristine	Baseline	Entropy Actin	-0.1288861640398668
473	Week7_34641_7_2800_364.0	vincristine	Baseline	Entropy Actin	0.49244288690645405
474	Week7_34641_7_2837_480.0	vincristine	Baseline	Entropy Actin	-0.6691793287460721
475	Week7_34641_7_2838_341.0	vincristine	Baseline	Entropy Actin	-0.4002895994766407
476	Week7_34641_7_2839_265.0	vincristine	Baseline	Entropy Actin	-0.89610478505553
477	Week7_34641_7_2839_307.0	vincristine	Baseline	Entropy Actin	0.9777547313366473
478	Week7_34641_7_2877_256.0	vincristine	Baseline	Entropy Actin	-0.630538131274329
479	Week7_34641_7_2878_111.0	vincristine	Baseline	Entropy Actin	-0.7367346140740056
480	Week7_34641_7_2880_310.0	vincristine	Baseline	Entropy Actin	-0.30722343727516954
481	Week8_38341_8_2644_31.0	vincristine	Baseline	Entropy Actin	0.012491522124956949
482	Week8_38341_8_2681_5.0	vincristine	Baseline	Entropy Actin	0.06416033623772137
483	Week8_38341_8_2681_50.0	vincristine	Baseline	Entropy Actin	-0.4609956503433911
484	Week8_38341_8_2682_157.0	vincristine	Baseline	Entropy Actin	0.5188981917780381
485	Week8_38341_8_2724_3.0	vincristine	Baseline	Entropy Actin	-4.103139941146915
486	Week8_38341_8_2724_36.0	vincristine	Baseline	Entropy Actin	0.3574381025626805
487	Week8_38341_8_2797_95.0	vincristine	Baseline	Entropy Actin	0.11818105169733392
488	Week8_38341_8_2798_45.0	vincristine	Baseline	Entropy Actin	0.35499200178604545
489	Week8_38341_8_2798_58.0	vincristine	Baseline	Entropy Actin	-0.35510316651096635
490	Week8_38341_8_2798_79.0	vincristine	Baseline	Entropy Actin	-0.8323539882494467
491	Week8_38341_8_2799_117.0	vincristine	Baseline	Entropy Actin	-0.5634187123648319
492	Week8_38341_8_2799_54.0	vincristine	Baseline	Entropy Actin	-0.12675534798737123
493	Week8_38341_8_2799_99.0	vincristine	Baseline	Entropy Actin	0.5342273200238885
494	Week8_38341_8_2800_37.0	vincristine	Baseline	Entropy Actin	0.3052777825387548
495	Week8_38341_8_2837_8.0	vincristine	Baseline	Entropy Actin	-0.4247527990202891
496	Week8_38341_8_2840_43.0	vincristine	Baseline	Entropy Actin	-0.7670181788630817
497	Week8_38341_8_2878_56.0	vincristine	Baseline	Entropy Actin	0.7600055063685468
498	Week8_38341_8_2879_66.0	vincristine	Baseline	Entropy Actin	-0.13980091334514197
499	Week8_38341_8_2880_38.0	vincristine	Baseline	Entropy Actin	-0.019557706202334043
500	Week8_38341_8_2880_9.0	vincristine	Baseline	Entropy Actin	-0.07307403662359618
501	Week8_38342_8_2881_39.0	vincristine	Baseline	Entropy Actin	-2.320698798954886
502	Week8_38342_8_2882_44.0	vincristine	Baseline	Entropy Actin	-0.5182542235277572
503	Week8_38342_8_2962_2.0	vincristine	Baseline	Entropy Actin	0.6998575366222527
504	Week8_38342_8_2963_23.0	vincristine	Baseline	Entropy Actin	-0.23274132286450616
505	Week8_38342_8_2963_50.0	vincristine	Baseline	Entropy Actin	0.21195655766192892
506	Week8_38342_8_2963_67.0	vincristine	Baseline	Entropy Actin	-0.20053442585513342
507	Week8_38342_8_3037_24.0	vincristine	Baseline	Entropy Actin	0.014101614828892824
508	Week8_38342_8_3039_102.0	vincristine	Baseline	Entropy Actin	0.4970045866495849
509	Week8_38342_8_3077_110.0	vincristine	Baseline	Entropy Actin	-1.3127229704626124
510	Week8_38342_8_3077_154.0	vincristine	Baseline	Entropy Actin	-0.8131695634168546
511	Week8_38342_8_3078_43.0	vincristine	Baseline	Entropy Actin	-0.27250022188569534
512	Week8_38342_8_3079_112.0	vincristine	Baseline	Entropy Actin	-0.27826844300132914
513	Week8_38342_8_3079_57.0	vincristine	Baseline	Entropy Actin	-1.2027853543405984
514	Week8_38342_8_3080_114.0	vincristine	Baseline	Entropy Actin	-0.4383125309837195
515	Week8_38342_8_3117_27.0	vincristine	Baseline	Entropy Actin	-0.13094090197289504
516	Week8_38342_8_3119_31.0	vincristine	Baseline	Entropy Actin	-0.3837216236176922
517	Week8_38342_8_3119_69.0	vincristine	Baseline	Entropy Actin	0.40863853326724325
518	Week8_38342_8_3120_55.0	vincristine	Baseline	Entropy Actin	-0.1623834495762246
519	Week8_38342_8_3120_74.0	vincristine	Baseline	Entropy Actin	-0.026170038995284764
520	Week10_40111_0_157_120.0	vincristine	IMPA	Entropy Actin	1.6020168056710906
521	Week10_40111_0_157_137.0	vincristine	IMPA	Entropy Actin	0.9244346232323635
522	Week10_40111_0_157_65.0	vincristine	IMPA	Entropy Actin	2.40475570949019
523	Week10_40111_0_158_302.0	vincristine	IMPA	Entropy Actin	1.6894551297142288
524	Week10_40111_0_158_40.0	vincristine	IMPA	Entropy Actin	1.780015992685049
525	Week10_40111_0_160_108.0	vincristine	IMPA	Entropy Actin	2.0393522108176536
526	Week10_40111_0_197_325.0	vincristine	IMPA	Entropy Actin	2.84581010117735
527	Week10_40111_0_1_245.0	vincristine	IMPA	Entropy Actin	1.5132888621647504
528	Week10_40111_0_237_392.0	vincristine	IMPA	Entropy Actin	2.7626318315307357
529	Week10_40111_0_237_403.0	vincristine	IMPA	Entropy Actin	0.8116217206098769
530	Week10_40111_0_238_24.0	vincristine	IMPA	Entropy Actin	1.5746628744235878
531	Week10_40111_0_239_194.0	vincristine	IMPA	Entropy Actin	2.0137210681675253
532	Week10_40111_0_240_360.0	vincristine	IMPA	Entropy Actin	0.9726619028958452
533	Week10_40111_0_2_309.0	vincristine	IMPA	Entropy Actin	1.7114588436454587
534	Week10_40111_0_41_259.0	vincristine	IMPA	Entropy Actin	1.4600147327783786
535	Week10_40111_0_42_339.0	vincristine	IMPA	Entropy Actin	1.7143366417956476
536	Week10_40111_0_43_173.0	vincristine	IMPA	Entropy Actin	1.4161166777687746
537	Week10_40111_0_43_33.0	vincristine	IMPA	Entropy Actin	1.5936371143271972
538	Week10_40111_0_4_372.0	vincristine	IMPA	Entropy Actin	2.0312533584672456
539	Week10_40111_0_81_19.0	vincristine	IMPA	Entropy Actin	1.7955129597075594
540	Week10_40111_0_81_447.0	vincristine	IMPA	Entropy Actin	0.4977467336429779
541	Week10_40111_0_82_185.0	vincristine	IMPA	Entropy Actin	1.3991871449001407
542	Week10_40111_0_82_259.0	vincristine	IMPA	Entropy Actin	0.7380771720639795
543	Week10_40115_0_242_116.0	vincristine	IMPA	Entropy Actin	1.8462754321347605
544	Week10_40115_0_242_155.0	vincristine	IMPA	Entropy Actin	1.894872828551872
545	Week10_40115_0_242_187.0	vincristine	IMPA	Entropy Actin	1.0229293708483749
546	Week10_40115_0_281_8.0	vincristine	IMPA	Entropy Actin	1.4054111338098638
547	Week10_40115_0_281_90.0	vincristine	IMPA	Entropy Actin	1.9454422080856346
548	Week10_40115_0_282_270.0	vincristine	IMPA	Entropy Actin	1.4216804681094448
549	Week10_40115_0_321_210.0	vincristine	IMPA	Entropy Actin	1.7903326663735573
550	Week10_40115_0_322_218.0	vincristine	IMPA	Entropy Actin	1.827055992186617
551	Week10_40115_0_324_72.0	vincristine	IMPA	Entropy Actin	2.0210520804973062
552	Week10_40115_0_400_124.0	vincristine	IMPA	Entropy Actin	1.6204771459293426
553	Week10_40115_0_400_158.0	vincristine	IMPA	Entropy Actin	1.5505295930935388
554	Week10_40115_0_438_223.0	vincristine	IMPA	Entropy Actin	0.9327071771900771
555	Week10_40115_0_439_162.0	vincristine	IMPA	Entropy Actin	1.016854806715001
556	Week10_40115_0_439_20.0	vincristine	IMPA	Entropy Actin	0.7691170439194921
557	Week10_40115_0_477_281.0	vincristine	IMPA	Entropy Actin	1.4217475282054173
558	Week10_40115_0_477_63.0	vincristine	IMPA	Entropy Actin	1.4061390874123951
559	Week10_40115_0_478_140.0	vincristine	IMPA	Entropy Actin	1.656077677271291
560	Week10_40115_0_478_33.0	vincristine	IMPA	Entropy Actin	1.722486396083319
561	Week10_40115_0_479_163.0	vincristine	IMPA	Entropy Actin	1.8934900243746104
562	Week10_40119_0_482_25.0	vincristine	IMPA	Entropy Actin	1.8590742227639931
563	Week10_40119_0_483_159.0	vincristine	IMPA	Entropy Actin	1.5672638196730544
564	Week10_40119_0_483_331.0	vincristine	IMPA	Entropy Actin	2.7054043425263132
565	Week10_40119_0_522_260.0	vincristine	IMPA	Entropy Actin	2.0943550147466685
566	Week10_40119_0_522_263.0	vincristine	IMPA	Entropy Actin	1.3060028579902665
567	Week10_40119_0_523_155.0	vincristine	IMPA	Entropy Actin	1.2952369720695631
568	Week10_40119_0_523_232.0	vincristine	IMPA	Entropy Actin	1.6769321753313962
569	Week10_40119_0_562_193.0	vincristine	IMPA	Entropy Actin	1.6615312047016526
570	Week10_40119_0_563_127.0	vincristine	IMPA	Entropy Actin	1.9602709325625978
571	Week10_40119_0_564_133.0	vincristine	IMPA	Entropy Actin	1.6030275609622615
572	Week10_40119_0_564_262.0	vincristine	IMPA	Entropy Actin	1.6806449625394426
573	Week10_40119_0_640_143.0	vincristine	IMPA	Entropy Actin	1.889820532308107
574	Week10_40119_0_677_207.0	vincristine	IMPA	Entropy Actin	1.8456252971953075
575	Week10_40119_0_678_185.0	vincristine	IMPA	Entropy Actin	1.2873959129800232
576	Week10_40119_0_678_619.0	vincristine	IMPA	Entropy Actin	2.1184885048896978
577	Week10_40119_0_679_254.0	vincristine	IMPA	Entropy Actin	1.2358363994381063
578	Week10_40119_0_717_33.0	vincristine	IMPA	Entropy Actin	0.5636549528002154
579	Week1_22123_1_157_191.0	vincristine	IMPA	Entropy Actin	2.105962643108664
580	Week1_22123_1_159_39.0	vincristine	IMPA	Entropy Actin	1.319718064186947
581	Week1_22123_1_159_70.0	vincristine	IMPA	Entropy Actin	1.5634316307850804
582	Week1_22123_1_197_59.0	vincristine	IMPA	Entropy Actin	1.7733376566409902
583	Week1_22123_1_198_110.0	vincristine	IMPA	Entropy Actin	2.0864210863490698
584	Week1_22123_1_1_27.0	vincristine	IMPA	Entropy Actin	1.8682836350645937
585	Week1_22123_1_237_8.0	vincristine	IMPA	Entropy Actin	1.43578166645593
586	Week1_22123_1_238_29.0	vincristine	IMPA	Entropy Actin	2.112750062391907
587	Week1_22123_1_240_166.0	vincristine	IMPA	Entropy Actin	1.1216860562981283
588	Week1_22123_1_2_18.0	vincristine	IMPA	Entropy Actin	0.01572560801405392
589	Week1_22123_1_43_264.0	vincristine	IMPA	Entropy Actin	2.148881339360213
590	Week1_22123_1_83_164.0	vincristine	IMPA	Entropy Actin	1.8516088893392189
591	Week1_22123_1_84_163.0	vincristine	IMPA	Entropy Actin	1.7111875762046713
592	Week1_22141_1_241_199.0	vincristine	IMPA	Entropy Actin	2.7121703740051104
593	Week1_22141_1_241_226.0	vincristine	IMPA	Entropy Actin	1.9960559132966198
594	Week1_22141_1_241_234.0	vincristine	IMPA	Entropy Actin	1.2353475557319904
595	Week1_22141_1_241_78.0	vincristine	IMPA	Entropy Actin	2.0597212946387145
596	Week1_22141_1_241_81.0	vincristine	IMPA	Entropy Actin	1.2686860870597396
597	Week1_22141_1_243_24.0	vincristine	IMPA	Entropy Actin	2.0992880023839957
598	Week1_22141_1_243_35.0	vincristine	IMPA	Entropy Actin	1.7745480753111529
599	Week1_22141_1_244_64.0	vincristine	IMPA	Entropy Actin	1.496500289729385
600	Week1_22141_1_282_114.0	vincristine	IMPA	Entropy Actin	1.332291379519593
601	Week1_22141_1_282_242.0	vincristine	IMPA	Entropy Actin	1.6126998115219675
602	Week1_22141_1_282_49.0	vincristine	IMPA	Entropy Actin	0.9376910890369483
603	Week1_22141_1_282_82.0	vincristine	IMPA	Entropy Actin	2.122121675608348
604	Week1_22141_1_283_45.0	vincristine	IMPA	Entropy Actin	2.27535018636455
605	Week1_22141_1_321_164.0	vincristine	IMPA	Entropy Actin	1.9701874174458498
606	Week1_22141_1_321_28.0	vincristine	IMPA	Entropy Actin	1.804919553120532
607	Week1_22141_1_321_68.0	vincristine	IMPA	Entropy Actin	1.6735912671754525
608	Week1_22141_1_324_54.0	vincristine	IMPA	Entropy Actin	1.0476564804646658
609	Week1_22141_1_397_141.0	vincristine	IMPA	Entropy Actin	0.7633322732187289
610	Week1_22141_1_398_18.0	vincristine	IMPA	Entropy Actin	2.2003921075941704
611	Week1_22141_1_399_246.0	vincristine	IMPA	Entropy Actin	1.6783117399348344
612	Week1_22141_1_480_98.0	vincristine	IMPA	Entropy Actin	1.0404670329565313
613	Week1_22161_1_481_13.0	vincristine	IMPA	Entropy Actin	1.9342637551940214
614	Week1_22161_1_481_15.0	vincristine	IMPA	Entropy Actin	2.001906978848157
615	Week1_22161_1_482_11.0	vincristine	IMPA	Entropy Actin	1.206827764543833
616	Week1_22161_1_482_262.0	vincristine	IMPA	Entropy Actin	0.8382419818713398
617	Week1_22161_1_484_109.0	vincristine	IMPA	Entropy Actin	1.7290158037441152
618	Week1_22161_1_484_46.0	vincristine	IMPA	Entropy Actin	1.4660557316529068
619	Week1_22161_1_521_122.0	vincristine	IMPA	Entropy Actin	1.8881125944601733
620	Week1_22161_1_521_126.0	vincristine	IMPA	Entropy Actin	0.9201427723045063
621	Week1_22161_1_522_124.0	vincristine	IMPA	Entropy Actin	1.4952987860688343
622	Week1_22161_1_522_157.0	vincristine	IMPA	Entropy Actin	1.2696311691498976
623	Week1_22161_1_523_131.0	vincristine	IMPA	Entropy Actin	1.8109715800769888
624	Week1_22161_1_524_16.0	vincristine	IMPA	Entropy Actin	1.730833831001611
625	Week1_22161_1_562_164.0	vincristine	IMPA	Entropy Actin	0.4173346095072936
626	Week1_22161_1_562_45.0	vincristine	IMPA	Entropy Actin	1.9949236087927356
627	Week1_22161_1_637_101.0	vincristine	IMPA	Entropy Actin	2.242254029072353
628	Week1_22161_1_637_75.0	vincristine	IMPA	Entropy Actin	1.209776664527666
629	Week1_22161_1_639_182.0	vincristine	IMPA	Entropy Actin	1.5592695255342601
630	Week1_22161_1_639_65.0	vincristine	IMPA	Entropy Actin	0.7863062096294855
631	Week1_22161_1_640_12.0	vincristine	IMPA	Entropy Actin	1.4678258471516163
632	Week1_22161_1_640_130.0	vincristine	IMPA	Entropy Actin	1.7511302854222648
633	Week1_22161_1_678_22.0	vincristine	IMPA	Entropy Actin	1.3793353089337441
634	Week1_22161_1_718_57.0	vincristine	IMPA	Entropy Actin	1.8441081153346366
635	Week1_22361_1_2881_125.0	vincristine	IMPA	Entropy Actin	0.791657819558018
636	Week1_22361_1_2882_108.0	vincristine	IMPA	Entropy Actin	1.6233933261145568
637	Week1_22361_1_2882_176.0	vincristine	IMPA	Entropy Actin	1.6313135468508895
638	Week1_22361_1_2882_77.0	vincristine	IMPA	Entropy Actin	2.1269460178928927
639	Week1_22361_1_2883_15.0	vincristine	IMPA	Entropy Actin	1.464236953065929
640	Week1_22361_1_2883_233.0	vincristine	IMPA	Entropy Actin	1.834180228378079
641	Week1_22361_1_2883_256.0	vincristine	IMPA	Entropy Actin	2.2348310914052156
642	Week1_22361_1_2883_263.0	vincristine	IMPA	Entropy Actin	1.521482916462581
643	Week1_22361_1_2921_111.0	vincristine	IMPA	Entropy Actin	1.9596553977221178
644	Week1_22361_1_2921_196.0	vincristine	IMPA	Entropy Actin	2.1636172619611873
645	Week1_22361_1_2921_72.0	vincristine	IMPA	Entropy Actin	1.9776931925090702
646	Week1_22361_1_2923_195.0	vincristine	IMPA	Entropy Actin	1.8000072273007586
647	Week1_22361_1_2923_32.0	vincristine	IMPA	Entropy Actin	1.8864208885026696
648	Week1_22361_1_2963_210.0	vincristine	IMPA	Entropy Actin	0.9736380621513764
649	Week1_22361_1_2964_200.0	vincristine	IMPA	Entropy Actin	1.2086579557314443
650	Week1_22361_1_2964_81.0	vincristine	IMPA	Entropy Actin	1.5942165740963383
651	Week1_22361_1_2964_92.0	vincristine	IMPA	Entropy Actin	1.7856890884442687
652	Week1_22361_1_3037_100.0	vincristine	IMPA	Entropy Actin	1.587745236583107
653	Week1_22361_1_3038_111.0	vincristine	IMPA	Entropy Actin	1.768530734051058
654	Week1_22361_1_3039_32.0	vincristine	IMPA	Entropy Actin	1.7039951923868228
655	Week1_22361_1_3080_193.0	vincristine	IMPA	Entropy Actin	1.7393786783259135
656	Week1_22361_1_3117_163.0	vincristine	IMPA	Entropy Actin	2.314209627144512
657	Week1_22361_1_3118_86.0	vincristine	IMPA	Entropy Actin	1.6635786175825142
658	Week1_22361_1_3120_123.0	vincristine	IMPA	Entropy Actin	0.6603110618581813
659	Week1_22361_1_3120_206.0	vincristine	IMPA	Entropy Actin	1.5084588787034021
660	Week1_22381_1_3122_144.0	vincristine	IMPA	Entropy Actin	1.9792537323083756
661	Week1_22381_1_3122_34.0	vincristine	IMPA	Entropy Actin	1.7393915919501233
662	Week1_22381_1_3123_46.0	vincristine	IMPA	Entropy Actin	1.697417514276446
663	Week1_22381_1_3124_101.0	vincristine	IMPA	Entropy Actin	1.7425411244632731
664	Week1_22381_1_3161_51.0	vincristine	IMPA	Entropy Actin	1.4888769741597927
665	Week1_22381_1_3163_61.0	vincristine	IMPA	Entropy Actin	0.6562287465561873
666	Week1_22381_1_3163_73.0	vincristine	IMPA	Entropy Actin	2.274590920407654
667	Week1_22381_1_3201_42.0	vincristine	IMPA	Entropy Actin	1.2082433204214453
668	Week1_22381_1_3202_76.0	vincristine	IMPA	Entropy Actin	1.3022367627487785
669	Week1_22381_1_3278_115.0	vincristine	IMPA	Entropy Actin	1.545021500503258
670	Week1_22381_1_3278_195.0	vincristine	IMPA	Entropy Actin	1.5970275734036856
671	Week1_22381_1_3280_133.0	vincristine	IMPA	Entropy Actin	1.392874331707691
672	Week1_22381_1_3317_234.0	vincristine	IMPA	Entropy Actin	1.7738453020868676
673	Week1_22381_1_3358_179.0	vincristine	IMPA	Entropy Actin	1.9819517322539828
674	Week1_22381_1_3358_231.0	vincristine	IMPA	Entropy Actin	0.8402527422183518
675	Week1_22381_1_3358_262.0	vincristine	IMPA	Entropy Actin	2.1823559007562383
676	Week1_22381_1_3359_201.0	vincristine	IMPA	Entropy Actin	2.07858038645466
677	Week1_22381_1_3359_239.0	vincristine	IMPA	Entropy Actin	1.1552846697111074
678	Week1_22401_1_3362_169.0	vincristine	IMPA	Entropy Actin	2.291241727091308
679	Week1_22401_1_3401_157.0	vincristine	IMPA	Entropy Actin	1.7619667707496278
680	Week1_22401_1_3401_90.0	vincristine	IMPA	Entropy Actin	2.2970497339416474
681	Week1_22401_1_3404_245.0	vincristine	IMPA	Entropy Actin	1.305934629751171
682	Week1_22401_1_3404_86.0	vincristine	IMPA	Entropy Actin	1.773440424274991
683	Week1_22401_1_3442_199.0	vincristine	IMPA	Entropy Actin	1.8511112109356291
684	Week1_22401_1_3443_181.0	vincristine	IMPA	Entropy Actin	1.3733301482487033
685	Week1_22401_1_3443_242.0	vincristine	IMPA	Entropy Actin	1.3757052532840859
686	Week1_22401_1_3443_88.0	vincristine	IMPA	Entropy Actin	1.6320571174315603
687	Week1_22401_1_3444_142.0	vincristine	IMPA	Entropy Actin	1.5459575470020925
688	Week1_22401_1_3444_68.0	vincristine	IMPA	Entropy Actin	1.5693055943695955
689	Week1_22401_1_3517_82.0	vincristine	IMPA	Entropy Actin	1.8180497611883362
690	Week1_22401_1_3517_91.0	vincristine	IMPA	Entropy Actin	2.3361915451430324
691	Week1_22401_1_3520_76.0	vincristine	IMPA	Entropy Actin	1.0860521383448483
692	Week1_22401_1_3557_41.0	vincristine	IMPA	Entropy Actin	1.0689937893808206
693	Week1_22401_1_3559_43.0	vincristine	IMPA	Entropy Actin	1.8749429220199014
694	Week1_22401_1_3559_67.0	vincristine	IMPA	Entropy Actin	1.582547903206911
695	Week1_22401_1_3560_182.0	vincristine	IMPA	Entropy Actin	1.7809339000024864
696	Week1_22401_1_3598_231.0	vincristine	IMPA	Entropy Actin	1.6465432755804243
697	Week1_22401_1_3598_69.0	vincristine	IMPA	Entropy Actin	1.7760290538826302
698	Week2_24121_2_157_50.0	vincristine	IMPA	Entropy Actin	1.586252923126207
699	Week2_24121_2_197_7.0	vincristine	IMPA	Entropy Actin	1.6291063226980176
700	Week2_24121_2_238_180.0	vincristine	IMPA	Entropy Actin	1.317703264198991
701	Week2_24121_2_238_80.0	vincristine	IMPA	Entropy Actin	1.3953960576335647
702	Week2_24121_2_239_109.0	vincristine	IMPA	Entropy Actin	2.194437033101133
703	Week2_24121_2_41_63.0	vincristine	IMPA	Entropy Actin	1.5632897035559727
704	Week2_24121_2_43_118.0	vincristine	IMPA	Entropy Actin	-0.21628224840717195
705	Week2_24121_2_44_33.0	vincristine	IMPA	Entropy Actin	0.5855532148149154
706	Week2_24121_2_81_116.0	vincristine	IMPA	Entropy Actin	1.276536686703446
707	Week2_24121_2_82_2.0	vincristine	IMPA	Entropy Actin	-0.6158471522693183
708	Week2_24141_2_241_150.0	vincristine	IMPA	Entropy Actin	1.765727308774315
709	Week2_24141_2_241_7.0	vincristine	IMPA	Entropy Actin	2.0063852519121026
710	Week2_24141_2_282_84.0	vincristine	IMPA	Entropy Actin	1.6996926731012025
711	Week2_24141_2_283_150.0	vincristine	IMPA	Entropy Actin	1.6798699650979572
712	Week2_24141_2_321_74.0	vincristine	IMPA	Entropy Actin	1.5389421175052576
713	Week2_24141_2_324_157.0	vincristine	IMPA	Entropy Actin	2.456462120701677
714	Week2_24141_2_398_128.0	vincristine	IMPA	Entropy Actin	1.9539142820323374
715	Week2_24141_2_398_59.0	vincristine	IMPA	Entropy Actin	1.7637421184327244
716	Week2_24141_2_438_95.0	vincristine	IMPA	Entropy Actin	1.7310416284073837
717	Week2_24141_2_439_142.0	vincristine	IMPA	Entropy Actin	1.8230329463532995
718	Week2_24141_2_477_152.0	vincristine	IMPA	Entropy Actin	1.4419216674272197
719	Week2_24141_2_477_32.0	vincristine	IMPA	Entropy Actin	1.0084628150115602
720	Week2_24141_2_478_16.0	vincristine	IMPA	Entropy Actin	1.926473258718988
721	Week2_24141_2_478_22.0	vincristine	IMPA	Entropy Actin	2.3166778151755008
722	Week2_24141_2_478_91.0	vincristine	IMPA	Entropy Actin	1.3764624159910044
723	Week2_24141_2_480_79.0	vincristine	IMPA	Entropy Actin	0.28572701008820267
724	Week2_24161_2_483_33.0	vincristine	IMPA	Entropy Actin	0.8937761201418681
725	Week2_24161_2_522_106.0	vincristine	IMPA	Entropy Actin	1.1568975075004742
726	Week2_24161_2_522_74.0	vincristine	IMPA	Entropy Actin	1.6328440411713367
727	Week2_24161_2_522_90.0	vincristine	IMPA	Entropy Actin	1.640070759536413
728	Week2_24161_2_523_15.0	vincristine	IMPA	Entropy Actin	1.6115410140557
729	Week2_24161_2_562_23.0	vincristine	IMPA	Entropy Actin	0.9961919320992424
730	Week2_24161_2_564_44.0	vincristine	IMPA	Entropy Actin	1.2035159975791139
731	Week2_24161_2_638_11.0	vincristine	IMPA	Entropy Actin	1.0555802517907489
732	Week2_24161_2_638_58.0	vincristine	IMPA	Entropy Actin	1.2086493089391683
733	Week2_24161_2_639_134.0	vincristine	IMPA	Entropy Actin	1.798311672127292
734	Week2_24161_2_677_11.0	vincristine	IMPA	Entropy Actin	1.2144235764906384
735	Week2_24161_2_677_18.0	vincristine	IMPA	Entropy Actin	-1.2166959346931705
736	Week2_24161_2_678_140.0	vincristine	IMPA	Entropy Actin	1.3389203266659169
737	Week2_24161_2_679_32.0	vincristine	IMPA	Entropy Actin	2.364506215708183
738	Week2_24161_2_680_133.0	vincristine	IMPA	Entropy Actin	1.5897890982496545
739	Week2_24161_2_717_83.0	vincristine	IMPA	Entropy Actin	1.525645893549689
740	Week2_24161_2_718_45.0	vincristine	IMPA	Entropy Actin	2.1685494417044078
741	Week2_24161_2_718_60.0	vincristine	IMPA	Entropy Actin	0.33909042300988795
742	Week2_24161_2_719_104.0	vincristine	IMPA	Entropy Actin	1.1533143008885278
743	Week2_24161_2_720_124.0	vincristine	IMPA	Entropy Actin	1.7026283699825804
744	Week2_24161_2_720_172.0	vincristine	IMPA	Entropy Actin	1.3772177174925395
745	Week2_24161_2_720_9.0	vincristine	IMPA	Entropy Actin	0.7122607549880297
746	Week3_25421_3_157_167.0	vincristine	IMPA	Entropy Actin	1.6676695786345979
747	Week3_25421_3_158_168.0	vincristine	IMPA	Entropy Actin	2.0037243741515924
748	Week3_25421_3_160_297.0	vincristine	IMPA	Entropy Actin	1.5302043803753098
749	Week3_25421_3_1_123.0	vincristine	IMPA	Entropy Actin	1.0501661456347842
750	Week3_25421_3_200_162.0	vincristine	IMPA	Entropy Actin	1.2428490995101171
751	Week3_25421_3_200_35.0	vincristine	IMPA	Entropy Actin	1.2304563289776365
752	Week3_25421_3_240_126.0	vincristine	IMPA	Entropy Actin	1.511012206716725
753	Week3_25421_3_240_223.0	vincristine	IMPA	Entropy Actin	1.5086182267321628
754	Week3_25421_3_2_107.0	vincristine	IMPA	Entropy Actin	1.937225798108705
755	Week3_25421_3_2_24.0	vincristine	IMPA	Entropy Actin	1.8563785178609147
756	Week3_25421_3_41_45.0	vincristine	IMPA	Entropy Actin	1.6892066459380237
757	Week3_25421_3_42_171.0	vincristine	IMPA	Entropy Actin	1.4502130708274263
758	Week3_25421_3_4_106.0	vincristine	IMPA	Entropy Actin	1.5638043301881304
759	Week3_25421_3_4_114.0	vincristine	IMPA	Entropy Actin	1.3724158511925253
760	Week3_25421_3_4_184.0	vincristine	IMPA	Entropy Actin	1.5563484402908165
761	Week3_25421_3_81_119.0	vincristine	IMPA	Entropy Actin	1.991190567407934
762	Week3_25421_3_81_93.0	vincristine	IMPA	Entropy Actin	0.8167731878613036
763	Week3_25421_3_82_26.0	vincristine	IMPA	Entropy Actin	1.889963858642341
764	Week3_25421_3_83_28.0	vincristine	IMPA	Entropy Actin	1.7443876539573864
765	Week3_25441_3_241_93.0	vincristine	IMPA	Entropy Actin	1.7487310988715103
766	Week3_25441_3_242_260.0	vincristine	IMPA	Entropy Actin	1.9881231358849631
767	Week3_25441_3_243_36.0	vincristine	IMPA	Entropy Actin	1.48022414596841
768	Week3_25441_3_243_9.0	vincristine	IMPA	Entropy Actin	0.9511229120236225
769	Week3_25441_3_281_195.0	vincristine	IMPA	Entropy Actin	1.646578502033946
770	Week3_25441_3_282_6.0	vincristine	IMPA	Entropy Actin	1.8413086472404396
771	Week3_25441_3_283_183.0	vincristine	IMPA	Entropy Actin	1.3220859731569525
772	Week3_25441_3_283_213.0	vincristine	IMPA	Entropy Actin	2.172813603101149
773	Week3_25441_3_321_116.0	vincristine	IMPA	Entropy Actin	1.3177328351870972
774	Week3_25441_3_321_16.0	vincristine	IMPA	Entropy Actin	2.1817431053275875
775	Week3_25441_3_322_5.0	vincristine	IMPA	Entropy Actin	1.4002628827891728
776	Week3_25441_3_322_96.0	vincristine	IMPA	Entropy Actin	1.4364829580520433
777	Week3_25441_3_323_137.0	vincristine	IMPA	Entropy Actin	1.7145569886360095
778	Week3_25441_3_323_155.0	vincristine	IMPA	Entropy Actin	1.741599969572094
779	Week3_25441_3_324_198.0	vincristine	IMPA	Entropy Actin	1.1255028426230027
780	Week3_25441_3_324_71.0	vincristine	IMPA	Entropy Actin	0.2663037419283229
781	Week3_25441_3_324_92.0	vincristine	IMPA	Entropy Actin	1.444812138295479
782	Week3_25441_3_397_107.0	vincristine	IMPA	Entropy Actin	1.7384054214873472
783	Week3_25441_3_397_200.0	vincristine	IMPA	Entropy Actin	1.1485828368429232
784	Week3_25441_3_397_25.0	vincristine	IMPA	Entropy Actin	1.0014555412887534
785	Week3_25441_3_398_15.0	vincristine	IMPA	Entropy Actin	1.9134469298645553
786	Week3_25441_3_437_58.0	vincristine	IMPA	Entropy Actin	0.7857999785186659
787	Week3_25441_3_438_80.0	vincristine	IMPA	Entropy Actin	1.2640830118377986
788	Week3_25441_3_439_77.0	vincristine	IMPA	Entropy Actin	1.829579713506216
789	Week3_25441_3_478_213.0	vincristine	IMPA	Entropy Actin	1.1748376088092165
790	Week3_25441_3_479_247.0	vincristine	IMPA	Entropy Actin	1.7419761063961654
791	Week3_25441_3_480_140.0	vincristine	IMPA	Entropy Actin	1.7724708734619248
792	Week3_25461_3_482_257.0	vincristine	IMPA	Entropy Actin	0.3609709805337995
793	Week3_25461_3_483_99.0	vincristine	IMPA	Entropy Actin	1.9213686218910184
794	Week3_25461_3_521_103.0	vincristine	IMPA	Entropy Actin	0.44067813918924464
795	Week3_25461_3_521_244.0	vincristine	IMPA	Entropy Actin	1.5241744915159858
796	Week3_25461_3_521_30.0	vincristine	IMPA	Entropy Actin	1.2833230571131002
797	Week3_25461_3_522_260.0	vincristine	IMPA	Entropy Actin	1.2269858552478534
798	Week3_25461_3_524_133.0	vincristine	IMPA	Entropy Actin	1.4664038354223767
799	Week3_25461_3_561_11.0	vincristine	IMPA	Entropy Actin	1.799681547779572
800	Week3_25461_3_561_36.0	vincristine	IMPA	Entropy Actin	1.1981822880775537
801	Week3_25461_3_561_70.0	vincristine	IMPA	Entropy Actin	2.0303304949029717
802	Week3_25461_3_562_157.0	vincristine	IMPA	Entropy Actin	1.471409138220795
803	Week3_25461_3_564_131.0	vincristine	IMPA	Entropy Actin	0.7522743615536811
804	Week3_25461_3_564_172.0	vincristine	IMPA	Entropy Actin	0.8833367285585125
805	Week3_25461_3_637_165.0	vincristine	IMPA	Entropy Actin	2.4505508718649165
806	Week3_25461_3_637_208.0	vincristine	IMPA	Entropy Actin	1.5059334862258202
807	Week3_25461_3_637_298.0	vincristine	IMPA	Entropy Actin	1.4689574239392083
808	Week3_25461_3_639_244.0	vincristine	IMPA	Entropy Actin	1.389221750264425
809	Week3_25461_3_640_27.0	vincristine	IMPA	Entropy Actin	1.4895600186023623
810	Week3_25461_3_640_92.0	vincristine	IMPA	Entropy Actin	1.8064509076110404
811	Week3_25461_3_677_14.0	vincristine	IMPA	Entropy Actin	1.4134901402283035
812	Week3_25461_3_677_263.0	vincristine	IMPA	Entropy Actin	2.6854881031258664
813	Week3_25461_3_677_41.0	vincristine	IMPA	Entropy Actin	2.45669022683126
814	Week3_25461_3_678_227.0	vincristine	IMPA	Entropy Actin	0.7867732734106117
815	Week3_25461_3_679_149.0	vincristine	IMPA	Entropy Actin	1.9840903986706697
816	Week3_25461_3_679_22.0	vincristine	IMPA	Entropy Actin	1.694265669013682
817	Week3_25461_3_679_9.0	vincristine	IMPA	Entropy Actin	1.8981855482118841
818	Week3_25461_3_717_329.0	vincristine	IMPA	Entropy Actin	2.0208773350907925
819	Week3_25461_3_718_31.0	vincristine	IMPA	Entropy Actin	2.5400456812875074
820	Week3_25461_3_720_150.0	vincristine	IMPA	Entropy Actin	1.9741034060059843
821	Week3_25681_3_2881_202.0	vincristine	IMPA	Entropy Actin	1.8854728967103294
822	Week3_25681_3_2884_96.0	vincristine	IMPA	Entropy Actin	1.7338645674382605
823	Week3_25681_3_2921_204.0	vincristine	IMPA	Entropy Actin	1.4212029305391354
824	Week3_25681_3_2922_195.0	vincristine	IMPA	Entropy Actin	0.17196925871679175
825	Week3_25681_3_2923_153.0	vincristine	IMPA	Entropy Actin	1.7153735508142045
826	Week3_25681_3_2924_112.0	vincristine	IMPA	Entropy Actin	1.4297372245947346
827	Week3_25681_3_2961_114.0	vincristine	IMPA	Entropy Actin	1.9458142986070015
828	Week3_25681_3_2961_19.0	vincristine	IMPA	Entropy Actin	-0.08223723860556863
829	Week3_25681_3_2961_22.0	vincristine	IMPA	Entropy Actin	1.5805616712047752
830	Week3_25681_3_2961_223.0	vincristine	IMPA	Entropy Actin	0.5907986796338245
831	Week3_25681_3_2961_296.0	vincristine	IMPA	Entropy Actin	1.728707365948134
832	Week3_25681_3_2964_52.0	vincristine	IMPA	Entropy Actin	0.8644249529534866
833	Week3_25681_3_3037_104.0	vincristine	IMPA	Entropy Actin	1.3201926092827438
834	Week3_25681_3_3037_261.0	vincristine	IMPA	Entropy Actin	1.0231634897524722
835	Week3_25681_3_3037_65.0	vincristine	IMPA	Entropy Actin	1.4954789955468206
836	Week3_25681_3_3038_61.0	vincristine	IMPA	Entropy Actin	0.8466492091610888
837	Week3_25681_3_3039_53.0	vincristine	IMPA	Entropy Actin	0.9661195463011567
838	Week3_25681_3_3077_164.0	vincristine	IMPA	Entropy Actin	1.7866567212554196
839	Week3_25681_3_3078_154.0	vincristine	IMPA	Entropy Actin	2.1377289810334785
840	Week3_25681_3_3118_159.0	vincristine	IMPA	Entropy Actin	1.136892592021252
841	Week3_25681_3_3118_32.0	vincristine	IMPA	Entropy Actin	1.0516428298563585
842	Week3_25681_3_3120_47.0	vincristine	IMPA	Entropy Actin	1.3257239326596353
843	Week3_25701_3_3121_99.0	vincristine	IMPA	Entropy Actin	1.959949432062469
844	Week3_25701_3_3123_112.0	vincristine	IMPA	Entropy Actin	1.3583721517043277
845	Week3_25701_3_3124_72.0	vincristine	IMPA	Entropy Actin	1.561441616740801
846	Week3_25701_3_3124_97.0	vincristine	IMPA	Entropy Actin	1.8867644069327467
847	Week3_25701_3_3161_215.0	vincristine	IMPA	Entropy Actin	1.6537228212725346
848	Week3_25701_3_3204_12.0	vincristine	IMPA	Entropy Actin	1.504130920463876
849	Week3_25701_3_3278_59.0	vincristine	IMPA	Entropy Actin	1.001855557743675
850	Week3_25701_3_3279_177.0	vincristine	IMPA	Entropy Actin	1.3287955309157506
851	Week3_25701_3_3317_172.0	vincristine	IMPA	Entropy Actin	2.665753743514765
852	Week3_25701_3_3318_153.0	vincristine	IMPA	Entropy Actin	2.4043522412968232
853	Week3_25701_3_3318_95.0	vincristine	IMPA	Entropy Actin	1.2430201808914614
854	Week3_25701_3_3320_198.0	vincristine	IMPA	Entropy Actin	1.4405597876272942
855	Week3_25701_3_3320_98.0	vincristine	IMPA	Entropy Actin	2.087719925380536
856	Week3_25701_3_3360_175.0	vincristine	IMPA	Entropy Actin	1.2779544052520304
857	Week3_25701_3_3360_227.0	vincristine	IMPA	Entropy Actin	1.5333594604206278
858	Week3_25721_3_3363_114.0	vincristine	IMPA	Entropy Actin	1.9996447862302797
859	Week3_25721_3_3364_206.0	vincristine	IMPA	Entropy Actin	1.8907540436905337
860	Week3_25721_3_3364_272.0	vincristine	IMPA	Entropy Actin	1.6980126928088528
861	Week3_25721_3_3401_41.0	vincristine	IMPA	Entropy Actin	0.9149652948838886
862	Week3_25721_3_3401_87.0	vincristine	IMPA	Entropy Actin	1.672323432470616
863	Week3_25721_3_3402_231.0	vincristine	IMPA	Entropy Actin	1.5121149949514274
864	Week3_25721_3_3441_165.0	vincristine	IMPA	Entropy Actin	1.360470222038336
865	Week3_25721_3_3441_88.0	vincristine	IMPA	Entropy Actin	1.9929910893674
866	Week3_25721_3_3442_117.0	vincristine	IMPA	Entropy Actin	1.5302721114665412
867	Week3_25721_3_3442_223.0	vincristine	IMPA	Entropy Actin	0.9126460676967311
868	Week3_25721_3_3442_265.0	vincristine	IMPA	Entropy Actin	1.1706600908057503
869	Week3_25721_3_3442_301.0	vincristine	IMPA	Entropy Actin	1.7208274667902081
870	Week3_25721_3_3442_73.0	vincristine	IMPA	Entropy Actin	1.6276843082696488
871	Week3_25721_3_3443_56.0	vincristine	IMPA	Entropy Actin	2.018629204468314
872	Week3_25721_3_3444_12.0	vincristine	IMPA	Entropy Actin	2.611758161271989
873	Week3_25721_3_3444_206.0	vincristine	IMPA	Entropy Actin	1.2322730359887264
874	Week3_25721_3_3517_141.0	vincristine	IMPA	Entropy Actin	0.9117638228616164
875	Week3_25721_3_3519_151.0	vincristine	IMPA	Entropy Actin	1.3548449362114963
876	Week3_25721_3_3519_94.0	vincristine	IMPA	Entropy Actin	2.300661046130451
877	Week3_25721_3_3520_13.0	vincristine	IMPA	Entropy Actin	1.6525603592043563
878	Week3_25721_3_3520_263.0	vincristine	IMPA	Entropy Actin	1.4597677155834496
879	Week3_25721_3_3557_43.0	vincristine	IMPA	Entropy Actin	1.9494945595281399
880	Week3_25721_3_3559_34.0	vincristine	IMPA	Entropy Actin	1.693113783353962
881	Week3_25721_3_3560_20.0	vincristine	IMPA	Entropy Actin	1.562382893206315
882	Week3_25721_3_3560_218.0	vincristine	IMPA	Entropy Actin	1.9862483582295278
883	Week3_25721_3_3560_71.0	vincristine	IMPA	Entropy Actin	1.299626910147948
884	Week3_25721_3_3597_202.0	vincristine	IMPA	Entropy Actin	1.4884179210928141
885	Week3_25721_3_3598_118.0	vincristine	IMPA	Entropy Actin	1.1733853184750298
886	Week3_25721_3_3598_48.0	vincristine	IMPA	Entropy Actin	2.14870167044794
887	Week3_25721_3_3600_100.0	vincristine	IMPA	Entropy Actin	0.8459068066392141
888	Week4_27801_4_2881_144.0	vincristine	IMPA	Entropy Actin	2.0073045126850824
889	Week4_27801_4_2882_237.0	vincristine	IMPA	Entropy Actin	1.274213389767188
890	Week4_27801_4_2883_124.0	vincristine	IMPA	Entropy Actin	1.0768251367757282
891	Week4_27801_4_2884_102.0	vincristine	IMPA	Entropy Actin	1.5993007259413288
892	Week4_27801_4_2922_125.0	vincristine	IMPA	Entropy Actin	2.0587422497968966
893	Week4_27801_4_2924_110.0	vincristine	IMPA	Entropy Actin	2.4223185195161054
894	Week4_27801_4_2924_60.0	vincristine	IMPA	Entropy Actin	1.727472927239266
895	Week4_27801_4_2962_173.0	vincristine	IMPA	Entropy Actin	2.2926749900195564
896	Week4_27801_4_2962_196.0	vincristine	IMPA	Entropy Actin	1.3910999389070444
897	Week4_27801_4_3037_140.0	vincristine	IMPA	Entropy Actin	1.785749460267214
898	Week4_27801_4_3038_21.0	vincristine	IMPA	Entropy Actin	2.1361738927033596
899	Week4_27801_4_3077_103.0	vincristine	IMPA	Entropy Actin	1.8787034687853152
900	Week4_27801_4_3077_194.0	vincristine	IMPA	Entropy Actin	1.7845241170581145
901	Week4_27801_4_3077_45.0	vincristine	IMPA	Entropy Actin	1.5821879372763865
902	Week4_27801_4_3078_35.0	vincristine	IMPA	Entropy Actin	1.6202499479857888
903	Week4_27801_4_3079_32.0	vincristine	IMPA	Entropy Actin	1.9107630984579587
904	Week4_27801_4_3080_163.0	vincristine	IMPA	Entropy Actin	1.0325788547157069
905	Week4_27801_4_3080_58.0	vincristine	IMPA	Entropy Actin	1.0162804938179641
906	Week4_27801_4_3118_117.0	vincristine	IMPA	Entropy Actin	1.4972378118336223
907	Week4_27801_4_3119_87.0	vincristine	IMPA	Entropy Actin	2.0166831866634967
908	Week4_27821_4_3122_107.0	vincristine	IMPA	Entropy Actin	1.0665529147864752
909	Week4_27821_4_3122_57.0	vincristine	IMPA	Entropy Actin	1.4481258629477922
910	Week4_27821_4_3122_65.0	vincristine	IMPA	Entropy Actin	2.2060674780325034
911	Week4_27821_4_3123_118.0	vincristine	IMPA	Entropy Actin	1.7204079126253693
912	Week4_27821_4_3162_265.0	vincristine	IMPA	Entropy Actin	1.2954343925702678
913	Week4_27821_4_3163_150.0	vincristine	IMPA	Entropy Actin	1.1822768581520946
914	Week4_27821_4_3201_176.0	vincristine	IMPA	Entropy Actin	1.0095867232527254
915	Week4_27821_4_3203_117.0	vincristine	IMPA	Entropy Actin	1.573618514720073
916	Week4_27821_4_3204_165.0	vincristine	IMPA	Entropy Actin	1.6404869332257868
917	Week4_27821_4_3277_189.0	vincristine	IMPA	Entropy Actin	1.348910891752898
918	Week4_27821_4_3277_232.0	vincristine	IMPA	Entropy Actin	2.0208949388830417
919	Week4_27821_4_3280_50.0	vincristine	IMPA	Entropy Actin	1.9264227020141065
920	Week4_27821_4_3358_176.0	vincristine	IMPA	Entropy Actin	2.123871094387163
921	Week4_27821_4_3359_135.0	vincristine	IMPA	Entropy Actin	1.8737989126110053
922	Week4_27821_4_3359_31.0	vincristine	IMPA	Entropy Actin	1.3192380101499646
923	Week4_27861_4_3601_126.0	vincristine	IMPA	Entropy Actin	1.3317252599888554
924	Week4_27861_4_3602_301.0	vincristine	IMPA	Entropy Actin	1.6343874996000238
925	Week4_27861_4_3603_24.0	vincristine	IMPA	Entropy Actin	0.80152165684185
926	Week4_27861_4_3603_247.0	vincristine	IMPA	Entropy Actin	2.61715554918884
927	Week4_27861_4_3604_189.0	vincristine	IMPA	Entropy Actin	1.1826038411046471
928	Week4_27861_4_3604_30.0	vincristine	IMPA	Entropy Actin	1.8312442274107947
929	Week4_27861_4_3641_221.0	vincristine	IMPA	Entropy Actin	1.8042715876434745
930	Week4_27861_4_3642_33.0	vincristine	IMPA	Entropy Actin	1.4849295918877312
931	Week4_27861_4_3644_106.0	vincristine	IMPA	Entropy Actin	1.3925862369624007
932	Week4_27861_4_3644_11.0	vincristine	IMPA	Entropy Actin	1.7819679844550218
933	Week4_27861_4_3644_173.0	vincristine	IMPA	Entropy Actin	1.6370497245848032
934	Week4_27861_4_3644_83.0	vincristine	IMPA	Entropy Actin	2.102777207222514
935	Week4_27861_4_3681_175.0	vincristine	IMPA	Entropy Actin	1.6437626413443298
936	Week4_27861_4_3681_54.0	vincristine	IMPA	Entropy Actin	0.9933717608182426
937	Week4_27861_4_3682_69.0	vincristine	IMPA	Entropy Actin	0.9916765525952936
938	Week4_27861_4_3683_120.0	vincristine	IMPA	Entropy Actin	1.4829848713105966
939	Week4_27861_4_3757_165.0	vincristine	IMPA	Entropy Actin	1.7499967813062502
940	Week4_27861_4_3760_158.0	vincristine	IMPA	Entropy Actin	2.1421797604250084
941	Week4_27861_4_3760_210.0	vincristine	IMPA	Entropy Actin	1.538045187561922
942	Week4_27861_4_3760_65.0	vincristine	IMPA	Entropy Actin	1.679299036097726
943	Week4_27861_4_3799_193.0	vincristine	IMPA	Entropy Actin	1.3864751416806909
944	Week4_27861_4_3799_39.0	vincristine	IMPA	Entropy Actin	1.1975563267084863
945	Week4_27861_4_3800_29.0	vincristine	IMPA	Entropy Actin	2.740655178248598
946	Week4_27861_4_3800_70.0	vincristine	IMPA	Entropy Actin	1.3503775822004065
947	Week7_34341_7_157_70.0	vincristine	IMPA	Entropy Actin	-1.0428223424632552
948	Week7_34341_7_158_115.0	vincristine	IMPA	Entropy Actin	1.328040719333026
949	Week7_34341_7_158_127.0	vincristine	IMPA	Entropy Actin	1.3483333193070337
950	Week7_34341_7_159_244.0	vincristine	IMPA	Entropy Actin	0.4877982195660991
951	Week7_34341_7_159_270.0	vincristine	IMPA	Entropy Actin	1.9145940145853917
952	Week7_34341_7_160_58.0	vincristine	IMPA	Entropy Actin	1.0328214725688087
953	Week7_34341_7_160_86.0	vincristine	IMPA	Entropy Actin	1.5784290909306646
954	Week7_34341_7_198_77.0	vincristine	IMPA	Entropy Actin	1.972047074976531
955	Week7_34341_7_237_82.0	vincristine	IMPA	Entropy Actin	0.8282476841448276
956	Week7_34341_7_237_97.0	vincristine	IMPA	Entropy Actin	2.235691780301801
957	Week7_34341_7_238_150.0	vincristine	IMPA	Entropy Actin	2.6695863230475547
958	Week7_34341_7_238_190.0	vincristine	IMPA	Entropy Actin	1.2917862955371764
959	Week7_34341_7_238_206.0	vincristine	IMPA	Entropy Actin	1.8165931311084362
960	Week7_34341_7_238_263.0	vincristine	IMPA	Entropy Actin	1.6039593051489796
961	Week7_34341_7_238_77.0	vincristine	IMPA	Entropy Actin	2.475249659749126
962	Week7_34341_7_3_138.0	vincristine	IMPA	Entropy Actin	1.9377331420037112
963	Week7_34341_7_3_21.0	vincristine	IMPA	Entropy Actin	1.2697687529278987
964	Week7_34341_7_43_117.0	vincristine	IMPA	Entropy Actin	1.3706778894799212
965	Week7_34341_7_43_236.0	vincristine	IMPA	Entropy Actin	1.1290597902056072
966	Week7_34341_7_4_217.0	vincristine	IMPA	Entropy Actin	1.0868820905273155
967	Week7_34341_7_84_108.0	vincristine	IMPA	Entropy Actin	1.8634783379020008
968	Week7_34381_7_481_118.0	vincristine	IMPA	Entropy Actin	2.200601428579229
969	Week7_34381_7_481_19.0	vincristine	IMPA	Entropy Actin	1.6997192463008242
970	Week7_34381_7_481_223.0	vincristine	IMPA	Entropy Actin	2.474094471367276
971	Week7_34381_7_522_103.0	vincristine	IMPA	Entropy Actin	1.6879752686096765
972	Week7_34381_7_522_112.0	vincristine	IMPA	Entropy Actin	1.4733915508212347
973	Week7_34381_7_637_62.0	vincristine	IMPA	Entropy Actin	2.4843335602938925
974	Week7_34381_7_639_27.0	vincristine	IMPA	Entropy Actin	1.819437441332906
975	Week7_34381_7_640_185.0	vincristine	IMPA	Entropy Actin	1.5791649219455282
976	Week7_34381_7_640_83.0	vincristine	IMPA	Entropy Actin	1.7600942712195091
977	Week7_34381_7_677_159.0	vincristine	IMPA	Entropy Actin	1.6256976084250463
978	Week7_34381_7_677_213.0	vincristine	IMPA	Entropy Actin	1.9592207689980334
979	Week7_34381_7_717_105.0	vincristine	IMPA	Entropy Actin	1.8369289632535757
980	Week7_34381_7_718_103.0	vincristine	IMPA	Entropy Actin	0.9957496130640983
981	Week7_34381_7_718_155.0	vincristine	IMPA	Entropy Actin	2.095013667882342
982	Week7_34381_7_720_50.0	vincristine	IMPA	Entropy Actin	1.6665463539239556
983	Week7_34641_7_2642_296.0	vincristine	IMPA	Entropy Actin	1.5764942906280737
984	Week7_34641_7_2643_338.0	vincristine	IMPA	Entropy Actin	2.1853002906563788
985	Week7_34641_7_2681_471.0	vincristine	IMPA	Entropy Actin	0.8314798195174531
986	Week7_34641_7_2682_171.0	vincristine	IMPA	Entropy Actin	1.9471111504113818
987	Week7_34641_7_2682_598.0	vincristine	IMPA	Entropy Actin	2.308013903540237
988	Week7_34641_7_2682_607.0	vincristine	IMPA	Entropy Actin	2.227165933209505
989	Week7_34641_7_2724_295.0	vincristine	IMPA	Entropy Actin	2.4100719158079977
990	Week7_34641_7_2724_365.0	vincristine	IMPA	Entropy Actin	1.8019875775646415
991	Week7_34641_7_2798_117.0	vincristine	IMPA	Entropy Actin	2.6377148171664837
992	Week7_34641_7_2798_191.0	vincristine	IMPA	Entropy Actin	1.5197558918089213
993	Week7_34641_7_2800_364.0	vincristine	IMPA	Entropy Actin	1.3031208681936457
994	Week7_34641_7_2837_480.0	vincristine	IMPA	Entropy Actin	1.6166587696906363
995	Week7_34641_7_2838_341.0	vincristine	IMPA	Entropy Actin	1.852415529523796
996	Week7_34641_7_2839_265.0	vincristine	IMPA	Entropy Actin	0.5959409470897388
997	Week7_34641_7_2839_307.0	vincristine	IMPA	Entropy Actin	1.7807596234140397
998	Week7_34641_7_2877_256.0	vincristine	IMPA	Entropy Actin	1.2357674142173567
999	Week7_34641_7_2878_111.0	vincristine	IMPA	Entropy Actin	2.0950912592411233
1000	Week7_34641_7_2880_310.0	vincristine	IMPA	Entropy Actin	1.3236259662510004
1001	Week8_38341_8_2644_31.0	vincristine	IMPA	Entropy Actin	2.001820422149089
1002	Week8_38341_8_2681_5.0	vincristine	IMPA	Entropy Actin	1.0101846754757744
1003	Week8_38341_8_2681_50.0	vincristine	IMPA	Entropy Actin	1.4490307610234883
1004	Week8_38341_8_2682_157.0	vincristine	IMPA	Entropy Actin	2.233775467115574
1005	Week8_38341_8_2724_3.0	vincristine	IMPA	Entropy Actin	-0.6229457328290806
1006	Week8_38341_8_2724_36.0	vincristine	IMPA	Entropy Actin	2.0891440690334613
1007	Week8_38341_8_2797_95.0	vincristine	IMPA	Entropy Actin	1.6045116768727288
1008	Week8_38341_8_2798_45.0	vincristine	IMPA	Entropy Actin	1.245748169313797
1009	Week8_38341_8_2798_58.0	vincristine	IMPA	Entropy Actin	1.3447328996228656
1010	Week8_38341_8_2798_79.0	vincristine	IMPA	Entropy Actin	1.4492152234985514
1011	Week8_38341_8_2799_117.0	vincristine	IMPA	Entropy Actin	2.1789370548262816
1012	Week8_38341_8_2799_54.0	vincristine	IMPA	Entropy Actin	-0.7001752094052743
1013	Week8_38341_8_2799_99.0	vincristine	IMPA	Entropy Actin	1.642635340553039
1014	Week8_38341_8_2800_37.0	vincristine	IMPA	Entropy Actin	1.6301837450270413
1015	Week8_38341_8_2837_8.0	vincristine	IMPA	Entropy Actin	1.2946931146380065
1016	Week8_38341_8_2840_43.0	vincristine	IMPA	Entropy Actin	1.716377614981162
1017	Week8_38341_8_2878_56.0	vincristine	IMPA	Entropy Actin	1.3728020795666518
1018	Week8_38341_8_2879_66.0	vincristine	IMPA	Entropy Actin	1.5056186941317602
1019	Week8_38341_8_2880_38.0	vincristine	IMPA	Entropy Actin	1.8817080393157368
1020	Week8_38341_8_2880_9.0	vincristine	IMPA	Entropy Actin	1.454218905382527
1021	Week8_38342_8_2881_39.0	vincristine	IMPA	Entropy Actin	0.2694340976333064
1022	Week8_38342_8_2882_44.0	vincristine	IMPA	Entropy Actin	1.7073046782930899
1023	Week8_38342_8_2962_2.0	vincristine	IMPA	Entropy Actin	1.4716342721417066
1024	Week8_38342_8_2963_23.0	vincristine	IMPA	Entropy Actin	1.4789578571862183
1025	Week8_38342_8_2963_50.0	vincristine	IMPA	Entropy Actin	1.4183536537596324
1026	Week8_38342_8_2963_67.0	vincristine	IMPA	Entropy Actin	2.0370834760934864
1027	Week8_38342_8_3037_24.0	vincristine	IMPA	Entropy Actin	2.1012294448364606
1028	Week8_38342_8_3039_102.0	vincristine	IMPA	Entropy Actin	1.6268299324075461
1029	Week8_38342_8_3077_110.0	vincristine	IMPA	Entropy Actin	1.5959045843754012
1030	Week8_38342_8_3077_154.0	vincristine	IMPA	Entropy Actin	1.3378247785407602
1031	Week8_38342_8_3078_43.0	vincristine	IMPA	Entropy Actin	1.7951636646611329
1032	Week8_38342_8_3079_112.0	vincristine	IMPA	Entropy Actin	1.9397376342142594
1033	Week8_38342_8_3079_57.0	vincristine	IMPA	Entropy Actin	1.2370916491839772
1034	Week8_38342_8_3080_114.0	vincristine	IMPA	Entropy Actin	1.2114257643740958
1035	Week8_38342_8_3117_27.0	vincristine	IMPA	Entropy Actin	1.0113334720266907
1036	Week8_38342_8_3119_31.0	vincristine	IMPA	Entropy Actin	0.43011843466572763
1037	Week8_38342_8_3119_69.0	vincristine	IMPA	Entropy Actin	1.2143124652630082
1038	Week8_38342_8_3120_55.0	vincristine	IMPA	Entropy Actin	1.9010175420383522
1039	Week8_38342_8_3120_74.0	vincristine	IMPA	Entropy Actin	1.8571878781628273
1040	Week3_25421_3_10_11.0	vincristine	True pert.	Entropy Actin	0.5039876114602111
1041	Week3_25421_3_10_15.0	vincristine	True pert.	Entropy Actin	0.29639850137593665
1042	Week3_25421_3_10_27.0	vincristine	True pert.	Entropy Actin	0.901199777353362
1043	Week3_25421_3_10_46.0	vincristine	True pert.	Entropy Actin	0.7735663429047125
1044	Week3_25421_3_11_68.0	vincristine	True pert.	Entropy Actin	0.09428015406477794
1045	Week3_25421_3_11_78.0	vincristine	True pert.	Entropy Actin	0.5046252503179102
1046	Week3_25421_3_11_92.0	vincristine	True pert.	Entropy Actin	-1.2964265877934917
1047	Week3_25421_3_11_97.0	vincristine	True pert.	Entropy Actin	-0.5166614073329732
1048	Week3_25421_3_13_10.0	vincristine	True pert.	Entropy Actin	-0.10120799398984494
1049	Week3_25421_3_13_101.0	vincristine	True pert.	Entropy Actin	0.8564737357817599
1050	Week3_25421_3_13_103.0	vincristine	True pert.	Entropy Actin	1.1656081214141714
1051	Week3_25421_3_13_105.0	vincristine	True pert.	Entropy Actin	1.1702921440826128
1052	Week3_25421_3_13_15.0	vincristine	True pert.	Entropy Actin	1.5475946450680222
1053	Week3_25421_3_13_53.0	vincristine	True pert.	Entropy Actin	1.1036593668590131
1054	Week3_25421_3_13_55.0	vincristine	True pert.	Entropy Actin	0.7806447669110517
1055	Week3_25421_3_13_6.0	vincristine	True pert.	Entropy Actin	0.9870847795307937
1056	Week3_25421_3_13_90.0	vincristine	True pert.	Entropy Actin	0.4463724990309652
1057	Week3_25421_3_13_94.0	vincristine	True pert.	Entropy Actin	0.8149841831230693
1058	Week3_25421_3_14_16.0	vincristine	True pert.	Entropy Actin	0.9853511346065402
1059	Week3_25421_3_14_19.0	vincristine	True pert.	Entropy Actin	0.8200854657163573
1060	Week3_25421_3_14_24.0	vincristine	True pert.	Entropy Actin	-1.1242738442982003
1061	Week3_25421_3_14_27.0	vincristine	True pert.	Entropy Actin	-1.2002120221273913
1062	Week3_25421_3_14_33.0	vincristine	True pert.	Entropy Actin	-0.5909000175495213
1063	Week3_25421_3_14_34.0	vincristine	True pert.	Entropy Actin	0.7373945589481916
1064	Week3_25421_3_14_82.0	vincristine	True pert.	Entropy Actin	1.0863748044911399
1065	Week3_25421_3_15_29.0	vincristine	True pert.	Entropy Actin	-1.547834695314795
1066	Week3_25421_3_15_8.0	vincristine	True pert.	Entropy Actin	1.2192132656871357
1067	Week3_25421_3_16_21.0	vincristine	True pert.	Entropy Actin	-0.12598177912441066
1068	Week3_25421_3_16_24.0	vincristine	True pert.	Entropy Actin	-0.6809146060702003
1069	Week3_25421_3_16_50.0	vincristine	True pert.	Entropy Actin	0.07833828393234896
1070	Week3_25421_3_16_61.0	vincristine	True pert.	Entropy Actin	0.24052580633827875
1071	Week3_25421_3_16_9.0	vincristine	True pert.	Entropy Actin	-2.789269260660562
1072	Week3_25421_3_17_11.0	vincristine	True pert.	Entropy Actin	0.4142108587526738
1073	Week3_25421_3_17_14.0	vincristine	True pert.	Entropy Actin	1.0216645059241403
1074	Week3_25421_3_17_24.0	vincristine	True pert.	Entropy Actin	0.7604074418504098
1075	Week3_25421_3_17_31.0	vincristine	True pert.	Entropy Actin	0.4293003210606934
1076	Week3_25421_3_17_39.0	vincristine	True pert.	Entropy Actin	1.1057136366390885
1077	Week3_25421_3_17_47.0	vincristine	True pert.	Entropy Actin	1.3861378582720651
1078	Week3_25421_3_17_55.0	vincristine	True pert.	Entropy Actin	1.071955221924818
1079	Week3_25421_3_17_57.0	vincristine	True pert.	Entropy Actin	0.8868795378418479
1080	Week3_25421_3_17_6.0	vincristine	True pert.	Entropy Actin	0.2757232985247983
1081	Week3_25421_3_17_68.0	vincristine	True pert.	Entropy Actin	0.6092217633761812
1082	Week3_25421_3_18_14.0	vincristine	True pert.	Entropy Actin	1.5477183832265147
1083	Week3_25421_3_18_3.0	vincristine	True pert.	Entropy Actin	0.2650413196023094
1084	Week3_25421_3_18_38.0	vincristine	True pert.	Entropy Actin	0.31705606780657913
1085	Week3_25421_3_18_63.0	vincristine	True pert.	Entropy Actin	-0.4555898221326464
1086	Week3_25421_3_18_99.0	vincristine	True pert.	Entropy Actin	1.1784267344432509
1087	Week3_25421_3_19_11.0	vincristine	True pert.	Entropy Actin	0.2078961084965897
1088	Week3_25421_3_19_37.0	vincristine	True pert.	Entropy Actin	-0.577522824695103
1089	Week3_25421_3_19_6.0	vincristine	True pert.	Entropy Actin	-0.5199929372270347
1090	Week3_25421_3_20_39.0	vincristine	True pert.	Entropy Actin	-0.32733142823093647
1091	Week3_25421_3_20_52.0	vincristine	True pert.	Entropy Actin	-0.1036122185240257
1092	Week3_25421_3_20_6.0	vincristine	True pert.	Entropy Actin	-1.1095774585175464
1093	Week3_25421_3_20_63.0	vincristine	True pert.	Entropy Actin	-3.0579253278567875
1094	Week3_25421_3_21_14.0	vincristine	True pert.	Entropy Actin	0.46834559747911375
1095	Week3_25421_3_21_2.0	vincristine	True pert.	Entropy Actin	0.432784469161926
1096	Week3_25421_3_21_21.0	vincristine	True pert.	Entropy Actin	1.126119408338363
1097	Week3_25421_3_21_39.0	vincristine	True pert.	Entropy Actin	0.600382381427473
1098	Week3_25421_3_21_43.0	vincristine	True pert.	Entropy Actin	0.6751039596439381
1099	Week3_25421_3_21_73.0	vincristine	True pert.	Entropy Actin	-0.23281037248752573
1100	Week3_25421_3_21_75.0	vincristine	True pert.	Entropy Actin	1.1800271634353563
1101	Week3_25421_3_21_80.0	vincristine	True pert.	Entropy Actin	0.5633195838037666
1102	Week3_25421_3_22_19.0	vincristine	True pert.	Entropy Actin	0.4481793981779545
1103	Week3_25421_3_22_34.0	vincristine	True pert.	Entropy Actin	-1.3917369800949255
1104	Week3_25421_3_22_37.0	vincristine	True pert.	Entropy Actin	-0.07664285567883386
1105	Week3_25421_3_22_45.0	vincristine	True pert.	Entropy Actin	0.18801807034773516
1106	Week3_25421_3_23_33.0	vincristine	True pert.	Entropy Actin	0.8334037296125729
1107	Week3_25421_3_24_24.0	vincristine	True pert.	Entropy Actin	-1.1057565250406987
1108	Week3_25421_3_24_46.0	vincristine	True pert.	Entropy Actin	-1.5719318340905015
1109	Week3_25421_3_25_100.0	vincristine	True pert.	Entropy Actin	1.1913042300765533
1110	Week3_25421_3_25_109.0	vincristine	True pert.	Entropy Actin	1.6503275596531695
1111	Week3_25421_3_25_13.0	vincristine	True pert.	Entropy Actin	0.7934362621338547
1112	Week3_25421_3_25_18.0	vincristine	True pert.	Entropy Actin	0.8641363640935618
1113	Week3_25421_3_25_31.0	vincristine	True pert.	Entropy Actin	-0.16255997244938208
1114	Week3_25421_3_25_64.0	vincristine	True pert.	Entropy Actin	-0.8253482545707048
1115	Week3_25421_3_25_67.0	vincristine	True pert.	Entropy Actin	0.5581195674292295
1116	Week3_25421_3_25_74.0	vincristine	True pert.	Entropy Actin	1.0992202652982153
1117	Week3_25421_3_25_76.0	vincristine	True pert.	Entropy Actin	1.1972533054739283
1118	Week3_25421_3_26_14.0	vincristine	True pert.	Entropy Actin	-0.22393316497925414
1119	Week3_25421_3_26_30.0	vincristine	True pert.	Entropy Actin	0.2558574061123725
1120	Week3_25421_3_26_53.0	vincristine	True pert.	Entropy Actin	-0.12655088349003718
1121	Week3_25421_3_26_54.0	vincristine	True pert.	Entropy Actin	0.8363577869604161
1122	Week3_25421_3_26_56.0	vincristine	True pert.	Entropy Actin	-0.04251272112485182
1123	Week3_25421_3_26_61.0	vincristine	True pert.	Entropy Actin	0.07884231336651086
1124	Week3_25421_3_26_72.0	vincristine	True pert.	Entropy Actin	0.8412121417205395
1125	Week3_25421_3_26_87.0	vincristine	True pert.	Entropy Actin	0.8671405991619178
1126	Week3_25421_3_26_88.0	vincristine	True pert.	Entropy Actin	0.9923359720870355
1127	Week3_25421_3_26_99.0	vincristine	True pert.	Entropy Actin	0.8785274536804193
1128	Week3_25421_3_27_49.0	vincristine	True pert.	Entropy Actin	-0.16440081883517196
1129	Week3_25421_3_27_69.0	vincristine	True pert.	Entropy Actin	-1.2925839905060723
1130	Week3_25421_3_29_15.0	vincristine	True pert.	Entropy Actin	0.002059903222898965
1131	Week3_25421_3_29_17.0	vincristine	True pert.	Entropy Actin	0.05129763762987882
1132	Week3_25421_3_29_21.0	vincristine	True pert.	Entropy Actin	1.5171083173571742
1133	Week3_25421_3_29_25.0	vincristine	True pert.	Entropy Actin	0.14481649729288604
1134	Week3_25421_3_29_28.0	vincristine	True pert.	Entropy Actin	1.4346969792708033
1135	Week3_25421_3_29_33.0	vincristine	True pert.	Entropy Actin	-0.43333030503041475
1136	Week3_25421_3_29_46.0	vincristine	True pert.	Entropy Actin	0.37566780037494374
1137	Week3_25421_3_29_72.0	vincristine	True pert.	Entropy Actin	1.009256795886166
1138	Week3_25421_3_30_103.0	vincristine	True pert.	Entropy Actin	0.6842509064566252
1139	Week3_25421_3_30_16.0	vincristine	True pert.	Entropy Actin	0.5068243377951144
1140	Week3_25421_3_30_36.0	vincristine	True pert.	Entropy Actin	-0.1867067036778247
1141	Week3_25421_3_30_56.0	vincristine	True pert.	Entropy Actin	0.12371832163937167
1142	Week3_25421_3_30_6.0	vincristine	True pert.	Entropy Actin	0.8871443368628162
1143	Week3_25421_3_30_62.0	vincristine	True pert.	Entropy Actin	1.111727435608211
1144	Week3_25421_3_30_79.0	vincristine	True pert.	Entropy Actin	-0.11695988251091517
1145	Week3_25421_3_30_8.0	vincristine	True pert.	Entropy Actin	0.5949622797851557
1146	Week3_25421_3_30_94.0	vincristine	True pert.	Entropy Actin	1.3257137967062285
1147	Week3_25421_3_30_97.0	vincristine	True pert.	Entropy Actin	-0.09015625476912698
1148	Week3_25421_3_31_11.0	vincristine	True pert.	Entropy Actin	-2.256941479716621
1149	Week3_25421_3_31_20.0	vincristine	True pert.	Entropy Actin	-1.4912743770407924
1150	Week3_25421_3_31_46.0	vincristine	True pert.	Entropy Actin	0.11097742221373993
1151	Week3_25421_3_32_11.0	vincristine	True pert.	Entropy Actin	-1.0212929950815977
1152	Week3_25421_3_32_28.0	vincristine	True pert.	Entropy Actin	-0.39335635825835696
1153	Week3_25421_3_32_40.0	vincristine	True pert.	Entropy Actin	-0.7112490700956049
1154	Week3_25421_3_32_41.0	vincristine	True pert.	Entropy Actin	-0.33990980079406796
1155	Week3_25421_3_32_59.0	vincristine	True pert.	Entropy Actin	0.7673776774676396
1156	Week3_25421_3_32_81.0	vincristine	True pert.	Entropy Actin	-0.1702079410954056
1157	Week3_25421_3_32_97.0	vincristine	True pert.	Entropy Actin	-0.1624393991761809
1158	Week3_25421_3_32_99.0	vincristine	True pert.	Entropy Actin	0.6399433971378513
1159	Week3_25421_3_33_10.0	vincristine	True pert.	Entropy Actin	0.21747416002034708
1160	Week3_25421_3_33_101.0	vincristine	True pert.	Entropy Actin	1.0745309085330987
1161	Week3_25421_3_33_120.0	vincristine	True pert.	Entropy Actin	0.5679768464453477
1162	Week3_25421_3_33_13.0	vincristine	True pert.	Entropy Actin	0.5868244586961244
1163	Week3_25421_3_33_41.0	vincristine	True pert.	Entropy Actin	0.7543366016718078
1164	Week3_25421_3_33_51.0	vincristine	True pert.	Entropy Actin	0.8074243930908093
1165	Week3_25421_3_33_53.0	vincristine	True pert.	Entropy Actin	0.19225355374942166
1166	Week3_25421_3_33_8.0	vincristine	True pert.	Entropy Actin	1.2759665267121538
1167	Week3_25421_3_33_89.0	vincristine	True pert.	Entropy Actin	0.003070203355787787
1168	Week3_25421_3_33_93.0	vincristine	True pert.	Entropy Actin	1.681123614599061
1169	Week3_25421_3_33_94.0	vincristine	True pert.	Entropy Actin	1.1163780900052747
1170	Week3_25421_3_34_112.0	vincristine	True pert.	Entropy Actin	-0.27662159942058734
1171	Week3_25421_3_34_120.0	vincristine	True pert.	Entropy Actin	-0.49769212827914167
1172	Week3_25421_3_34_128.0	vincristine	True pert.	Entropy Actin	-0.14517211468994845
1173	Week3_25421_3_34_138.0	vincristine	True pert.	Entropy Actin	0.19075590102918877
1174	Week3_25421_3_34_144.0	vincristine	True pert.	Entropy Actin	0.892862332479777
1175	Week3_25421_3_34_15.0	vincristine	True pert.	Entropy Actin	0.8999031509567581
1176	Week3_25421_3_34_163.0	vincristine	True pert.	Entropy Actin	-0.20053712445048433
1177	Week3_25421_3_34_20.0	vincristine	True pert.	Entropy Actin	-0.5402169618382193
1178	Week3_25421_3_34_33.0	vincristine	True pert.	Entropy Actin	0.8773001683804732
1179	Week3_25421_3_34_45.0	vincristine	True pert.	Entropy Actin	0.22796988319605793
1180	Week3_25421_3_34_50.0	vincristine	True pert.	Entropy Actin	1.5315120256505999
1181	Week3_25421_3_34_61.0	vincristine	True pert.	Entropy Actin	0.44044984648492447
1182	Week3_25421_3_34_64.0	vincristine	True pert.	Entropy Actin	0.46797542778685713
1183	Week3_25421_3_34_71.0	vincristine	True pert.	Entropy Actin	0.7250063947206736
1184	Week3_25421_3_35_1.0	vincristine	True pert.	Entropy Actin	-0.9310832928689197
1185	Week3_25421_3_35_18.0	vincristine	True pert.	Entropy Actin	-4.974442734635268
1186	Week3_25421_3_35_35.0	vincristine	True pert.	Entropy Actin	0.26691828703966936
1187	Week3_25421_3_35_37.0	vincristine	True pert.	Entropy Actin	-0.09580213207149638
1188	Week3_25421_3_35_81.0	vincristine	True pert.	Entropy Actin	0.00250790469472279
1189	Week3_25421_3_36_13.0	vincristine	True pert.	Entropy Actin	-0.6351403977633104
1190	Week3_25421_3_36_136.0	vincristine	True pert.	Entropy Actin	-1.9637178384924425
1191	Week3_25421_3_36_39.0	vincristine	True pert.	Entropy Actin	-0.08970002470739755
1192	Week3_25421_3_9_27.0	vincristine	True pert.	Entropy Actin	0.24797722024416977
1193	Week3_25421_3_9_45.0	vincristine	True pert.	Entropy Actin	1.045764021495017
1194	Week3_25421_3_9_58.0	vincristine	True pert.	Entropy Actin	0.9198924495684653
1195	Week3_25421_3_9_60.0	vincristine	True pert.	Entropy Actin	-1.1066740945484543
1196	Week3_25421_3_9_77.0	vincristine	True pert.	Entropy Actin	1.8202779864554184
1197	Week3_25421_3_9_94.0	vincristine	True pert.	Entropy Actin	1.6209820634297625
1198	Week3_25421_3_9_95.0	vincristine	True pert.	Entropy Actin	1.678539087575532
1199	Week3_25421_3_9_96.0	vincristine	True pert.	Entropy Actin	0.766584038287286
1200	Week3_25441_3_249_11.0	vincristine	True pert.	Entropy Actin	0.3492117343332532
1201	Week3_25441_3_249_30.0	vincristine	True pert.	Entropy Actin	0.9352189824751119
1202	Week3_25441_3_250_12.0	vincristine	True pert.	Entropy Actin	0.9636075952191975
1203	Week3_25441_3_250_23.0	vincristine	True pert.	Entropy Actin	-0.1568016302314132
1204	Week3_25441_3_250_25.0	vincristine	True pert.	Entropy Actin	0.29720460093623513
1205	Week3_25441_3_250_34.0	vincristine	True pert.	Entropy Actin	1.2163651042529795
1206	Week3_25441_3_250_38.0	vincristine	True pert.	Entropy Actin	0.36818514412423037
1207	Week3_25441_3_250_4.0	vincristine	True pert.	Entropy Actin	1.282942886978737
1208	Week3_25441_3_250_43.0	vincristine	True pert.	Entropy Actin	0.6911251758348042
1209	Week3_25441_3_250_45.0	vincristine	True pert.	Entropy Actin	-0.8958940778610021
1210	Week3_25441_3_250_59.0	vincristine	True pert.	Entropy Actin	0.9041685624644311
1211	Week3_25441_3_250_7.0	vincristine	True pert.	Entropy Actin	1.0122701863042642
1212	Week3_25441_3_251_18.0	vincristine	True pert.	Entropy Actin	-0.792631466924548
1213	Week3_25441_3_253_16.0	vincristine	True pert.	Entropy Actin	0.88421294822961
1214	Week3_25441_3_253_29.0	vincristine	True pert.	Entropy Actin	-0.06853594245644716
1215	Week3_25441_3_253_30.0	vincristine	True pert.	Entropy Actin	1.2887544414132202
1216	Week3_25441_3_253_34.0	vincristine	True pert.	Entropy Actin	0.407789682048909
1217	Week3_25441_3_253_67.0	vincristine	True pert.	Entropy Actin	1.1992463382180651
1218	Week3_25441_3_254_16.0	vincristine	True pert.	Entropy Actin	-0.6959370643562339
1219	Week3_25441_3_254_32.0	vincristine	True pert.	Entropy Actin	0.6749533867455125
1220	Week3_25441_3_254_46.0	vincristine	True pert.	Entropy Actin	1.4266104181149881
1221	Week3_25441_3_254_61.0	vincristine	True pert.	Entropy Actin	0.7979637590155484
1222	Week3_25441_3_254_64.0	vincristine	True pert.	Entropy Actin	1.0735076575360571
1223	Week3_25441_3_255_7.0	vincristine	True pert.	Entropy Actin	-1.8394420542769043
1224	Week3_25441_3_256_35.0	vincristine	True pert.	Entropy Actin	-0.991404924864618
1225	Week3_25441_3_257_12.0	vincristine	True pert.	Entropy Actin	1.0130658395858672
1226	Week3_25441_3_257_24.0	vincristine	True pert.	Entropy Actin	0.47093484720539913
1227	Week3_25441_3_257_63.0	vincristine	True pert.	Entropy Actin	1.0898264978805152
1228	Week3_25441_3_257_65.0	vincristine	True pert.	Entropy Actin	1.3777560073592952
1229	Week3_25441_3_258_25.0	vincristine	True pert.	Entropy Actin	0.8824211382839465
1230	Week3_25441_3_258_53.0	vincristine	True pert.	Entropy Actin	0.8507686843992612
1231	Week3_25441_3_258_58.0	vincristine	True pert.	Entropy Actin	1.1478730869902185
1232	Week3_25441_3_259_68.0	vincristine	True pert.	Entropy Actin	-0.8836568136843455
1233	Week3_25441_3_261_10.0	vincristine	True pert.	Entropy Actin	-0.035288931854268624
1234	Week3_25441_3_261_18.0	vincristine	True pert.	Entropy Actin	1.110084892027897
1235	Week3_25441_3_261_19.0	vincristine	True pert.	Entropy Actin	0.09330794810096957
1236	Week3_25441_3_261_2.0	vincristine	True pert.	Entropy Actin	0.8398830319888272
1237	Week3_25441_3_261_52.0	vincristine	True pert.	Entropy Actin	0.8930642122832189
1238	Week3_25441_3_261_54.0	vincristine	True pert.	Entropy Actin	0.24409948311769075
1239	Week3_25441_3_261_8.0	vincristine	True pert.	Entropy Actin	0.8393207785051819
1240	Week3_25441_3_262_13.0	vincristine	True pert.	Entropy Actin	0.10869657774229986
1241	Week3_25441_3_262_29.0	vincristine	True pert.	Entropy Actin	0.7605700700353036
1242	Week3_25441_3_262_48.0	vincristine	True pert.	Entropy Actin	0.4407974376597626
1243	Week3_25441_3_262_51.0	vincristine	True pert.	Entropy Actin	0.5785253539803762
1244	Week3_25441_3_262_60.0	vincristine	True pert.	Entropy Actin	1.179677071606529
1245	Week3_25441_3_263_37.0	vincristine	True pert.	Entropy Actin	-0.8187296038093781
1246	Week3_25441_3_264_15.0	vincristine	True pert.	Entropy Actin	0.6367786130210036
1247	Week3_25441_3_265_19.0	vincristine	True pert.	Entropy Actin	0.8066044346283154
1248	Week3_25441_3_265_26.0	vincristine	True pert.	Entropy Actin	-0.43861280974605854
1249	Week3_25441_3_265_34.0	vincristine	True pert.	Entropy Actin	0.5367372595804165
1250	Week3_25441_3_266_1.0	vincristine	True pert.	Entropy Actin	-0.3277626366351784
1251	Week3_25441_3_266_16.0	vincristine	True pert.	Entropy Actin	1.0340401155135295
1252	Week3_25441_3_266_30.0	vincristine	True pert.	Entropy Actin	0.8189020007810999
1253	Week3_25441_3_266_39.0	vincristine	True pert.	Entropy Actin	0.1363669161643665
1254	Week3_25441_3_266_40.0	vincristine	True pert.	Entropy Actin	2.179665553154579
1255	Week3_25441_3_266_68.0	vincristine	True pert.	Entropy Actin	1.6090661073797272
1256	Week3_25441_3_266_74.0	vincristine	True pert.	Entropy Actin	0.13551547206699
1257	Week3_25441_3_266_86.0	vincristine	True pert.	Entropy Actin	1.146106210633648
1258	Week3_25441_3_266_88.0	vincristine	True pert.	Entropy Actin	0.7011075398354805
1259	Week3_25441_3_266_90.0	vincristine	True pert.	Entropy Actin	0.6826160026715715
1260	Week3_25441_3_267_23.0	vincristine	True pert.	Entropy Actin	-1.3802844872412254
1261	Week3_25441_3_267_25.0	vincristine	True pert.	Entropy Actin	-1.4495283870885385
1262	Week3_25441_3_268_60.0	vincristine	True pert.	Entropy Actin	-1.537957040485425
1263	Week3_25441_3_269_2.0	vincristine	True pert.	Entropy Actin	0.24098249363066837
1264	Week3_25441_3_269_23.0	vincristine	True pert.	Entropy Actin	1.2521092087775902
1265	Week3_25441_3_269_35.0	vincristine	True pert.	Entropy Actin	0.537120452507967
1266	Week3_25441_3_269_40.0	vincristine	True pert.	Entropy Actin	1.2453461994194783
1267	Week3_25441_3_269_44.0	vincristine	True pert.	Entropy Actin	1.3097572195283456
1268	Week3_25441_3_269_53.0	vincristine	True pert.	Entropy Actin	-1.101295413247504
1269	Week3_25441_3_269_69.0	vincristine	True pert.	Entropy Actin	-0.7682541294586032
1270	Week3_25441_3_269_7.0	vincristine	True pert.	Entropy Actin	0.1711429186955732
1271	Week3_25441_3_270_13.0	vincristine	True pert.	Entropy Actin	1.1019396331344695
1272	Week3_25441_3_270_14.0	vincristine	True pert.	Entropy Actin	1.0240936086677563
1273	Week3_25441_3_270_19.0	vincristine	True pert.	Entropy Actin	1.0009662464619422
1274	Week3_25441_3_270_43.0	vincristine	True pert.	Entropy Actin	0.9127590097979068
1275	Week3_25441_3_270_48.0	vincristine	True pert.	Entropy Actin	1.3041134956836549
1276	Week3_25441_3_270_53.0	vincristine	True pert.	Entropy Actin	0.16843235570350748
1277	Week3_25441_3_270_6.0	vincristine	True pert.	Entropy Actin	0.7106120818443925
1278	Week3_25441_3_270_76.0	vincristine	True pert.	Entropy Actin	1.0715296231523375
1279	Week3_25441_3_271_39.0	vincristine	True pert.	Entropy Actin	-1.1223304200164028
1280	Week3_25441_3_272_22.0	vincristine	True pert.	Entropy Actin	-1.3347285027967841
1281	Week3_25441_3_273_12.0	vincristine	True pert.	Entropy Actin	1.4476092987554212
1282	Week3_25441_3_273_4.0	vincristine	True pert.	Entropy Actin	-0.09693313590227488
1283	Week3_25441_3_273_56.0	vincristine	True pert.	Entropy Actin	0.33810971112753063
1284	Week3_25441_3_273_58.0	vincristine	True pert.	Entropy Actin	0.7150522368738592
1285	Week3_25441_3_273_61.0	vincristine	True pert.	Entropy Actin	0.3963457246709029
1286	Week3_25441_3_273_64.0	vincristine	True pert.	Entropy Actin	-0.18792357748950014
1287	Week3_25441_3_273_65.0	vincristine	True pert.	Entropy Actin	0.3289217450827356
1288	Week3_25441_3_273_93.0	vincristine	True pert.	Entropy Actin	1.0297497863697298
1289	Week3_25441_3_273_94.0	vincristine	True pert.	Entropy Actin	0.43450733816330744
1290	Week3_25441_3_274_103.0	vincristine	True pert.	Entropy Actin	1.2646825311103627
1291	Week3_25441_3_274_104.0	vincristine	True pert.	Entropy Actin	0.5717378283819412
1292	Week3_25441_3_274_21.0	vincristine	True pert.	Entropy Actin	0.8776131160792322
1293	Week3_25441_3_274_49.0	vincristine	True pert.	Entropy Actin	-0.1619654339687481
1294	Week3_25441_3_274_54.0	vincristine	True pert.	Entropy Actin	1.196521556685638
1295	Week3_25441_3_274_70.0	vincristine	True pert.	Entropy Actin	-0.5829724112972531
1296	Week3_25441_3_274_96.0	vincristine	True pert.	Entropy Actin	0.47331624059026434
1297	Week3_25441_3_275_56.0	vincristine	True pert.	Entropy Actin	0.40535794643462225
1298	Week3_25441_3_275_6.0	vincristine	True pert.	Entropy Actin	-1.0340464366812259
1299	Week3_25441_3_275_71.0	vincristine	True pert.	Entropy Actin	0.18459016154330699
1300	Week3_25441_3_276_34.0	vincristine	True pert.	Entropy Actin	-1.1384729547663868
1301	Week3_25441_3_276_45.0	vincristine	True pert.	Entropy Actin	-1.0659266075092038
1302	Week3_25461_3_490_24.0	vincristine	True pert.	Entropy Actin	0.2926316482757947
1303	Week3_25461_3_490_25.0	vincristine	True pert.	Entropy Actin	0.9188735635740775
1304	Week3_25461_3_490_27.0	vincristine	True pert.	Entropy Actin	0.4063426994759848
1305	Week3_25461_3_490_50.0	vincristine	True pert.	Entropy Actin	1.5574952676697753
1306	Week3_25461_3_490_6.0	vincristine	True pert.	Entropy Actin	0.34785685477866873
1307	Week3_25461_3_493_16.0	vincristine	True pert.	Entropy Actin	-0.45056854141653446
1308	Week3_25461_3_493_17.0	vincristine	True pert.	Entropy Actin	1.0754390600384502
1309	Week3_25461_3_493_28.0	vincristine	True pert.	Entropy Actin	1.7410876002898892
1310	Week3_25461_3_493_60.0	vincristine	True pert.	Entropy Actin	0.8123021633080607
1311	Week3_25461_3_493_77.0	vincristine	True pert.	Entropy Actin	1.124732833996431
1312	Week3_25461_3_493_8.0	vincristine	True pert.	Entropy Actin	-1.4927176624934408
1313	Week3_25461_3_493_85.0	vincristine	True pert.	Entropy Actin	-0.29762950408613886
1314	Week3_25461_3_494_1.0	vincristine	True pert.	Entropy Actin	0.09771082557207263
1315	Week3_25461_3_494_48.0	vincristine	True pert.	Entropy Actin	0.7740580298542047
1316	Week3_25461_3_494_9.0	vincristine	True pert.	Entropy Actin	0.28020791623510083
1317	Week3_25461_3_495_23.0	vincristine	True pert.	Entropy Actin	0.8078831643509721
1318	Week3_25461_3_495_47.0	vincristine	True pert.	Entropy Actin	-0.06835008671277235
1319	Week3_25461_3_496_19.0	vincristine	True pert.	Entropy Actin	-1.0049854997626746
1320	Week3_25461_3_497_25.0	vincristine	True pert.	Entropy Actin	0.8288020888608505
1321	Week3_25461_3_498_13.0	vincristine	True pert.	Entropy Actin	0.17131781236041196
1322	Week3_25461_3_498_30.0	vincristine	True pert.	Entropy Actin	0.789616915560584
1323	Week3_25461_3_498_37.0	vincristine	True pert.	Entropy Actin	0.42299606609240115
1324	Week3_25461_3_498_42.0	vincristine	True pert.	Entropy Actin	1.2346126855933481
1325	Week3_25461_3_498_71.0	vincristine	True pert.	Entropy Actin	0.6298228852742592
1326	Week3_25461_3_499_13.0	vincristine	True pert.	Entropy Actin	-0.8634091089625568
1327	Week3_25461_3_500_15.0	vincristine	True pert.	Entropy Actin	-1.120061220830632
1328	Week3_25461_3_501_18.0	vincristine	True pert.	Entropy Actin	0.8343176077391465
1329	Week3_25461_3_501_43.0	vincristine	True pert.	Entropy Actin	1.2252529367281644
1330	Week3_25461_3_501_61.0	vincristine	True pert.	Entropy Actin	1.1532903669210208
1331	Week3_25461_3_501_62.0	vincristine	True pert.	Entropy Actin	1.7242988997305302
1332	Week3_25461_3_502_15.0	vincristine	True pert.	Entropy Actin	0.8243873950288363
1333	Week3_25461_3_502_22.0	vincristine	True pert.	Entropy Actin	0.9517103186809186
1334	Week3_25461_3_502_46.0	vincristine	True pert.	Entropy Actin	0.6602749023321207
1335	Week3_25461_3_503_13.0	vincristine	True pert.	Entropy Actin	0.26702057472180124
1336	Week3_25461_3_503_61.0	vincristine	True pert.	Entropy Actin	0.8289837271370406
1337	Week3_25461_3_503_69.0	vincristine	True pert.	Entropy Actin	-0.0159757144731693
1338	Week3_25461_3_505_10.0	vincristine	True pert.	Entropy Actin	1.2563991898976192
1339	Week3_25461_3_505_23.0	vincristine	True pert.	Entropy Actin	-0.2585195171731973
1340	Week3_25461_3_505_28.0	vincristine	True pert.	Entropy Actin	0.7684245336632587
1341	Week3_25461_3_505_39.0	vincristine	True pert.	Entropy Actin	0.36856979472216406
1342	Week3_25461_3_505_56.0	vincristine	True pert.	Entropy Actin	0.6196018406926342
1343	Week3_25461_3_505_58.0	vincristine	True pert.	Entropy Actin	-0.47548539554337366
1344	Week3_25461_3_505_9.0	vincristine	True pert.	Entropy Actin	0.33800259103689606
1345	Week3_25461_3_506_50.0	vincristine	True pert.	Entropy Actin	0.6938816924567922
1346	Week3_25461_3_509_19.0	vincristine	True pert.	Entropy Actin	0.06518173324238902
1347	Week3_25461_3_509_22.0	vincristine	True pert.	Entropy Actin	0.8186046087949443
1348	Week3_25461_3_509_30.0	vincristine	True pert.	Entropy Actin	0.9871422107616656
1349	Week3_25461_3_509_48.0	vincristine	True pert.	Entropy Actin	0.8859126752994888
1350	Week3_25461_3_509_50.0	vincristine	True pert.	Entropy Actin	1.092536134449742
1351	Week3_25461_3_509_6.0	vincristine	True pert.	Entropy Actin	1.1922293044213648
1352	Week3_25461_3_509_89.0	vincristine	True pert.	Entropy Actin	0.9133602093063162
1353	Week3_25461_3_510_116.0	vincristine	True pert.	Entropy Actin	-0.1560947545308361
1354	Week3_25461_3_510_121.0	vincristine	True pert.	Entropy Actin	-0.27942855627568264
1355	Week3_25461_3_510_125.0	vincristine	True pert.	Entropy Actin	0.9853975196475522
1356	Week3_25461_3_510_126.0	vincristine	True pert.	Entropy Actin	0.45645459098157726
1357	Week3_25461_3_510_18.0	vincristine	True pert.	Entropy Actin	0.31177940249802977
1358	Week3_25461_3_510_52.0	vincristine	True pert.	Entropy Actin	0.5419473467188074
1359	Week3_25461_3_510_58.0	vincristine	True pert.	Entropy Actin	-0.43962284954599584
1360	Week3_25461_3_510_77.0	vincristine	True pert.	Entropy Actin	-1.1806253532116404
1361	Week3_25461_3_510_79.0	vincristine	True pert.	Entropy Actin	-1.095065073419781
1362	Week3_25461_3_510_89.0	vincristine	True pert.	Entropy Actin	-0.09512418392623884
1363	Week3_25461_3_511_13.0	vincristine	True pert.	Entropy Actin	-0.6273094747928059
1364	Week3_25461_3_512_89.0	vincristine	True pert.	Entropy Actin	-0.29982718812922626
1365	Week3_25461_3_513_103.0	vincristine	True pert.	Entropy Actin	1.8466993568410708
1366	Week3_25461_3_513_111.0	vincristine	True pert.	Entropy Actin	1.3603035068838696
1367	Week3_25461_3_513_123.0	vincristine	True pert.	Entropy Actin	0.36684547958601627
1368	Week3_25461_3_513_156.0	vincristine	True pert.	Entropy Actin	1.0863390972968734
1369	Week3_25461_3_513_16.0	vincristine	True pert.	Entropy Actin	0.3780998126020063
1370	Week3_25461_3_513_179.0	vincristine	True pert.	Entropy Actin	0.26362030382118296
1371	Week3_25461_3_513_18.0	vincristine	True pert.	Entropy Actin	1.2288914374470528
1372	Week3_25461_3_513_184.0	vincristine	True pert.	Entropy Actin	0.6078141447150052
1373	Week3_25461_3_513_43.0	vincristine	True pert.	Entropy Actin	1.1688625351061512
1374	Week3_25461_3_513_48.0	vincristine	True pert.	Entropy Actin	0.8101912776048531
1375	Week3_25461_3_513_52.0	vincristine	True pert.	Entropy Actin	1.275741611776307
1376	Week3_25461_3_513_53.0	vincristine	True pert.	Entropy Actin	0.9748279053650013
1377	Week3_25461_3_513_61.0	vincristine	True pert.	Entropy Actin	0.8090662088319962
1378	Week3_25461_3_513_84.0	vincristine	True pert.	Entropy Actin	1.450710352663364
1379	Week3_25461_3_513_85.0	vincristine	True pert.	Entropy Actin	1.1057625528372585
1380	Week3_25461_3_514_101.0	vincristine	True pert.	Entropy Actin	-1.8337205502482368
1381	Week3_25461_3_514_18.0	vincristine	True pert.	Entropy Actin	0.0032355927434557508
1382	Week3_25461_3_514_42.0	vincristine	True pert.	Entropy Actin	0.7635508320801029
1383	Week3_25461_3_514_47.0	vincristine	True pert.	Entropy Actin	1.2108690798415775
1384	Week3_25461_3_514_57.0	vincristine	True pert.	Entropy Actin	-1.3256657772139084
1385	Week3_25461_3_514_60.0	vincristine	True pert.	Entropy Actin	0.726214729645429
1386	Week3_25461_3_514_63.0	vincristine	True pert.	Entropy Actin	-0.38988756994492846
1387	Week3_25461_3_514_7.0	vincristine	True pert.	Entropy Actin	-2.874834458924014
1388	Week3_25461_3_514_76.0	vincristine	True pert.	Entropy Actin	1.5480079849730726
1389	Week3_25461_3_514_89.0	vincristine	True pert.	Entropy Actin	0.2768761720081188
1390	Week3_25461_3_514_94.0	vincristine	True pert.	Entropy Actin	0.2849628475538739
1391	Week3_25461_3_515_26.0	vincristine	True pert.	Entropy Actin	-1.8375933518041723
1392	Week3_25461_3_515_3.0	vincristine	True pert.	Entropy Actin	0.1987054335660405
1393	Week3_25461_3_515_49.0	vincristine	True pert.	Entropy Actin	-1.1038189737969701
1394	Week10_40111_0_157_120.0	vincristine	Baseline	MaxFeretDiameter Nucleus	-0.7843799351288635
1395	Week10_40111_0_157_137.0	vincristine	Baseline	MaxFeretDiameter Nucleus	-0.5143641815882467
1396	Week10_40111_0_157_65.0	vincristine	Baseline	MaxFeretDiameter Nucleus	-0.6023331858531064
1397	Week10_40111_0_158_302.0	vincristine	Baseline	MaxFeretDiameter Nucleus	-0.5978483989210407
1398	Week10_40111_0_158_40.0	vincristine	Baseline	MaxFeretDiameter Nucleus	-0.7855802746646507
1399	Week10_40111_0_160_108.0	vincristine	Baseline	MaxFeretDiameter Nucleus	-0.9058636756933099
1400	Week10_40111_0_197_325.0	vincristine	Baseline	MaxFeretDiameter Nucleus	-0.9380770911593692
1401	Week10_40111_0_1_245.0	vincristine	Baseline	MaxFeretDiameter Nucleus	-1.0441564640079064
1402	Week10_40111_0_237_392.0	vincristine	Baseline	MaxFeretDiameter Nucleus	-0.994443624332438
1403	Week10_40111_0_237_403.0	vincristine	Baseline	MaxFeretDiameter Nucleus	-0.2334875986729165
1404	Week10_40111_0_238_24.0	vincristine	Baseline	MaxFeretDiameter Nucleus	-0.34148286319372084
1405	Week10_40111_0_239_194.0	vincristine	Baseline	MaxFeretDiameter Nucleus	-1.2475206276114696
1406	Week10_40111_0_240_360.0	vincristine	Baseline	MaxFeretDiameter Nucleus	-0.5313963694682099
1407	Week10_40111_0_2_309.0	vincristine	Baseline	MaxFeretDiameter Nucleus	-0.998246824065111
1408	Week10_40111_0_41_259.0	vincristine	Baseline	MaxFeretDiameter Nucleus	-0.8713808961366379
1409	Week10_40111_0_42_339.0	vincristine	Baseline	MaxFeretDiameter Nucleus	-0.9710233051455875
1410	Week10_40111_0_43_173.0	vincristine	Baseline	MaxFeretDiameter Nucleus	-0.8320446305845427
1411	Week10_40111_0_43_33.0	vincristine	Baseline	MaxFeretDiameter Nucleus	0.37532810761709295
1412	Week10_40111_0_4_372.0	vincristine	Baseline	MaxFeretDiameter Nucleus	-0.8418146323810395
1413	Week10_40111_0_81_19.0	vincristine	Baseline	MaxFeretDiameter Nucleus	-0.7960872710121467
1414	Week10_40111_0_81_447.0	vincristine	Baseline	MaxFeretDiameter Nucleus	-0.9165155875384681
1415	Week10_40111_0_82_185.0	vincristine	Baseline	MaxFeretDiameter Nucleus	-1.0101605137203316
1416	Week10_40111_0_82_259.0	vincristine	Baseline	MaxFeretDiameter Nucleus	-0.7856443017456416
1417	Week10_40115_0_242_116.0	vincristine	Baseline	MaxFeretDiameter Nucleus	-0.879025950959169
1418	Week10_40115_0_242_155.0	vincristine	Baseline	MaxFeretDiameter Nucleus	-1.4074700650161627
1419	Week10_40115_0_242_187.0	vincristine	Baseline	MaxFeretDiameter Nucleus	-0.8005879973935855
1420	Week10_40115_0_281_8.0	vincristine	Baseline	MaxFeretDiameter Nucleus	-0.7571909838189679
1421	Week10_40115_0_281_90.0	vincristine	Baseline	MaxFeretDiameter Nucleus	-1.0222563182080073
1422	Week10_40115_0_282_270.0	vincristine	Baseline	MaxFeretDiameter Nucleus	-0.7299289385156726
1423	Week10_40115_0_321_210.0	vincristine	Baseline	MaxFeretDiameter Nucleus	-0.7847093204486751
1424	Week10_40115_0_322_218.0	vincristine	Baseline	MaxFeretDiameter Nucleus	-0.14523136984526305
1425	Week10_40115_0_324_72.0	vincristine	Baseline	MaxFeretDiameter Nucleus	-0.6139103781678066
1426	Week10_40115_0_400_124.0	vincristine	Baseline	MaxFeretDiameter Nucleus	-1.2200950518462277
1427	Week10_40115_0_400_158.0	vincristine	Baseline	MaxFeretDiameter Nucleus	-0.3659791599981071
1428	Week10_40115_0_438_223.0	vincristine	Baseline	MaxFeretDiameter Nucleus	-0.30253373698092123
1429	Week10_40115_0_439_162.0	vincristine	Baseline	MaxFeretDiameter Nucleus	-0.6282002433448416
1430	Week10_40115_0_439_20.0	vincristine	Baseline	MaxFeretDiameter Nucleus	-0.2915608084668678
1431	Week10_40115_0_477_281.0	vincristine	Baseline	MaxFeretDiameter Nucleus	-0.506397528301271
1432	Week10_40115_0_477_63.0	vincristine	Baseline	MaxFeretDiameter Nucleus	-1.2175542082389044
1433	Week10_40115_0_478_140.0	vincristine	Baseline	MaxFeretDiameter Nucleus	-1.1449465797971563
1434	Week10_40115_0_478_33.0	vincristine	Baseline	MaxFeretDiameter Nucleus	-1.1047698823562773
1435	Week10_40115_0_479_163.0	vincristine	Baseline	MaxFeretDiameter Nucleus	-0.42190443324806404
1436	Week10_40119_0_482_25.0	vincristine	Baseline	MaxFeretDiameter Nucleus	-0.3463775395308935
1437	Week10_40119_0_483_159.0	vincristine	Baseline	MaxFeretDiameter Nucleus	-0.6126702404711044
1438	Week10_40119_0_483_331.0	vincristine	Baseline	MaxFeretDiameter Nucleus	-1.0062561504086527
1439	Week10_40119_0_522_260.0	vincristine	Baseline	MaxFeretDiameter Nucleus	-1.031819585172263
1440	Week10_40119_0_522_263.0	vincristine	Baseline	MaxFeretDiameter Nucleus	-0.3129403077389236
1441	Week10_40119_0_523_155.0	vincristine	Baseline	MaxFeretDiameter Nucleus	-0.5231353579949984
1442	Week10_40119_0_523_232.0	vincristine	Baseline	MaxFeretDiameter Nucleus	-0.9951901742418735
1443	Week10_40119_0_562_193.0	vincristine	Baseline	MaxFeretDiameter Nucleus	-0.6353014921193604
1444	Week10_40119_0_563_127.0	vincristine	Baseline	MaxFeretDiameter Nucleus	-0.9007607924803209
1445	Week10_40119_0_564_133.0	vincristine	Baseline	MaxFeretDiameter Nucleus	-0.6725267085704141
1446	Week10_40119_0_564_262.0	vincristine	Baseline	MaxFeretDiameter Nucleus	-1.091028953885134
1447	Week10_40119_0_640_143.0	vincristine	Baseline	MaxFeretDiameter Nucleus	-1.0803641124266685
1448	Week10_40119_0_677_207.0	vincristine	Baseline	MaxFeretDiameter Nucleus	-0.9340510135583496
1449	Week10_40119_0_678_185.0	vincristine	Baseline	MaxFeretDiameter Nucleus	-1.2612851552466486
1450	Week10_40119_0_678_619.0	vincristine	Baseline	MaxFeretDiameter Nucleus	-0.524526356860197
1451	Week10_40119_0_679_254.0	vincristine	Baseline	MaxFeretDiameter Nucleus	-0.7631727475498601
1452	Week10_40119_0_717_33.0	vincristine	Baseline	MaxFeretDiameter Nucleus	-0.44698016189315887
1453	Week1_22123_1_157_191.0	vincristine	Baseline	MaxFeretDiameter Nucleus	-1.1101756036987582
1454	Week1_22123_1_159_39.0	vincristine	Baseline	MaxFeretDiameter Nucleus	0.5927742751897408
1455	Week1_22123_1_159_70.0	vincristine	Baseline	MaxFeretDiameter Nucleus	-0.10567582313159292
1456	Week1_22123_1_197_59.0	vincristine	Baseline	MaxFeretDiameter Nucleus	-0.022448782434816836
1457	Week1_22123_1_198_110.0	vincristine	Baseline	MaxFeretDiameter Nucleus	-1.1303318846146277
1458	Week1_22123_1_1_27.0	vincristine	Baseline	MaxFeretDiameter Nucleus	-1.158905063435221
1459	Week1_22123_1_237_8.0	vincristine	Baseline	MaxFeretDiameter Nucleus	-1.2376050099727949
1460	Week1_22123_1_238_29.0	vincristine	Baseline	MaxFeretDiameter Nucleus	0.5750772807706785
1461	Week1_22123_1_240_166.0	vincristine	Baseline	MaxFeretDiameter Nucleus	-1.304392400391996
1462	Week1_22123_1_2_18.0	vincristine	Baseline	MaxFeretDiameter Nucleus	-0.5118562815503783
1463	Week1_22123_1_43_264.0	vincristine	Baseline	MaxFeretDiameter Nucleus	-1.4129231429762252
1464	Week1_22123_1_83_164.0	vincristine	Baseline	MaxFeretDiameter Nucleus	-0.7009632362990992
1465	Week1_22123_1_84_163.0	vincristine	Baseline	MaxFeretDiameter Nucleus	-0.6220767742630404
1466	Week1_22141_1_241_199.0	vincristine	Baseline	MaxFeretDiameter Nucleus	-0.24774855711779276
1467	Week1_22141_1_241_226.0	vincristine	Baseline	MaxFeretDiameter Nucleus	-0.00976101477359021
1468	Week1_22141_1_241_234.0	vincristine	Baseline	MaxFeretDiameter Nucleus	-0.7615129522371084
1469	Week1_22141_1_241_78.0	vincristine	Baseline	MaxFeretDiameter Nucleus	-0.7076546580375281
1470	Week1_22141_1_241_81.0	vincristine	Baseline	MaxFeretDiameter Nucleus	-0.41075467729978227
1471	Week1_22141_1_243_24.0	vincristine	Baseline	MaxFeretDiameter Nucleus	-0.5599500644434762
1472	Week1_22141_1_243_35.0	vincristine	Baseline	MaxFeretDiameter Nucleus	-0.10532766546138891
1473	Week1_22141_1_244_64.0	vincristine	Baseline	MaxFeretDiameter Nucleus	-0.7771806377728667
1474	Week1_22141_1_282_114.0	vincristine	Baseline	MaxFeretDiameter Nucleus	-0.07083280556111714
1475	Week1_22141_1_282_242.0	vincristine	Baseline	MaxFeretDiameter Nucleus	-0.48233418236634007
1476	Week1_22141_1_282_49.0	vincristine	Baseline	MaxFeretDiameter Nucleus	-0.8515026164782251
1477	Week1_22141_1_282_82.0	vincristine	Baseline	MaxFeretDiameter Nucleus	-1.027697428318318
1478	Week1_22141_1_283_45.0	vincristine	Baseline	MaxFeretDiameter Nucleus	-0.662929710321346
1479	Week1_22141_1_321_164.0	vincristine	Baseline	MaxFeretDiameter Nucleus	-0.1114429178015557
1480	Week1_22141_1_321_28.0	vincristine	Baseline	MaxFeretDiameter Nucleus	-0.4974252990153258
1481	Week1_22141_1_321_68.0	vincristine	Baseline	MaxFeretDiameter Nucleus	-1.0939091384179649
1482	Week1_22141_1_324_54.0	vincristine	Baseline	MaxFeretDiameter Nucleus	-0.41997244410083917
1483	Week1_22141_1_397_141.0	vincristine	Baseline	MaxFeretDiameter Nucleus	0.11791166803665126
1484	Week1_22141_1_398_18.0	vincristine	Baseline	MaxFeretDiameter Nucleus	-0.3722072035295465
1485	Week1_22141_1_399_246.0	vincristine	Baseline	MaxFeretDiameter Nucleus	-0.5556053246391528
1486	Week1_22141_1_480_98.0	vincristine	Baseline	MaxFeretDiameter Nucleus	0.1964727353446089
1487	Week1_22161_1_481_13.0	vincristine	Baseline	MaxFeretDiameter Nucleus	-0.8547733896662721
1488	Week1_22161_1_481_15.0	vincristine	Baseline	MaxFeretDiameter Nucleus	-1.0676448987541773
1489	Week1_22161_1_482_11.0	vincristine	Baseline	MaxFeretDiameter Nucleus	-0.7178190191813149
1490	Week1_22161_1_482_262.0	vincristine	Baseline	MaxFeretDiameter Nucleus	0.35171177407394383
1491	Week1_22161_1_484_109.0	vincristine	Baseline	MaxFeretDiameter Nucleus	-0.8849047417404439
1492	Week1_22161_1_484_46.0	vincristine	Baseline	MaxFeretDiameter Nucleus	-0.6796500871353173
1493	Week1_22161_1_521_122.0	vincristine	Baseline	MaxFeretDiameter Nucleus	-0.6671834317994338
1494	Week1_22161_1_521_126.0	vincristine	Baseline	MaxFeretDiameter Nucleus	-0.44446014075036
1495	Week1_22161_1_522_124.0	vincristine	Baseline	MaxFeretDiameter Nucleus	-0.46177956951629784
1496	Week1_22161_1_522_157.0	vincristine	Baseline	MaxFeretDiameter Nucleus	-0.5976154999664909
1497	Week1_22161_1_523_131.0	vincristine	Baseline	MaxFeretDiameter Nucleus	-1.0185105032550192
1498	Week1_22161_1_524_16.0	vincristine	Baseline	MaxFeretDiameter Nucleus	-0.17713779088205675
1499	Week1_22161_1_562_164.0	vincristine	Baseline	MaxFeretDiameter Nucleus	0.16550838883283828
1500	Week1_22161_1_562_45.0	vincristine	Baseline	MaxFeretDiameter Nucleus	-0.9266552890932885
1501	Week1_22161_1_637_101.0	vincristine	Baseline	MaxFeretDiameter Nucleus	-0.24531743037315482
1502	Week1_22161_1_637_75.0	vincristine	Baseline	MaxFeretDiameter Nucleus	-0.4665204922673796
1503	Week1_22161_1_639_182.0	vincristine	Baseline	MaxFeretDiameter Nucleus	-0.5058833204935218
1504	Week1_22161_1_639_65.0	vincristine	Baseline	MaxFeretDiameter Nucleus	-0.6406814213118125
1505	Week1_22161_1_640_12.0	vincristine	Baseline	MaxFeretDiameter Nucleus	-0.8879659358264689
1506	Week1_22161_1_640_130.0	vincristine	Baseline	MaxFeretDiameter Nucleus	-0.7487640714125784
1507	Week1_22161_1_678_22.0	vincristine	Baseline	MaxFeretDiameter Nucleus	-0.45124447841690357
1508	Week1_22161_1_718_57.0	vincristine	Baseline	MaxFeretDiameter Nucleus	-0.2512134094184215
1509	Week1_22361_1_2881_125.0	vincristine	Baseline	MaxFeretDiameter Nucleus	-0.23586663623841111
1510	Week1_22361_1_2882_108.0	vincristine	Baseline	MaxFeretDiameter Nucleus	-1.3218713867128962
1511	Week1_22361_1_2882_176.0	vincristine	Baseline	MaxFeretDiameter Nucleus	-0.7533440164190389
1512	Week1_22361_1_2882_77.0	vincristine	Baseline	MaxFeretDiameter Nucleus	-0.587891754293183
1513	Week1_22361_1_2883_15.0	vincristine	Baseline	MaxFeretDiameter Nucleus	-0.5886624193487671
1514	Week1_22361_1_2883_233.0	vincristine	Baseline	MaxFeretDiameter Nucleus	-1.0220096455200756
1515	Week1_22361_1_2883_256.0	vincristine	Baseline	MaxFeretDiameter Nucleus	-0.9315799682208952
1516	Week1_22361_1_2883_263.0	vincristine	Baseline	MaxFeretDiameter Nucleus	-1.0355631066086104
1517	Week1_22361_1_2921_111.0	vincristine	Baseline	MaxFeretDiameter Nucleus	-0.16926512741811497
1518	Week1_22361_1_2921_196.0	vincristine	Baseline	MaxFeretDiameter Nucleus	-0.8463094191718851
1519	Week1_22361_1_2921_72.0	vincristine	Baseline	MaxFeretDiameter Nucleus	-0.3722072035295465
1520	Week1_22361_1_2923_195.0	vincristine	Baseline	MaxFeretDiameter Nucleus	-0.07237696666024515
1521	Week1_22361_1_2923_32.0	vincristine	Baseline	MaxFeretDiameter Nucleus	-0.5948041793097288
1522	Week1_22361_1_2963_210.0	vincristine	Baseline	MaxFeretDiameter Nucleus	0.051743140049585516
1523	Week1_22361_1_2964_200.0	vincristine	Baseline	MaxFeretDiameter Nucleus	-0.008854690999732169
1524	Week1_22361_1_2964_81.0	vincristine	Baseline	MaxFeretDiameter Nucleus	-0.974166155752478
1525	Week1_22361_1_2964_92.0	vincristine	Baseline	MaxFeretDiameter Nucleus	-0.6277663650463127
1526	Week1_22361_1_3037_100.0	vincristine	Baseline	MaxFeretDiameter Nucleus	-0.048272259558475056
1527	Week1_22361_1_3038_111.0	vincristine	Baseline	MaxFeretDiameter Nucleus	0.8268626789879555
1528	Week1_22361_1_3039_32.0	vincristine	Baseline	MaxFeretDiameter Nucleus	-0.7540621552823308
1529	Week1_22361_1_3080_193.0	vincristine	Baseline	MaxFeretDiameter Nucleus	-1.2360323645387872
1530	Week1_22361_1_3117_163.0	vincristine	Baseline	MaxFeretDiameter Nucleus	-1.0007453276047993
1531	Week1_22361_1_3118_86.0	vincristine	Baseline	MaxFeretDiameter Nucleus	-0.7416305771521392
1532	Week1_22361_1_3120_123.0	vincristine	Baseline	MaxFeretDiameter Nucleus	-1.1068430080156886
1533	Week1_22361_1_3120_206.0	vincristine	Baseline	MaxFeretDiameter Nucleus	-0.9742546275686194
1534	Week1_22381_1_3122_144.0	vincristine	Baseline	MaxFeretDiameter Nucleus	-0.6357511235523656
1535	Week1_22381_1_3122_34.0	vincristine	Baseline	MaxFeretDiameter Nucleus	-0.17762080483135761
1536	Week1_22381_1_3123_46.0	vincristine	Baseline	MaxFeretDiameter Nucleus	-1.013250086004468
1537	Week1_22381_1_3124_101.0	vincristine	Baseline	MaxFeretDiameter Nucleus	-0.8159679648026867
1538	Week1_22381_1_3161_51.0	vincristine	Baseline	MaxFeretDiameter Nucleus	-0.2834221880944553
1539	Week1_22381_1_3163_61.0	vincristine	Baseline	MaxFeretDiameter Nucleus	-0.2576660944934537
1540	Week1_22381_1_3163_73.0	vincristine	Baseline	MaxFeretDiameter Nucleus	-0.27020573722884206
1541	Week1_22381_1_3201_42.0	vincristine	Baseline	MaxFeretDiameter Nucleus	0.17881127862749108
1542	Week1_22381_1_3202_76.0	vincristine	Baseline	MaxFeretDiameter Nucleus	-0.9136173687700313
1543	Week1_22381_1_3278_115.0	vincristine	Baseline	MaxFeretDiameter Nucleus	-1.0273075332492276
1544	Week1_22381_1_3278_195.0	vincristine	Baseline	MaxFeretDiameter Nucleus	-0.8164310980703259
1545	Week1_22381_1_3280_133.0	vincristine	Baseline	MaxFeretDiameter Nucleus	-0.14523136984526305
1546	Week1_22381_1_3317_234.0	vincristine	Baseline	MaxFeretDiameter Nucleus	-0.8225132153056799
1547	Week1_22381_1_3358_179.0	vincristine	Baseline	MaxFeretDiameter Nucleus	-0.484353001943371
1548	Week1_22381_1_3358_231.0	vincristine	Baseline	MaxFeretDiameter Nucleus	-0.3052211422463398
1549	Week1_22381_1_3358_262.0	vincristine	Baseline	MaxFeretDiameter Nucleus	-0.6818865940433799
1550	Week1_22381_1_3359_201.0	vincristine	Baseline	MaxFeretDiameter Nucleus	-0.5693347154834436
1551	Week1_22381_1_3359_239.0	vincristine	Baseline	MaxFeretDiameter Nucleus	-0.26590951984864003
1552	Week1_22401_1_3362_169.0	vincristine	Baseline	MaxFeretDiameter Nucleus	0.14395588289695957
1553	Week1_22401_1_3401_157.0	vincristine	Baseline	MaxFeretDiameter Nucleus	-0.9552664430759042
1554	Week1_22401_1_3401_90.0	vincristine	Baseline	MaxFeretDiameter Nucleus	-0.5980435540205076
1555	Week1_22401_1_3404_245.0	vincristine	Baseline	MaxFeretDiameter Nucleus	-0.8357292571627231
1556	Week1_22401_1_3404_86.0	vincristine	Baseline	MaxFeretDiameter Nucleus	-0.580874862419788
1557	Week1_22401_1_3442_199.0	vincristine	Baseline	MaxFeretDiameter Nucleus	-0.6904520470835759
1558	Week1_22401_1_3443_181.0	vincristine	Baseline	MaxFeretDiameter Nucleus	-0.419535826258803
1559	Week1_22401_1_3443_242.0	vincristine	Baseline	MaxFeretDiameter Nucleus	-0.3845364210990465
1560	Week1_22401_1_3443_88.0	vincristine	Baseline	MaxFeretDiameter Nucleus	0.14346222165283504
1561	Week1_22401_1_3444_142.0	vincristine	Baseline	MaxFeretDiameter Nucleus	-0.7879777420544192
1562	Week1_22401_1_3444_68.0	vincristine	Baseline	MaxFeretDiameter Nucleus	-1.5027485715111335
1563	Week1_22401_1_3517_82.0	vincristine	Baseline	MaxFeretDiameter Nucleus	-0.5792882468800049
1564	Week1_22401_1_3517_91.0	vincristine	Baseline	MaxFeretDiameter Nucleus	-0.5746083872772133
1565	Week1_22401_1_3520_76.0	vincristine	Baseline	MaxFeretDiameter Nucleus	-0.03323610916402938
1566	Week1_22401_1_3557_41.0	vincristine	Baseline	MaxFeretDiameter Nucleus	0.05916738237089816
1567	Week1_22401_1_3559_43.0	vincristine	Baseline	MaxFeretDiameter Nucleus	-1.47008286093673
1568	Week1_22401_1_3559_67.0	vincristine	Baseline	MaxFeretDiameter Nucleus	-0.7110273760246277
1569	Week1_22401_1_3560_182.0	vincristine	Baseline	MaxFeretDiameter Nucleus	-0.3722072035295465
1570	Week1_22401_1_3598_231.0	vincristine	Baseline	MaxFeretDiameter Nucleus	-0.5236085755805473
1571	Week1_22401_1_3598_69.0	vincristine	Baseline	MaxFeretDiameter Nucleus	0.03426448189706489
1572	Week2_24121_2_157_50.0	vincristine	Baseline	MaxFeretDiameter Nucleus	-0.3934910850822582
1573	Week2_24121_2_197_7.0	vincristine	Baseline	MaxFeretDiameter Nucleus	-0.211709324037185
1574	Week2_24121_2_238_180.0	vincristine	Baseline	MaxFeretDiameter Nucleus	-1.2008018088136205
1575	Week2_24121_2_238_80.0	vincristine	Baseline	MaxFeretDiameter Nucleus	-0.7628073159984521
1576	Week2_24121_2_239_109.0	vincristine	Baseline	MaxFeretDiameter Nucleus	-0.42075490382541203
1577	Week2_24121_2_41_63.0	vincristine	Baseline	MaxFeretDiameter Nucleus	-0.802596711180792
1578	Week2_24121_2_43_118.0	vincristine	Baseline	MaxFeretDiameter Nucleus	-1.3898006869985424
1579	Week2_24121_2_44_33.0	vincristine	Baseline	MaxFeretDiameter Nucleus	-1.0036207214385149
1580	Week2_24121_2_81_116.0	vincristine	Baseline	MaxFeretDiameter Nucleus	-0.8013403982312355
1581	Week2_24121_2_82_2.0	vincristine	Baseline	MaxFeretDiameter Nucleus	-0.4289887619904542
1582	Week2_24141_2_241_150.0	vincristine	Baseline	MaxFeretDiameter Nucleus	-0.5344681494848804
1583	Week2_24141_2_241_7.0	vincristine	Baseline	MaxFeretDiameter Nucleus	-0.4375301509948257
1584	Week2_24141_2_282_84.0	vincristine	Baseline	MaxFeretDiameter Nucleus	-0.5103602550384382
1585	Week2_24141_2_283_150.0	vincristine	Baseline	MaxFeretDiameter Nucleus	-0.4655269593773889
1586	Week2_24141_2_321_74.0	vincristine	Baseline	MaxFeretDiameter Nucleus	-0.41289791684225124
1587	Week2_24141_2_324_157.0	vincristine	Baseline	MaxFeretDiameter Nucleus	0.2855295466235764
1588	Week2_24141_2_398_128.0	vincristine	Baseline	MaxFeretDiameter Nucleus	0.8462412118222173
1589	Week2_24141_2_398_59.0	vincristine	Baseline	MaxFeretDiameter Nucleus	-0.7714900775514019
1590	Week2_24141_2_438_95.0	vincristine	Baseline	MaxFeretDiameter Nucleus	-0.8781623808799752
1591	Week2_24141_2_439_142.0	vincristine	Baseline	MaxFeretDiameter Nucleus	-0.6302181066699711
1592	Week2_24141_2_477_152.0	vincristine	Baseline	MaxFeretDiameter Nucleus	-0.8710443600354417
1593	Week2_24141_2_477_32.0	vincristine	Baseline	MaxFeretDiameter Nucleus	-1.1250607359156544
1594	Week2_24141_2_478_16.0	vincristine	Baseline	MaxFeretDiameter Nucleus	-0.3687665144735813
1595	Week2_24141_2_478_22.0	vincristine	Baseline	MaxFeretDiameter Nucleus	-0.9731102860299286
1596	Week2_24141_2_478_91.0	vincristine	Baseline	MaxFeretDiameter Nucleus	-0.41047588098044996
1597	Week2_24141_2_480_79.0	vincristine	Baseline	MaxFeretDiameter Nucleus	-1.2904874877459611
1598	Week2_24161_2_483_33.0	vincristine	Baseline	MaxFeretDiameter Nucleus	-0.1445484478855231
1599	Week2_24161_2_522_106.0	vincristine	Baseline	MaxFeretDiameter Nucleus	-1.2081613496444563
1600	Week2_24161_2_522_74.0	vincristine	Baseline	MaxFeretDiameter Nucleus	-0.1728127871049351
1601	Week2_24161_2_522_90.0	vincristine	Baseline	MaxFeretDiameter Nucleus	-0.3381244364830478
1602	Week2_24161_2_523_15.0	vincristine	Baseline	MaxFeretDiameter Nucleus	-0.8900949596386746
1603	Week2_24161_2_562_23.0	vincristine	Baseline	MaxFeretDiameter Nucleus	-0.518745449720105
1604	Week2_24161_2_564_44.0	vincristine	Baseline	MaxFeretDiameter Nucleus	-0.49301693697707216
1605	Week2_24161_2_638_11.0	vincristine	Baseline	MaxFeretDiameter Nucleus	-0.298703052926798
1606	Week2_24161_2_638_58.0	vincristine	Baseline	MaxFeretDiameter Nucleus	-0.6424626444704111
1607	Week2_24161_2_639_134.0	vincristine	Baseline	MaxFeretDiameter Nucleus	-0.4818818809990177
1608	Week2_24161_2_677_11.0	vincristine	Baseline	MaxFeretDiameter Nucleus	0.4756771286827033
1609	Week2_24161_2_677_18.0	vincristine	Baseline	MaxFeretDiameter Nucleus	-1.1118533049557235
1610	Week2_24161_2_678_140.0	vincristine	Baseline	MaxFeretDiameter Nucleus	-1.094601482334353
1611	Week2_24161_2_679_32.0	vincristine	Baseline	MaxFeretDiameter Nucleus	-0.15073437694225017
1612	Week2_24161_2_680_133.0	vincristine	Baseline	MaxFeretDiameter Nucleus	1.0782647764727398
1613	Week2_24161_2_717_83.0	vincristine	Baseline	MaxFeretDiameter Nucleus	0.02618325304776282
1614	Week2_24161_2_718_45.0	vincristine	Baseline	MaxFeretDiameter Nucleus	-0.1728127871049351
1615	Week2_24161_2_718_60.0	vincristine	Baseline	MaxFeretDiameter Nucleus	-0.8545027084798816
1616	Week2_24161_2_719_104.0	vincristine	Baseline	MaxFeretDiameter Nucleus	-0.16784835895881686
1617	Week2_24161_2_720_124.0	vincristine	Baseline	MaxFeretDiameter Nucleus	-0.6147212722664085
1618	Week2_24161_2_720_172.0	vincristine	Baseline	MaxFeretDiameter Nucleus	-0.5760212496814979
1619	Week2_24161_2_720_9.0	vincristine	Baseline	MaxFeretDiameter Nucleus	-0.12328501029083025
1620	Week3_25421_3_157_167.0	vincristine	Baseline	MaxFeretDiameter Nucleus	-0.3829340109327455
1621	Week3_25421_3_158_168.0	vincristine	Baseline	MaxFeretDiameter Nucleus	-0.7961994206700264
1622	Week3_25421_3_160_297.0	vincristine	Baseline	MaxFeretDiameter Nucleus	-0.5383342499801327
1623	Week3_25421_3_1_123.0	vincristine	Baseline	MaxFeretDiameter Nucleus	-0.35344354517512083
1624	Week3_25421_3_200_162.0	vincristine	Baseline	MaxFeretDiameter Nucleus	-0.7922687144997236
1625	Week3_25421_3_200_35.0	vincristine	Baseline	MaxFeretDiameter Nucleus	-0.5156276299741109
1626	Week3_25421_3_240_126.0	vincristine	Baseline	MaxFeretDiameter Nucleus	-1.1947183654674818
1627	Week3_25421_3_240_223.0	vincristine	Baseline	MaxFeretDiameter Nucleus	-0.9480125980801316
1628	Week3_25421_3_2_107.0	vincristine	Baseline	MaxFeretDiameter Nucleus	-0.04410102448939046
1629	Week3_25421_3_2_24.0	vincristine	Baseline	MaxFeretDiameter Nucleus	-1.2161398444164508
1630	Week3_25421_3_41_45.0	vincristine	Baseline	MaxFeretDiameter Nucleus	-0.8477898721045387
1631	Week3_25421_3_42_171.0	vincristine	Baseline	MaxFeretDiameter Nucleus	-1.0145786642421195
1632	Week3_25421_3_4_106.0	vincristine	Baseline	MaxFeretDiameter Nucleus	-1.2900114556402167
1633	Week3_25421_3_4_114.0	vincristine	Baseline	MaxFeretDiameter Nucleus	-0.9448548717112162
1634	Week3_25421_3_4_184.0	vincristine	Baseline	MaxFeretDiameter Nucleus	-0.5379548157637127
1635	Week3_25421_3_81_119.0	vincristine	Baseline	MaxFeretDiameter Nucleus	-0.2884972626274257
1636	Week3_25421_3_81_93.0	vincristine	Baseline	MaxFeretDiameter Nucleus	-0.9653998227926873
1637	Week3_25421_3_82_26.0	vincristine	Baseline	MaxFeretDiameter Nucleus	-1.3687656206241754
1638	Week3_25421_3_83_28.0	vincristine	Baseline	MaxFeretDiameter Nucleus	-0.2716715154376181
1639	Week3_25441_3_241_93.0	vincristine	Baseline	MaxFeretDiameter Nucleus	-0.6755387984508342
1640	Week3_25441_3_242_260.0	vincristine	Baseline	MaxFeretDiameter Nucleus	-0.43613211006198044
1641	Week3_25441_3_243_36.0	vincristine	Baseline	MaxFeretDiameter Nucleus	-0.5650114155033795
1642	Week3_25441_3_243_9.0	vincristine	Baseline	MaxFeretDiameter Nucleus	2.3436289732100914
1643	Week3_25441_3_281_195.0	vincristine	Baseline	MaxFeretDiameter Nucleus	-0.3399299263742992
1644	Week3_25441_3_282_6.0	vincristine	Baseline	MaxFeretDiameter Nucleus	0.06446661053237335
1645	Week3_25441_3_283_183.0	vincristine	Baseline	MaxFeretDiameter Nucleus	-0.5122575630636471
1646	Week3_25441_3_283_213.0	vincristine	Baseline	MaxFeretDiameter Nucleus	-0.4919472724940772
1647	Week3_25441_3_321_116.0	vincristine	Baseline	MaxFeretDiameter Nucleus	-0.32141735948115746
1648	Week3_25441_3_321_16.0	vincristine	Baseline	MaxFeretDiameter Nucleus	-0.8020011952476371
1649	Week3_25441_3_322_5.0	vincristine	Baseline	MaxFeretDiameter Nucleus	-0.670131460155365
1650	Week3_25441_3_322_96.0	vincristine	Baseline	MaxFeretDiameter Nucleus	-0.9843798558055824
1651	Week3_25441_3_323_137.0	vincristine	Baseline	MaxFeretDiameter Nucleus	-1.4183434431058832
1652	Week3_25441_3_323_155.0	vincristine	Baseline	MaxFeretDiameter Nucleus	0.2218200833134551
1653	Week3_25441_3_324_198.0	vincristine	Baseline	MaxFeretDiameter Nucleus	-0.5883602026665541
1654	Week3_25441_3_324_71.0	vincristine	Baseline	MaxFeretDiameter Nucleus	-0.3572000228332314
1655	Week3_25441_3_324_92.0	vincristine	Baseline	MaxFeretDiameter Nucleus	-0.014032902033211383
1656	Week3_25441_3_397_107.0	vincristine	Baseline	MaxFeretDiameter Nucleus	-0.8966693444159546
1657	Week3_25441_3_397_200.0	vincristine	Baseline	MaxFeretDiameter Nucleus	-0.35497126531724366
1658	Week3_25441_3_397_25.0	vincristine	Baseline	MaxFeretDiameter Nucleus	0.7146633053058473
1659	Week3_25441_3_398_15.0	vincristine	Baseline	MaxFeretDiameter Nucleus	-0.5446714337224753
1660	Week3_25441_3_437_58.0	vincristine	Baseline	MaxFeretDiameter Nucleus	-0.6434824798537344
1661	Week3_25441_3_438_80.0	vincristine	Baseline	MaxFeretDiameter Nucleus	-0.3476862574180908
1662	Week3_25441_3_439_77.0	vincristine	Baseline	MaxFeretDiameter Nucleus	-0.6527856730503024
1663	Week3_25441_3_478_213.0	vincristine	Baseline	MaxFeretDiameter Nucleus	0.2572723546769493
1664	Week3_25441_3_479_247.0	vincristine	Baseline	MaxFeretDiameter Nucleus	-0.8816950511780104
1665	Week3_25441_3_480_140.0	vincristine	Baseline	MaxFeretDiameter Nucleus	0.06446661053237335
1666	Week3_25461_3_482_257.0	vincristine	Baseline	MaxFeretDiameter Nucleus	-0.2818092371875229
1667	Week3_25461_3_483_99.0	vincristine	Baseline	MaxFeretDiameter Nucleus	0.4207171483597324
1668	Week3_25461_3_521_103.0	vincristine	Baseline	MaxFeretDiameter Nucleus	-0.29746140607826116
1669	Week3_25461_3_521_244.0	vincristine	Baseline	MaxFeretDiameter Nucleus	-0.2518690430244572
1670	Week3_25461_3_521_30.0	vincristine	Baseline	MaxFeretDiameter Nucleus	-0.897823000763698
1671	Week3_25461_3_522_260.0	vincristine	Baseline	MaxFeretDiameter Nucleus	-0.6087626679179227
1672	Week3_25461_3_524_133.0	vincristine	Baseline	MaxFeretDiameter Nucleus	-0.8526123971458093
1673	Week3_25461_3_561_11.0	vincristine	Baseline	MaxFeretDiameter Nucleus	-0.6451541924251972
1674	Week3_25461_3_561_36.0	vincristine	Baseline	MaxFeretDiameter Nucleus	-0.7599921663831043
1675	Week3_25461_3_561_70.0	vincristine	Baseline	MaxFeretDiameter Nucleus	-1.226435420619283
1676	Week3_25461_3_562_157.0	vincristine	Baseline	MaxFeretDiameter Nucleus	-0.398657234216047
1677	Week3_25461_3_564_131.0	vincristine	Baseline	MaxFeretDiameter Nucleus	-0.0068738578435285184
1678	Week3_25461_3_564_172.0	vincristine	Baseline	MaxFeretDiameter Nucleus	-0.18876500834799903
1679	Week3_25461_3_637_165.0	vincristine	Baseline	MaxFeretDiameter Nucleus	0.029308826500904654
1680	Week3_25461_3_637_208.0	vincristine	Baseline	MaxFeretDiameter Nucleus	-0.5954658370928116
1681	Week3_25461_3_637_298.0	vincristine	Baseline	MaxFeretDiameter Nucleus	-0.32064336975154745
1682	Week3_25461_3_639_244.0	vincristine	Baseline	MaxFeretDiameter Nucleus	-0.5016000021114502
1683	Week3_25461_3_640_27.0	vincristine	Baseline	MaxFeretDiameter Nucleus	-0.9236453063345003
1684	Week3_25461_3_640_92.0	vincristine	Baseline	MaxFeretDiameter Nucleus	-1.0301002425645878
1685	Week3_25461_3_677_14.0	vincristine	Baseline	MaxFeretDiameter Nucleus	-0.4743843010015461
1686	Week3_25461_3_677_263.0	vincristine	Baseline	MaxFeretDiameter Nucleus	-0.4964969543569991
1687	Week3_25461_3_677_41.0	vincristine	Baseline	MaxFeretDiameter Nucleus	0.6634722386554774
1688	Week3_25461_3_678_227.0	vincristine	Baseline	MaxFeretDiameter Nucleus	-0.5715247386579008
1689	Week3_25461_3_679_149.0	vincristine	Baseline	MaxFeretDiameter Nucleus	-0.8752874784607971
1690	Week3_25461_3_679_22.0	vincristine	Baseline	MaxFeretDiameter Nucleus	-0.7460595006921801
1691	Week3_25461_3_679_9.0	vincristine	Baseline	MaxFeretDiameter Nucleus	-1.221030261939779
1692	Week3_25461_3_717_329.0	vincristine	Baseline	MaxFeretDiameter Nucleus	-0.7727428405122649
1693	Week3_25461_3_718_31.0	vincristine	Baseline	MaxFeretDiameter Nucleus	-1.0305769624053824
1694	Week3_25461_3_720_150.0	vincristine	Baseline	MaxFeretDiameter Nucleus	-0.36331243967665977
1695	Week3_25681_3_2881_202.0	vincristine	Baseline	MaxFeretDiameter Nucleus	-0.3222362538377115
1696	Week3_25681_3_2884_96.0	vincristine	Baseline	MaxFeretDiameter Nucleus	-0.1523193256714414
1697	Week3_25681_3_2921_204.0	vincristine	Baseline	MaxFeretDiameter Nucleus	-0.44736174792300143
1698	Week3_25681_3_2922_195.0	vincristine	Baseline	MaxFeretDiameter Nucleus	-0.24110267099601665
1699	Week3_25681_3_2923_153.0	vincristine	Baseline	MaxFeretDiameter Nucleus	-1.0075739476920782
1700	Week3_25681_3_2924_112.0	vincristine	Baseline	MaxFeretDiameter Nucleus	-0.5229058632330903
1701	Week3_25681_3_2961_114.0	vincristine	Baseline	MaxFeretDiameter Nucleus	-0.45759436704401213
1702	Week3_25681_3_2961_19.0	vincristine	Baseline	MaxFeretDiameter Nucleus	0.004575578879452762
1703	Week3_25681_3_2961_22.0	vincristine	Baseline	MaxFeretDiameter Nucleus	-0.5764206487289841
1704	Week3_25681_3_2961_223.0	vincristine	Baseline	MaxFeretDiameter Nucleus	-0.7983044616372305
1705	Week3_25681_3_2961_296.0	vincristine	Baseline	MaxFeretDiameter Nucleus	-0.8964051788172095
1706	Week3_25681_3_2964_52.0	vincristine	Baseline	MaxFeretDiameter Nucleus	-0.6808696515595425
1707	Week3_25681_3_3037_104.0	vincristine	Baseline	MaxFeretDiameter Nucleus	-0.3222412792281494
1708	Week3_25681_3_3037_261.0	vincristine	Baseline	MaxFeretDiameter Nucleus	0.586705242400237
1709	Week3_25681_3_3037_65.0	vincristine	Baseline	MaxFeretDiameter Nucleus	0.17881127862749108
1710	Week3_25681_3_3038_61.0	vincristine	Baseline	MaxFeretDiameter Nucleus	-0.18655570686630848
1711	Week3_25681_3_3039_53.0	vincristine	Baseline	MaxFeretDiameter Nucleus	-0.06661181797242827
1712	Week3_25681_3_3077_164.0	vincristine	Baseline	MaxFeretDiameter Nucleus	-0.5680789654925975
1713	Week3_25681_3_3078_154.0	vincristine	Baseline	MaxFeretDiameter Nucleus	-0.7360625123583016
1714	Week3_25681_3_3118_159.0	vincristine	Baseline	MaxFeretDiameter Nucleus	-0.3744814210149329
1715	Week3_25681_3_3118_32.0	vincristine	Baseline	MaxFeretDiameter Nucleus	-0.8672660057447137
1716	Week3_25681_3_3120_47.0	vincristine	Baseline	MaxFeretDiameter Nucleus	-0.8162733103761503
1717	Week3_25701_3_3121_99.0	vincristine	Baseline	MaxFeretDiameter Nucleus	-0.7429476213775893
1718	Week3_25701_3_3123_112.0	vincristine	Baseline	MaxFeretDiameter Nucleus	0.5881337359597412
1719	Week3_25701_3_3124_72.0	vincristine	Baseline	MaxFeretDiameter Nucleus	-1.2152669584663243
1720	Week3_25701_3_3124_97.0	vincristine	Baseline	MaxFeretDiameter Nucleus	-0.9918597313419817
1721	Week3_25701_3_3161_215.0	vincristine	Baseline	MaxFeretDiameter Nucleus	-0.6870881564605368
1722	Week3_25701_3_3204_12.0	vincristine	Baseline	MaxFeretDiameter Nucleus	-0.02984577794905772
1723	Week3_25701_3_3278_59.0	vincristine	Baseline	MaxFeretDiameter Nucleus	0.3417772930821439
1724	Week3_25701_3_3279_177.0	vincristine	Baseline	MaxFeretDiameter Nucleus	-0.9334156297152606
1725	Week3_25701_3_3317_172.0	vincristine	Baseline	MaxFeretDiameter Nucleus	-0.723794874461627
1726	Week3_25701_3_3318_153.0	vincristine	Baseline	MaxFeretDiameter Nucleus	-0.6031577318437635
1727	Week3_25701_3_3318_95.0	vincristine	Baseline	MaxFeretDiameter Nucleus	-0.9293270779395303
1728	Week3_25701_3_3320_198.0	vincristine	Baseline	MaxFeretDiameter Nucleus	-1.0250437396855872
1729	Week3_25701_3_3320_98.0	vincristine	Baseline	MaxFeretDiameter Nucleus	0.4058479987245152
1730	Week3_25701_3_3360_175.0	vincristine	Baseline	MaxFeretDiameter Nucleus	-0.5453620952517628
1731	Week3_25701_3_3360_227.0	vincristine	Baseline	MaxFeretDiameter Nucleus	-0.574645375800005
1732	Week3_25721_3_3363_114.0	vincristine	Baseline	MaxFeretDiameter Nucleus	0.25527150795817294
1733	Week3_25721_3_3364_206.0	vincristine	Baseline	MaxFeretDiameter Nucleus	-0.35071795664290284
1734	Week3_25721_3_3364_272.0	vincristine	Baseline	MaxFeretDiameter Nucleus	-0.9146463065335892
1735	Week3_25721_3_3401_41.0	vincristine	Baseline	MaxFeretDiameter Nucleus	-0.9412940852575249
1736	Week3_25721_3_3401_87.0	vincristine	Baseline	MaxFeretDiameter Nucleus	-0.09719948351188348
1737	Week3_25721_3_3402_231.0	vincristine	Baseline	MaxFeretDiameter Nucleus	-0.316394706174541
1738	Week3_25721_3_3441_165.0	vincristine	Baseline	MaxFeretDiameter Nucleus	-0.10050686307696531
1739	Week3_25721_3_3441_88.0	vincristine	Baseline	MaxFeretDiameter Nucleus	-0.5802470128580313
1740	Week3_25721_3_3442_117.0	vincristine	Baseline	MaxFeretDiameter Nucleus	-0.9857132630553179
1741	Week3_25721_3_3442_223.0	vincristine	Baseline	MaxFeretDiameter Nucleus	0.03412916270647682
1742	Week3_25721_3_3442_265.0	vincristine	Baseline	MaxFeretDiameter Nucleus	-0.26644225344276196
1743	Week3_25721_3_3442_301.0	vincristine	Baseline	MaxFeretDiameter Nucleus	-0.5595324653507797
1744	Week3_25721_3_3442_73.0	vincristine	Baseline	MaxFeretDiameter Nucleus	-0.9550326293607283
1745	Week3_25721_3_3443_56.0	vincristine	Baseline	MaxFeretDiameter Nucleus	-0.5680440892784426
1746	Week3_25721_3_3444_12.0	vincristine	Baseline	MaxFeretDiameter Nucleus	-0.6453662762201793
1747	Week3_25721_3_3444_206.0	vincristine	Baseline	MaxFeretDiameter Nucleus	-0.7925591682686574
1748	Week3_25721_3_3517_141.0	vincristine	Baseline	MaxFeretDiameter Nucleus	-0.4691304257149395
1749	Week3_25721_3_3519_151.0	vincristine	Baseline	MaxFeretDiameter Nucleus	-1.0771837654188905
1750	Week3_25721_3_3519_94.0	vincristine	Baseline	MaxFeretDiameter Nucleus	-0.5737465312623237
1751	Week3_25721_3_3520_13.0	vincristine	Baseline	MaxFeretDiameter Nucleus	-0.754074270203121
1752	Week3_25721_3_3520_263.0	vincristine	Baseline	MaxFeretDiameter Nucleus	-0.3987048209609374
1753	Week3_25721_3_3557_43.0	vincristine	Baseline	MaxFeretDiameter Nucleus	-1.0047038263763401
1754	Week3_25721_3_3559_34.0	vincristine	Baseline	MaxFeretDiameter Nucleus	-0.6950088559467531
1755	Week3_25721_3_3560_20.0	vincristine	Baseline	MaxFeretDiameter Nucleus	-0.8900650796906027
1756	Week3_25721_3_3560_218.0	vincristine	Baseline	MaxFeretDiameter Nucleus	-1.1492934674726378
1757	Week3_25721_3_3560_71.0	vincristine	Baseline	MaxFeretDiameter Nucleus	-0.6814222203295826
1758	Week3_25721_3_3597_202.0	vincristine	Baseline	MaxFeretDiameter Nucleus	-0.7044952594469136
1759	Week3_25721_3_3598_118.0	vincristine	Baseline	MaxFeretDiameter Nucleus	-1.0632153751784723
1760	Week3_25721_3_3598_48.0	vincristine	Baseline	MaxFeretDiameter Nucleus	-0.39722023579764704
1761	Week3_25721_3_3600_100.0	vincristine	Baseline	MaxFeretDiameter Nucleus	-0.5149466262830221
1762	Week4_27801_4_2881_144.0	vincristine	Baseline	MaxFeretDiameter Nucleus	-0.4717011972757694
1763	Week4_27801_4_2882_237.0	vincristine	Baseline	MaxFeretDiameter Nucleus	-1.1123158201851675
1764	Week4_27801_4_2883_124.0	vincristine	Baseline	MaxFeretDiameter Nucleus	-0.34398816182781156
1765	Week4_27801_4_2884_102.0	vincristine	Baseline	MaxFeretDiameter Nucleus	-0.39021623655882176
1766	Week4_27801_4_2922_125.0	vincristine	Baseline	MaxFeretDiameter Nucleus	-0.4717011972757694
1767	Week4_27801_4_2924_110.0	vincristine	Baseline	MaxFeretDiameter Nucleus	-0.4530767295559243
1768	Week4_27801_4_2924_60.0	vincristine	Baseline	MaxFeretDiameter Nucleus	-0.28728426767981485
1769	Week4_27801_4_2962_173.0	vincristine	Baseline	MaxFeretDiameter Nucleus	0.4694465377029389
1770	Week4_27801_4_2962_196.0	vincristine	Baseline	MaxFeretDiameter Nucleus	-0.4563144676555006
1771	Week4_27801_4_3037_140.0	vincristine	Baseline	MaxFeretDiameter Nucleus	0.10154106754105799
1772	Week4_27801_4_3038_21.0	vincristine	Baseline	MaxFeretDiameter Nucleus	-0.7012052156566352
1773	Week4_27801_4_3077_103.0	vincristine	Baseline	MaxFeretDiameter Nucleus	-0.9037475237019014
1774	Week4_27801_4_3077_194.0	vincristine	Baseline	MaxFeretDiameter Nucleus	-0.7444139688605678
1775	Week4_27801_4_3077_45.0	vincristine	Baseline	MaxFeretDiameter Nucleus	-0.34906891206734836
1776	Week4_27801_4_3078_35.0	vincristine	Baseline	MaxFeretDiameter Nucleus	-0.4866126322420688
1777	Week4_27801_4_3079_32.0	vincristine	Baseline	MaxFeretDiameter Nucleus	-0.34050025525427957
1778	Week4_27801_4_3080_163.0	vincristine	Baseline	MaxFeretDiameter Nucleus	-0.8302916649229805
1779	Week4_27801_4_3080_58.0	vincristine	Baseline	MaxFeretDiameter Nucleus	-0.12364823017178803
1780	Week4_27801_4_3118_117.0	vincristine	Baseline	MaxFeretDiameter Nucleus	-1.2849853100145905
1781	Week4_27801_4_3119_87.0	vincristine	Baseline	MaxFeretDiameter Nucleus	-0.49652105355681525
1782	Week4_27821_4_3122_107.0	vincristine	Baseline	MaxFeretDiameter Nucleus	0.03847935449529067
1783	Week4_27821_4_3122_57.0	vincristine	Baseline	MaxFeretDiameter Nucleus	0.05419035479323413
1784	Week4_27821_4_3122_65.0	vincristine	Baseline	MaxFeretDiameter Nucleus	-0.7029384861064671
1785	Week4_27821_4_3123_118.0	vincristine	Baseline	MaxFeretDiameter Nucleus	-0.5998767648680103
1786	Week4_27821_4_3162_265.0	vincristine	Baseline	MaxFeretDiameter Nucleus	-0.8045373581530959
1787	Week4_27821_4_3163_150.0	vincristine	Baseline	MaxFeretDiameter Nucleus	-0.8086432329380462
1788	Week4_27821_4_3201_176.0	vincristine	Baseline	MaxFeretDiameter Nucleus	-0.9122911839543598
1789	Week4_27821_4_3203_117.0	vincristine	Baseline	MaxFeretDiameter Nucleus	-0.633587460754563
1790	Week4_27821_4_3204_165.0	vincristine	Baseline	MaxFeretDiameter Nucleus	-0.7183194250003203
1791	Week4_27821_4_3277_189.0	vincristine	Baseline	MaxFeretDiameter Nucleus	-1.1583210944081612
1792	Week4_27821_4_3277_232.0	vincristine	Baseline	MaxFeretDiameter Nucleus	-0.07428354746356251
1793	Week4_27821_4_3280_50.0	vincristine	Baseline	MaxFeretDiameter Nucleus	-0.7012489439924521
1794	Week4_27821_4_3358_176.0	vincristine	Baseline	MaxFeretDiameter Nucleus	-0.058944227888950027
1795	Week4_27821_4_3359_135.0	vincristine	Baseline	MaxFeretDiameter Nucleus	-0.18511312518733147
1796	Week4_27821_4_3359_31.0	vincristine	Baseline	MaxFeretDiameter Nucleus	-0.015083720764419533
1797	Week4_27861_4_3601_126.0	vincristine	Baseline	MaxFeretDiameter Nucleus	0.34079421105474084
1798	Week4_27861_4_3602_301.0	vincristine	Baseline	MaxFeretDiameter Nucleus	-0.4638359035666279
1799	Week4_27861_4_3603_24.0	vincristine	Baseline	MaxFeretDiameter Nucleus	-0.032376238954400866
1800	Week4_27861_4_3603_247.0	vincristine	Baseline	MaxFeretDiameter Nucleus	-0.2895511615331172
1801	Week4_27861_4_3604_189.0	vincristine	Baseline	MaxFeretDiameter Nucleus	0.39094981081427954
1802	Week4_27861_4_3604_30.0	vincristine	Baseline	MaxFeretDiameter Nucleus	-0.7173561693600525
1803	Week4_27861_4_3641_221.0	vincristine	Baseline	MaxFeretDiameter Nucleus	-0.8561060842390448
1804	Week4_27861_4_3642_33.0	vincristine	Baseline	MaxFeretDiameter Nucleus	-0.33880312992491174
1805	Week4_27861_4_3644_106.0	vincristine	Baseline	MaxFeretDiameter Nucleus	-0.9826583689364053
1806	Week4_27861_4_3644_11.0	vincristine	Baseline	MaxFeretDiameter Nucleus	-1.0070565602125805
1807	Week4_27861_4_3644_173.0	vincristine	Baseline	MaxFeretDiameter Nucleus	-0.26221618623280113
1808	Week4_27861_4_3644_83.0	vincristine	Baseline	MaxFeretDiameter Nucleus	-1.577568112953653
1809	Week4_27861_4_3681_175.0	vincristine	Baseline	MaxFeretDiameter Nucleus	-0.759691314193064
1810	Week4_27861_4_3681_54.0	vincristine	Baseline	MaxFeretDiameter Nucleus	0.03363034407753104
1811	Week4_27861_4_3682_69.0	vincristine	Baseline	MaxFeretDiameter Nucleus	-0.9515668943570065
1812	Week4_27861_4_3683_120.0	vincristine	Baseline	MaxFeretDiameter Nucleus	-0.023204757743276596
1813	Week4_27861_4_3757_165.0	vincristine	Baseline	MaxFeretDiameter Nucleus	-1.2031809892445084
1814	Week4_27861_4_3760_158.0	vincristine	Baseline	MaxFeretDiameter Nucleus	-0.5557685862096648
1815	Week4_27861_4_3760_210.0	vincristine	Baseline	MaxFeretDiameter Nucleus	-0.49412138194863475
1816	Week4_27861_4_3760_65.0	vincristine	Baseline	MaxFeretDiameter Nucleus	-0.779008011496304
1817	Week4_27861_4_3799_193.0	vincristine	Baseline	MaxFeretDiameter Nucleus	0.1455160450458104
1818	Week4_27861_4_3799_39.0	vincristine	Baseline	MaxFeretDiameter Nucleus	-0.5467296015436652
1819	Week4_27861_4_3800_29.0	vincristine	Baseline	MaxFeretDiameter Nucleus	-0.5138298994084053
1820	Week4_27861_4_3800_70.0	vincristine	Baseline	MaxFeretDiameter Nucleus	-0.6099723459738471
1821	Week7_34341_7_157_70.0	vincristine	Baseline	MaxFeretDiameter Nucleus	-1.3054956879997448
1822	Week7_34341_7_158_115.0	vincristine	Baseline	MaxFeretDiameter Nucleus	-0.5905396191296757
1823	Week7_34341_7_158_127.0	vincristine	Baseline	MaxFeretDiameter Nucleus	-0.9097820907699204
1824	Week7_34341_7_159_244.0	vincristine	Baseline	MaxFeretDiameter Nucleus	-0.7509546647380153
1825	Week7_34341_7_159_270.0	vincristine	Baseline	MaxFeretDiameter Nucleus	-0.9866058465146126
1826	Week7_34341_7_160_58.0	vincristine	Baseline	MaxFeretDiameter Nucleus	-0.9656737461977832
1827	Week7_34341_7_160_86.0	vincristine	Baseline	MaxFeretDiameter Nucleus	-0.9349327617410399
1828	Week7_34341_7_198_77.0	vincristine	Baseline	MaxFeretDiameter Nucleus	-1.4695616133657572
1829	Week7_34341_7_237_82.0	vincristine	Baseline	MaxFeretDiameter Nucleus	-1.3593143726111871
1830	Week7_34341_7_237_97.0	vincristine	Baseline	MaxFeretDiameter Nucleus	0.12716981439506927
1831	Week7_34341_7_238_150.0	vincristine	Baseline	MaxFeretDiameter Nucleus	-1.3276508662127486
1832	Week7_34341_7_238_190.0	vincristine	Baseline	MaxFeretDiameter Nucleus	-0.950200984223764
1833	Week7_34341_7_238_206.0	vincristine	Baseline	MaxFeretDiameter Nucleus	0.011611908560269448
1834	Week7_34341_7_238_263.0	vincristine	Baseline	MaxFeretDiameter Nucleus	-0.9033575549509665
1835	Week7_34341_7_238_77.0	vincristine	Baseline	MaxFeretDiameter Nucleus	-1.2386372778284986
1836	Week7_34341_7_3_138.0	vincristine	Baseline	MaxFeretDiameter Nucleus	-0.03923341110485018
1837	Week7_34341_7_3_21.0	vincristine	Baseline	MaxFeretDiameter Nucleus	0.7607868612030468
1838	Week7_34341_7_43_117.0	vincristine	Baseline	MaxFeretDiameter Nucleus	-1.145664959881636
1839	Week7_34341_7_43_236.0	vincristine	Baseline	MaxFeretDiameter Nucleus	-1.0591348815322588
1840	Week7_34341_7_4_217.0	vincristine	Baseline	MaxFeretDiameter Nucleus	0.15488896137182168
1841	Week7_34341_7_84_108.0	vincristine	Baseline	MaxFeretDiameter Nucleus	-0.8121851543332435
1842	Week7_34381_7_481_118.0	vincristine	Baseline	MaxFeretDiameter Nucleus	-0.7851729631890956
1843	Week7_34381_7_481_19.0	vincristine	Baseline	MaxFeretDiameter Nucleus	-0.9879749610659827
1844	Week7_34381_7_481_223.0	vincristine	Baseline	MaxFeretDiameter Nucleus	-0.7795733728404584
1845	Week7_34381_7_522_103.0	vincristine	Baseline	MaxFeretDiameter Nucleus	1.0280415786629653
1846	Week7_34381_7_522_112.0	vincristine	Baseline	MaxFeretDiameter Nucleus	0.020554676792643556
1847	Week7_34381_7_637_62.0	vincristine	Baseline	MaxFeretDiameter Nucleus	-1.0840186013865891
1848	Week7_34381_7_639_27.0	vincristine	Baseline	MaxFeretDiameter Nucleus	-0.17512947491572503
1849	Week7_34381_7_640_185.0	vincristine	Baseline	MaxFeretDiameter Nucleus	-1.1318341902455225
1850	Week7_34381_7_640_83.0	vincristine	Baseline	MaxFeretDiameter Nucleus	-1.0274209858319323
1851	Week7_34381_7_677_159.0	vincristine	Baseline	MaxFeretDiameter Nucleus	-1.0340059896353084
1852	Week7_34381_7_677_213.0	vincristine	Baseline	MaxFeretDiameter Nucleus	-0.6452051032478557
1853	Week7_34381_7_717_105.0	vincristine	Baseline	MaxFeretDiameter Nucleus	-0.8866252102598013
1854	Week7_34381_7_718_103.0	vincristine	Baseline	MaxFeretDiameter Nucleus	-0.35711483258279697
1855	Week7_34381_7_718_155.0	vincristine	Baseline	MaxFeretDiameter Nucleus	-0.39452944080400626
1856	Week7_34381_7_720_50.0	vincristine	Baseline	MaxFeretDiameter Nucleus	-0.12780101140893743
1857	Week7_34641_7_2642_296.0	vincristine	Baseline	MaxFeretDiameter Nucleus	-0.859451358808836
1858	Week7_34641_7_2643_338.0	vincristine	Baseline	MaxFeretDiameter Nucleus	-0.2728872364204445
1859	Week7_34641_7_2681_471.0	vincristine	Baseline	MaxFeretDiameter Nucleus	-0.8061618652618768
1860	Week7_34641_7_2682_171.0	vincristine	Baseline	MaxFeretDiameter Nucleus	-0.6717852504657592
1861	Week7_34641_7_2682_598.0	vincristine	Baseline	MaxFeretDiameter Nucleus	-0.3494683820936546
1862	Week7_34641_7_2682_607.0	vincristine	Baseline	MaxFeretDiameter Nucleus	-0.9866046990473571
1863	Week7_34641_7_2724_295.0	vincristine	Baseline	MaxFeretDiameter Nucleus	-0.7255138474081032
1864	Week7_34641_7_2724_365.0	vincristine	Baseline	MaxFeretDiameter Nucleus	-0.9593282948327162
1865	Week7_34641_7_2798_117.0	vincristine	Baseline	MaxFeretDiameter Nucleus	-1.2456542696509882
1866	Week7_34641_7_2798_191.0	vincristine	Baseline	MaxFeretDiameter Nucleus	-1.0628240566094624
1867	Week7_34641_7_2800_364.0	vincristine	Baseline	MaxFeretDiameter Nucleus	-1.1825553887379583
1868	Week7_34641_7_2837_480.0	vincristine	Baseline	MaxFeretDiameter Nucleus	-0.9555867505980181
1869	Week7_34641_7_2838_341.0	vincristine	Baseline	MaxFeretDiameter Nucleus	-1.2029985807714538
1870	Week7_34641_7_2839_265.0	vincristine	Baseline	MaxFeretDiameter Nucleus	-0.3249332320434367
1871	Week7_34641_7_2839_307.0	vincristine	Baseline	MaxFeretDiameter Nucleus	-0.8861204492417919
1872	Week7_34641_7_2877_256.0	vincristine	Baseline	MaxFeretDiameter Nucleus	-0.7335886214168655
1873	Week7_34641_7_2878_111.0	vincristine	Baseline	MaxFeretDiameter Nucleus	-0.6019643324593295
1874	Week7_34641_7_2880_310.0	vincristine	Baseline	MaxFeretDiameter Nucleus	-0.3554787934648704
1875	Week8_38341_8_2644_31.0	vincristine	Baseline	MaxFeretDiameter Nucleus	-0.44675581377767964
1876	Week8_38341_8_2681_5.0	vincristine	Baseline	MaxFeretDiameter Nucleus	-0.9717491728278232
1877	Week8_38341_8_2681_50.0	vincristine	Baseline	MaxFeretDiameter Nucleus	-0.28342984631060775
1878	Week8_38341_8_2682_157.0	vincristine	Baseline	MaxFeretDiameter Nucleus	-0.4569245968478698
1879	Week8_38341_8_2724_3.0	vincristine	Baseline	MaxFeretDiameter Nucleus	-2.684709057927379
1880	Week8_38341_8_2724_36.0	vincristine	Baseline	MaxFeretDiameter Nucleus	-0.7941399494179072
1881	Week8_38341_8_2797_95.0	vincristine	Baseline	MaxFeretDiameter Nucleus	0.07819805004954086
1882	Week8_38341_8_2798_45.0	vincristine	Baseline	MaxFeretDiameter Nucleus	-0.5244177838507119
1883	Week8_38341_8_2798_58.0	vincristine	Baseline	MaxFeretDiameter Nucleus	-0.18331552243095284
1884	Week8_38341_8_2798_79.0	vincristine	Baseline	MaxFeretDiameter Nucleus	-0.22599591062491223
1885	Week8_38341_8_2799_117.0	vincristine	Baseline	MaxFeretDiameter Nucleus	7.325566666894655
1886	Week8_38341_8_2799_54.0	vincristine	Baseline	MaxFeretDiameter Nucleus	-1.017555928188687
1887	Week8_38341_8_2799_99.0	vincristine	Baseline	MaxFeretDiameter Nucleus	1.1567825506916016
1888	Week8_38341_8_2800_37.0	vincristine	Baseline	MaxFeretDiameter Nucleus	-1.022784492513726
1889	Week8_38341_8_2837_8.0	vincristine	Baseline	MaxFeretDiameter Nucleus	0.005753889646314415
1890	Week8_38341_8_2840_43.0	vincristine	Baseline	MaxFeretDiameter Nucleus	0.1011422855957619
1891	Week8_38341_8_2878_56.0	vincristine	Baseline	MaxFeretDiameter Nucleus	-1.1450647627183346
1892	Week8_38341_8_2879_66.0	vincristine	Baseline	MaxFeretDiameter Nucleus	-0.3224044473600684
1893	Week8_38341_8_2880_38.0	vincristine	Baseline	MaxFeretDiameter Nucleus	-0.7454500819314752
1894	Week8_38341_8_2880_9.0	vincristine	Baseline	MaxFeretDiameter Nucleus	0.1427196647127202
1895	Week8_38342_8_2881_39.0	vincristine	Baseline	MaxFeretDiameter Nucleus	-0.6444884952827639
1896	Week8_38342_8_2882_44.0	vincristine	Baseline	MaxFeretDiameter Nucleus	-0.6959785477992314
1897	Week8_38342_8_2962_2.0	vincristine	Baseline	MaxFeretDiameter Nucleus	-1.4298578269875282
1898	Week8_38342_8_2963_23.0	vincristine	Baseline	MaxFeretDiameter Nucleus	-0.4569245968478698
1899	Week8_38342_8_2963_50.0	vincristine	Baseline	MaxFeretDiameter Nucleus	-0.27006959383090867
1900	Week8_38342_8_2963_67.0	vincristine	Baseline	MaxFeretDiameter Nucleus	-0.6057330590398808
1901	Week8_38342_8_3037_24.0	vincristine	Baseline	MaxFeretDiameter Nucleus	-1.1562433464871893
1902	Week8_38342_8_3039_102.0	vincristine	Baseline	MaxFeretDiameter Nucleus	-0.03881178462959267
1903	Week8_38342_8_3077_110.0	vincristine	Baseline	MaxFeretDiameter Nucleus	-0.5272855198569707
1904	Week8_38342_8_3077_154.0	vincristine	Baseline	MaxFeretDiameter Nucleus	-0.7305675609906448
1905	Week8_38342_8_3078_43.0	vincristine	Baseline	MaxFeretDiameter Nucleus	-0.041900153251646866
1906	Week8_38342_8_3079_112.0	vincristine	Baseline	MaxFeretDiameter Nucleus	-0.7000686455111828
1907	Week8_38342_8_3079_57.0	vincristine	Baseline	MaxFeretDiameter Nucleus	-0.37862780924305256
1908	Week8_38342_8_3080_114.0	vincristine	Baseline	MaxFeretDiameter Nucleus	-0.7146713531756439
1909	Week8_38342_8_3117_27.0	vincristine	Baseline	MaxFeretDiameter Nucleus	-0.14416773673200783
1910	Week8_38342_8_3119_31.0	vincristine	Baseline	MaxFeretDiameter Nucleus	-0.5993132608388426
1911	Week8_38342_8_3119_69.0	vincristine	Baseline	MaxFeretDiameter Nucleus	-0.1852789782124411
1912	Week8_38342_8_3120_55.0	vincristine	Baseline	MaxFeretDiameter Nucleus	-1.2791595750635827
1913	Week8_38342_8_3120_74.0	vincristine	Baseline	MaxFeretDiameter Nucleus	-1.081119244478488
1914	Week10_40111_0_157_120.0	vincristine	IMPA	MaxFeretDiameter Nucleus	-0.5060710853311892
1915	Week10_40111_0_157_137.0	vincristine	IMPA	MaxFeretDiameter Nucleus	-0.31708944971935116
1916	Week10_40111_0_157_65.0	vincristine	IMPA	MaxFeretDiameter Nucleus	0.8297674935647064
1917	Week10_40111_0_158_302.0	vincristine	IMPA	MaxFeretDiameter Nucleus	0.059455415224778
1918	Week10_40111_0_158_40.0	vincristine	IMPA	MaxFeretDiameter Nucleus	-0.38390819973309476
1919	Week10_40111_0_160_108.0	vincristine	IMPA	MaxFeretDiameter Nucleus	-0.771320023596905
1920	Week10_40111_0_197_325.0	vincristine	IMPA	MaxFeretDiameter Nucleus	-0.5901816742819883
1921	Week10_40111_0_1_245.0	vincristine	IMPA	MaxFeretDiameter Nucleus	-0.5527520592111697
1922	Week10_40111_0_237_392.0	vincristine	IMPA	MaxFeretDiameter Nucleus	0.46471392416668683
1923	Week10_40111_0_237_403.0	vincristine	IMPA	MaxFeretDiameter Nucleus	-0.5621313185517585
1924	Week10_40111_0_238_24.0	vincristine	IMPA	MaxFeretDiameter Nucleus	-0.5797444182311544
1925	Week10_40111_0_239_194.0	vincristine	IMPA	MaxFeretDiameter Nucleus	-0.1106471389227405
1926	Week10_40111_0_240_360.0	vincristine	IMPA	MaxFeretDiameter Nucleus	0.41496169311079123
1927	Week10_40111_0_2_309.0	vincristine	IMPA	MaxFeretDiameter Nucleus	-0.47647365097593136
1928	Week10_40111_0_41_259.0	vincristine	IMPA	MaxFeretDiameter Nucleus	-0.6085061918173325
1929	Week10_40111_0_42_339.0	vincristine	IMPA	MaxFeretDiameter Nucleus	-1.3314643267362354
1930	Week10_40111_0_43_173.0	vincristine	IMPA	MaxFeretDiameter Nucleus	-0.02828884150345624
1931	Week10_40111_0_43_33.0	vincristine	IMPA	MaxFeretDiameter Nucleus	0.585031248812712
1932	Week10_40111_0_4_372.0	vincristine	IMPA	MaxFeretDiameter Nucleus	-0.36058504207093617
1933	Week10_40111_0_81_19.0	vincristine	IMPA	MaxFeretDiameter Nucleus	-1.0435505846906679
1934	Week10_40111_0_81_447.0	vincristine	IMPA	MaxFeretDiameter Nucleus	-0.4317353926759913
1935	Week10_40111_0_82_185.0	vincristine	IMPA	MaxFeretDiameter Nucleus	-0.40499286880108565
1936	Week10_40111_0_82_259.0	vincristine	IMPA	MaxFeretDiameter Nucleus	0.41243395628674906
1937	Week10_40115_0_242_116.0	vincristine	IMPA	MaxFeretDiameter Nucleus	-1.1327044192142928
1938	Week10_40115_0_242_155.0	vincristine	IMPA	MaxFeretDiameter Nucleus	-1.1823878259412313
1939	Week10_40115_0_242_187.0	vincristine	IMPA	MaxFeretDiameter Nucleus	-0.09232910439891318
1940	Week10_40115_0_281_8.0	vincristine	IMPA	MaxFeretDiameter Nucleus	-0.18208903641550217
1941	Week10_40115_0_281_90.0	vincristine	IMPA	MaxFeretDiameter Nucleus	-0.6842567701667087
1942	Week10_40115_0_282_270.0	vincristine	IMPA	MaxFeretDiameter Nucleus	0.03476752861297022
1943	Week10_40115_0_321_210.0	vincristine	IMPA	MaxFeretDiameter Nucleus	0.3614186402021875
1944	Week10_40115_0_322_218.0	vincristine	IMPA	MaxFeretDiameter Nucleus	-0.36917021567958175
1945	Week10_40115_0_324_72.0	vincristine	IMPA	MaxFeretDiameter Nucleus	-0.3760761235279518
1946	Week10_40115_0_400_124.0	vincristine	IMPA	MaxFeretDiameter Nucleus	-0.7366685663338456
1947	Week10_40115_0_400_158.0	vincristine	IMPA	MaxFeretDiameter Nucleus	-0.14471382378507405
1948	Week10_40115_0_438_223.0	vincristine	IMPA	MaxFeretDiameter Nucleus	0.25597951082597437
1949	Week10_40115_0_439_162.0	vincristine	IMPA	MaxFeretDiameter Nucleus	-0.039092185570943634
1950	Week10_40115_0_439_20.0	vincristine	IMPA	MaxFeretDiameter Nucleus	0.027675639637947818
1951	Week10_40115_0_477_281.0	vincristine	IMPA	MaxFeretDiameter Nucleus	-0.5543734791195345
1952	Week10_40115_0_477_63.0	vincristine	IMPA	MaxFeretDiameter Nucleus	-0.4347867401648907
1953	Week10_40115_0_478_140.0	vincristine	IMPA	MaxFeretDiameter Nucleus	-0.8350365247866208
1954	Week10_40115_0_478_33.0	vincristine	IMPA	MaxFeretDiameter Nucleus	0.7642773635621605
1955	Week10_40115_0_479_163.0	vincristine	IMPA	MaxFeretDiameter Nucleus	0.38777805598389764
1956	Week10_40119_0_482_25.0	vincristine	IMPA	MaxFeretDiameter Nucleus	-1.2363582611911552
1957	Week10_40119_0_483_159.0	vincristine	IMPA	MaxFeretDiameter Nucleus	-0.5551288407651916
1958	Week10_40119_0_483_331.0	vincristine	IMPA	MaxFeretDiameter Nucleus	-0.08690078409574281
1959	Week10_40119_0_522_260.0	vincristine	IMPA	MaxFeretDiameter Nucleus	-0.7921308784132332
1960	Week10_40119_0_522_263.0	vincristine	IMPA	MaxFeretDiameter Nucleus	-0.5538232364937591
1961	Week10_40119_0_523_155.0	vincristine	IMPA	MaxFeretDiameter Nucleus	0.05716293545612176
1962	Week10_40119_0_523_232.0	vincristine	IMPA	MaxFeretDiameter Nucleus	-0.5865833657328847
1963	Week10_40119_0_562_193.0	vincristine	IMPA	MaxFeretDiameter Nucleus	-0.24342196939087327
1964	Week10_40119_0_563_127.0	vincristine	IMPA	MaxFeretDiameter Nucleus	-0.5364059338665291
1965	Week10_40119_0_564_133.0	vincristine	IMPA	MaxFeretDiameter Nucleus	-0.08219000335550569
1966	Week10_40119_0_564_262.0	vincristine	IMPA	MaxFeretDiameter Nucleus	-0.7974253609383702
1967	Week10_40119_0_640_143.0	vincristine	IMPA	MaxFeretDiameter Nucleus	-1.2067873528251565
1968	Week10_40119_0_677_207.0	vincristine	IMPA	MaxFeretDiameter Nucleus	-0.4629591048603225
1969	Week10_40119_0_678_185.0	vincristine	IMPA	MaxFeretDiameter Nucleus	1.205628704987673
1970	Week10_40119_0_678_619.0	vincristine	IMPA	MaxFeretDiameter Nucleus	-1.2684750374257239
1971	Week10_40119_0_679_254.0	vincristine	IMPA	MaxFeretDiameter Nucleus	0.014762249005286047
1972	Week10_40119_0_717_33.0	vincristine	IMPA	MaxFeretDiameter Nucleus	0.5524045847020234
1973	Week1_22123_1_157_191.0	vincristine	IMPA	MaxFeretDiameter Nucleus	-0.3355898783546974
1974	Week1_22123_1_159_39.0	vincristine	IMPA	MaxFeretDiameter Nucleus	0.06196990276203591
1975	Week1_22123_1_159_70.0	vincristine	IMPA	MaxFeretDiameter Nucleus	1.1617977294797956
1976	Week1_22123_1_197_59.0	vincristine	IMPA	MaxFeretDiameter Nucleus	-0.6793151774804426
1977	Week1_22123_1_198_110.0	vincristine	IMPA	MaxFeretDiameter Nucleus	-0.9467996025896422
1978	Week1_22123_1_1_27.0	vincristine	IMPA	MaxFeretDiameter Nucleus	-0.6889439556252286
1979	Week1_22123_1_237_8.0	vincristine	IMPA	MaxFeretDiameter Nucleus	0.3305438672511607
1980	Week1_22123_1_238_29.0	vincristine	IMPA	MaxFeretDiameter Nucleus	-0.17223443325606172
1981	Week1_22123_1_240_166.0	vincristine	IMPA	MaxFeretDiameter Nucleus	-0.35344354517512083
1982	Week1_22123_1_2_18.0	vincristine	IMPA	MaxFeretDiameter Nucleus	0.0328057640960447
1983	Week1_22123_1_43_264.0	vincristine	IMPA	MaxFeretDiameter Nucleus	-1.036899892306517
1984	Week1_22123_1_83_164.0	vincristine	IMPA	MaxFeretDiameter Nucleus	-0.6515323822001223
1985	Week1_22123_1_84_163.0	vincristine	IMPA	MaxFeretDiameter Nucleus	0.02748891779192713
1986	Week1_22141_1_241_199.0	vincristine	IMPA	MaxFeretDiameter Nucleus	0.042696827949040256
1987	Week1_22141_1_241_226.0	vincristine	IMPA	MaxFeretDiameter Nucleus	0.2557969340360147
1988	Week1_22141_1_241_234.0	vincristine	IMPA	MaxFeretDiameter Nucleus	-0.4833418369515198
1989	Week1_22141_1_241_78.0	vincristine	IMPA	MaxFeretDiameter Nucleus	-0.21799157284947498
1990	Week1_22141_1_241_81.0	vincristine	IMPA	MaxFeretDiameter Nucleus	0.6002786969395155
1991	Week1_22141_1_243_24.0	vincristine	IMPA	MaxFeretDiameter Nucleus	-0.012470673429260892
1992	Week1_22141_1_243_35.0	vincristine	IMPA	MaxFeretDiameter Nucleus	0.9895414455688293
1993	Week1_22141_1_244_64.0	vincristine	IMPA	MaxFeretDiameter Nucleus	-0.6483208335430207
1994	Week1_22141_1_282_114.0	vincristine	IMPA	MaxFeretDiameter Nucleus	0.2272925222863252
1995	Week1_22141_1_282_242.0	vincristine	IMPA	MaxFeretDiameter Nucleus	-0.03329864954632753
1996	Week1_22141_1_282_49.0	vincristine	IMPA	MaxFeretDiameter Nucleus	-0.015203581187593204
1997	Week1_22141_1_282_82.0	vincristine	IMPA	MaxFeretDiameter Nucleus	-1.0010710421093807
1998	Week1_22141_1_283_45.0	vincristine	IMPA	MaxFeretDiameter Nucleus	-0.6295816800814439
[truncated: 11,941 more rows]
