# Supplementary material for: Predicting cell morphological responses to perturbations using generative modeling
Source: Nat Commun. 2025 Jan 8;16:505. doi: 10.1038/s41467-024-55707-8 (PMC11711326; doi:10.1038/s41467-024-55707-8)
Supplement: Supplementary file 4 — Source data [file 41467_2024_55707_MOESM4_ESM.zip › source_data/supplementary_figure_2c.csv]

	Dataset	Method	Number of parameters
0	BBBC021	IMPA	52973533
1	BBBC021	StarGANv2	75920477
2	cpg0000	IMPA	53238987
3	cpg0000	StarGANv2	448373323
4	RxRx1	IMPA	53613100
5	RxRx1	StarGANv2	967753004
