# Supplementary material for: Predicting cell morphological responses to perturbations using generative modeling
Source: Nat Commun. 2025 Jan 8;16:505. doi: 10.1038/s41467-024-55707-8 (PMC11711326; doi:10.1038/s41467-024-55707-8)
Supplement: Supplementary file 4 — Source data [file 41467_2024_55707_MOESM4_ESM.zip › source_data/figure_2c.csv]

	0
AZ841	0.9035087719298246
AZ258	0.9035087719298246
Demecolcine	0.8452380952380952
Colchicine	0.8452380952380952
Mevinolin/lovastatin	0.7802197802197802
Simvastatin	0.7802197802197802
Taxol	0.7263157894736842
Docetaxel	0.7263157894736842
MG-132	0.5789473684210527
Proteasome inhibitor	0.5789473684210527
ALLN	0.5523809523809524
Cytochalasin D	0.5426356589147286
Cytochalasin B	0.5426356589147286
Emetine	0.3157894736842105
Alsterpaullone	0.2818181818181818
PD-169316	0.2818181818181818
Anisomycin	0.25203252032520324
Lactacystin	0.25
Camptothecin	0.23423423423423423
Bryostatin	0.23048327137546468
Etoposide	0.22012578616352202
Vincristine	0.21818181818181817
Nocodazole	0.21782178217821782
AZ138	0.21705426356589147
Latrunculin B	0.21678321678321677
Epothilone B	0.21428571428571427
Chlorambucil	0.21008403361344538
Methotrexate	0.21008403361344538
Cyclohexamide	0.19642857142857142
PP-2	0.19298245614035087
Floxuridine	0.17647058823529413
Mitomycin C	0.1568627450980392
Mitoxantrone	0.1532258064516129
DMSO	0.05172413793103448
Cisplatin	0.03278688524590164
