# Supplementary material for: Predicting cell morphological responses to perturbations using generative modeling
Source: Nat Commun. 2025 Jan 8;16:505. doi: 10.1038/s41467-024-55707-8 (PMC11711326; doi:10.1038/s41467-024-55707-8)
Supplement: Supplementary file 4 — Source data [file 41467_2024_55707_MOESM4_ESM.zip › source_data/supplementary_figure_3b_cyto.csv]

	ID	img_drug	Model	Feature name	Feature value
0	Week10_40111_0_157_120.0	cytochalasin B	Baseline	Correlation Tubulin	-1.2847799361103143
1	Week10_40111_0_157_137.0	cytochalasin B	Baseline	Correlation Tubulin	-1.7546205744386825
2	Week10_40111_0_157_65.0	cytochalasin B	Baseline	Correlation Tubulin	-1.171238952369634
3	Week10_40111_0_158_302.0	cytochalasin B	Baseline	Correlation Tubulin	-1.0450655956807162
4	Week10_40111_0_158_40.0	cytochalasin B	Baseline	Correlation Tubulin	-2.325019595680767
5	Week10_40111_0_160_108.0	cytochalasin B	Baseline	Correlation Tubulin	-2.7766442154185587
6	Week10_40111_0_197_325.0	cytochalasin B	Baseline	Correlation Tubulin	0.14537813391922183
7	Week10_40111_0_1_245.0	cytochalasin B	Baseline	Correlation Tubulin	-1.818282012727067
8	Week10_40111_0_237_392.0	cytochalasin B	Baseline	Correlation Tubulin	-1.0239495546847215
9	Week10_40111_0_237_403.0	cytochalasin B	Baseline	Correlation Tubulin	-1.5447457887106153
10	Week10_40111_0_238_24.0	cytochalasin B	Baseline	Correlation Tubulin	-0.2405687897719529
11	Week10_40111_0_239_194.0	cytochalasin B	Baseline	Correlation Tubulin	-0.8225383409485036
12	Week10_40111_0_240_360.0	cytochalasin B	Baseline	Correlation Tubulin	-0.43812787912300644
13	Week10_40111_0_2_309.0	cytochalasin B	Baseline	Correlation Tubulin	-1.4426005280771375
14	Week10_40111_0_41_259.0	cytochalasin B	Baseline	Correlation Tubulin	-1.095112576628861
15	Week10_40111_0_42_339.0	cytochalasin B	Baseline	Correlation Tubulin	-0.22864111781329674
16	Week10_40111_0_43_173.0	cytochalasin B	Baseline	Correlation Tubulin	-2.3531088137207425
17	Week10_40111_0_43_33.0	cytochalasin B	Baseline	Correlation Tubulin	-0.6315868616924988
18	Week10_40111_0_4_372.0	cytochalasin B	Baseline	Correlation Tubulin	0.19307326823508283
19	Week10_40111_0_81_19.0	cytochalasin B	Baseline	Correlation Tubulin	-1.832302498927502
20	Week10_40111_0_81_447.0	cytochalasin B	Baseline	Correlation Tubulin	-1.1108304487274545
21	Week10_40111_0_82_185.0	cytochalasin B	Baseline	Correlation Tubulin	-0.7970944161701508
22	Week10_40111_0_82_259.0	cytochalasin B	Baseline	Correlation Tubulin	-2.76914758593193
23	Week10_40115_0_242_116.0	cytochalasin B	Baseline	Correlation Tubulin	0.2142201259911795
24	Week10_40115_0_242_155.0	cytochalasin B	Baseline	Correlation Tubulin	-2.7565645526430886
25	Week10_40115_0_242_187.0	cytochalasin B	Baseline	Correlation Tubulin	-0.3958829809539882
26	Week10_40115_0_281_8.0	cytochalasin B	Baseline	Correlation Tubulin	0.2296066469337003
27	Week10_40115_0_281_90.0	cytochalasin B	Baseline	Correlation Tubulin	-1.2511820363584774
28	Week10_40115_0_282_270.0	cytochalasin B	Baseline	Correlation Tubulin	0.6121559719343934
29	Week10_40115_0_321_210.0	cytochalasin B	Baseline	Correlation Tubulin	-1.8383202232323108
30	Week10_40115_0_322_218.0	cytochalasin B	Baseline	Correlation Tubulin	-0.8701429542160878
31	Week10_40115_0_324_72.0	cytochalasin B	Baseline	Correlation Tubulin	-1.8095377002173203
32	Week10_40115_0_400_124.0	cytochalasin B	Baseline	Correlation Tubulin	-0.60741836638092
33	Week10_40115_0_400_158.0	cytochalasin B	Baseline	Correlation Tubulin	-0.8770213418947429
34	Week10_40115_0_438_223.0	cytochalasin B	Baseline	Correlation Tubulin	-1.7066377064910487
35	Week10_40115_0_439_162.0	cytochalasin B	Baseline	Correlation Tubulin	-0.4168621156316106
36	Week10_40115_0_439_20.0	cytochalasin B	Baseline	Correlation Tubulin	-2.3948366694484244
37	Week10_40115_0_477_281.0	cytochalasin B	Baseline	Correlation Tubulin	0.27943446706193964
38	Week10_40115_0_477_63.0	cytochalasin B	Baseline	Correlation Tubulin	-0.6173566597375062
39	Week10_40115_0_478_140.0	cytochalasin B	Baseline	Correlation Tubulin	0.14562132234564681
40	Week10_40115_0_478_33.0	cytochalasin B	Baseline	Correlation Tubulin	-3.4697317152330993
41	Week10_40115_0_479_163.0	cytochalasin B	Baseline	Correlation Tubulin	-1.0415280407619587
42	Week10_40119_0_482_25.0	cytochalasin B	Baseline	Correlation Tubulin	-0.4025987250136889
43	Week10_40119_0_483_159.0	cytochalasin B	Baseline	Correlation Tubulin	-1.0139281896618935
44	Week10_40119_0_483_331.0	cytochalasin B	Baseline	Correlation Tubulin	-2.9417513685818903
45	Week10_40119_0_522_260.0	cytochalasin B	Baseline	Correlation Tubulin	-1.9584133060884135
46	Week10_40119_0_522_263.0	cytochalasin B	Baseline	Correlation Tubulin	-2.612113020973358
47	Week10_40119_0_523_155.0	cytochalasin B	Baseline	Correlation Tubulin	-0.7736147910937022
48	Week10_40119_0_523_232.0	cytochalasin B	Baseline	Correlation Tubulin	0.3327091879745593
49	Week10_40119_0_562_193.0	cytochalasin B	Baseline	Correlation Tubulin	-2.5394625122525576
50	Week10_40119_0_563_127.0	cytochalasin B	Baseline	Correlation Tubulin	-1.8723762285261958
51	Week10_40119_0_564_133.0	cytochalasin B	Baseline	Correlation Tubulin	-1.8067825801694837
52	Week10_40119_0_564_262.0	cytochalasin B	Baseline	Correlation Tubulin	-1.029248827332275
53	Week10_40119_0_640_143.0	cytochalasin B	Baseline	Correlation Tubulin	0.12570953385804373
54	Week10_40119_0_677_207.0	cytochalasin B	Baseline	Correlation Tubulin	-1.6803512431912304
55	Week10_40119_0_678_185.0	cytochalasin B	Baseline	Correlation Tubulin	-2.2488532388372753
56	Week10_40119_0_678_619.0	cytochalasin B	Baseline	Correlation Tubulin	-1.444267645102094
57	Week10_40119_0_679_254.0	cytochalasin B	Baseline	Correlation Tubulin	-0.29875699547013157
58	Week10_40119_0_717_33.0	cytochalasin B	Baseline	Correlation Tubulin	-0.7453769744135311
59	Week1_22123_1_157_191.0	cytochalasin B	Baseline	Correlation Tubulin	-0.7116505400118086
60	Week1_22123_1_159_39.0	cytochalasin B	Baseline	Correlation Tubulin	0.6724372859586676
61	Week1_22123_1_159_70.0	cytochalasin B	Baseline	Correlation Tubulin	0.22201123224846658
62	Week1_22123_1_197_59.0	cytochalasin B	Baseline	Correlation Tubulin	-2.414838606841088
63	Week1_22123_1_198_110.0	cytochalasin B	Baseline	Correlation Tubulin	-0.16294155609707095
64	Week1_22123_1_1_27.0	cytochalasin B	Baseline	Correlation Tubulin	0.2207496120583315
65	Week1_22123_1_237_8.0	cytochalasin B	Baseline	Correlation Tubulin	0.34335661332483236
66	Week1_22123_1_238_29.0	cytochalasin B	Baseline	Correlation Tubulin	-0.10870500598423799
67	Week1_22123_1_240_166.0	cytochalasin B	Baseline	Correlation Tubulin	-0.48965531583797733
68	Week1_22123_1_2_18.0	cytochalasin B	Baseline	Correlation Tubulin	0.2633356068737597
69	Week1_22123_1_43_264.0	cytochalasin B	Baseline	Correlation Tubulin	-1.0849505941742152
70	Week1_22123_1_83_164.0	cytochalasin B	Baseline	Correlation Tubulin	-0.06134005729467397
71	Week1_22123_1_84_163.0	cytochalasin B	Baseline	Correlation Tubulin	-0.7077814278698459
72	Week1_22141_1_241_199.0	cytochalasin B	Baseline	Correlation Tubulin	-0.8682370683526182
73	Week1_22141_1_241_226.0	cytochalasin B	Baseline	Correlation Tubulin	-0.5090281442173907
74	Week1_22141_1_241_234.0	cytochalasin B	Baseline	Correlation Tubulin	-0.5457909315726437
75	Week1_22141_1_241_78.0	cytochalasin B	Baseline	Correlation Tubulin	-0.3048582654648431
76	Week1_22141_1_241_81.0	cytochalasin B	Baseline	Correlation Tubulin	-1.5496889585320601
77	Week1_22141_1_243_24.0	cytochalasin B	Baseline	Correlation Tubulin	0.6902218796495814
78	Week1_22141_1_243_35.0	cytochalasin B	Baseline	Correlation Tubulin	-1.527205850915885
79	Week1_22141_1_244_64.0	cytochalasin B	Baseline	Correlation Tubulin	-1.873733286866114
80	Week1_22141_1_282_114.0	cytochalasin B	Baseline	Correlation Tubulin	-1.6992519756735844
81	Week1_22141_1_282_242.0	cytochalasin B	Baseline	Correlation Tubulin	-0.5645189210192583
82	Week1_22141_1_282_49.0	cytochalasin B	Baseline	Correlation Tubulin	-0.180099360137772
83	Week1_22141_1_282_82.0	cytochalasin B	Baseline	Correlation Tubulin	-0.925407582426525
84	Week1_22141_1_283_45.0	cytochalasin B	Baseline	Correlation Tubulin	-0.13813400431652062
85	Week1_22141_1_321_164.0	cytochalasin B	Baseline	Correlation Tubulin	-0.8488174856108772
86	Week1_22141_1_321_28.0	cytochalasin B	Baseline	Correlation Tubulin	0.7221432536741084
87	Week1_22141_1_321_68.0	cytochalasin B	Baseline	Correlation Tubulin	-0.18001170709279973
88	Week1_22141_1_324_54.0	cytochalasin B	Baseline	Correlation Tubulin	-1.2955580714557415
89	Week1_22141_1_397_141.0	cytochalasin B	Baseline	Correlation Tubulin	-1.6487907055957847
90	Week1_22141_1_398_18.0	cytochalasin B	Baseline	Correlation Tubulin	-2.2979254362413015
91	Week1_22141_1_399_246.0	cytochalasin B	Baseline	Correlation Tubulin	-2.030743501033046
92	Week1_22141_1_480_98.0	cytochalasin B	Baseline	Correlation Tubulin	-3.06311822265984
93	Week1_22161_1_481_13.0	cytochalasin B	Baseline	Correlation Tubulin	-1.534101652210692
94	Week1_22161_1_481_15.0	cytochalasin B	Baseline	Correlation Tubulin	-0.5236639161115745
95	Week1_22161_1_482_11.0	cytochalasin B	Baseline	Correlation Tubulin	-0.5294542860571276
96	Week1_22161_1_482_262.0	cytochalasin B	Baseline	Correlation Tubulin	-0.7081198522439653
97	Week1_22161_1_484_109.0	cytochalasin B	Baseline	Correlation Tubulin	0.3252548669988873
98	Week1_22161_1_484_46.0	cytochalasin B	Baseline	Correlation Tubulin	-0.711722409819013
99	Week1_22161_1_521_122.0	cytochalasin B	Baseline	Correlation Tubulin	-0.3182379856009832
100	Week1_22161_1_521_126.0	cytochalasin B	Baseline	Correlation Tubulin	-0.47463720258871034
101	Week1_22161_1_522_124.0	cytochalasin B	Baseline	Correlation Tubulin	0.4387631539402646
102	Week1_22161_1_522_157.0	cytochalasin B	Baseline	Correlation Tubulin	-1.617482831525374
103	Week1_22161_1_523_131.0	cytochalasin B	Baseline	Correlation Tubulin	0.2357560731109543
104	Week1_22161_1_524_16.0	cytochalasin B	Baseline	Correlation Tubulin	0.30772121103524064
105	Week1_22161_1_562_164.0	cytochalasin B	Baseline	Correlation Tubulin	-1.6863903735913035
106	Week1_22161_1_562_45.0	cytochalasin B	Baseline	Correlation Tubulin	-0.8650783963570181
107	Week1_22161_1_637_101.0	cytochalasin B	Baseline	Correlation Tubulin	0.10074007125142166
108	Week1_22161_1_637_75.0	cytochalasin B	Baseline	Correlation Tubulin	-0.21385047441096566
109	Week1_22161_1_639_182.0	cytochalasin B	Baseline	Correlation Tubulin	-0.3208919487132858
110	Week1_22161_1_639_65.0	cytochalasin B	Baseline	Correlation Tubulin	-0.4881287062538419
111	Week1_22161_1_640_12.0	cytochalasin B	Baseline	Correlation Tubulin	0.29792154616542565
112	Week1_22161_1_640_130.0	cytochalasin B	Baseline	Correlation Tubulin	-1.1481661679963775
113	Week1_22161_1_678_22.0	cytochalasin B	Baseline	Correlation Tubulin	-1.8663459568548681
114	Week1_22161_1_718_57.0	cytochalasin B	Baseline	Correlation Tubulin	-0.034351171315186474
115	Week1_22361_1_2881_125.0	cytochalasin B	Baseline	Correlation Tubulin	0.40976822600774254
116	Week1_22361_1_2882_108.0	cytochalasin B	Baseline	Correlation Tubulin	0.7412540372960602
117	Week1_22361_1_2882_176.0	cytochalasin B	Baseline	Correlation Tubulin	-0.5788718106225108
118	Week1_22361_1_2882_77.0	cytochalasin B	Baseline	Correlation Tubulin	-1.362147831424284
119	Week1_22361_1_2883_15.0	cytochalasin B	Baseline	Correlation Tubulin	-0.5460348286705156
120	Week1_22361_1_2883_233.0	cytochalasin B	Baseline	Correlation Tubulin	-1.0994192827003253
121	Week1_22361_1_2883_256.0	cytochalasin B	Baseline	Correlation Tubulin	-0.5055821573586472
122	Week1_22361_1_2883_263.0	cytochalasin B	Baseline	Correlation Tubulin	0.064551891802909
123	Week1_22361_1_2921_111.0	cytochalasin B	Baseline	Correlation Tubulin	-0.24729571217823434
124	Week1_22361_1_2921_196.0	cytochalasin B	Baseline	Correlation Tubulin	-0.7342480294193471
125	Week1_22361_1_2921_72.0	cytochalasin B	Baseline	Correlation Tubulin	0.24125424787070957
126	Week1_22361_1_2923_195.0	cytochalasin B	Baseline	Correlation Tubulin	-3.0496553212998982
127	Week1_22361_1_2923_32.0	cytochalasin B	Baseline	Correlation Tubulin	0.0896948051524113
128	Week1_22361_1_2963_210.0	cytochalasin B	Baseline	Correlation Tubulin	0.4042800669382894
129	Week1_22361_1_2964_200.0	cytochalasin B	Baseline	Correlation Tubulin	-2.455398347356917
130	Week1_22361_1_2964_81.0	cytochalasin B	Baseline	Correlation Tubulin	0.7976719212267908
131	Week1_22361_1_2964_92.0	cytochalasin B	Baseline	Correlation Tubulin	0.37603802985416146
132	Week1_22361_1_3037_100.0	cytochalasin B	Baseline	Correlation Tubulin	0.328381262554684
133	Week1_22361_1_3038_111.0	cytochalasin B	Baseline	Correlation Tubulin	0.29115049669178816
134	Week1_22361_1_3039_32.0	cytochalasin B	Baseline	Correlation Tubulin	0.2099378400918922
135	Week1_22361_1_3080_193.0	cytochalasin B	Baseline	Correlation Tubulin	0.6473931692892146
136	Week1_22361_1_3117_163.0	cytochalasin B	Baseline	Correlation Tubulin	-0.37024870430384643
137	Week1_22361_1_3118_86.0	cytochalasin B	Baseline	Correlation Tubulin	0.07887410411211868
138	Week1_22361_1_3120_123.0	cytochalasin B	Baseline	Correlation Tubulin	0.9582055901174746
139	Week1_22361_1_3120_206.0	cytochalasin B	Baseline	Correlation Tubulin	-0.37949542178864415
140	Week1_22381_1_3122_144.0	cytochalasin B	Baseline	Correlation Tubulin	-2.7064157063950267
141	Week1_22381_1_3122_34.0	cytochalasin B	Baseline	Correlation Tubulin	-0.11744830320346816
142	Week1_22381_1_3123_46.0	cytochalasin B	Baseline	Correlation Tubulin	0.6353464763128922
143	Week1_22381_1_3124_101.0	cytochalasin B	Baseline	Correlation Tubulin	-0.6891368111311782
144	Week1_22381_1_3161_51.0	cytochalasin B	Baseline	Correlation Tubulin	-2.1327238757787788
145	Week1_22381_1_3163_61.0	cytochalasin B	Baseline	Correlation Tubulin	0.416425120620098
146	Week1_22381_1_3163_73.0	cytochalasin B	Baseline	Correlation Tubulin	0.5579429505880946
147	Week1_22381_1_3201_42.0	cytochalasin B	Baseline	Correlation Tubulin	0.3694889375329612
148	Week1_22381_1_3202_76.0	cytochalasin B	Baseline	Correlation Tubulin	-1.010504448054979
149	Week1_22381_1_3278_115.0	cytochalasin B	Baseline	Correlation Tubulin	-0.09658585907057804
150	Week1_22381_1_3278_195.0	cytochalasin B	Baseline	Correlation Tubulin	-1.506510757387993
151	Week1_22381_1_3280_133.0	cytochalasin B	Baseline	Correlation Tubulin	-1.0243170751089092
152	Week1_22381_1_3317_234.0	cytochalasin B	Baseline	Correlation Tubulin	-0.6189406206766604
153	Week1_22381_1_3358_179.0	cytochalasin B	Baseline	Correlation Tubulin	0.430191510376516
154	Week1_22381_1_3358_231.0	cytochalasin B	Baseline	Correlation Tubulin	0.8657943588942436
155	Week1_22381_1_3358_262.0	cytochalasin B	Baseline	Correlation Tubulin	-0.12811921369670043
156	Week1_22381_1_3359_201.0	cytochalasin B	Baseline	Correlation Tubulin	-1.3545507926782847
157	Week1_22381_1_3359_239.0	cytochalasin B	Baseline	Correlation Tubulin	0.48000402542778353
158	Week1_22401_1_3362_169.0	cytochalasin B	Baseline	Correlation Tubulin	-0.13676333231630883
159	Week1_22401_1_3401_157.0	cytochalasin B	Baseline	Correlation Tubulin	-0.8996051330098417
160	Week1_22401_1_3401_90.0	cytochalasin B	Baseline	Correlation Tubulin	-1.560744050533541
161	Week1_22401_1_3404_245.0	cytochalasin B	Baseline	Correlation Tubulin	0.20422756771019596
162	Week1_22401_1_3404_86.0	cytochalasin B	Baseline	Correlation Tubulin	-0.8198618942842181
163	Week1_22401_1_3442_199.0	cytochalasin B	Baseline	Correlation Tubulin	-0.007910995310928398
164	Week1_22401_1_3443_181.0	cytochalasin B	Baseline	Correlation Tubulin	-1.0365738387459955
165	Week1_22401_1_3443_242.0	cytochalasin B	Baseline	Correlation Tubulin	0.08814831071557142
166	Week1_22401_1_3443_88.0	cytochalasin B	Baseline	Correlation Tubulin	-1.7677398524241799
167	Week1_22401_1_3444_142.0	cytochalasin B	Baseline	Correlation Tubulin	0.27365737797545214
168	Week1_22401_1_3444_68.0	cytochalasin B	Baseline	Correlation Tubulin	-0.9274825494929118
169	Week1_22401_1_3517_82.0	cytochalasin B	Baseline	Correlation Tubulin	0.14677170567963038
170	Week1_22401_1_3517_91.0	cytochalasin B	Baseline	Correlation Tubulin	-0.44205185603316227
171	Week1_22401_1_3520_76.0	cytochalasin B	Baseline	Correlation Tubulin	-1.5043616911209128
172	Week1_22401_1_3557_41.0	cytochalasin B	Baseline	Correlation Tubulin	-0.4060797782865718
173	Week1_22401_1_3559_43.0	cytochalasin B	Baseline	Correlation Tubulin	0.11446604197557579
174	Week1_22401_1_3559_67.0	cytochalasin B	Baseline	Correlation Tubulin	-0.5669141119021469
175	Week1_22401_1_3560_182.0	cytochalasin B	Baseline	Correlation Tubulin	0.42942362900448006
176	Week1_22401_1_3598_231.0	cytochalasin B	Baseline	Correlation Tubulin	-0.08531869450902864
177	Week1_22401_1_3598_69.0	cytochalasin B	Baseline	Correlation Tubulin	-0.7072320950268887
178	Week2_24121_2_157_50.0	cytochalasin B	Baseline	Correlation Tubulin	0.23142022281584543
179	Week2_24121_2_197_7.0	cytochalasin B	Baseline	Correlation Tubulin	0.3239694416426316
180	Week2_24121_2_238_180.0	cytochalasin B	Baseline	Correlation Tubulin	0.7348137911173004
181	Week2_24121_2_238_80.0	cytochalasin B	Baseline	Correlation Tubulin	-0.693922478245163
182	Week2_24121_2_239_109.0	cytochalasin B	Baseline	Correlation Tubulin	-0.10154966081408387
183	Week2_24121_2_41_63.0	cytochalasin B	Baseline	Correlation Tubulin	-1.4220913335192695
184	Week2_24121_2_43_118.0	cytochalasin B	Baseline	Correlation Tubulin	0.42941626053281495
185	Week2_24121_2_44_33.0	cytochalasin B	Baseline	Correlation Tubulin	0.6394681325946308
186	Week2_24121_2_81_116.0	cytochalasin B	Baseline	Correlation Tubulin	0.1681853488125869
187	Week2_24121_2_82_2.0	cytochalasin B	Baseline	Correlation Tubulin	0.5652248654863556
188	Week2_24141_2_241_150.0	cytochalasin B	Baseline	Correlation Tubulin	-0.8873986106170453
189	Week2_24141_2_241_7.0	cytochalasin B	Baseline	Correlation Tubulin	-0.7191154574601133
190	Week2_24141_2_282_84.0	cytochalasin B	Baseline	Correlation Tubulin	0.5643235465638119
191	Week2_24141_2_283_150.0	cytochalasin B	Baseline	Correlation Tubulin	0.05029927312711437
192	Week2_24141_2_321_74.0	cytochalasin B	Baseline	Correlation Tubulin	0.6995292562630445
193	Week2_24141_2_324_157.0	cytochalasin B	Baseline	Correlation Tubulin	-0.556733397392006
194	Week2_24141_2_398_128.0	cytochalasin B	Baseline	Correlation Tubulin	0.5004678814162399
195	Week2_24141_2_398_59.0	cytochalasin B	Baseline	Correlation Tubulin	-0.05631083695734806
196	Week2_24141_2_438_95.0	cytochalasin B	Baseline	Correlation Tubulin	-0.26214056864935165
197	Week2_24141_2_439_142.0	cytochalasin B	Baseline	Correlation Tubulin	0.8567963516451349
198	Week2_24141_2_477_152.0	cytochalasin B	Baseline	Correlation Tubulin	0.6639081907211664
199	Week2_24141_2_477_32.0	cytochalasin B	Baseline	Correlation Tubulin	0.16900882495230377
200	Week2_24141_2_478_16.0	cytochalasin B	Baseline	Correlation Tubulin	0.3527653781433922
201	Week2_24141_2_478_22.0	cytochalasin B	Baseline	Correlation Tubulin	0.13128884598637658
202	Week2_24141_2_478_91.0	cytochalasin B	Baseline	Correlation Tubulin	0.0983688339982308
203	Week2_24141_2_480_79.0	cytochalasin B	Baseline	Correlation Tubulin	0.4352983104040302
204	Week2_24161_2_483_33.0	cytochalasin B	Baseline	Correlation Tubulin	0.3856286456906775
205	Week2_24161_2_522_106.0	cytochalasin B	Baseline	Correlation Tubulin	-0.18820057858843894
206	Week2_24161_2_522_74.0	cytochalasin B	Baseline	Correlation Tubulin	-0.33569917134036875
207	Week2_24161_2_522_90.0	cytochalasin B	Baseline	Correlation Tubulin	0.011453589258916833
208	Week2_24161_2_523_15.0	cytochalasin B	Baseline	Correlation Tubulin	0.6248676817782747
209	Week2_24161_2_562_23.0	cytochalasin B	Baseline	Correlation Tubulin	-0.4446826194850202
210	Week2_24161_2_564_44.0	cytochalasin B	Baseline	Correlation Tubulin	0.8295664731716361
211	Week2_24161_2_638_11.0	cytochalasin B	Baseline	Correlation Tubulin	-0.31054132307560955
212	Week2_24161_2_638_58.0	cytochalasin B	Baseline	Correlation Tubulin	0.03545859532521055
213	Week2_24161_2_639_134.0	cytochalasin B	Baseline	Correlation Tubulin	-0.7367784462301683
214	Week2_24161_2_677_11.0	cytochalasin B	Baseline	Correlation Tubulin	1.0007255346305808
215	Week2_24161_2_677_18.0	cytochalasin B	Baseline	Correlation Tubulin	0.3442211387333846
216	Week2_24161_2_678_140.0	cytochalasin B	Baseline	Correlation Tubulin	0.24328389213145346
217	Week2_24161_2_679_32.0	cytochalasin B	Baseline	Correlation Tubulin	0.41133856006536273
218	Week2_24161_2_680_133.0	cytochalasin B	Baseline	Correlation Tubulin	0.9435645207047038
219	Week2_24161_2_717_83.0	cytochalasin B	Baseline	Correlation Tubulin	-0.8112882749280568
220	Week2_24161_2_718_45.0	cytochalasin B	Baseline	Correlation Tubulin	0.7596847352108043
221	Week2_24161_2_718_60.0	cytochalasin B	Baseline	Correlation Tubulin	0.14348154080200926
222	Week2_24161_2_719_104.0	cytochalasin B	Baseline	Correlation Tubulin	-0.005030264058409825
223	Week2_24161_2_720_124.0	cytochalasin B	Baseline	Correlation Tubulin	0.4511439660478479
224	Week2_24161_2_720_172.0	cytochalasin B	Baseline	Correlation Tubulin	0.9368194720937043
225	Week2_24161_2_720_9.0	cytochalasin B	Baseline	Correlation Tubulin	0.7058061613773007
226	Week3_25421_3_157_167.0	cytochalasin B	Baseline	Correlation Tubulin	-1.887902194931608
227	Week3_25421_3_158_168.0	cytochalasin B	Baseline	Correlation Tubulin	-2.1286372933758795
228	Week3_25421_3_160_297.0	cytochalasin B	Baseline	Correlation Tubulin	-1.9256207760545938
229	Week3_25421_3_1_123.0	cytochalasin B	Baseline	Correlation Tubulin	-0.17320351403514908
230	Week3_25421_3_200_162.0	cytochalasin B	Baseline	Correlation Tubulin	-0.0006560615221978053
231	Week3_25421_3_200_35.0	cytochalasin B	Baseline	Correlation Tubulin	0.7556145425073387
232	Week3_25421_3_240_126.0	cytochalasin B	Baseline	Correlation Tubulin	-1.516583525253936
233	Week3_25421_3_240_223.0	cytochalasin B	Baseline	Correlation Tubulin	-0.26620513107253535
234	Week3_25421_3_2_107.0	cytochalasin B	Baseline	Correlation Tubulin	-1.177304283593475
235	Week3_25421_3_2_24.0	cytochalasin B	Baseline	Correlation Tubulin	0.42032755614537576
236	Week3_25421_3_41_45.0	cytochalasin B	Baseline	Correlation Tubulin	-0.2941802150235434
237	Week3_25421_3_42_171.0	cytochalasin B	Baseline	Correlation Tubulin	-0.15978280782930365
238	Week3_25421_3_4_106.0	cytochalasin B	Baseline	Correlation Tubulin	0.1597796123105125
239	Week3_25421_3_4_114.0	cytochalasin B	Baseline	Correlation Tubulin	-0.6369851749669139
240	Week3_25421_3_4_184.0	cytochalasin B	Baseline	Correlation Tubulin	0.06498146001876189
241	Week3_25421_3_81_119.0	cytochalasin B	Baseline	Correlation Tubulin	-1.854091085598471
242	Week3_25421_3_81_93.0	cytochalasin B	Baseline	Correlation Tubulin	0.009585609486126488
243	Week3_25421_3_82_26.0	cytochalasin B	Baseline	Correlation Tubulin	0.2694624261962878
244	Week3_25421_3_83_28.0	cytochalasin B	Baseline	Correlation Tubulin	0.36702129648165993
245	Week3_25441_3_241_93.0	cytochalasin B	Baseline	Correlation Tubulin	-0.78741929130743
246	Week3_25441_3_242_260.0	cytochalasin B	Baseline	Correlation Tubulin	-1.5162060601242033
247	Week3_25441_3_243_36.0	cytochalasin B	Baseline	Correlation Tubulin	0.808661971039258
248	Week3_25441_3_243_9.0	cytochalasin B	Baseline	Correlation Tubulin	-1.1424091944853987
249	Week3_25441_3_281_195.0	cytochalasin B	Baseline	Correlation Tubulin	-1.133072692796243
250	Week3_25441_3_282_6.0	cytochalasin B	Baseline	Correlation Tubulin	-0.27002617733603584
251	Week3_25441_3_283_183.0	cytochalasin B	Baseline	Correlation Tubulin	0.04732996632014014
252	Week3_25441_3_283_213.0	cytochalasin B	Baseline	Correlation Tubulin	-1.337715692946591
253	Week3_25441_3_321_116.0	cytochalasin B	Baseline	Correlation Tubulin	-2.161474940113832
254	Week3_25441_3_321_16.0	cytochalasin B	Baseline	Correlation Tubulin	-0.08872749696456504
255	Week3_25441_3_322_5.0	cytochalasin B	Baseline	Correlation Tubulin	-2.489598309060992
256	Week3_25441_3_322_96.0	cytochalasin B	Baseline	Correlation Tubulin	-1.6876152767590957
257	Week3_25441_3_323_137.0	cytochalasin B	Baseline	Correlation Tubulin	0.933083061367608
258	Week3_25441_3_323_155.0	cytochalasin B	Baseline	Correlation Tubulin	0.8383738226086566
259	Week3_25441_3_324_198.0	cytochalasin B	Baseline	Correlation Tubulin	-0.06438865362400849
260	Week3_25441_3_324_71.0	cytochalasin B	Baseline	Correlation Tubulin	0.5977514944749083
261	Week3_25441_3_324_92.0	cytochalasin B	Baseline	Correlation Tubulin	0.7569679204867182
262	Week3_25441_3_397_107.0	cytochalasin B	Baseline	Correlation Tubulin	-1.6360814097223941
263	Week3_25441_3_397_200.0	cytochalasin B	Baseline	Correlation Tubulin	-0.021031864264533077
264	Week3_25441_3_397_25.0	cytochalasin B	Baseline	Correlation Tubulin	-1.9881462405291845
265	Week3_25441_3_398_15.0	cytochalasin B	Baseline	Correlation Tubulin	-0.7245422114679141
266	Week3_25441_3_437_58.0	cytochalasin B	Baseline	Correlation Tubulin	-0.56321558099324
267	Week3_25441_3_438_80.0	cytochalasin B	Baseline	Correlation Tubulin	0.2102099128604259
268	Week3_25441_3_439_77.0	cytochalasin B	Baseline	Correlation Tubulin	0.4572306924802123
269	Week3_25441_3_478_213.0	cytochalasin B	Baseline	Correlation Tubulin	-0.8311877041958271
270	Week3_25441_3_479_247.0	cytochalasin B	Baseline	Correlation Tubulin	-0.02050366566138813
271	Week3_25441_3_480_140.0	cytochalasin B	Baseline	Correlation Tubulin	-0.13490433628850168
272	Week3_25461_3_482_257.0	cytochalasin B	Baseline	Correlation Tubulin	-2.1993301580684683
273	Week3_25461_3_483_99.0	cytochalasin B	Baseline	Correlation Tubulin	0.5126867177605943
274	Week3_25461_3_521_103.0	cytochalasin B	Baseline	Correlation Tubulin	-0.49321784964466475
275	Week3_25461_3_521_244.0	cytochalasin B	Baseline	Correlation Tubulin	-0.7693840003756776
276	Week3_25461_3_521_30.0	cytochalasin B	Baseline	Correlation Tubulin	0.490167195501187
277	Week3_25461_3_522_260.0	cytochalasin B	Baseline	Correlation Tubulin	0.7930416978913146
278	Week3_25461_3_524_133.0	cytochalasin B	Baseline	Correlation Tubulin	-0.03355157480912495
279	Week3_25461_3_561_11.0	cytochalasin B	Baseline	Correlation Tubulin	-0.3787583814000338
280	Week3_25461_3_561_36.0	cytochalasin B	Baseline	Correlation Tubulin	0.5442819642309291
281	Week3_25461_3_561_70.0	cytochalasin B	Baseline	Correlation Tubulin	0.1558697961077687
282	Week3_25461_3_562_157.0	cytochalasin B	Baseline	Correlation Tubulin	0.44496748847766876
283	Week3_25461_3_564_131.0	cytochalasin B	Baseline	Correlation Tubulin	0.0619350472828081
284	Week3_25461_3_564_172.0	cytochalasin B	Baseline	Correlation Tubulin	0.5205586544666794
285	Week3_25461_3_637_165.0	cytochalasin B	Baseline	Correlation Tubulin	-1.055472295897072
286	Week3_25461_3_637_208.0	cytochalasin B	Baseline	Correlation Tubulin	-0.5596028605891255
287	Week3_25461_3_637_298.0	cytochalasin B	Baseline	Correlation Tubulin	-2.02609460774074
288	Week3_25461_3_639_244.0	cytochalasin B	Baseline	Correlation Tubulin	-0.6066361965632957
289	Week3_25461_3_640_27.0	cytochalasin B	Baseline	Correlation Tubulin	-1.6808874439853763
290	Week3_25461_3_640_92.0	cytochalasin B	Baseline	Correlation Tubulin	-0.32137620233441644
291	Week3_25461_3_677_14.0	cytochalasin B	Baseline	Correlation Tubulin	-0.4191415466853962
292	Week3_25461_3_677_263.0	cytochalasin B	Baseline	Correlation Tubulin	-2.384650282936554
293	Week3_25461_3_677_41.0	cytochalasin B	Baseline	Correlation Tubulin	-1.8498376013728044
294	Week3_25461_3_678_227.0	cytochalasin B	Baseline	Correlation Tubulin	-1.0048503438180543
295	Week3_25461_3_679_149.0	cytochalasin B	Baseline	Correlation Tubulin	0.7907130808333199
296	Week3_25461_3_679_22.0	cytochalasin B	Baseline	Correlation Tubulin	-0.03466066614643141
297	Week3_25461_3_679_9.0	cytochalasin B	Baseline	Correlation Tubulin	0.7413780279931178
298	Week3_25461_3_717_329.0	cytochalasin B	Baseline	Correlation Tubulin	-1.5862673897018702
299	Week3_25461_3_718_31.0	cytochalasin B	Baseline	Correlation Tubulin	-0.13487163046121228
300	Week3_25461_3_720_150.0	cytochalasin B	Baseline	Correlation Tubulin	-0.6833431104887155
301	Week3_25681_3_2881_202.0	cytochalasin B	Baseline	Correlation Tubulin	-0.6715007765036809
302	Week3_25681_3_2884_96.0	cytochalasin B	Baseline	Correlation Tubulin	0.9311039714891662
303	Week3_25681_3_2921_204.0	cytochalasin B	Baseline	Correlation Tubulin	0.24162841724947087
304	Week3_25681_3_2922_195.0	cytochalasin B	Baseline	Correlation Tubulin	0.4833485198910798
305	Week3_25681_3_2923_153.0	cytochalasin B	Baseline	Correlation Tubulin	0.04644766179317204
306	Week3_25681_3_2924_112.0	cytochalasin B	Baseline	Correlation Tubulin	0.3247711939595755
307	Week3_25681_3_2961_114.0	cytochalasin B	Baseline	Correlation Tubulin	-0.5424955434857014
308	Week3_25681_3_2961_19.0	cytochalasin B	Baseline	Correlation Tubulin	0.23251222549939354
309	Week3_25681_3_2961_22.0	cytochalasin B	Baseline	Correlation Tubulin	-2.0005649901527747
310	Week3_25681_3_2961_223.0	cytochalasin B	Baseline	Correlation Tubulin	-3.8380787277569284
311	Week3_25681_3_2961_296.0	cytochalasin B	Baseline	Correlation Tubulin	-1.0148816691979148
312	Week3_25681_3_2964_52.0	cytochalasin B	Baseline	Correlation Tubulin	0.41563944317157414
313	Week3_25681_3_3037_104.0	cytochalasin B	Baseline	Correlation Tubulin	-0.918389652069301
314	Week3_25681_3_3037_261.0	cytochalasin B	Baseline	Correlation Tubulin	-0.10851496259429891
315	Week3_25681_3_3037_65.0	cytochalasin B	Baseline	Correlation Tubulin	0.6346594223227425
316	Week3_25681_3_3038_61.0	cytochalasin B	Baseline	Correlation Tubulin	0.6940821534440158
317	Week3_25681_3_3039_53.0	cytochalasin B	Baseline	Correlation Tubulin	-2.11586383183875
318	Week3_25681_3_3077_164.0	cytochalasin B	Baseline	Correlation Tubulin	-2.2348303117616695
319	Week3_25681_3_3078_154.0	cytochalasin B	Baseline	Correlation Tubulin	0.2173028776624369
320	Week3_25681_3_3118_159.0	cytochalasin B	Baseline	Correlation Tubulin	-2.1944850946482983
321	Week3_25681_3_3118_32.0	cytochalasin B	Baseline	Correlation Tubulin	-1.016896190807331
322	Week3_25681_3_3120_47.0	cytochalasin B	Baseline	Correlation Tubulin	-0.7500293933535483
323	Week3_25701_3_3121_99.0	cytochalasin B	Baseline	Correlation Tubulin	-1.3238138391007455
324	Week3_25701_3_3123_112.0	cytochalasin B	Baseline	Correlation Tubulin	1.099466584361688
325	Week3_25701_3_3124_72.0	cytochalasin B	Baseline	Correlation Tubulin	0.7705581043903319
326	Week3_25701_3_3124_97.0	cytochalasin B	Baseline	Correlation Tubulin	-0.06033171574958043
327	Week3_25701_3_3161_215.0	cytochalasin B	Baseline	Correlation Tubulin	-2.524239113598126
328	Week3_25701_3_3204_12.0	cytochalasin B	Baseline	Correlation Tubulin	0.6066945897565373
329	Week3_25701_3_3278_59.0	cytochalasin B	Baseline	Correlation Tubulin	0.7227736986412725
330	Week3_25701_3_3279_177.0	cytochalasin B	Baseline	Correlation Tubulin	-1.0650728364061333
331	Week3_25701_3_3317_172.0	cytochalasin B	Baseline	Correlation Tubulin	-1.216665685769268
332	Week3_25701_3_3318_153.0	cytochalasin B	Baseline	Correlation Tubulin	-0.5804868498806746
333	Week3_25701_3_3318_95.0	cytochalasin B	Baseline	Correlation Tubulin	0.24720274118849553
334	Week3_25701_3_3320_198.0	cytochalasin B	Baseline	Correlation Tubulin	0.027405251365800937
335	Week3_25701_3_3320_98.0	cytochalasin B	Baseline	Correlation Tubulin	1.0653831251106718
336	Week3_25701_3_3360_175.0	cytochalasin B	Baseline	Correlation Tubulin	-0.12542758412270275
337	Week3_25701_3_3360_227.0	cytochalasin B	Baseline	Correlation Tubulin	0.5066879324625561
338	Week3_25721_3_3363_114.0	cytochalasin B	Baseline	Correlation Tubulin	0.8038475970691531
339	Week3_25721_3_3364_206.0	cytochalasin B	Baseline	Correlation Tubulin	0.5484875252652288
340	Week3_25721_3_3364_272.0	cytochalasin B	Baseline	Correlation Tubulin	-0.5726192944539559
341	Week3_25721_3_3401_41.0	cytochalasin B	Baseline	Correlation Tubulin	-0.1038655206775331
342	Week3_25721_3_3401_87.0	cytochalasin B	Baseline	Correlation Tubulin	-1.3131404721963245
343	Week3_25721_3_3402_231.0	cytochalasin B	Baseline	Correlation Tubulin	-1.3359805887786766
344	Week3_25721_3_3441_165.0	cytochalasin B	Baseline	Correlation Tubulin	-1.9004416631372718
345	Week3_25721_3_3441_88.0	cytochalasin B	Baseline	Correlation Tubulin	-1.6880926202661686
346	Week3_25721_3_3442_117.0	cytochalasin B	Baseline	Correlation Tubulin	-2.239189634975701
347	Week3_25721_3_3442_223.0	cytochalasin B	Baseline	Correlation Tubulin	-0.7185641787407677
348	Week3_25721_3_3442_265.0	cytochalasin B	Baseline	Correlation Tubulin	-1.479238102960649
349	Week3_25721_3_3442_301.0	cytochalasin B	Baseline	Correlation Tubulin	0.28331566727406704
350	Week3_25721_3_3442_73.0	cytochalasin B	Baseline	Correlation Tubulin	-0.8812008542968395
351	Week3_25721_3_3443_56.0	cytochalasin B	Baseline	Correlation Tubulin	-0.3322584437639916
352	Week3_25721_3_3444_12.0	cytochalasin B	Baseline	Correlation Tubulin	-0.2336043373004673
353	Week3_25721_3_3444_206.0	cytochalasin B	Baseline	Correlation Tubulin	-1.1814242384785072
354	Week3_25721_3_3517_141.0	cytochalasin B	Baseline	Correlation Tubulin	-1.014923100235747
355	Week3_25721_3_3519_151.0	cytochalasin B	Baseline	Correlation Tubulin	0.6538254733641788
356	Week3_25721_3_3519_94.0	cytochalasin B	Baseline	Correlation Tubulin	-1.416974926665713
357	Week3_25721_3_3520_13.0	cytochalasin B	Baseline	Correlation Tubulin	-0.1618778496079376
358	Week3_25721_3_3520_263.0	cytochalasin B	Baseline	Correlation Tubulin	-1.4813816115972052
359	Week3_25721_3_3557_43.0	cytochalasin B	Baseline	Correlation Tubulin	-1.2696954827907523
360	Week3_25721_3_3559_34.0	cytochalasin B	Baseline	Correlation Tubulin	0.6739235263992265
361	Week3_25721_3_3560_20.0	cytochalasin B	Baseline	Correlation Tubulin	-1.1138515778693656
362	Week3_25721_3_3560_218.0	cytochalasin B	Baseline	Correlation Tubulin	0.06472125718052535
363	Week3_25721_3_3560_71.0	cytochalasin B	Baseline	Correlation Tubulin	-0.6193343743459766
364	Week3_25721_3_3597_202.0	cytochalasin B	Baseline	Correlation Tubulin	0.9447584634087556
365	Week3_25721_3_3598_118.0	cytochalasin B	Baseline	Correlation Tubulin	-1.895248013599748
366	Week3_25721_3_3598_48.0	cytochalasin B	Baseline	Correlation Tubulin	-1.1921194148761405
367	Week3_25721_3_3600_100.0	cytochalasin B	Baseline	Correlation Tubulin	0.8134205526288576
368	Week4_27801_4_2881_144.0	cytochalasin B	Baseline	Correlation Tubulin	0.15551317203861592
369	Week4_27801_4_2882_237.0	cytochalasin B	Baseline	Correlation Tubulin	-0.9151181866047211
370	Week4_27801_4_2883_124.0	cytochalasin B	Baseline	Correlation Tubulin	-1.7589693415897516
371	Week4_27801_4_2884_102.0	cytochalasin B	Baseline	Correlation Tubulin	0.7964256612703632
372	Week4_27801_4_2922_125.0	cytochalasin B	Baseline	Correlation Tubulin	0.07693292474438879
373	Week4_27801_4_2924_110.0	cytochalasin B	Baseline	Correlation Tubulin	-1.517898802522734
374	Week4_27801_4_2924_60.0	cytochalasin B	Baseline	Correlation Tubulin	-0.5909897264756377
375	Week4_27801_4_2962_173.0	cytochalasin B	Baseline	Correlation Tubulin	-2.2963146152041816
376	Week4_27801_4_2962_196.0	cytochalasin B	Baseline	Correlation Tubulin	-2.515569469719835
377	Week4_27801_4_3037_140.0	cytochalasin B	Baseline	Correlation Tubulin	-0.25189044090799995
378	Week4_27801_4_3038_21.0	cytochalasin B	Baseline	Correlation Tubulin	-0.1575531723117774
379	Week4_27801_4_3077_103.0	cytochalasin B	Baseline	Correlation Tubulin	0.1682196089481937
380	Week4_27801_4_3077_194.0	cytochalasin B	Baseline	Correlation Tubulin	-0.19684183241289444
381	Week4_27801_4_3077_45.0	cytochalasin B	Baseline	Correlation Tubulin	0.49060903374829457
382	Week4_27801_4_3078_35.0	cytochalasin B	Baseline	Correlation Tubulin	-0.3999503238907294
383	Week4_27801_4_3079_32.0	cytochalasin B	Baseline	Correlation Tubulin	0.29080976413942744
384	Week4_27801_4_3080_163.0	cytochalasin B	Baseline	Correlation Tubulin	0.46927962106398624
385	Week4_27801_4_3080_58.0	cytochalasin B	Baseline	Correlation Tubulin	0.12324189945178184
386	Week4_27801_4_3118_117.0	cytochalasin B	Baseline	Correlation Tubulin	-2.901875393039117
387	Week4_27801_4_3119_87.0	cytochalasin B	Baseline	Correlation Tubulin	-0.42938902932780093
388	Week4_27821_4_3122_107.0	cytochalasin B	Baseline	Correlation Tubulin	-3.4288717423517143
389	Week4_27821_4_3122_57.0	cytochalasin B	Baseline	Correlation Tubulin	-1.341158239301097
390	Week4_27821_4_3122_65.0	cytochalasin B	Baseline	Correlation Tubulin	-4.081039350687552
391	Week4_27821_4_3123_118.0	cytochalasin B	Baseline	Correlation Tubulin	-0.10915849847192288
392	Week4_27821_4_3162_265.0	cytochalasin B	Baseline	Correlation Tubulin	-0.844449640977493
393	Week4_27821_4_3163_150.0	cytochalasin B	Baseline	Correlation Tubulin	-2.497241346505134
394	Week4_27821_4_3201_176.0	cytochalasin B	Baseline	Correlation Tubulin	-1.044383512842923
395	Week4_27821_4_3203_117.0	cytochalasin B	Baseline	Correlation Tubulin	0.03513211952383283
396	Week4_27821_4_3204_165.0	cytochalasin B	Baseline	Correlation Tubulin	-0.003630832123864877
397	Week4_27821_4_3277_189.0	cytochalasin B	Baseline	Correlation Tubulin	0.5792298885301376
398	Week4_27821_4_3277_232.0	cytochalasin B	Baseline	Correlation Tubulin	-0.19407285635287647
399	Week4_27821_4_3280_50.0	cytochalasin B	Baseline	Correlation Tubulin	-0.6300614933149553
400	Week4_27821_4_3358_176.0	cytochalasin B	Baseline	Correlation Tubulin	-1.1754793702361654
401	Week4_27821_4_3359_135.0	cytochalasin B	Baseline	Correlation Tubulin	-0.5149817569230437
402	Week4_27821_4_3359_31.0	cytochalasin B	Baseline	Correlation Tubulin	-0.08566291725595576
403	Week4_27861_4_3601_126.0	cytochalasin B	Baseline	Correlation Tubulin	-1.0283744702481714
404	Week4_27861_4_3602_301.0	cytochalasin B	Baseline	Correlation Tubulin	0.2637222768295502
405	Week4_27861_4_3603_24.0	cytochalasin B	Baseline	Correlation Tubulin	0.8177753705800338
406	Week4_27861_4_3603_247.0	cytochalasin B	Baseline	Correlation Tubulin	-0.3617746271652767
407	Week4_27861_4_3604_189.0	cytochalasin B	Baseline	Correlation Tubulin	0.8186112047224834
408	Week4_27861_4_3604_30.0	cytochalasin B	Baseline	Correlation Tubulin	0.9989220819153259
409	Week4_27861_4_3641_221.0	cytochalasin B	Baseline	Correlation Tubulin	-0.21646027977336613
410	Week4_27861_4_3642_33.0	cytochalasin B	Baseline	Correlation Tubulin	-1.0186203874004711
411	Week4_27861_4_3644_106.0	cytochalasin B	Baseline	Correlation Tubulin	-0.6152785621906136
412	Week4_27861_4_3644_11.0	cytochalasin B	Baseline	Correlation Tubulin	-1.9241801730236985
413	Week4_27861_4_3644_173.0	cytochalasin B	Baseline	Correlation Tubulin	0.26092385028635495
414	Week4_27861_4_3644_83.0	cytochalasin B	Baseline	Correlation Tubulin	-0.6721528765173839
415	Week4_27861_4_3681_175.0	cytochalasin B	Baseline	Correlation Tubulin	0.10727787774972983
416	Week4_27861_4_3681_54.0	cytochalasin B	Baseline	Correlation Tubulin	0.11996143958894423
417	Week4_27861_4_3682_69.0	cytochalasin B	Baseline	Correlation Tubulin	0.30021960878392384
418	Week4_27861_4_3683_120.0	cytochalasin B	Baseline	Correlation Tubulin	0.28288456242738785
419	Week4_27861_4_3757_165.0	cytochalasin B	Baseline	Correlation Tubulin	-0.6244415906901851
420	Week4_27861_4_3760_158.0	cytochalasin B	Baseline	Correlation Tubulin	-0.706968932048343
421	Week4_27861_4_3760_210.0	cytochalasin B	Baseline	Correlation Tubulin	-0.20444878294115854
422	Week4_27861_4_3760_65.0	cytochalasin B	Baseline	Correlation Tubulin	0.880492111462346
423	Week4_27861_4_3799_193.0	cytochalasin B	Baseline	Correlation Tubulin	0.08121291037246939
424	Week4_27861_4_3799_39.0	cytochalasin B	Baseline	Correlation Tubulin	0.30069673275026226
425	Week4_27861_4_3800_29.0	cytochalasin B	Baseline	Correlation Tubulin	0.06979526809321125
426	Week4_27861_4_3800_70.0	cytochalasin B	Baseline	Correlation Tubulin	0.6230503967016428
427	Week7_34341_7_157_70.0	cytochalasin B	Baseline	Correlation Tubulin	0.35785000492359165
428	Week7_34341_7_158_115.0	cytochalasin B	Baseline	Correlation Tubulin	0.712778106260928
429	Week7_34341_7_158_127.0	cytochalasin B	Baseline	Correlation Tubulin	-0.13527967595231125
430	Week7_34341_7_159_244.0	cytochalasin B	Baseline	Correlation Tubulin	0.8678877426111291
431	Week7_34341_7_159_270.0	cytochalasin B	Baseline	Correlation Tubulin	0.851980195579505
432	Week7_34341_7_160_58.0	cytochalasin B	Baseline	Correlation Tubulin	-0.03999110035984382
433	Week7_34341_7_160_86.0	cytochalasin B	Baseline	Correlation Tubulin	0.3240038465600966
434	Week7_34341_7_198_77.0	cytochalasin B	Baseline	Correlation Tubulin	0.2532167679640632
435	Week7_34341_7_237_82.0	cytochalasin B	Baseline	Correlation Tubulin	0.6729861557877546
436	Week7_34341_7_237_97.0	cytochalasin B	Baseline	Correlation Tubulin	-0.9292496429971429
437	Week7_34341_7_238_150.0	cytochalasin B	Baseline	Correlation Tubulin	-1.5913367909638616
438	Week7_34341_7_238_190.0	cytochalasin B	Baseline	Correlation Tubulin	-0.5824539250695986
439	Week7_34341_7_238_206.0	cytochalasin B	Baseline	Correlation Tubulin	-0.9179882672869549
440	Week7_34341_7_238_263.0	cytochalasin B	Baseline	Correlation Tubulin	-0.38733205603380877
441	Week7_34341_7_238_77.0	cytochalasin B	Baseline	Correlation Tubulin	-0.5999368843942268
442	Week7_34341_7_3_138.0	cytochalasin B	Baseline	Correlation Tubulin	-0.26114251732823784
443	Week7_34341_7_3_21.0	cytochalasin B	Baseline	Correlation Tubulin	1.1339579315798014
444	Week7_34341_7_43_117.0	cytochalasin B	Baseline	Correlation Tubulin	0.45784719484022796
445	Week7_34341_7_43_236.0	cytochalasin B	Baseline	Correlation Tubulin	0.695401700628081
446	Week7_34341_7_4_217.0	cytochalasin B	Baseline	Correlation Tubulin	1.1482194688680567
447	Week7_34341_7_84_108.0	cytochalasin B	Baseline	Correlation Tubulin	0.5878817417165276
448	Week7_34381_7_481_118.0	cytochalasin B	Baseline	Correlation Tubulin	0.22587732029721616
449	Week7_34381_7_481_19.0	cytochalasin B	Baseline	Correlation Tubulin	-1.9406100477630035
450	Week7_34381_7_481_223.0	cytochalasin B	Baseline	Correlation Tubulin	-0.7229501919378223
451	Week7_34381_7_522_103.0	cytochalasin B	Baseline	Correlation Tubulin	0.9126502292806731
452	Week7_34381_7_522_112.0	cytochalasin B	Baseline	Correlation Tubulin	-0.4785824887285152
453	Week7_34381_7_637_62.0	cytochalasin B	Baseline	Correlation Tubulin	0.511360572844478
454	Week7_34381_7_639_27.0	cytochalasin B	Baseline	Correlation Tubulin	0.58657127918915
455	Week7_34381_7_640_185.0	cytochalasin B	Baseline	Correlation Tubulin	-0.17533386343164659
456	Week7_34381_7_640_83.0	cytochalasin B	Baseline	Correlation Tubulin	-0.6076351167354076
457	Week7_34381_7_677_159.0	cytochalasin B	Baseline	Correlation Tubulin	0.2840675789192374
458	Week7_34381_7_677_213.0	cytochalasin B	Baseline	Correlation Tubulin	0.0732786163817454
459	Week7_34381_7_717_105.0	cytochalasin B	Baseline	Correlation Tubulin	-1.0257429830289067
460	Week7_34381_7_718_103.0	cytochalasin B	Baseline	Correlation Tubulin	0.02376750412650422
461	Week7_34381_7_718_155.0	cytochalasin B	Baseline	Correlation Tubulin	-0.9751689129116856
462	Week7_34381_7_720_50.0	cytochalasin B	Baseline	Correlation Tubulin	0.4023938574942987
463	Week7_34641_7_2642_296.0	cytochalasin B	Baseline	Correlation Tubulin	-2.789622931590049
464	Week7_34641_7_2643_338.0	cytochalasin B	Baseline	Correlation Tubulin	-1.8869630114374687
465	Week7_34641_7_2681_471.0	cytochalasin B	Baseline	Correlation Tubulin	-1.309989818325881
466	Week7_34641_7_2682_171.0	cytochalasin B	Baseline	Correlation Tubulin	-1.5642532759199437
467	Week7_34641_7_2682_598.0	cytochalasin B	Baseline	Correlation Tubulin	-1.7554763506238071
468	Week7_34641_7_2682_607.0	cytochalasin B	Baseline	Correlation Tubulin	-2.948174098917251
469	Week7_34641_7_2724_295.0	cytochalasin B	Baseline	Correlation Tubulin	-1.9079040436356576
470	Week7_34641_7_2724_365.0	cytochalasin B	Baseline	Correlation Tubulin	-1.0433791257902236
471	Week7_34641_7_2798_117.0	cytochalasin B	Baseline	Correlation Tubulin	-1.3290084730296994
472	Week7_34641_7_2798_191.0	cytochalasin B	Baseline	Correlation Tubulin	-3.680594740525812
473	Week7_34641_7_2800_364.0	cytochalasin B	Baseline	Correlation Tubulin	-0.8969251529186796
474	Week7_34641_7_2837_480.0	cytochalasin B	Baseline	Correlation Tubulin	-1.8258749779160082
475	Week7_34641_7_2838_341.0	cytochalasin B	Baseline	Correlation Tubulin	-4.81893807556323
476	Week7_34641_7_2839_265.0	cytochalasin B	Baseline	Correlation Tubulin	-0.05209598534637846
477	Week7_34641_7_2839_307.0	cytochalasin B	Baseline	Correlation Tubulin	-0.36082009488269506
478	Week7_34641_7_2877_256.0	cytochalasin B	Baseline	Correlation Tubulin	0.03048456706994866
479	Week7_34641_7_2878_111.0	cytochalasin B	Baseline	Correlation Tubulin	-2.121985380679839
480	Week7_34641_7_2880_310.0	cytochalasin B	Baseline	Correlation Tubulin	-0.3088463009975603
481	Week8_38341_8_2644_31.0	cytochalasin B	Baseline	Correlation Tubulin	0.1283487629130472
482	Week8_38341_8_2681_5.0	cytochalasin B	Baseline	Correlation Tubulin	0.14884716091379546
483	Week8_38341_8_2681_50.0	cytochalasin B	Baseline	Correlation Tubulin	-0.5814237178364914
484	Week8_38341_8_2682_157.0	cytochalasin B	Baseline	Correlation Tubulin	0.10998816190810368
485	Week8_38341_8_2724_3.0	cytochalasin B	Baseline	Correlation Tubulin	-2.2023851002522212
486	Week8_38341_8_2724_36.0	cytochalasin B	Baseline	Correlation Tubulin	0.3048030898889463
487	Week8_38341_8_2797_95.0	cytochalasin B	Baseline	Correlation Tubulin	0.34047947872975104
488	Week8_38341_8_2798_45.0	cytochalasin B	Baseline	Correlation Tubulin	-0.8538494054726613
489	Week8_38341_8_2798_58.0	cytochalasin B	Baseline	Correlation Tubulin	0.6926813267182281
490	Week8_38341_8_2798_79.0	cytochalasin B	Baseline	Correlation Tubulin	-0.9790552973796266
491	Week8_38341_8_2799_117.0	cytochalasin B	Baseline	Correlation Tubulin	0.8386563606015146
492	Week8_38341_8_2799_54.0	cytochalasin B	Baseline	Correlation Tubulin	0.2073330907826295
493	Week8_38341_8_2799_99.0	cytochalasin B	Baseline	Correlation Tubulin	0.2879062481173586
494	Week8_38341_8_2800_37.0	cytochalasin B	Baseline	Correlation Tubulin	-0.15912389296825477
495	Week8_38341_8_2837_8.0	cytochalasin B	Baseline	Correlation Tubulin	0.5387973474733825
496	Week8_38341_8_2840_43.0	cytochalasin B	Baseline	Correlation Tubulin	-0.09827355737410609
497	Week8_38341_8_2878_56.0	cytochalasin B	Baseline	Correlation Tubulin	0.8278905391180478
498	Week8_38341_8_2879_66.0	cytochalasin B	Baseline	Correlation Tubulin	0.5495044360703332
499	Week8_38341_8_2880_38.0	cytochalasin B	Baseline	Correlation Tubulin	-0.07368883807968793
500	Week8_38341_8_2880_9.0	cytochalasin B	Baseline	Correlation Tubulin	0.3886741780942289
501	Week8_38342_8_2881_39.0	cytochalasin B	Baseline	Correlation Tubulin	1.0520377918922457
502	Week8_38342_8_2882_44.0	cytochalasin B	Baseline	Correlation Tubulin	0.4347378049222895
503	Week8_38342_8_2962_2.0	cytochalasin B	Baseline	Correlation Tubulin	0.4794120466654907
504	Week8_38342_8_2963_23.0	cytochalasin B	Baseline	Correlation Tubulin	-0.28249279803568067
505	Week8_38342_8_2963_50.0	cytochalasin B	Baseline	Correlation Tubulin	0.20528957304262083
506	Week8_38342_8_2963_67.0	cytochalasin B	Baseline	Correlation Tubulin	-1.0649180529917583
507	Week8_38342_8_3037_24.0	cytochalasin B	Baseline	Correlation Tubulin	-0.5934729965968419
508	Week8_38342_8_3039_102.0	cytochalasin B	Baseline	Correlation Tubulin	0.7721910076743026
509	Week8_38342_8_3077_110.0	cytochalasin B	Baseline	Correlation Tubulin	-2.999225596682775
510	Week8_38342_8_3077_154.0	cytochalasin B	Baseline	Correlation Tubulin	0.6982249384389547
511	Week8_38342_8_3078_43.0	cytochalasin B	Baseline	Correlation Tubulin	-0.10161723420637896
512	Week8_38342_8_3079_112.0	cytochalasin B	Baseline	Correlation Tubulin	-0.4993390972472316
513	Week8_38342_8_3079_57.0	cytochalasin B	Baseline	Correlation Tubulin	-0.40305880931737154
514	Week8_38342_8_3080_114.0	cytochalasin B	Baseline	Correlation Tubulin	0.3049868584191116
515	Week8_38342_8_3117_27.0	cytochalasin B	Baseline	Correlation Tubulin	-1.1127484433674826
516	Week8_38342_8_3119_31.0	cytochalasin B	Baseline	Correlation Tubulin	0.40801343608205215
517	Week8_38342_8_3119_69.0	cytochalasin B	Baseline	Correlation Tubulin	0.025413805861421196
518	Week8_38342_8_3120_55.0	cytochalasin B	Baseline	Correlation Tubulin	0.18173569975670043
519	Week8_38342_8_3120_74.0	cytochalasin B	Baseline	Correlation Tubulin	-0.08965624897260888
520	Week10_40111_0_157_120.0	cytochalasin B	IMPA	Correlation Tubulin	-0.3284652335504615
521	Week10_40111_0_157_137.0	cytochalasin B	IMPA	Correlation Tubulin	0.8355123539952524
522	Week10_40111_0_157_65.0	cytochalasin B	IMPA	Correlation Tubulin	-0.0322144471499801
523	Week10_40111_0_158_302.0	cytochalasin B	IMPA	Correlation Tubulin	-0.26236266306856043
524	Week10_40111_0_158_40.0	cytochalasin B	IMPA	Correlation Tubulin	0.6119024217942154
525	Week10_40111_0_160_108.0	cytochalasin B	IMPA	Correlation Tubulin	-0.554245872054485
526	Week10_40111_0_197_325.0	cytochalasin B	IMPA	Correlation Tubulin	0.29369504795005086
527	Week10_40111_0_1_245.0	cytochalasin B	IMPA	Correlation Tubulin	-0.31016114003176753
528	Week10_40111_0_237_392.0	cytochalasin B	IMPA	Correlation Tubulin	0.6544207496674215
529	Week10_40111_0_237_403.0	cytochalasin B	IMPA	Correlation Tubulin	-0.8757211548797974
530	Week10_40111_0_238_24.0	cytochalasin B	IMPA	Correlation Tubulin	0.9498851124028952
531	Week10_40111_0_239_194.0	cytochalasin B	IMPA	Correlation Tubulin	-0.31799963394828545
532	Week10_40111_0_240_360.0	cytochalasin B	IMPA	Correlation Tubulin	0.28637840698586564
533	Week10_40111_0_2_309.0	cytochalasin B	IMPA	Correlation Tubulin	0.13802970649756974
534	Week10_40111_0_41_259.0	cytochalasin B	IMPA	Correlation Tubulin	0.3151689857138429
535	Week10_40111_0_42_339.0	cytochalasin B	IMPA	Correlation Tubulin	0.6726385993017281
536	Week10_40111_0_43_173.0	cytochalasin B	IMPA	Correlation Tubulin	0.23410306309170525
537	Week10_40111_0_43_33.0	cytochalasin B	IMPA	Correlation Tubulin	0.9757884117672924
538	Week10_40111_0_4_372.0	cytochalasin B	IMPA	Correlation Tubulin	-0.029064141784752057
539	Week10_40111_0_81_19.0	cytochalasin B	IMPA	Correlation Tubulin	0.45494901462367393
540	Week10_40111_0_81_447.0	cytochalasin B	IMPA	Correlation Tubulin	-0.4558498070336524
541	Week10_40111_0_82_185.0	cytochalasin B	IMPA	Correlation Tubulin	0.6073754498499029
542	Week10_40111_0_82_259.0	cytochalasin B	IMPA	Correlation Tubulin	-0.34963218057724627
543	Week10_40115_0_242_116.0	cytochalasin B	IMPA	Correlation Tubulin	0.5941922226614051
544	Week10_40115_0_242_155.0	cytochalasin B	IMPA	Correlation Tubulin	0.2452707499717104
545	Week10_40115_0_242_187.0	cytochalasin B	IMPA	Correlation Tubulin	0.8592120540098589
546	Week10_40115_0_281_8.0	cytochalasin B	IMPA	Correlation Tubulin	0.5917136513179604
547	Week10_40115_0_281_90.0	cytochalasin B	IMPA	Correlation Tubulin	-0.018644060507789405
548	Week10_40115_0_282_270.0	cytochalasin B	IMPA	Correlation Tubulin	0.9654101796027474
549	Week10_40115_0_321_210.0	cytochalasin B	IMPA	Correlation Tubulin	0.39634205347880125
550	Week10_40115_0_322_218.0	cytochalasin B	IMPA	Correlation Tubulin	0.8000479894902073
551	Week10_40115_0_324_72.0	cytochalasin B	IMPA	Correlation Tubulin	0.375046704285528
552	Week10_40115_0_400_124.0	cytochalasin B	IMPA	Correlation Tubulin	0.8443935038999144
553	Week10_40115_0_400_158.0	cytochalasin B	IMPA	Correlation Tubulin	-0.7729044215526846
554	Week10_40115_0_438_223.0	cytochalasin B	IMPA	Correlation Tubulin	0.6248521549485881
555	Week10_40115_0_439_162.0	cytochalasin B	IMPA	Correlation Tubulin	0.3244296894721279
556	Week10_40115_0_439_20.0	cytochalasin B	IMPA	Correlation Tubulin	0.2779915958055108
557	Week10_40115_0_477_281.0	cytochalasin B	IMPA	Correlation Tubulin	0.6655997064511803
558	Week10_40115_0_477_63.0	cytochalasin B	IMPA	Correlation Tubulin	0.580274445553352
559	Week10_40115_0_478_140.0	cytochalasin B	IMPA	Correlation Tubulin	0.2499169581927313
560	Week10_40115_0_478_33.0	cytochalasin B	IMPA	Correlation Tubulin	-0.09782048581039161
561	Week10_40115_0_479_163.0	cytochalasin B	IMPA	Correlation Tubulin	0.22008984514532628
562	Week10_40119_0_482_25.0	cytochalasin B	IMPA	Correlation Tubulin	0.6310882797096222
563	Week10_40119_0_483_159.0	cytochalasin B	IMPA	Correlation Tubulin	0.4824181308510265
564	Week10_40119_0_483_331.0	cytochalasin B	IMPA	Correlation Tubulin	-0.872752304119931
565	Week10_40119_0_522_260.0	cytochalasin B	IMPA	Correlation Tubulin	0.16855167849394923
566	Week10_40119_0_522_263.0	cytochalasin B	IMPA	Correlation Tubulin	-0.7645344845370621
567	Week10_40119_0_523_155.0	cytochalasin B	IMPA	Correlation Tubulin	0.7584552650683065
568	Week10_40119_0_523_232.0	cytochalasin B	IMPA	Correlation Tubulin	0.9191953840191339
569	Week10_40119_0_562_193.0	cytochalasin B	IMPA	Correlation Tubulin	-0.3474082251154369
570	Week10_40119_0_563_127.0	cytochalasin B	IMPA	Correlation Tubulin	-0.6540828458194627
571	Week10_40119_0_564_133.0	cytochalasin B	IMPA	Correlation Tubulin	-0.12136513231604258
572	Week10_40119_0_564_262.0	cytochalasin B	IMPA	Correlation Tubulin	0.5167349409784179
573	Week10_40119_0_640_143.0	cytochalasin B	IMPA	Correlation Tubulin	0.7304548602110649
574	Week10_40119_0_677_207.0	cytochalasin B	IMPA	Correlation Tubulin	0.592062687191913
575	Week10_40119_0_678_185.0	cytochalasin B	IMPA	Correlation Tubulin	0.045292611477132934
576	Week10_40119_0_678_619.0	cytochalasin B	IMPA	Correlation Tubulin	-0.5802880216419547
577	Week10_40119_0_679_254.0	cytochalasin B	IMPA	Correlation Tubulin	0.7691100118766074
578	Week10_40119_0_717_33.0	cytochalasin B	IMPA	Correlation Tubulin	0.6493164844639818
579	Week1_22123_1_157_191.0	cytochalasin B	IMPA	Correlation Tubulin	0.2021521026458758
580	Week1_22123_1_159_39.0	cytochalasin B	IMPA	Correlation Tubulin	0.43657875565122095
581	Week1_22123_1_159_70.0	cytochalasin B	IMPA	Correlation Tubulin	0.886384913928578
582	Week1_22123_1_197_59.0	cytochalasin B	IMPA	Correlation Tubulin	-0.37511369816489004
583	Week1_22123_1_198_110.0	cytochalasin B	IMPA	Correlation Tubulin	0.3720622383186089
584	Week1_22123_1_1_27.0	cytochalasin B	IMPA	Correlation Tubulin	0.5243300077735575
585	Week1_22123_1_237_8.0	cytochalasin B	IMPA	Correlation Tubulin	0.43830198775848833
586	Week1_22123_1_238_29.0	cytochalasin B	IMPA	Correlation Tubulin	0.814291790640058
587	Week1_22123_1_240_166.0	cytochalasin B	IMPA	Correlation Tubulin	0.29442679093518176
588	Week1_22123_1_2_18.0	cytochalasin B	IMPA	Correlation Tubulin	0.5395945693260951
589	Week1_22123_1_43_264.0	cytochalasin B	IMPA	Correlation Tubulin	0.40526023083471613
590	Week1_22123_1_83_164.0	cytochalasin B	IMPA	Correlation Tubulin	0.7758631534412017
591	Week1_22123_1_84_163.0	cytochalasin B	IMPA	Correlation Tubulin	0.13121670368534522
592	Week1_22141_1_241_199.0	cytochalasin B	IMPA	Correlation Tubulin	1.06865380650427
593	Week1_22141_1_241_226.0	cytochalasin B	IMPA	Correlation Tubulin	0.3490445926157415
594	Week1_22141_1_241_234.0	cytochalasin B	IMPA	Correlation Tubulin	0.11937062529066324
595	Week1_22141_1_241_78.0	cytochalasin B	IMPA	Correlation Tubulin	0.5464476135103087
596	Week1_22141_1_241_81.0	cytochalasin B	IMPA	Correlation Tubulin	0.580335853157453
597	Week1_22141_1_243_24.0	cytochalasin B	IMPA	Correlation Tubulin	0.5936484503128192
598	Week1_22141_1_243_35.0	cytochalasin B	IMPA	Correlation Tubulin	0.3589915413947564
599	Week1_22141_1_244_64.0	cytochalasin B	IMPA	Correlation Tubulin	0.46600638826103846
600	Week1_22141_1_282_114.0	cytochalasin B	IMPA	Correlation Tubulin	0.6138796754832585
601	Week1_22141_1_282_242.0	cytochalasin B	IMPA	Correlation Tubulin	0.754023241425064
602	Week1_22141_1_282_49.0	cytochalasin B	IMPA	Correlation Tubulin	0.4106980944441927
603	Week1_22141_1_282_82.0	cytochalasin B	IMPA	Correlation Tubulin	-0.022604796790151815
604	Week1_22141_1_283_45.0	cytochalasin B	IMPA	Correlation Tubulin	0.4323751468462811
605	Week1_22141_1_321_164.0	cytochalasin B	IMPA	Correlation Tubulin	-0.49104533467098765
606	Week1_22141_1_321_28.0	cytochalasin B	IMPA	Correlation Tubulin	0.6836071291193407
607	Week1_22141_1_321_68.0	cytochalasin B	IMPA	Correlation Tubulin	0.308269339963708
608	Week1_22141_1_324_54.0	cytochalasin B	IMPA	Correlation Tubulin	-0.4333154456149949
609	Week1_22141_1_397_141.0	cytochalasin B	IMPA	Correlation Tubulin	0.569433272680321
610	Week1_22141_1_398_18.0	cytochalasin B	IMPA	Correlation Tubulin	0.3699395276668539
611	Week1_22141_1_399_246.0	cytochalasin B	IMPA	Correlation Tubulin	0.3826319247731683
612	Week1_22141_1_480_98.0	cytochalasin B	IMPA	Correlation Tubulin	0.8794416729466975
613	Week1_22161_1_481_13.0	cytochalasin B	IMPA	Correlation Tubulin	-0.928278100125832
614	Week1_22161_1_481_15.0	cytochalasin B	IMPA	Correlation Tubulin	0.41270520939623867
615	Week1_22161_1_482_11.0	cytochalasin B	IMPA	Correlation Tubulin	0.13301447353302814
616	Week1_22161_1_482_262.0	cytochalasin B	IMPA	Correlation Tubulin	0.6823194503118735
617	Week1_22161_1_484_109.0	cytochalasin B	IMPA	Correlation Tubulin	0.61940009698004
618	Week1_22161_1_484_46.0	cytochalasin B	IMPA	Correlation Tubulin	0.8131118834302123
619	Week1_22161_1_521_122.0	cytochalasin B	IMPA	Correlation Tubulin	0.588803689287094
620	Week1_22161_1_521_126.0	cytochalasin B	IMPA	Correlation Tubulin	0.8161054280588923
621	Week1_22161_1_522_124.0	cytochalasin B	IMPA	Correlation Tubulin	0.5061524865291741
622	Week1_22161_1_522_157.0	cytochalasin B	IMPA	Correlation Tubulin	0.546954914453978
623	Week1_22161_1_523_131.0	cytochalasin B	IMPA	Correlation Tubulin	0.43406003396773873
624	Week1_22161_1_524_16.0	cytochalasin B	IMPA	Correlation Tubulin	0.8573786825877878
625	Week1_22161_1_562_164.0	cytochalasin B	IMPA	Correlation Tubulin	0.8635633097367625
626	Week1_22161_1_562_45.0	cytochalasin B	IMPA	Correlation Tubulin	0.14763237652927602
627	Week1_22161_1_637_101.0	cytochalasin B	IMPA	Correlation Tubulin	0.853405205975671
628	Week1_22161_1_637_75.0	cytochalasin B	IMPA	Correlation Tubulin	0.4367798805676531
629	Week1_22161_1_639_182.0	cytochalasin B	IMPA	Correlation Tubulin	0.6766493548724563
630	Week1_22161_1_639_65.0	cytochalasin B	IMPA	Correlation Tubulin	0.4483359715546164
631	Week1_22161_1_640_12.0	cytochalasin B	IMPA	Correlation Tubulin	0.7875824881688707
632	Week1_22161_1_640_130.0	cytochalasin B	IMPA	Correlation Tubulin	0.345741425402116
633	Week1_22161_1_678_22.0	cytochalasin B	IMPA	Correlation Tubulin	-0.020848970963818894
634	Week1_22161_1_718_57.0	cytochalasin B	IMPA	Correlation Tubulin	0.8237306809536027
635	Week1_22361_1_2881_125.0	cytochalasin B	IMPA	Correlation Tubulin	0.37236005956934837
636	Week1_22361_1_2882_108.0	cytochalasin B	IMPA	Correlation Tubulin	0.3090763224291415
637	Week1_22361_1_2882_176.0	cytochalasin B	IMPA	Correlation Tubulin	0.38184107562393493
638	Week1_22361_1_2882_77.0	cytochalasin B	IMPA	Correlation Tubulin	0.45592672249903565
639	Week1_22361_1_2883_15.0	cytochalasin B	IMPA	Correlation Tubulin	0.5855326653417301
640	Week1_22361_1_2883_233.0	cytochalasin B	IMPA	Correlation Tubulin	-0.24509547126299683
641	Week1_22361_1_2883_256.0	cytochalasin B	IMPA	Correlation Tubulin	0.1530150709934955
642	Week1_22361_1_2883_263.0	cytochalasin B	IMPA	Correlation Tubulin	0.5105102830605989
643	Week1_22361_1_2921_111.0	cytochalasin B	IMPA	Correlation Tubulin	0.3334081185492923
644	Week1_22361_1_2921_196.0	cytochalasin B	IMPA	Correlation Tubulin	0.6243976651524968
645	Week1_22361_1_2921_72.0	cytochalasin B	IMPA	Correlation Tubulin	0.4796166500022707
646	Week1_22361_1_2923_195.0	cytochalasin B	IMPA	Correlation Tubulin	0.7715858729008573
647	Week1_22361_1_2923_32.0	cytochalasin B	IMPA	Correlation Tubulin	0.7266094920602133
648	Week1_22361_1_2963_210.0	cytochalasin B	IMPA	Correlation Tubulin	0.815276790014
649	Week1_22361_1_2964_200.0	cytochalasin B	IMPA	Correlation Tubulin	0.2381471468657116
650	Week1_22361_1_2964_81.0	cytochalasin B	IMPA	Correlation Tubulin	0.8936217678947471
651	Week1_22361_1_2964_92.0	cytochalasin B	IMPA	Correlation Tubulin	0.7423473760843065
652	Week1_22361_1_3037_100.0	cytochalasin B	IMPA	Correlation Tubulin	0.8095760010359377
653	Week1_22361_1_3038_111.0	cytochalasin B	IMPA	Correlation Tubulin	0.5546601511419575
654	Week1_22361_1_3039_32.0	cytochalasin B	IMPA	Correlation Tubulin	0.49980804221652964
655	Week1_22361_1_3080_193.0	cytochalasin B	IMPA	Correlation Tubulin	1.0508465803827474
656	Week1_22361_1_3117_163.0	cytochalasin B	IMPA	Correlation Tubulin	0.15387509635639468
657	Week1_22361_1_3118_86.0	cytochalasin B	IMPA	Correlation Tubulin	0.8455646720389045
658	Week1_22361_1_3120_123.0	cytochalasin B	IMPA	Correlation Tubulin	0.872449823938489
659	Week1_22361_1_3120_206.0	cytochalasin B	IMPA	Correlation Tubulin	0.6561101470300781
660	Week1_22381_1_3122_144.0	cytochalasin B	IMPA	Correlation Tubulin	0.1328536734676517
661	Week1_22381_1_3122_34.0	cytochalasin B	IMPA	Correlation Tubulin	-0.40371294183072415
662	Week1_22381_1_3123_46.0	cytochalasin B	IMPA	Correlation Tubulin	0.3620174377156979
663	Week1_22381_1_3124_101.0	cytochalasin B	IMPA	Correlation Tubulin	0.39207891399919814
664	Week1_22381_1_3161_51.0	cytochalasin B	IMPA	Correlation Tubulin	0.770486394601689
665	Week1_22381_1_3163_61.0	cytochalasin B	IMPA	Correlation Tubulin	0.7048247291275342
666	Week1_22381_1_3163_73.0	cytochalasin B	IMPA	Correlation Tubulin	0.477682711474709
667	Week1_22381_1_3201_42.0	cytochalasin B	IMPA	Correlation Tubulin	0.7436486198686829
668	Week1_22381_1_3202_76.0	cytochalasin B	IMPA	Correlation Tubulin	0.18956170794249688
669	Week1_22381_1_3278_115.0	cytochalasin B	IMPA	Correlation Tubulin	0.06259109612674953
670	Week1_22381_1_3278_195.0	cytochalasin B	IMPA	Correlation Tubulin	-0.5355754227100273
671	Week1_22381_1_3280_133.0	cytochalasin B	IMPA	Correlation Tubulin	0.29453583753665724
672	Week1_22381_1_3317_234.0	cytochalasin B	IMPA	Correlation Tubulin	0.5685529398463357
673	Week1_22381_1_3358_179.0	cytochalasin B	IMPA	Correlation Tubulin	0.8413420750283369
674	Week1_22381_1_3358_231.0	cytochalasin B	IMPA	Correlation Tubulin	0.6141805174740129
675	Week1_22381_1_3358_262.0	cytochalasin B	IMPA	Correlation Tubulin	0.8865346200699948
676	Week1_22381_1_3359_201.0	cytochalasin B	IMPA	Correlation Tubulin	0.39805505615671655
677	Week1_22381_1_3359_239.0	cytochalasin B	IMPA	Correlation Tubulin	0.6187702000762861
678	Week1_22401_1_3362_169.0	cytochalasin B	IMPA	Correlation Tubulin	0.8529032223875805
679	Week1_22401_1_3401_157.0	cytochalasin B	IMPA	Correlation Tubulin	0.569932233348376
680	Week1_22401_1_3401_90.0	cytochalasin B	IMPA	Correlation Tubulin	0.02572170217566467
681	Week1_22401_1_3404_245.0	cytochalasin B	IMPA	Correlation Tubulin	0.7735525653190898
682	Week1_22401_1_3404_86.0	cytochalasin B	IMPA	Correlation Tubulin	0.10717654501572907
683	Week1_22401_1_3442_199.0	cytochalasin B	IMPA	Correlation Tubulin	0.5379952571340939
684	Week1_22401_1_3443_181.0	cytochalasin B	IMPA	Correlation Tubulin	-0.09046222705516448
685	Week1_22401_1_3443_242.0	cytochalasin B	IMPA	Correlation Tubulin	0.6424368585813591
686	Week1_22401_1_3443_88.0	cytochalasin B	IMPA	Correlation Tubulin	-0.20122025665339005
687	Week1_22401_1_3444_142.0	cytochalasin B	IMPA	Correlation Tubulin	0.7033920458012749
688	Week1_22401_1_3444_68.0	cytochalasin B	IMPA	Correlation Tubulin	-0.04311327854120532
689	Week1_22401_1_3517_82.0	cytochalasin B	IMPA	Correlation Tubulin	0.7678051857497354
690	Week1_22401_1_3517_91.0	cytochalasin B	IMPA	Correlation Tubulin	0.4336006729099479
691	Week1_22401_1_3520_76.0	cytochalasin B	IMPA	Correlation Tubulin	0.38953864254038717
692	Week1_22401_1_3557_41.0	cytochalasin B	IMPA	Correlation Tubulin	0.5943793136952014
693	Week1_22401_1_3559_43.0	cytochalasin B	IMPA	Correlation Tubulin	0.559610670708431
694	Week1_22401_1_3559_67.0	cytochalasin B	IMPA	Correlation Tubulin	0.6939710596223441
695	Week1_22401_1_3560_182.0	cytochalasin B	IMPA	Correlation Tubulin	0.48667065362338957
696	Week1_22401_1_3598_231.0	cytochalasin B	IMPA	Correlation Tubulin	0.37564491752460294
697	Week1_22401_1_3598_69.0	cytochalasin B	IMPA	Correlation Tubulin	-1.0995341976676238
698	Week2_24121_2_157_50.0	cytochalasin B	IMPA	Correlation Tubulin	0.8243507616505362
699	Week2_24121_2_197_7.0	cytochalasin B	IMPA	Correlation Tubulin	0.8975550561437844
700	Week2_24121_2_238_180.0	cytochalasin B	IMPA	Correlation Tubulin	0.8716819036319101
701	Week2_24121_2_238_80.0	cytochalasin B	IMPA	Correlation Tubulin	0.20264849425897347
702	Week2_24121_2_239_109.0	cytochalasin B	IMPA	Correlation Tubulin	0.24358864515041048
703	Week2_24121_2_41_63.0	cytochalasin B	IMPA	Correlation Tubulin	-1.0714812541793775
704	Week2_24121_2_43_118.0	cytochalasin B	IMPA	Correlation Tubulin	0.6411082571635282
705	Week2_24121_2_44_33.0	cytochalasin B	IMPA	Correlation Tubulin	0.4705004339901948
706	Week2_24121_2_81_116.0	cytochalasin B	IMPA	Correlation Tubulin	0.3725413184368621
707	Week2_24121_2_82_2.0	cytochalasin B	IMPA	Correlation Tubulin	0.6271662761768015
708	Week2_24141_2_241_150.0	cytochalasin B	IMPA	Correlation Tubulin	0.03350774385945502
709	Week2_24141_2_241_7.0	cytochalasin B	IMPA	Correlation Tubulin	0.45319517804322307
710	Week2_24141_2_282_84.0	cytochalasin B	IMPA	Correlation Tubulin	0.8027463533301924
711	Week2_24141_2_283_150.0	cytochalasin B	IMPA	Correlation Tubulin	0.4945316639723527
712	Week2_24141_2_321_74.0	cytochalasin B	IMPA	Correlation Tubulin	0.8055278678495155
713	Week2_24141_2_324_157.0	cytochalasin B	IMPA	Correlation Tubulin	-0.4824075773147425
714	Week2_24141_2_398_128.0	cytochalasin B	IMPA	Correlation Tubulin	0.533719857515147
715	Week2_24141_2_398_59.0	cytochalasin B	IMPA	Correlation Tubulin	0.2633336555438923
716	Week2_24141_2_438_95.0	cytochalasin B	IMPA	Correlation Tubulin	0.32869760254305513
717	Week2_24141_2_439_142.0	cytochalasin B	IMPA	Correlation Tubulin	0.46313307280264354
718	Week2_24141_2_477_152.0	cytochalasin B	IMPA	Correlation Tubulin	0.6777136398642873
719	Week2_24141_2_477_32.0	cytochalasin B	IMPA	Correlation Tubulin	0.768178290435825
720	Week2_24141_2_478_16.0	cytochalasin B	IMPA	Correlation Tubulin	0.601917560435972
721	Week2_24141_2_478_22.0	cytochalasin B	IMPA	Correlation Tubulin	-0.4630695730692758
722	Week2_24141_2_478_91.0	cytochalasin B	IMPA	Correlation Tubulin	0.8093595692461433
723	Week2_24141_2_480_79.0	cytochalasin B	IMPA	Correlation Tubulin	0.4400465129554263
724	Week2_24161_2_483_33.0	cytochalasin B	IMPA	Correlation Tubulin	0.8989802878890796
725	Week2_24161_2_522_106.0	cytochalasin B	IMPA	Correlation Tubulin	0.33943760893198044
726	Week2_24161_2_522_74.0	cytochalasin B	IMPA	Correlation Tubulin	0.11506574912666791
727	Week2_24161_2_522_90.0	cytochalasin B	IMPA	Correlation Tubulin	0.7742942943283245
728	Week2_24161_2_523_15.0	cytochalasin B	IMPA	Correlation Tubulin	0.6030138190133115
729	Week2_24161_2_562_23.0	cytochalasin B	IMPA	Correlation Tubulin	0.9053250177017814
730	Week2_24161_2_564_44.0	cytochalasin B	IMPA	Correlation Tubulin	0.9060023105111197
731	Week2_24161_2_638_11.0	cytochalasin B	IMPA	Correlation Tubulin	0.7789429118755022
732	Week2_24161_2_638_58.0	cytochalasin B	IMPA	Correlation Tubulin	0.5065721034198991
733	Week2_24161_2_639_134.0	cytochalasin B	IMPA	Correlation Tubulin	0.42734352905509954
734	Week2_24161_2_677_11.0	cytochalasin B	IMPA	Correlation Tubulin	0.8336835107370744
735	Week2_24161_2_677_18.0	cytochalasin B	IMPA	Correlation Tubulin	0.6989299848059666
736	Week2_24161_2_678_140.0	cytochalasin B	IMPA	Correlation Tubulin	0.6505707136727737
737	Week2_24161_2_679_32.0	cytochalasin B	IMPA	Correlation Tubulin	0.6810459246987545
738	Week2_24161_2_680_133.0	cytochalasin B	IMPA	Correlation Tubulin	0.6703160363450559
739	Week2_24161_2_717_83.0	cytochalasin B	IMPA	Correlation Tubulin	0.7530712111313279
740	Week2_24161_2_718_45.0	cytochalasin B	IMPA	Correlation Tubulin	0.4312361797269689
741	Week2_24161_2_718_60.0	cytochalasin B	IMPA	Correlation Tubulin	0.49498908001505904
742	Week2_24161_2_719_104.0	cytochalasin B	IMPA	Correlation Tubulin	0.5473895762094749
743	Week2_24161_2_720_124.0	cytochalasin B	IMPA	Correlation Tubulin	0.8223945594581337
744	Week2_24161_2_720_172.0	cytochalasin B	IMPA	Correlation Tubulin	0.9950943584802087
745	Week2_24161_2_720_9.0	cytochalasin B	IMPA	Correlation Tubulin	0.6950571062631744
746	Week3_25421_3_157_167.0	cytochalasin B	IMPA	Correlation Tubulin	0.5601575335364255
747	Week3_25421_3_158_168.0	cytochalasin B	IMPA	Correlation Tubulin	0.6101165038885915
748	Week3_25421_3_160_297.0	cytochalasin B	IMPA	Correlation Tubulin	0.6426919835729618
749	Week3_25421_3_1_123.0	cytochalasin B	IMPA	Correlation Tubulin	0.38384964203066296
750	Week3_25421_3_200_162.0	cytochalasin B	IMPA	Correlation Tubulin	0.025542107296016414
751	Week3_25421_3_200_35.0	cytochalasin B	IMPA	Correlation Tubulin	1.029922661745522
752	Week3_25421_3_240_126.0	cytochalasin B	IMPA	Correlation Tubulin	-0.03077790374739943
753	Week3_25421_3_240_223.0	cytochalasin B	IMPA	Correlation Tubulin	0.7689916613949006
754	Week3_25421_3_2_107.0	cytochalasin B	IMPA	Correlation Tubulin	0.6339151907799665
755	Week3_25421_3_2_24.0	cytochalasin B	IMPA	Correlation Tubulin	0.50054336858556
756	Week3_25421_3_41_45.0	cytochalasin B	IMPA	Correlation Tubulin	0.8173021257351931
757	Week3_25421_3_42_171.0	cytochalasin B	IMPA	Correlation Tubulin	0.8300382089314771
758	Week3_25421_3_4_106.0	cytochalasin B	IMPA	Correlation Tubulin	0.5927349312931173
759	Week3_25421_3_4_114.0	cytochalasin B	IMPA	Correlation Tubulin	0.7448218895845113
760	Week3_25421_3_4_184.0	cytochalasin B	IMPA	Correlation Tubulin	0.473474315506695
761	Week3_25421_3_81_119.0	cytochalasin B	IMPA	Correlation Tubulin	-0.2794972385531619
762	Week3_25421_3_81_93.0	cytochalasin B	IMPA	Correlation Tubulin	0.9369954579957469
763	Week3_25421_3_82_26.0	cytochalasin B	IMPA	Correlation Tubulin	0.4848668975376903
764	Week3_25421_3_83_28.0	cytochalasin B	IMPA	Correlation Tubulin	0.5358749831683765
765	Week3_25441_3_241_93.0	cytochalasin B	IMPA	Correlation Tubulin	-0.693431198559365
766	Week3_25441_3_242_260.0	cytochalasin B	IMPA	Correlation Tubulin	0.6365734435514279
767	Week3_25441_3_243_36.0	cytochalasin B	IMPA	Correlation Tubulin	0.7151132220330353
768	Week3_25441_3_243_9.0	cytochalasin B	IMPA	Correlation Tubulin	-0.7219117451043701
769	Week3_25441_3_281_195.0	cytochalasin B	IMPA	Correlation Tubulin	0.38306214360452673
770	Week3_25441_3_282_6.0	cytochalasin B	IMPA	Correlation Tubulin	0.5002077094547451
771	Week3_25441_3_283_183.0	cytochalasin B	IMPA	Correlation Tubulin	0.42038628808852396
772	Week3_25441_3_283_213.0	cytochalasin B	IMPA	Correlation Tubulin	0.6858025260742471
773	Week3_25441_3_321_116.0	cytochalasin B	IMPA	Correlation Tubulin	0.7438181259326834
774	Week3_25441_3_321_16.0	cytochalasin B	IMPA	Correlation Tubulin	0.3891182294708537
775	Week3_25441_3_322_5.0	cytochalasin B	IMPA	Correlation Tubulin	-1.4151537147346671
776	Week3_25441_3_322_96.0	cytochalasin B	IMPA	Correlation Tubulin	0.6113551480207903
777	Week3_25441_3_323_137.0	cytochalasin B	IMPA	Correlation Tubulin	0.409466207983851
778	Week3_25441_3_323_155.0	cytochalasin B	IMPA	Correlation Tubulin	0.2826224159806846
779	Week3_25441_3_324_198.0	cytochalasin B	IMPA	Correlation Tubulin	0.5946008471755824
780	Week3_25441_3_324_71.0	cytochalasin B	IMPA	Correlation Tubulin	0.36192396888788836
781	Week3_25441_3_324_92.0	cytochalasin B	IMPA	Correlation Tubulin	0.7624054916444987
782	Week3_25441_3_397_107.0	cytochalasin B	IMPA	Correlation Tubulin	-0.10864584099038152
783	Week3_25441_3_397_200.0	cytochalasin B	IMPA	Correlation Tubulin	0.9764796013035962
784	Week3_25441_3_397_25.0	cytochalasin B	IMPA	Correlation Tubulin	0.9869546543857736
785	Week3_25441_3_398_15.0	cytochalasin B	IMPA	Correlation Tubulin	-1.117408513273636
786	Week3_25441_3_437_58.0	cytochalasin B	IMPA	Correlation Tubulin	0.9002477308244031
787	Week3_25441_3_438_80.0	cytochalasin B	IMPA	Correlation Tubulin	0.38511893150837195
788	Week3_25441_3_439_77.0	cytochalasin B	IMPA	Correlation Tubulin	0.4260561927689773
789	Week3_25441_3_478_213.0	cytochalasin B	IMPA	Correlation Tubulin	0.5267572665829898
790	Week3_25441_3_479_247.0	cytochalasin B	IMPA	Correlation Tubulin	0.6989363485184403
791	Week3_25441_3_480_140.0	cytochalasin B	IMPA	Correlation Tubulin	0.9262974767541949
792	Week3_25461_3_482_257.0	cytochalasin B	IMPA	Correlation Tubulin	0.8061811428222602
793	Week3_25461_3_483_99.0	cytochalasin B	IMPA	Correlation Tubulin	0.03411538008396972
794	Week3_25461_3_521_103.0	cytochalasin B	IMPA	Correlation Tubulin	0.28053582348233413
795	Week3_25461_3_521_244.0	cytochalasin B	IMPA	Correlation Tubulin	0.532473708840574
796	Week3_25461_3_521_30.0	cytochalasin B	IMPA	Correlation Tubulin	0.7236027133543846
797	Week3_25461_3_522_260.0	cytochalasin B	IMPA	Correlation Tubulin	0.6415309762754245
798	Week3_25461_3_524_133.0	cytochalasin B	IMPA	Correlation Tubulin	0.6150366543203495
799	Week3_25461_3_561_11.0	cytochalasin B	IMPA	Correlation Tubulin	-0.21010796749959662
800	Week3_25461_3_561_36.0	cytochalasin B	IMPA	Correlation Tubulin	0.8145407121811277
801	Week3_25461_3_561_70.0	cytochalasin B	IMPA	Correlation Tubulin	0.32520660792601674
802	Week3_25461_3_562_157.0	cytochalasin B	IMPA	Correlation Tubulin	0.7091539462390712
803	Week3_25461_3_564_131.0	cytochalasin B	IMPA	Correlation Tubulin	0.41735598506233024
804	Week3_25461_3_564_172.0	cytochalasin B	IMPA	Correlation Tubulin	0.6920476598492737
805	Week3_25461_3_637_165.0	cytochalasin B	IMPA	Correlation Tubulin	0.06275206706443284
806	Week3_25461_3_637_208.0	cytochalasin B	IMPA	Correlation Tubulin	0.4590642199705078
807	Week3_25461_3_637_298.0	cytochalasin B	IMPA	Correlation Tubulin	0.275838914999633
808	Week3_25461_3_639_244.0	cytochalasin B	IMPA	Correlation Tubulin	0.5659219751183521
809	Week3_25461_3_640_27.0	cytochalasin B	IMPA	Correlation Tubulin	0.0222839468308951
810	Week3_25461_3_640_92.0	cytochalasin B	IMPA	Correlation Tubulin	-0.3712256616844012
811	Week3_25461_3_677_14.0	cytochalasin B	IMPA	Correlation Tubulin	-0.3430262569337077
812	Week3_25461_3_677_263.0	cytochalasin B	IMPA	Correlation Tubulin	-0.9355005987674618
813	Week3_25461_3_677_41.0	cytochalasin B	IMPA	Correlation Tubulin	0.4638571524009842
814	Week3_25461_3_678_227.0	cytochalasin B	IMPA	Correlation Tubulin	-2.0515389787776237
815	Week3_25461_3_679_149.0	cytochalasin B	IMPA	Correlation Tubulin	0.866729885667483
816	Week3_25461_3_679_22.0	cytochalasin B	IMPA	Correlation Tubulin	0.12208680546955644
817	Week3_25461_3_679_9.0	cytochalasin B	IMPA	Correlation Tubulin	0.42857739650472104
818	Week3_25461_3_717_329.0	cytochalasin B	IMPA	Correlation Tubulin	0.6534123475864626
819	Week3_25461_3_718_31.0	cytochalasin B	IMPA	Correlation Tubulin	-0.20633826081119788
820	Week3_25461_3_720_150.0	cytochalasin B	IMPA	Correlation Tubulin	0.4918301297463402
821	Week3_25681_3_2881_202.0	cytochalasin B	IMPA	Correlation Tubulin	0.5934941432160799
822	Week3_25681_3_2884_96.0	cytochalasin B	IMPA	Correlation Tubulin	0.9411626328253954
823	Week3_25681_3_2921_204.0	cytochalasin B	IMPA	Correlation Tubulin	0.6830670748519949
824	Week3_25681_3_2922_195.0	cytochalasin B	IMPA	Correlation Tubulin	0.6502939989597423
825	Week3_25681_3_2923_153.0	cytochalasin B	IMPA	Correlation Tubulin	0.7137770072897979
826	Week3_25681_3_2924_112.0	cytochalasin B	IMPA	Correlation Tubulin	0.6796117522946952
827	Week3_25681_3_2961_114.0	cytochalasin B	IMPA	Correlation Tubulin	0.5871312648121887
828	Week3_25681_3_2961_19.0	cytochalasin B	IMPA	Correlation Tubulin	0.8792041353094977
829	Week3_25681_3_2961_22.0	cytochalasin B	IMPA	Correlation Tubulin	0.4463095877272909
830	Week3_25681_3_2961_223.0	cytochalasin B	IMPA	Correlation Tubulin	0.8688012431629314
831	Week3_25681_3_2961_296.0	cytochalasin B	IMPA	Correlation Tubulin	0.36743254696253747
832	Week3_25681_3_2964_52.0	cytochalasin B	IMPA	Correlation Tubulin	0.3427875804331791
833	Week3_25681_3_3037_104.0	cytochalasin B	IMPA	Correlation Tubulin	-0.2667814094335282
834	Week3_25681_3_3037_261.0	cytochalasin B	IMPA	Correlation Tubulin	0.7414352777601558
835	Week3_25681_3_3037_65.0	cytochalasin B	IMPA	Correlation Tubulin	0.6674742892209724
836	Week3_25681_3_3038_61.0	cytochalasin B	IMPA	Correlation Tubulin	0.9101240296341844
837	Week3_25681_3_3039_53.0	cytochalasin B	IMPA	Correlation Tubulin	0.7676032340149146
838	Week3_25681_3_3077_164.0	cytochalasin B	IMPA	Correlation Tubulin	-0.7086663126245206
839	Week3_25681_3_3078_154.0	cytochalasin B	IMPA	Correlation Tubulin	0.4553628789776302
840	Week3_25681_3_3118_159.0	cytochalasin B	IMPA	Correlation Tubulin	0.5471390212508318
841	Week3_25681_3_3118_32.0	cytochalasin B	IMPA	Correlation Tubulin	0.7831168292369322
842	Week3_25681_3_3120_47.0	cytochalasin B	IMPA	Correlation Tubulin	0.6174231843726808
843	Week3_25701_3_3121_99.0	cytochalasin B	IMPA	Correlation Tubulin	-0.3894300436099078
844	Week3_25701_3_3123_112.0	cytochalasin B	IMPA	Correlation Tubulin	0.7208164112792388
845	Week3_25701_3_3124_72.0	cytochalasin B	IMPA	Correlation Tubulin	0.6709174790554416
846	Week3_25701_3_3124_97.0	cytochalasin B	IMPA	Correlation Tubulin	0.7244942572135246
847	Week3_25701_3_3161_215.0	cytochalasin B	IMPA	Correlation Tubulin	0.24667294535303885
848	Week3_25701_3_3204_12.0	cytochalasin B	IMPA	Correlation Tubulin	0.5457662854910881
849	Week3_25701_3_3278_59.0	cytochalasin B	IMPA	Correlation Tubulin	0.6820351282251225
850	Week3_25701_3_3279_177.0	cytochalasin B	IMPA	Correlation Tubulin	-0.6597879878178107
851	Week3_25701_3_3317_172.0	cytochalasin B	IMPA	Correlation Tubulin	-0.4710467800044926
852	Week3_25701_3_3318_153.0	cytochalasin B	IMPA	Correlation Tubulin	-0.9909927301246769
853	Week3_25701_3_3318_95.0	cytochalasin B	IMPA	Correlation Tubulin	0.4549808572104572
854	Week3_25701_3_3320_198.0	cytochalasin B	IMPA	Correlation Tubulin	0.1656125832687538
855	Week3_25701_3_3320_98.0	cytochalasin B	IMPA	Correlation Tubulin	-0.06521620458038385
856	Week3_25701_3_3360_175.0	cytochalasin B	IMPA	Correlation Tubulin	0.4372817007606184
857	Week3_25701_3_3360_227.0	cytochalasin B	IMPA	Correlation Tubulin	0.6382463982799829
858	Week3_25721_3_3363_114.0	cytochalasin B	IMPA	Correlation Tubulin	0.6361229943361137
859	Week3_25721_3_3364_206.0	cytochalasin B	IMPA	Correlation Tubulin	0.5922984630835076
860	Week3_25721_3_3364_272.0	cytochalasin B	IMPA	Correlation Tubulin	0.6990127620317177
861	Week3_25721_3_3401_41.0	cytochalasin B	IMPA	Correlation Tubulin	0.4688368578609505
862	Week3_25721_3_3401_87.0	cytochalasin B	IMPA	Correlation Tubulin	-0.5872113783835925
863	Week3_25721_3_3402_231.0	cytochalasin B	IMPA	Correlation Tubulin	0.32294745733407226
864	Week3_25721_3_3441_165.0	cytochalasin B	IMPA	Correlation Tubulin	0.6803896371120054
865	Week3_25721_3_3441_88.0	cytochalasin B	IMPA	Correlation Tubulin	0.5410909079850261
866	Week3_25721_3_3442_117.0	cytochalasin B	IMPA	Correlation Tubulin	-0.9676743847035504
867	Week3_25721_3_3442_223.0	cytochalasin B	IMPA	Correlation Tubulin	0.8356875638173544
868	Week3_25721_3_3442_265.0	cytochalasin B	IMPA	Correlation Tubulin	0.7664440675315979
869	Week3_25721_3_3442_301.0	cytochalasin B	IMPA	Correlation Tubulin	0.05448225685164217
870	Week3_25721_3_3442_73.0	cytochalasin B	IMPA	Correlation Tubulin	0.39965349567381203
871	Week3_25721_3_3443_56.0	cytochalasin B	IMPA	Correlation Tubulin	-0.5171200002666726
872	Week3_25721_3_3444_12.0	cytochalasin B	IMPA	Correlation Tubulin	0.1328008199904126
873	Week3_25721_3_3444_206.0	cytochalasin B	IMPA	Correlation Tubulin	0.6417203248015115
874	Week3_25721_3_3517_141.0	cytochalasin B	IMPA	Correlation Tubulin	-0.30594171575829304
875	Week3_25721_3_3519_151.0	cytochalasin B	IMPA	Correlation Tubulin	0.14154767580430067
876	Week3_25721_3_3519_94.0	cytochalasin B	IMPA	Correlation Tubulin	0.421652181628699
877	Week3_25721_3_3520_13.0	cytochalasin B	IMPA	Correlation Tubulin	0.7911742064768555
878	Week3_25721_3_3520_263.0	cytochalasin B	IMPA	Correlation Tubulin	0.7196502929812676
879	Week3_25721_3_3557_43.0	cytochalasin B	IMPA	Correlation Tubulin	0.6436702106928802
880	Week3_25721_3_3559_34.0	cytochalasin B	IMPA	Correlation Tubulin	0.5418658155075053
881	Week3_25721_3_3560_20.0	cytochalasin B	IMPA	Correlation Tubulin	-0.8819302860031604
882	Week3_25721_3_3560_218.0	cytochalasin B	IMPA	Correlation Tubulin	-0.06445350857538912
883	Week3_25721_3_3560_71.0	cytochalasin B	IMPA	Correlation Tubulin	0.6267129091229326
884	Week3_25721_3_3597_202.0	cytochalasin B	IMPA	Correlation Tubulin	1.0945678064044262
885	Week3_25721_3_3598_118.0	cytochalasin B	IMPA	Correlation Tubulin	0.37638236920709917
886	Week3_25721_3_3598_48.0	cytochalasin B	IMPA	Correlation Tubulin	0.5999228147853003
887	Week3_25721_3_3600_100.0	cytochalasin B	IMPA	Correlation Tubulin	0.363628268945556
888	Week4_27801_4_2881_144.0	cytochalasin B	IMPA	Correlation Tubulin	0.3353251630658908
889	Week4_27801_4_2882_237.0	cytochalasin B	IMPA	Correlation Tubulin	0.13833502202226747
890	Week4_27801_4_2883_124.0	cytochalasin B	IMPA	Correlation Tubulin	0.17599624072856374
891	Week4_27801_4_2884_102.0	cytochalasin B	IMPA	Correlation Tubulin	0.8970715993750691
892	Week4_27801_4_2922_125.0	cytochalasin B	IMPA	Correlation Tubulin	0.7491708773573268
893	Week4_27801_4_2924_110.0	cytochalasin B	IMPA	Correlation Tubulin	0.5535141430111168
894	Week4_27801_4_2924_60.0	cytochalasin B	IMPA	Correlation Tubulin	0.7599566391756999
895	Week4_27801_4_2962_173.0	cytochalasin B	IMPA	Correlation Tubulin	0.6529351610274581
896	Week4_27801_4_2962_196.0	cytochalasin B	IMPA	Correlation Tubulin	0.574040155292868
897	Week4_27801_4_3037_140.0	cytochalasin B	IMPA	Correlation Tubulin	0.7397586018303444
898	Week4_27801_4_3038_21.0	cytochalasin B	IMPA	Correlation Tubulin	0.31123917506111937
899	Week4_27801_4_3077_103.0	cytochalasin B	IMPA	Correlation Tubulin	0.46556003627737197
900	Week4_27801_4_3077_194.0	cytochalasin B	IMPA	Correlation Tubulin	0.28134166636845
901	Week4_27801_4_3077_45.0	cytochalasin B	IMPA	Correlation Tubulin	0.8656426028162059
902	Week4_27801_4_3078_35.0	cytochalasin B	IMPA	Correlation Tubulin	0.6254100784004706
903	Week4_27801_4_3079_32.0	cytochalasin B	IMPA	Correlation Tubulin	0.12421337024227969
904	Week4_27801_4_3080_163.0	cytochalasin B	IMPA	Correlation Tubulin	-0.22481116995607103
905	Week4_27801_4_3080_58.0	cytochalasin B	IMPA	Correlation Tubulin	0.7531335960928048
906	Week4_27801_4_3118_117.0	cytochalasin B	IMPA	Correlation Tubulin	0.10944800177195937
907	Week4_27801_4_3119_87.0	cytochalasin B	IMPA	Correlation Tubulin	0.3234442931063233
908	Week4_27821_4_3122_107.0	cytochalasin B	IMPA	Correlation Tubulin	0.7250148087808044
909	Week4_27821_4_3122_57.0	cytochalasin B	IMPA	Correlation Tubulin	0.6972423001987884
910	Week4_27821_4_3122_65.0	cytochalasin B	IMPA	Correlation Tubulin	-0.7258410976174352
911	Week4_27821_4_3123_118.0	cytochalasin B	IMPA	Correlation Tubulin	-0.15917729015475818
912	Week4_27821_4_3162_265.0	cytochalasin B	IMPA	Correlation Tubulin	0.4901214433747616
913	Week4_27821_4_3163_150.0	cytochalasin B	IMPA	Correlation Tubulin	0.3857733232741988
914	Week4_27821_4_3201_176.0	cytochalasin B	IMPA	Correlation Tubulin	0.5785249708044738
915	Week4_27821_4_3203_117.0	cytochalasin B	IMPA	Correlation Tubulin	0.30299520432033566
916	Week4_27821_4_3204_165.0	cytochalasin B	IMPA	Correlation Tubulin	0.6473488310382624
917	Week4_27821_4_3277_189.0	cytochalasin B	IMPA	Correlation Tubulin	0.5747950822012585
918	Week4_27821_4_3277_232.0	cytochalasin B	IMPA	Correlation Tubulin	0.1533512299336564
919	Week4_27821_4_3280_50.0	cytochalasin B	IMPA	Correlation Tubulin	0.6427575542917778
920	Week4_27821_4_3358_176.0	cytochalasin B	IMPA	Correlation Tubulin	0.47223319135630737
921	Week4_27821_4_3359_135.0	cytochalasin B	IMPA	Correlation Tubulin	-0.5231072577813506
922	Week4_27821_4_3359_31.0	cytochalasin B	IMPA	Correlation Tubulin	0.7784850531963228
923	Week4_27861_4_3601_126.0	cytochalasin B	IMPA	Correlation Tubulin	0.2048515368661795
924	Week4_27861_4_3602_301.0	cytochalasin B	IMPA	Correlation Tubulin	0.7055287447411744
925	Week4_27861_4_3603_24.0	cytochalasin B	IMPA	Correlation Tubulin	0.6601884629450792
926	Week4_27861_4_3603_247.0	cytochalasin B	IMPA	Correlation Tubulin	0.4240602735575617
927	Week4_27861_4_3604_189.0	cytochalasin B	IMPA	Correlation Tubulin	0.8471994452827347
928	Week4_27861_4_3604_30.0	cytochalasin B	IMPA	Correlation Tubulin	0.5057961486427619
929	Week4_27861_4_3641_221.0	cytochalasin B	IMPA	Correlation Tubulin	0.7660870298772792
930	Week4_27861_4_3642_33.0	cytochalasin B	IMPA	Correlation Tubulin	0.7142423287627495
931	Week4_27861_4_3644_106.0	cytochalasin B	IMPA	Correlation Tubulin	0.1557071307661531
932	Week4_27861_4_3644_11.0	cytochalasin B	IMPA	Correlation Tubulin	0.28783053772304523
933	Week4_27861_4_3644_173.0	cytochalasin B	IMPA	Correlation Tubulin	0.46830999891728686
934	Week4_27861_4_3644_83.0	cytochalasin B	IMPA	Correlation Tubulin	0.11356461195893758
935	Week4_27861_4_3681_175.0	cytochalasin B	IMPA	Correlation Tubulin	0.7036480941079415
936	Week4_27861_4_3681_54.0	cytochalasin B	IMPA	Correlation Tubulin	0.5991946865872367
937	Week4_27861_4_3682_69.0	cytochalasin B	IMPA	Correlation Tubulin	0.4558101837179501
938	Week4_27861_4_3683_120.0	cytochalasin B	IMPA	Correlation Tubulin	0.09935008700361306
939	Week4_27861_4_3757_165.0	cytochalasin B	IMPA	Correlation Tubulin	0.36785725088657595
940	Week4_27861_4_3760_158.0	cytochalasin B	IMPA	Correlation Tubulin	0.6238986495671245
941	Week4_27861_4_3760_210.0	cytochalasin B	IMPA	Correlation Tubulin	0.36778646840868967
942	Week4_27861_4_3760_65.0	cytochalasin B	IMPA	Correlation Tubulin	0.767287607278978
943	Week4_27861_4_3799_193.0	cytochalasin B	IMPA	Correlation Tubulin	0.7985277378361545
944	Week4_27861_4_3799_39.0	cytochalasin B	IMPA	Correlation Tubulin	0.5563819270773784
945	Week4_27861_4_3800_29.0	cytochalasin B	IMPA	Correlation Tubulin	0.5432159400269558
946	Week4_27861_4_3800_70.0	cytochalasin B	IMPA	Correlation Tubulin	0.40621890945003586
947	Week7_34341_7_157_70.0	cytochalasin B	IMPA	Correlation Tubulin	0.7150255942384667
948	Week7_34341_7_158_115.0	cytochalasin B	IMPA	Correlation Tubulin	0.7242050731171803
949	Week7_34341_7_158_127.0	cytochalasin B	IMPA	Correlation Tubulin	0.6077835148059075
950	Week7_34341_7_159_244.0	cytochalasin B	IMPA	Correlation Tubulin	0.8141634836525915
951	Week7_34341_7_159_270.0	cytochalasin B	IMPA	Correlation Tubulin	0.8450104485099628
952	Week7_34341_7_160_58.0	cytochalasin B	IMPA	Correlation Tubulin	0.8150793909692488
953	Week7_34341_7_160_86.0	cytochalasin B	IMPA	Correlation Tubulin	0.3036167169119693
954	Week7_34341_7_198_77.0	cytochalasin B	IMPA	Correlation Tubulin	0.5429113640956645
955	Week7_34341_7_237_82.0	cytochalasin B	IMPA	Correlation Tubulin	1.006146241882088
956	Week7_34341_7_237_97.0	cytochalasin B	IMPA	Correlation Tubulin	0.9189905402264542
957	Week7_34341_7_238_150.0	cytochalasin B	IMPA	Correlation Tubulin	-0.5960331853568335
958	Week7_34341_7_238_190.0	cytochalasin B	IMPA	Correlation Tubulin	0.8190215592516453
959	Week7_34341_7_238_206.0	cytochalasin B	IMPA	Correlation Tubulin	0.5412975075331276
960	Week7_34341_7_238_263.0	cytochalasin B	IMPA	Correlation Tubulin	0.3297286117313402
961	Week7_34341_7_238_77.0	cytochalasin B	IMPA	Correlation Tubulin	0.4601239024356309
962	Week7_34341_7_3_138.0	cytochalasin B	IMPA	Correlation Tubulin	0.046988780270402014
963	Week7_34341_7_3_21.0	cytochalasin B	IMPA	Correlation Tubulin	0.9119211020287423
964	Week7_34341_7_43_117.0	cytochalasin B	IMPA	Correlation Tubulin	0.643577131805542
965	Week7_34341_7_43_236.0	cytochalasin B	IMPA	Correlation Tubulin	0.7637297401563456
966	Week7_34341_7_4_217.0	cytochalasin B	IMPA	Correlation Tubulin	1.0364708823983768
967	Week7_34341_7_84_108.0	cytochalasin B	IMPA	Correlation Tubulin	0.3210457215770114
968	Week7_34381_7_481_118.0	cytochalasin B	IMPA	Correlation Tubulin	0.6558747978368435
969	Week7_34381_7_481_19.0	cytochalasin B	IMPA	Correlation Tubulin	-0.18637164687375743
970	Week7_34381_7_481_223.0	cytochalasin B	IMPA	Correlation Tubulin	0.5200048370513777
971	Week7_34381_7_522_103.0	cytochalasin B	IMPA	Correlation Tubulin	0.9130340242046764
972	Week7_34381_7_522_112.0	cytochalasin B	IMPA	Correlation Tubulin	0.9131279177419827
973	Week7_34381_7_637_62.0	cytochalasin B	IMPA	Correlation Tubulin	0.6626823406733473
974	Week7_34381_7_639_27.0	cytochalasin B	IMPA	Correlation Tubulin	0.7873369367498047
975	Week7_34381_7_640_185.0	cytochalasin B	IMPA	Correlation Tubulin	0.07428885258183732
976	Week7_34381_7_640_83.0	cytochalasin B	IMPA	Correlation Tubulin	0.23134436162918506
977	Week7_34381_7_677_159.0	cytochalasin B	IMPA	Correlation Tubulin	0.4511065943205641
978	Week7_34381_7_677_213.0	cytochalasin B	IMPA	Correlation Tubulin	0.7216320964067232
979	Week7_34381_7_717_105.0	cytochalasin B	IMPA	Correlation Tubulin	0.5920711739902974
980	Week7_34381_7_718_103.0	cytochalasin B	IMPA	Correlation Tubulin	0.757981976289997
981	Week7_34381_7_718_155.0	cytochalasin B	IMPA	Correlation Tubulin	0.07494818734193283
982	Week7_34381_7_720_50.0	cytochalasin B	IMPA	Correlation Tubulin	0.4934529508623992
983	Week7_34641_7_2642_296.0	cytochalasin B	IMPA	Correlation Tubulin	-0.4914036164255047
984	Week7_34641_7_2643_338.0	cytochalasin B	IMPA	Correlation Tubulin	0.15411792355961787
985	Week7_34641_7_2681_471.0	cytochalasin B	IMPA	Correlation Tubulin	0.2014943394008612
986	Week7_34641_7_2682_171.0	cytochalasin B	IMPA	Correlation Tubulin	0.582951474574195
987	Week7_34641_7_2682_598.0	cytochalasin B	IMPA	Correlation Tubulin	-0.143823617024341
988	Week7_34641_7_2682_607.0	cytochalasin B	IMPA	Correlation Tubulin	0.45140391338122365
989	Week7_34641_7_2724_295.0	cytochalasin B	IMPA	Correlation Tubulin	-0.6336749386099875
990	Week7_34641_7_2724_365.0	cytochalasin B	IMPA	Correlation Tubulin	-0.44439615259367815
991	Week7_34641_7_2798_117.0	cytochalasin B	IMPA	Correlation Tubulin	-0.8406472570128214
992	Week7_34641_7_2798_191.0	cytochalasin B	IMPA	Correlation Tubulin	-0.05415268252156638
993	Week7_34641_7_2800_364.0	cytochalasin B	IMPA	Correlation Tubulin	0.005472511854252134
994	Week7_34641_7_2837_480.0	cytochalasin B	IMPA	Correlation Tubulin	0.5113508318280799
995	Week7_34641_7_2838_341.0	cytochalasin B	IMPA	Correlation Tubulin	-1.1240262468748634
996	Week7_34641_7_2839_265.0	cytochalasin B	IMPA	Correlation Tubulin	0.787054290241444
997	Week7_34641_7_2839_307.0	cytochalasin B	IMPA	Correlation Tubulin	0.7454701495850766
998	Week7_34641_7_2877_256.0	cytochalasin B	IMPA	Correlation Tubulin	0.4755768461106046
999	Week7_34641_7_2878_111.0	cytochalasin B	IMPA	Correlation Tubulin	-1.1647438301813589
1000	Week7_34641_7_2880_310.0	cytochalasin B	IMPA	Correlation Tubulin	0.3802168188705214
1001	Week8_38341_8_2644_31.0	cytochalasin B	IMPA	Correlation Tubulin	0.5858511076820301
1002	Week8_38341_8_2681_5.0	cytochalasin B	IMPA	Correlation Tubulin	0.4830425851552629
1003	Week8_38341_8_2681_50.0	cytochalasin B	IMPA	Correlation Tubulin	-0.17688543630128842
1004	Week8_38341_8_2682_157.0	cytochalasin B	IMPA	Correlation Tubulin	0.6801202329589763
1005	Week8_38341_8_2724_3.0	cytochalasin B	IMPA	Correlation Tubulin	0.5307821035131378
1006	Week8_38341_8_2724_36.0	cytochalasin B	IMPA	Correlation Tubulin	0.3010567626899747
1007	Week8_38341_8_2797_95.0	cytochalasin B	IMPA	Correlation Tubulin	0.9143714030519278
1008	Week8_38341_8_2798_45.0	cytochalasin B	IMPA	Correlation Tubulin	0.7964335275939585
1009	Week8_38341_8_2798_58.0	cytochalasin B	IMPA	Correlation Tubulin	0.36401883312235583
1010	Week8_38341_8_2798_79.0	cytochalasin B	IMPA	Correlation Tubulin	0.6789587750542955
1011	Week8_38341_8_2799_117.0	cytochalasin B	IMPA	Correlation Tubulin	0.5578343773684706
1012	Week8_38341_8_2799_54.0	cytochalasin B	IMPA	Correlation Tubulin	0.4492955954678023
1013	Week8_38341_8_2799_99.0	cytochalasin B	IMPA	Correlation Tubulin	0.4688678240036114
1014	Week8_38341_8_2800_37.0	cytochalasin B	IMPA	Correlation Tubulin	0.5431122604464652
1015	Week8_38341_8_2837_8.0	cytochalasin B	IMPA	Correlation Tubulin	0.8989861235444808
1016	Week8_38341_8_2840_43.0	cytochalasin B	IMPA	Correlation Tubulin	0.7092711584142588
1017	Week8_38341_8_2878_56.0	cytochalasin B	IMPA	Correlation Tubulin	0.8209241200174903
1018	Week8_38341_8_2879_66.0	cytochalasin B	IMPA	Correlation Tubulin	0.9655384396172519
1019	Week8_38341_8_2880_38.0	cytochalasin B	IMPA	Correlation Tubulin	0.653608003956203
1020	Week8_38341_8_2880_9.0	cytochalasin B	IMPA	Correlation Tubulin	0.7256804654273303
1021	Week8_38342_8_2881_39.0	cytochalasin B	IMPA	Correlation Tubulin	1.014451944431476
1022	Week8_38342_8_2882_44.0	cytochalasin B	IMPA	Correlation Tubulin	0.21571802003715446
1023	Week8_38342_8_2962_2.0	cytochalasin B	IMPA	Correlation Tubulin	0.7832047890324181
1024	Week8_38342_8_2963_23.0	cytochalasin B	IMPA	Correlation Tubulin	0.4618694026541453
1025	Week8_38342_8_2963_50.0	cytochalasin B	IMPA	Correlation Tubulin	0.26450872530371383
1026	Week8_38342_8_2963_67.0	cytochalasin B	IMPA	Correlation Tubulin	0.4752574122676366
1027	Week8_38342_8_3037_24.0	cytochalasin B	IMPA	Correlation Tubulin	0.5912169924434372
1028	Week8_38342_8_3039_102.0	cytochalasin B	IMPA	Correlation Tubulin	0.38563507418266957
1029	Week8_38342_8_3077_110.0	cytochalasin B	IMPA	Correlation Tubulin	0.11097436429577942
1030	Week8_38342_8_3077_154.0	cytochalasin B	IMPA	Correlation Tubulin	0.8412180791027739
1031	Week8_38342_8_3078_43.0	cytochalasin B	IMPA	Correlation Tubulin	0.8863912245683998
1032	Week8_38342_8_3079_112.0	cytochalasin B	IMPA	Correlation Tubulin	0.5188545516927646
1033	Week8_38342_8_3079_57.0	cytochalasin B	IMPA	Correlation Tubulin	0.02086466826751685
1034	Week8_38342_8_3080_114.0	cytochalasin B	IMPA	Correlation Tubulin	0.5750623797985488
1035	Week8_38342_8_3117_27.0	cytochalasin B	IMPA	Correlation Tubulin	0.4744874517317189
1036	Week8_38342_8_3119_31.0	cytochalasin B	IMPA	Correlation Tubulin	0.8433419402175805
1037	Week8_38342_8_3119_69.0	cytochalasin B	IMPA	Correlation Tubulin	0.4661789291663686
1038	Week8_38342_8_3120_55.0	cytochalasin B	IMPA	Correlation Tubulin	0.897791329389081
1039	Week8_38342_8_3120_74.0	cytochalasin B	IMPA	Correlation Tubulin	0.14206110489465118
1040	Week1_22123_1_10_15.0	cytochalasin B	True pert.	Correlation Tubulin	0.5936525927615727
1041	Week1_22123_1_10_16.0	cytochalasin B	True pert.	Correlation Tubulin	0.4928046720110839
1042	Week1_22123_1_10_3.0	cytochalasin B	True pert.	Correlation Tubulin	0.7756276329398424
1043	Week1_22123_1_10_6.0	cytochalasin B	True pert.	Correlation Tubulin	0.8337339760953764
1044	Week1_22123_1_10_62.0	cytochalasin B	True pert.	Correlation Tubulin	0.8376577287374248
1045	Week1_22123_1_11_103.0	cytochalasin B	True pert.	Correlation Tubulin	0.5762778623535141
1046	Week1_22123_1_11_109.0	cytochalasin B	True pert.	Correlation Tubulin	0.9236726995487248
1047	Week1_22123_1_11_13.0	cytochalasin B	True pert.	Correlation Tubulin	-0.21500793986325764
1048	Week1_22123_1_11_32.0	cytochalasin B	True pert.	Correlation Tubulin	0.5280442822301742
1049	Week1_22123_1_11_44.0	cytochalasin B	True pert.	Correlation Tubulin	-0.24511397065944301
1050	Week1_22123_1_11_47.0	cytochalasin B	True pert.	Correlation Tubulin	1.1143905111742995
1051	Week1_22123_1_11_56.0	cytochalasin B	True pert.	Correlation Tubulin	0.02608055634771639
1052	Week1_22123_1_11_59.0	cytochalasin B	True pert.	Correlation Tubulin	0.8519777300069651
1053	Week1_22123_1_11_6.0	cytochalasin B	True pert.	Correlation Tubulin	1.124143380468091
1054	Week1_22123_1_11_89.0	cytochalasin B	True pert.	Correlation Tubulin	0.5975244193869513
1055	Week1_22123_1_11_9.0	cytochalasin B	True pert.	Correlation Tubulin	0.5589979762767658
1056	Week1_22123_1_12_38.0	cytochalasin B	True pert.	Correlation Tubulin	0.5266162848153408
1057	Week1_22123_1_12_43.0	cytochalasin B	True pert.	Correlation Tubulin	0.7637154070407001
1058	Week1_22123_1_12_73.0	cytochalasin B	True pert.	Correlation Tubulin	0.9544044014623767
1059	Week1_22123_1_12_86.0	cytochalasin B	True pert.	Correlation Tubulin	0.7521198470570507
1060	Week1_22123_1_5_37.0	cytochalasin B	True pert.	Correlation Tubulin	0.8250748958557672
1061	Week1_22123_1_5_39.0	cytochalasin B	True pert.	Correlation Tubulin	0.7691222693681258
1062	Week1_22123_1_5_50.0	cytochalasin B	True pert.	Correlation Tubulin	0.9532417616990588
1063	Week1_22123_1_5_60.0	cytochalasin B	True pert.	Correlation Tubulin	0.5928401272330182
1064	Week1_22123_1_5_62.0	cytochalasin B	True pert.	Correlation Tubulin	0.8006134587990268
1065	Week1_22123_1_6_20.0	cytochalasin B	True pert.	Correlation Tubulin	0.07537362270397857
1066	Week1_22123_1_7_27.0	cytochalasin B	True pert.	Correlation Tubulin	0.8631795430890767
1067	Week1_22123_1_7_28.0	cytochalasin B	True pert.	Correlation Tubulin	0.8459916716269367
1068	Week1_22123_1_7_32.0	cytochalasin B	True pert.	Correlation Tubulin	0.8470341622620162
1069	Week1_22123_1_7_38.0	cytochalasin B	True pert.	Correlation Tubulin	0.5995806825532706
1070	Week1_22123_1_7_61.0	cytochalasin B	True pert.	Correlation Tubulin	1.029078778913412
1071	Week1_22123_1_7_64.0	cytochalasin B	True pert.	Correlation Tubulin	0.8951636660950482
1072	Week1_22123_1_7_7.0	cytochalasin B	True pert.	Correlation Tubulin	-1.7127495374170416
1073	Week1_22123_1_7_83.0	cytochalasin B	True pert.	Correlation Tubulin	0.9144122267104982
1074	Week1_22123_1_7_85.0	cytochalasin B	True pert.	Correlation Tubulin	0.4992415982894217
1075	Week1_22123_1_7_9.0	cytochalasin B	True pert.	Correlation Tubulin	0.9584882677972792
1076	Week1_22123_1_9_16.0	cytochalasin B	True pert.	Correlation Tubulin	0.3585029956009439
1077	Week1_22123_1_9_24.0	cytochalasin B	True pert.	Correlation Tubulin	0.7272757410406211
1078	Week1_22123_1_9_29.0	cytochalasin B	True pert.	Correlation Tubulin	0.15894627815306744
1079	Week1_22123_1_9_58.0	cytochalasin B	True pert.	Correlation Tubulin	0.7331906332426245
1080	Week1_22123_1_9_74.0	cytochalasin B	True pert.	Correlation Tubulin	0.5684880221245255
1081	Week1_22123_1_9_83.0	cytochalasin B	True pert.	Correlation Tubulin	0.873720494088403
1082	Week1_22141_1_245_24.0	cytochalasin B	True pert.	Correlation Tubulin	0.9470210096250566
1083	Week1_22141_1_245_53.0	cytochalasin B	True pert.	Correlation Tubulin	0.818379095353604
1084	Week1_22141_1_245_58.0	cytochalasin B	True pert.	Correlation Tubulin	0.7327323698034185
1085	Week1_22141_1_245_63.0	cytochalasin B	True pert.	Correlation Tubulin	0.4920705918514948
1086	Week1_22141_1_245_68.0	cytochalasin B	True pert.	Correlation Tubulin	0.7216893912753835
1087	Week1_22141_1_245_72.0	cytochalasin B	True pert.	Correlation Tubulin	0.6152351636228011
1088	Week1_22141_1_245_89.0	cytochalasin B	True pert.	Correlation Tubulin	1.0241861678888522
1089	Week1_22141_1_246_26.0	cytochalasin B	True pert.	Correlation Tubulin	0.9099536447506653
1090	Week1_22141_1_246_27.0	cytochalasin B	True pert.	Correlation Tubulin	0.6973578552553739
1091	Week1_22141_1_246_31.0	cytochalasin B	True pert.	Correlation Tubulin	-0.5415313992781987
1092	Week1_22141_1_246_34.0	cytochalasin B	True pert.	Correlation Tubulin	0.6940392520046748
1093	Week1_22141_1_246_37.0	cytochalasin B	True pert.	Correlation Tubulin	1.1578414168212297
1094	Week1_22141_1_246_38.0	cytochalasin B	True pert.	Correlation Tubulin	1.2524205599495895
1095	Week1_22141_1_247_26.0	cytochalasin B	True pert.	Correlation Tubulin	0.5608969276948146
1096	Week1_22141_1_247_42.0	cytochalasin B	True pert.	Correlation Tubulin	1.036597674128059
1097	Week1_22141_1_247_49.0	cytochalasin B	True pert.	Correlation Tubulin	0.9736138387898459
1098	Week1_22141_1_247_53.0	cytochalasin B	True pert.	Correlation Tubulin	0.8291681090366193
1099	Week1_22141_1_247_77.0	cytochalasin B	True pert.	Correlation Tubulin	0.5567109122022433
1100	Week1_22141_1_247_86.0	cytochalasin B	True pert.	Correlation Tubulin	-0.4963073254252549
1101	Week1_22141_1_247_9.0	cytochalasin B	True pert.	Correlation Tubulin	0.8209029749012571
1102	Week1_22141_1_248_10.0	cytochalasin B	True pert.	Correlation Tubulin	0.6961022528361456
1103	Week1_22141_1_248_11.0	cytochalasin B	True pert.	Correlation Tubulin	0.9126549022288667
1104	Week1_22141_1_248_31.0	cytochalasin B	True pert.	Correlation Tubulin	0.6432335866602307
1105	Week1_22141_1_248_37.0	cytochalasin B	True pert.	Correlation Tubulin	0.7682594383777234
1106	Week1_22141_1_248_4.0	cytochalasin B	True pert.	Correlation Tubulin	0.7277184940128649
1107	Week1_22141_1_248_49.0	cytochalasin B	True pert.	Correlation Tubulin	0.6097144090932229
1108	Week1_22141_1_249_19.0	cytochalasin B	True pert.	Correlation Tubulin	0.7414124625948029
1109	Week1_22141_1_249_25.0	cytochalasin B	True pert.	Correlation Tubulin	0.8375740953471202
1110	Week1_22141_1_249_32.0	cytochalasin B	True pert.	Correlation Tubulin	0.7920770583629554
1111	Week1_22141_1_249_40.0	cytochalasin B	True pert.	Correlation Tubulin	0.7441886402499158
1112	Week1_22141_1_249_42.0	cytochalasin B	True pert.	Correlation Tubulin	0.9268264587155
1113	Week1_22141_1_249_52.0	cytochalasin B	True pert.	Correlation Tubulin	0.4896513412669382
1114	Week1_22141_1_249_59.0	cytochalasin B	True pert.	Correlation Tubulin	0.7855152294843903
1115	Week1_22141_1_249_6.0	cytochalasin B	True pert.	Correlation Tubulin	0.6480110449030348
1116	Week1_22141_1_249_73.0	cytochalasin B	True pert.	Correlation Tubulin	0.7949543380249873
1117	Week1_22141_1_249_85.0	cytochalasin B	True pert.	Correlation Tubulin	1.0114157351349797
1118	Week1_22141_1_250_36.0	cytochalasin B	True pert.	Correlation Tubulin	0.7890887387954295
1119	Week1_22141_1_250_4.0	cytochalasin B	True pert.	Correlation Tubulin	0.9361224454080614
1120	Week1_22141_1_250_5.0	cytochalasin B	True pert.	Correlation Tubulin	0.7474730318501285
1121	Week1_22141_1_250_89.0	cytochalasin B	True pert.	Correlation Tubulin	0.5291796251722772
1122	Week1_22141_1_250_96.0	cytochalasin B	True pert.	Correlation Tubulin	0.09455025762537768
1123	Week1_22141_1_251_10.0	cytochalasin B	True pert.	Correlation Tubulin	-1.7210512972543737
1124	Week1_22141_1_251_101.0	cytochalasin B	True pert.	Correlation Tubulin	0.4768083477254012
1125	Week1_22141_1_251_104.0	cytochalasin B	True pert.	Correlation Tubulin	0.7816520244227806
1126	Week1_22141_1_251_34.0	cytochalasin B	True pert.	Correlation Tubulin	0.9979718064874352
1127	Week1_22141_1_251_45.0	cytochalasin B	True pert.	Correlation Tubulin	0.9015325164810147
1128	Week1_22141_1_251_48.0	cytochalasin B	True pert.	Correlation Tubulin	-0.5290272857161146
1129	Week1_22141_1_251_57.0	cytochalasin B	True pert.	Correlation Tubulin	1.028849750745676
1130	Week1_22141_1_251_86.0	cytochalasin B	True pert.	Correlation Tubulin	0.3970857811871775
1131	Week1_22141_1_251_87.0	cytochalasin B	True pert.	Correlation Tubulin	0.6111972633719643
1132	Week1_22141_1_251_99.0	cytochalasin B	True pert.	Correlation Tubulin	0.737628988360393
1133	Week1_22141_1_252_101.0	cytochalasin B	True pert.	Correlation Tubulin	0.5968929928522815
1134	Week1_22141_1_252_105.0	cytochalasin B	True pert.	Correlation Tubulin	0.2154838912967306
1135	Week1_22141_1_252_111.0	cytochalasin B	True pert.	Correlation Tubulin	-1.275281467687172
1136	Week1_22141_1_252_125.0	cytochalasin B	True pert.	Correlation Tubulin	0.6017684865292017
1137	Week1_22141_1_252_131.0	cytochalasin B	True pert.	Correlation Tubulin	0.6599943893267575
1138	Week1_22141_1_252_133.0	cytochalasin B	True pert.	Correlation Tubulin	0.2439293270662246
1139	Week1_22141_1_252_153.0	cytochalasin B	True pert.	Correlation Tubulin	0.0017339999343418885
1140	Week1_22141_1_252_157.0	cytochalasin B	True pert.	Correlation Tubulin	0.7292929640652213
1141	Week1_22141_1_252_164.0	cytochalasin B	True pert.	Correlation Tubulin	0.5039959817516313
1142	Week1_22141_1_252_170.0	cytochalasin B	True pert.	Correlation Tubulin	0.38232394348603477
1143	Week1_22141_1_252_32.0	cytochalasin B	True pert.	Correlation Tubulin	0.9022855380910665
1144	Week1_22141_1_252_33.0	cytochalasin B	True pert.	Correlation Tubulin	0.2838742213329055
1145	Week1_22141_1_252_62.0	cytochalasin B	True pert.	Correlation Tubulin	0.43917505028587467
1146	Week1_22141_1_252_63.0	cytochalasin B	True pert.	Correlation Tubulin	-0.3820711188750796
1147	Week1_22141_1_252_66.0	cytochalasin B	True pert.	Correlation Tubulin	0.8393708861109739
1148	Week1_22141_1_252_73.0	cytochalasin B	True pert.	Correlation Tubulin	0.5086587511306773
1149	Week1_22141_1_252_75.0	cytochalasin B	True pert.	Correlation Tubulin	0.4639740324043436
1150	Week1_22141_1_252_83.0	cytochalasin B	True pert.	Correlation Tubulin	0.6516004563505605
1151	Week1_22161_1_485_12.0	cytochalasin B	True pert.	Correlation Tubulin	1.0137032079264816
1152	Week1_22161_1_485_14.0	cytochalasin B	True pert.	Correlation Tubulin	0.8124087030351325
1153	Week1_22161_1_485_22.0	cytochalasin B	True pert.	Correlation Tubulin	0.4793606418308915
1154	Week1_22161_1_485_40.0	cytochalasin B	True pert.	Correlation Tubulin	-1.2126438566205882
1155	Week1_22161_1_485_41.0	cytochalasin B	True pert.	Correlation Tubulin	0.024099722749467763
1156	Week1_22161_1_485_51.0	cytochalasin B	True pert.	Correlation Tubulin	1.01206798099035
1157	Week1_22161_1_485_54.0	cytochalasin B	True pert.	Correlation Tubulin	0.9550864098857033
1158	Week1_22161_1_485_65.0	cytochalasin B	True pert.	Correlation Tubulin	0.7903211839979899
1159	Week1_22161_1_485_68.0	cytochalasin B	True pert.	Correlation Tubulin	0.04742026987005155
1160	Week1_22161_1_485_81.0	cytochalasin B	True pert.	Correlation Tubulin	0.7982500752721946
1161	Week1_22161_1_485_86.0	cytochalasin B	True pert.	Correlation Tubulin	0.46185112565435554
1162	Week1_22161_1_485_91.0	cytochalasin B	True pert.	Correlation Tubulin	0.5361731671795015
1163	Week1_22161_1_486_11.0	cytochalasin B	True pert.	Correlation Tubulin	0.22967676246784607
1164	Week1_22161_1_486_24.0	cytochalasin B	True pert.	Correlation Tubulin	0.7009654741813227
1165	Week1_22161_1_486_35.0	cytochalasin B	True pert.	Correlation Tubulin	0.8628290787388436
1166	Week1_22161_1_486_55.0	cytochalasin B	True pert.	Correlation Tubulin	0.7581268998189152
1167	Week1_22161_1_487_13.0	cytochalasin B	True pert.	Correlation Tubulin	-0.077580405712555
1168	Week1_22161_1_487_22.0	cytochalasin B	True pert.	Correlation Tubulin	0.47451115943260047
1169	Week1_22161_1_487_23.0	cytochalasin B	True pert.	Correlation Tubulin	0.45407132691580065
1170	Week1_22161_1_487_28.0	cytochalasin B	True pert.	Correlation Tubulin	0.7664215373652727
1171	Week1_22161_1_487_43.0	cytochalasin B	True pert.	Correlation Tubulin	0.7904343880250166
1172	Week1_22161_1_487_8.0	cytochalasin B	True pert.	Correlation Tubulin	0.0734608112195171
1173	Week1_22161_1_488_12.0	cytochalasin B	True pert.	Correlation Tubulin	0.9195717837775517
1174	Week1_22161_1_488_19.0	cytochalasin B	True pert.	Correlation Tubulin	0.73701133030874
1175	Week1_22161_1_488_25.0	cytochalasin B	True pert.	Correlation Tubulin	0.7819818413837712
1176	Week1_22161_1_488_28.0	cytochalasin B	True pert.	Correlation Tubulin	0.4314673283204038
1177	Week1_22161_1_488_5.0	cytochalasin B	True pert.	Correlation Tubulin	0.7995877576389684
1178	Week1_22161_1_489_27.0	cytochalasin B	True pert.	Correlation Tubulin	0.399876659337926
1179	Week1_22161_1_489_39.0	cytochalasin B	True pert.	Correlation Tubulin	0.3590083714985387
1180	Week1_22161_1_489_41.0	cytochalasin B	True pert.	Correlation Tubulin	-1.3496000175471399
1181	Week1_22161_1_489_44.0	cytochalasin B	True pert.	Correlation Tubulin	0.5053183875143235
1182	Week1_22161_1_489_5.0	cytochalasin B	True pert.	Correlation Tubulin	0.5756898109506638
1183	Week1_22161_1_489_57.0	cytochalasin B	True pert.	Correlation Tubulin	0.8033282517839154
1184	Week1_22161_1_489_70.0	cytochalasin B	True pert.	Correlation Tubulin	0.41006598165453273
1185	Week1_22161_1_490_103.0	cytochalasin B	True pert.	Correlation Tubulin	-1.5255134413326328
1186	Week1_22161_1_490_12.0	cytochalasin B	True pert.	Correlation Tubulin	-0.3576760061207458
1187	Week1_22161_1_490_48.0	cytochalasin B	True pert.	Correlation Tubulin	0.7544783032020693
1188	Week1_22161_1_490_51.0	cytochalasin B	True pert.	Correlation Tubulin	0.8052168174675027
1189	Week1_22161_1_490_65.0	cytochalasin B	True pert.	Correlation Tubulin	0.7129202954837481
1190	Week1_22161_1_491_27.0	cytochalasin B	True pert.	Correlation Tubulin	0.3585150261005422
1191	Week1_22161_1_491_52.0	cytochalasin B	True pert.	Correlation Tubulin	0.8149692645504196
1192	Week1_22161_1_491_57.0	cytochalasin B	True pert.	Correlation Tubulin	0.9370648695171725
1193	Week1_22161_1_491_70.0	cytochalasin B	True pert.	Correlation Tubulin	0.6011387961042371
1194	Week1_22161_1_491_71.0	cytochalasin B	True pert.	Correlation Tubulin	0.16664362213688055
1195	Week1_22161_1_491_72.0	cytochalasin B	True pert.	Correlation Tubulin	0.8545755352104547
1196	Week1_22161_1_491_76.0	cytochalasin B	True pert.	Correlation Tubulin	0.9004334626816453
1197	Week1_22161_1_492_100.0	cytochalasin B	True pert.	Correlation Tubulin	0.7644594121989766
1198	Week1_22161_1_492_106.0	cytochalasin B	True pert.	Correlation Tubulin	0.7393882235501819
1199	Week1_22161_1_492_108.0	cytochalasin B	True pert.	Correlation Tubulin	0.9189754363471943
1200	Week1_22161_1_492_114.0	cytochalasin B	True pert.	Correlation Tubulin	-0.5063012433575017
1201	Week1_22161_1_492_115.0	cytochalasin B	True pert.	Correlation Tubulin	-0.12239065614651994
1202	Week1_22161_1_492_117.0	cytochalasin B	True pert.	Correlation Tubulin	0.7711663853358842
1203	Week1_22161_1_492_28.0	cytochalasin B	True pert.	Correlation Tubulin	0.6122721249506318
1204	Week1_22161_1_492_51.0	cytochalasin B	True pert.	Correlation Tubulin	0.942263723564178
1205	Week1_22161_1_492_61.0	cytochalasin B	True pert.	Correlation Tubulin	-0.34784960238839474
1206	Week1_22161_1_492_64.0	cytochalasin B	True pert.	Correlation Tubulin	0.8431686460129724
1207	Week1_22161_1_492_67.0	cytochalasin B	True pert.	Correlation Tubulin	0.8892656415239484
1208	Week1_22161_1_492_72.0	cytochalasin B	True pert.	Correlation Tubulin	-0.12274752404786733
1209	Week1_22161_1_492_8.0	cytochalasin B	True pert.	Correlation Tubulin	0.33145491556380985
1210	Week1_22161_1_492_80.0	cytochalasin B	True pert.	Correlation Tubulin	0.6878226389608814
1211	Week1_22161_1_492_83.0	cytochalasin B	True pert.	Correlation Tubulin	0.6717942622984877
1212	Week1_22161_1_492_90.0	cytochalasin B	True pert.	Correlation Tubulin	-1.0403587251376836
1213	Week10_40111_0_157_120.0	cytochalasin B	Baseline	InverseDifferenceMoment Actin	-1.1881592052904777
1214	Week10_40111_0_157_137.0	cytochalasin B	Baseline	InverseDifferenceMoment Actin	-1.6846688488542036
1215	Week10_40111_0_157_65.0	cytochalasin B	Baseline	InverseDifferenceMoment Actin	-1.4971193882714933
1216	Week10_40111_0_158_302.0	cytochalasin B	Baseline	InverseDifferenceMoment Actin	-1.101434719700367
1217	Week10_40111_0_158_40.0	cytochalasin B	Baseline	InverseDifferenceMoment Actin	-0.4369931460930696
1218	Week10_40111_0_160_108.0	cytochalasin B	Baseline	InverseDifferenceMoment Actin	-1.5049131373980031
1219	Week10_40111_0_197_325.0	cytochalasin B	Baseline	InverseDifferenceMoment Actin	-1.4631576965653499
1220	Week10_40111_0_1_245.0	cytochalasin B	Baseline	InverseDifferenceMoment Actin	0.12471669931345705
1221	Week10_40111_0_237_392.0	cytochalasin B	Baseline	InverseDifferenceMoment Actin	-1.3410444841648999
1222	Week10_40111_0_237_403.0	cytochalasin B	Baseline	InverseDifferenceMoment Actin	-0.3933972548294557
1223	Week10_40111_0_238_24.0	cytochalasin B	Baseline	InverseDifferenceMoment Actin	0.25689591153804514
1224	Week10_40111_0_239_194.0	cytochalasin B	Baseline	InverseDifferenceMoment Actin	-1.1960704078977533
1225	Week10_40111_0_240_360.0	cytochalasin B	Baseline	InverseDifferenceMoment Actin	-1.139084717510241
1226	Week10_40111_0_2_309.0	cytochalasin B	Baseline	InverseDifferenceMoment Actin	-0.7217362263104399
1227	Week10_40111_0_41_259.0	cytochalasin B	Baseline	InverseDifferenceMoment Actin	-0.8363894354209208
1228	Week10_40111_0_42_339.0	cytochalasin B	Baseline	InverseDifferenceMoment Actin	-0.3503319152645977
1229	Week10_40111_0_43_173.0	cytochalasin B	Baseline	InverseDifferenceMoment Actin	-0.8973908677703535
1230	Week10_40111_0_43_33.0	cytochalasin B	Baseline	InverseDifferenceMoment Actin	-0.3001156582834351
1231	Week10_40111_0_4_372.0	cytochalasin B	Baseline	InverseDifferenceMoment Actin	-1.2879470132920112
1232	Week10_40111_0_81_19.0	cytochalasin B	Baseline	InverseDifferenceMoment Actin	-0.9572844107417707
1233	Week10_40111_0_81_447.0	cytochalasin B	Baseline	InverseDifferenceMoment Actin	-1.5206783958510774
1234	Week10_40111_0_82_185.0	cytochalasin B	Baseline	InverseDifferenceMoment Actin	-1.3820650285062999
1235	Week10_40111_0_82_259.0	cytochalasin B	Baseline	InverseDifferenceMoment Actin	-1.779045235329055
1236	Week10_40115_0_242_116.0	cytochalasin B	Baseline	InverseDifferenceMoment Actin	-0.3502580162871842
1237	Week10_40115_0_242_155.0	cytochalasin B	Baseline	InverseDifferenceMoment Actin	-1.3956926855784073
1238	Week10_40115_0_242_187.0	cytochalasin B	Baseline	InverseDifferenceMoment Actin	-1.2177663947113948
1239	Week10_40115_0_281_8.0	cytochalasin B	Baseline	InverseDifferenceMoment Actin	1.0134540064414628
1240	Week10_40115_0_281_90.0	cytochalasin B	Baseline	InverseDifferenceMoment Actin	-1.46903943407455
1241	Week10_40115_0_282_270.0	cytochalasin B	Baseline	InverseDifferenceMoment Actin	-0.7529780303501012
1242	Week10_40115_0_321_210.0	cytochalasin B	Baseline	InverseDifferenceMoment Actin	-1.2865005413211366
1243	Week10_40115_0_322_218.0	cytochalasin B	Baseline	InverseDifferenceMoment Actin	-0.43334932480291055
1244	Week10_40115_0_324_72.0	cytochalasin B	Baseline	InverseDifferenceMoment Actin	-0.7491675543786679
1245	Week10_40115_0_400_124.0	cytochalasin B	Baseline	InverseDifferenceMoment Actin	-0.6121180312373928
1246	Week10_40115_0_400_158.0	cytochalasin B	Baseline	InverseDifferenceMoment Actin	1.008809921979391
1247	Week10_40115_0_438_223.0	cytochalasin B	Baseline	InverseDifferenceMoment Actin	-1.1433705632354174
1248	Week10_40115_0_439_162.0	cytochalasin B	Baseline	InverseDifferenceMoment Actin	-1.3389910508546714
1249	Week10_40115_0_439_20.0	cytochalasin B	Baseline	InverseDifferenceMoment Actin	-0.39787935345854036
1250	Week10_40115_0_477_281.0	cytochalasin B	Baseline	InverseDifferenceMoment Actin	-0.0967229969620716
1251	Week10_40115_0_477_63.0	cytochalasin B	Baseline	InverseDifferenceMoment Actin	0.11291462476081265
1252	Week10_40115_0_478_140.0	cytochalasin B	Baseline	InverseDifferenceMoment Actin	0.22463290380893658
1253	Week10_40115_0_478_33.0	cytochalasin B	Baseline	InverseDifferenceMoment Actin	-0.668155486706971
1254	Week10_40115_0_479_163.0	cytochalasin B	Baseline	InverseDifferenceMoment Actin	-0.7023532190416484
1255	Week10_40119_0_482_25.0	cytochalasin B	Baseline	InverseDifferenceMoment Actin	-0.2563224646267665
1256	Week10_40119_0_483_159.0	cytochalasin B	Baseline	InverseDifferenceMoment Actin	-0.06265875132266552
1257	Week10_40119_0_483_331.0	cytochalasin B	Baseline	InverseDifferenceMoment Actin	-1.5041439284860367
1258	Week10_40119_0_522_260.0	cytochalasin B	Baseline	InverseDifferenceMoment Actin	-1.4210825527410005
1259	Week10_40119_0_522_263.0	cytochalasin B	Baseline	InverseDifferenceMoment Actin	-1.3619438047465104
1260	Week10_40119_0_523_155.0	cytochalasin B	Baseline	InverseDifferenceMoment Actin	-0.19515362730702845
1261	Week10_40119_0_523_232.0	cytochalasin B	Baseline	InverseDifferenceMoment Actin	-0.24827549593427534
1262	Week10_40119_0_562_193.0	cytochalasin B	Baseline	InverseDifferenceMoment Actin	-1.1924952133157578
1263	Week10_40119_0_563_127.0	cytochalasin B	Baseline	InverseDifferenceMoment Actin	-0.73425941147641
1264	Week10_40119_0_564_133.0	cytochalasin B	Baseline	InverseDifferenceMoment Actin	-0.3217582460765499
1265	Week10_40119_0_564_262.0	cytochalasin B	Baseline	InverseDifferenceMoment Actin	-1.2370823660848222
1266	Week10_40119_0_640_143.0	cytochalasin B	Baseline	InverseDifferenceMoment Actin	-0.42247699773901926
1267	Week10_40119_0_677_207.0	cytochalasin B	Baseline	InverseDifferenceMoment Actin	-1.3833832782597717
1268	Week10_40119_0_678_185.0	cytochalasin B	Baseline	InverseDifferenceMoment Actin	-1.9369412771005114
1269	Week10_40119_0_678_619.0	cytochalasin B	Baseline	InverseDifferenceMoment Actin	-1.4199501402906356
1270	Week10_40119_0_679_254.0	cytochalasin B	Baseline	InverseDifferenceMoment Actin	-1.5407509185316715
1271	Week10_40119_0_717_33.0	cytochalasin B	Baseline	InverseDifferenceMoment Actin	-0.31693734539689483
1272	Week1_22123_1_157_191.0	cytochalasin B	Baseline	InverseDifferenceMoment Actin	-1.28414409865118
1273	Week1_22123_1_159_39.0	cytochalasin B	Baseline	InverseDifferenceMoment Actin	-0.45536971279268784
1274	Week1_22123_1_159_70.0	cytochalasin B	Baseline	InverseDifferenceMoment Actin	-0.8593000372302655
1275	Week1_22123_1_197_59.0	cytochalasin B	Baseline	InverseDifferenceMoment Actin	-0.8798733182616607
1276	Week1_22123_1_198_110.0	cytochalasin B	Baseline	InverseDifferenceMoment Actin	-0.6965821708659531
1277	Week1_22123_1_1_27.0	cytochalasin B	Baseline	InverseDifferenceMoment Actin	-0.743201871170529
1278	Week1_22123_1_237_8.0	cytochalasin B	Baseline	InverseDifferenceMoment Actin	-0.058927482320350826
1279	Week1_22123_1_238_29.0	cytochalasin B	Baseline	InverseDifferenceMoment Actin	-1.105824010340225
1280	Week1_22123_1_240_166.0	cytochalasin B	Baseline	InverseDifferenceMoment Actin	-0.8433946620355451
1281	Week1_22123_1_2_18.0	cytochalasin B	Baseline	InverseDifferenceMoment Actin	5.184552538019258
1282	Week1_22123_1_43_264.0	cytochalasin B	Baseline	InverseDifferenceMoment Actin	-1.464629660440984
1283	Week1_22123_1_83_164.0	cytochalasin B	Baseline	InverseDifferenceMoment Actin	-0.0439663300277124
1284	Week1_22123_1_84_163.0	cytochalasin B	Baseline	InverseDifferenceMoment Actin	-0.8817883779973642
1285	Week1_22141_1_241_199.0	cytochalasin B	Baseline	InverseDifferenceMoment Actin	0.015351901935210688
1286	Week1_22141_1_241_226.0	cytochalasin B	Baseline	InverseDifferenceMoment Actin	-0.5700629635766218
1287	Week1_22141_1_241_234.0	cytochalasin B	Baseline	InverseDifferenceMoment Actin	-0.5396496065230929
1288	Week1_22141_1_241_78.0	cytochalasin B	Baseline	InverseDifferenceMoment Actin	-0.9156153095327084
1289	Week1_22141_1_241_81.0	cytochalasin B	Baseline	InverseDifferenceMoment Actin	-0.9485755454096503
1290	Week1_22141_1_243_24.0	cytochalasin B	Baseline	InverseDifferenceMoment Actin	0.18845474373133198
1291	Week1_22141_1_243_35.0	cytochalasin B	Baseline	InverseDifferenceMoment Actin	-0.6370757509955608
1292	Week1_22141_1_244_64.0	cytochalasin B	Baseline	InverseDifferenceMoment Actin	-1.5740712026979673
1293	Week1_22141_1_282_114.0	cytochalasin B	Baseline	InverseDifferenceMoment Actin	-1.3987393738662555
1294	Week1_22141_1_282_242.0	cytochalasin B	Baseline	InverseDifferenceMoment Actin	-1.0467929481436897
1295	Week1_22141_1_282_49.0	cytochalasin B	Baseline	InverseDifferenceMoment Actin	-0.5431856473520567
1296	Week1_22141_1_282_82.0	cytochalasin B	Baseline	InverseDifferenceMoment Actin	-0.9327952807024331
1297	Week1_22141_1_283_45.0	cytochalasin B	Baseline	InverseDifferenceMoment Actin	-0.9702110926561036
1298	Week1_22141_1_321_164.0	cytochalasin B	Baseline	InverseDifferenceMoment Actin	-0.06664644083265875
1299	Week1_22141_1_321_28.0	cytochalasin B	Baseline	InverseDifferenceMoment Actin	-0.03013388343645061
1300	Week1_22141_1_321_68.0	cytochalasin B	Baseline	InverseDifferenceMoment Actin	-0.37066091143730534
1301	Week1_22141_1_324_54.0	cytochalasin B	Baseline	InverseDifferenceMoment Actin	-0.3774936005580161
1302	Week1_22141_1_397_141.0	cytochalasin B	Baseline	InverseDifferenceMoment Actin	-0.9271819443871686
1303	Week1_22141_1_398_18.0	cytochalasin B	Baseline	InverseDifferenceMoment Actin	-1.1191312367965272
1304	Week1_22141_1_399_246.0	cytochalasin B	Baseline	InverseDifferenceMoment Actin	-1.4059225454830933
1305	Week1_22141_1_480_98.0	cytochalasin B	Baseline	InverseDifferenceMoment Actin	-0.4969385123873839
1306	Week1_22161_1_481_13.0	cytochalasin B	Baseline	InverseDifferenceMoment Actin	-1.1095878682895721
1307	Week1_22161_1_481_15.0	cytochalasin B	Baseline	InverseDifferenceMoment Actin	-0.6376693534080091
1308	Week1_22161_1_482_11.0	cytochalasin B	Baseline	InverseDifferenceMoment Actin	-0.09967206727250824
1309	Week1_22161_1_482_262.0	cytochalasin B	Baseline	InverseDifferenceMoment Actin	-0.24109748971888534
1310	Week1_22161_1_484_109.0	cytochalasin B	Baseline	InverseDifferenceMoment Actin	-0.4004335306978341
1311	Week1_22161_1_484_46.0	cytochalasin B	Baseline	InverseDifferenceMoment Actin	-1.1274513231208565
1312	Week1_22161_1_521_122.0	cytochalasin B	Baseline	InverseDifferenceMoment Actin	-0.8665166791958203
1313	Week1_22161_1_521_126.0	cytochalasin B	Baseline	InverseDifferenceMoment Actin	-0.8900786700504113
1314	Week1_22161_1_522_124.0	cytochalasin B	Baseline	InverseDifferenceMoment Actin	-0.6963470647647643
1315	Week1_22161_1_522_157.0	cytochalasin B	Baseline	InverseDifferenceMoment Actin	-0.39433827754315165
1316	Week1_22161_1_523_131.0	cytochalasin B	Baseline	InverseDifferenceMoment Actin	-0.7406340083623525
1317	Week1_22161_1_524_16.0	cytochalasin B	Baseline	InverseDifferenceMoment Actin	-0.6666129769575988
1318	Week1_22161_1_562_164.0	cytochalasin B	Baseline	InverseDifferenceMoment Actin	-0.46814911281750327
1319	Week1_22161_1_562_45.0	cytochalasin B	Baseline	InverseDifferenceMoment Actin	-0.7416833221508463
1320	Week1_22161_1_637_101.0	cytochalasin B	Baseline	InverseDifferenceMoment Actin	-0.8645870015367915
1321	Week1_22161_1_637_75.0	cytochalasin B	Baseline	InverseDifferenceMoment Actin	-0.4051700064393933
1322	Week1_22161_1_639_182.0	cytochalasin B	Baseline	InverseDifferenceMoment Actin	-0.5987874056378878
1323	Week1_22161_1_639_65.0	cytochalasin B	Baseline	InverseDifferenceMoment Actin	-0.6400420349975472
1324	Week1_22161_1_640_12.0	cytochalasin B	Baseline	InverseDifferenceMoment Actin	0.06554002159621534
1325	Week1_22161_1_640_130.0	cytochalasin B	Baseline	InverseDifferenceMoment Actin	-0.9248684298682538
1326	Week1_22161_1_678_22.0	cytochalasin B	Baseline	InverseDifferenceMoment Actin	-1.1438155279005275
1327	Week1_22161_1_718_57.0	cytochalasin B	Baseline	InverseDifferenceMoment Actin	-0.54179839658184
1328	Week1_22361_1_2881_125.0	cytochalasin B	Baseline	InverseDifferenceMoment Actin	-1.0482175966304363
1329	Week1_22361_1_2882_108.0	cytochalasin B	Baseline	InverseDifferenceMoment Actin	0.5878283530931789
1330	Week1_22361_1_2882_176.0	cytochalasin B	Baseline	InverseDifferenceMoment Actin	-0.8409570872974037
1331	Week1_22361_1_2882_77.0	cytochalasin B	Baseline	InverseDifferenceMoment Actin	-1.5668689867154117
1332	Week1_22361_1_2883_15.0	cytochalasin B	Baseline	InverseDifferenceMoment Actin	-1.21545188551329
1333	Week1_22361_1_2883_233.0	cytochalasin B	Baseline	InverseDifferenceMoment Actin	-1.076225914920069
1334	Week1_22361_1_2883_256.0	cytochalasin B	Baseline	InverseDifferenceMoment Actin	-1.4872406318216829
1335	Week1_22361_1_2883_263.0	cytochalasin B	Baseline	InverseDifferenceMoment Actin	-0.9335988220726225
1336	Week1_22361_1_2921_111.0	cytochalasin B	Baseline	InverseDifferenceMoment Actin	-0.7243875117379622
1337	Week1_22361_1_2921_196.0	cytochalasin B	Baseline	InverseDifferenceMoment Actin	-0.444898922794028
1338	Week1_22361_1_2921_72.0	cytochalasin B	Baseline	InverseDifferenceMoment Actin	-0.6375015583991671
1339	Week1_22361_1_2923_195.0	cytochalasin B	Baseline	InverseDifferenceMoment Actin	-1.338300031547975
1340	Week1_22361_1_2923_32.0	cytochalasin B	Baseline	InverseDifferenceMoment Actin	-0.5261776812827563
1341	Week1_22361_1_2963_210.0	cytochalasin B	Baseline	InverseDifferenceMoment Actin	-0.6259993104850197
1342	Week1_22361_1_2964_200.0	cytochalasin B	Baseline	InverseDifferenceMoment Actin	-0.5754149336962278
1343	Week1_22361_1_2964_81.0	cytochalasin B	Baseline	InverseDifferenceMoment Actin	0.07011771427069219
1344	Week1_22361_1_2964_92.0	cytochalasin B	Baseline	InverseDifferenceMoment Actin	-0.5078566663279642
1345	Week1_22361_1_3037_100.0	cytochalasin B	Baseline	InverseDifferenceMoment Actin	-0.8786218054896415
1346	Week1_22361_1_3038_111.0	cytochalasin B	Baseline	InverseDifferenceMoment Actin	-0.5950454535674438
1347	Week1_22361_1_3039_32.0	cytochalasin B	Baseline	InverseDifferenceMoment Actin	-0.20639340082548396
1348	Week1_22361_1_3080_193.0	cytochalasin B	Baseline	InverseDifferenceMoment Actin	-0.19055960913578007
1349	Week1_22361_1_3117_163.0	cytochalasin B	Baseline	InverseDifferenceMoment Actin	-0.3182665182899146
1350	Week1_22361_1_3118_86.0	cytochalasin B	Baseline	InverseDifferenceMoment Actin	-0.37943259776143057
1351	Week1_22361_1_3120_123.0	cytochalasin B	Baseline	InverseDifferenceMoment Actin	2.03839925959154
1352	Week1_22361_1_3120_206.0	cytochalasin B	Baseline	InverseDifferenceMoment Actin	-0.1488799707410593
1353	Week1_22381_1_3122_144.0	cytochalasin B	Baseline	InverseDifferenceMoment Actin	-1.20349490584152
1354	Week1_22381_1_3122_34.0	cytochalasin B	Baseline	InverseDifferenceMoment Actin	-0.7014202809281456
1355	Week1_22381_1_3123_46.0	cytochalasin B	Baseline	InverseDifferenceMoment Actin	-0.027966838940935507
1356	Week1_22381_1_3124_101.0	cytochalasin B	Baseline	InverseDifferenceMoment Actin	-1.038435039876782
1357	Week1_22381_1_3161_51.0	cytochalasin B	Baseline	InverseDifferenceMoment Actin	-0.7437829624898604
1358	Week1_22381_1_3163_61.0	cytochalasin B	Baseline	InverseDifferenceMoment Actin	-1.2027099644220507
1359	Week1_22381_1_3163_73.0	cytochalasin B	Baseline	InverseDifferenceMoment Actin	-0.3002778715875423
1360	Week1_22381_1_3201_42.0	cytochalasin B	Baseline	InverseDifferenceMoment Actin	-0.08659423136715265
1361	Week1_22381_1_3202_76.0	cytochalasin B	Baseline	InverseDifferenceMoment Actin	-1.1579517324584658
1362	Week1_22381_1_3278_115.0	cytochalasin B	Baseline	InverseDifferenceMoment Actin	-1.279956760819601
1363	Week1_22381_1_3278_195.0	cytochalasin B	Baseline	InverseDifferenceMoment Actin	-1.1140317661660815
1364	Week1_22381_1_3280_133.0	cytochalasin B	Baseline	InverseDifferenceMoment Actin	-0.7055126995753778
1365	Week1_22381_1_3317_234.0	cytochalasin B	Baseline	InverseDifferenceMoment Actin	-0.8298050048811613
1366	Week1_22381_1_3358_179.0	cytochalasin B	Baseline	InverseDifferenceMoment Actin	-0.6882825479188992
1367	Week1_22381_1_3358_231.0	cytochalasin B	Baseline	InverseDifferenceMoment Actin	0.5863306897541235
1368	Week1_22381_1_3358_262.0	cytochalasin B	Baseline	InverseDifferenceMoment Actin	-0.7143080852484361
1369	Week1_22381_1_3359_201.0	cytochalasin B	Baseline	InverseDifferenceMoment Actin	-1.2502672965162536
1370	Week1_22381_1_3359_239.0	cytochalasin B	Baseline	InverseDifferenceMoment Actin	-0.34843512517153175
1371	Week1_22401_1_3362_169.0	cytochalasin B	Baseline	InverseDifferenceMoment Actin	0.10314401534473068
1372	Week1_22401_1_3401_157.0	cytochalasin B	Baseline	InverseDifferenceMoment Actin	-0.36832153861891714
1373	Week1_22401_1_3401_90.0	cytochalasin B	Baseline	InverseDifferenceMoment Actin	-1.1141279012072691
1374	Week1_22401_1_3404_245.0	cytochalasin B	Baseline	InverseDifferenceMoment Actin	-1.047569937125779
1375	Week1_22401_1_3404_86.0	cytochalasin B	Baseline	InverseDifferenceMoment Actin	-0.8554997746243309
1376	Week1_22401_1_3442_199.0	cytochalasin B	Baseline	InverseDifferenceMoment Actin	-1.0116359030455238
1377	Week1_22401_1_3443_181.0	cytochalasin B	Baseline	InverseDifferenceMoment Actin	-0.4740403405214738
1378	Week1_22401_1_3443_242.0	cytochalasin B	Baseline	InverseDifferenceMoment Actin	-0.8397981832432081
1379	Week1_22401_1_3443_88.0	cytochalasin B	Baseline	InverseDifferenceMoment Actin	-0.4440659197409053
1380	Week1_22401_1_3444_142.0	cytochalasin B	Baseline	InverseDifferenceMoment Actin	-0.6407870214519281
1381	Week1_22401_1_3444_68.0	cytochalasin B	Baseline	InverseDifferenceMoment Actin	-0.5993430038917227
1382	Week1_22401_1_3517_82.0	cytochalasin B	Baseline	InverseDifferenceMoment Actin	-1.2659376575111931
1383	Week1_22401_1_3517_91.0	cytochalasin B	Baseline	InverseDifferenceMoment Actin	-0.7340737226278281
1384	Week1_22401_1_3520_76.0	cytochalasin B	Baseline	InverseDifferenceMoment Actin	-1.3010251705875877
1385	Week1_22401_1_3557_41.0	cytochalasin B	Baseline	InverseDifferenceMoment Actin	0.026799255372943143
1386	Week1_22401_1_3559_43.0	cytochalasin B	Baseline	InverseDifferenceMoment Actin	-0.8347463126197086
1387	Week1_22401_1_3559_67.0	cytochalasin B	Baseline	InverseDifferenceMoment Actin	-1.0672963778553264
1388	Week1_22401_1_3560_182.0	cytochalasin B	Baseline	InverseDifferenceMoment Actin	0.4002713306855863
1389	Week1_22401_1_3598_231.0	cytochalasin B	Baseline	InverseDifferenceMoment Actin	-1.037947014385305
1390	Week1_22401_1_3598_69.0	cytochalasin B	Baseline	InverseDifferenceMoment Actin	-1.0715652206026003
1391	Week2_24121_2_157_50.0	cytochalasin B	Baseline	InverseDifferenceMoment Actin	-0.5500178876259858
1392	Week2_24121_2_197_7.0	cytochalasin B	Baseline	InverseDifferenceMoment Actin	-0.4985693471874395
1393	Week2_24121_2_238_180.0	cytochalasin B	Baseline	InverseDifferenceMoment Actin	0.8697684557378725
1394	Week2_24121_2_238_80.0	cytochalasin B	Baseline	InverseDifferenceMoment Actin	-0.935001730145619
1395	Week2_24121_2_239_109.0	cytochalasin B	Baseline	InverseDifferenceMoment Actin	0.2982960042325469
1396	Week2_24121_2_41_63.0	cytochalasin B	Baseline	InverseDifferenceMoment Actin	-0.772841224693541
1397	Week2_24121_2_43_118.0	cytochalasin B	Baseline	InverseDifferenceMoment Actin	1.11242467151707
1398	Week2_24121_2_44_33.0	cytochalasin B	Baseline	InverseDifferenceMoment Actin	4.713446492521896
1399	Week2_24121_2_81_116.0	cytochalasin B	Baseline	InverseDifferenceMoment Actin	0.250492750471168
1400	Week2_24121_2_82_2.0	cytochalasin B	Baseline	InverseDifferenceMoment Actin	0.3138817441726523
1401	Week2_24141_2_241_150.0	cytochalasin B	Baseline	InverseDifferenceMoment Actin	-1.0575372386485784
1402	Week2_24141_2_241_7.0	cytochalasin B	Baseline	InverseDifferenceMoment Actin	-0.04574596986460561
1403	Week2_24141_2_282_84.0	cytochalasin B	Baseline	InverseDifferenceMoment Actin	-0.09767800616502571
1404	Week2_24141_2_283_150.0	cytochalasin B	Baseline	InverseDifferenceMoment Actin	-0.6624784926898488
1405	Week2_24141_2_321_74.0	cytochalasin B	Baseline	InverseDifferenceMoment Actin	-0.6818098138375422
1406	Week2_24141_2_324_157.0	cytochalasin B	Baseline	InverseDifferenceMoment Actin	0.5430523622052799
1407	Week2_24141_2_398_128.0	cytochalasin B	Baseline	InverseDifferenceMoment Actin	-0.09773902951879113
1408	Week2_24141_2_398_59.0	cytochalasin B	Baseline	InverseDifferenceMoment Actin	-0.49499159848708185
1409	Week2_24141_2_438_95.0	cytochalasin B	Baseline	InverseDifferenceMoment Actin	0.0523095131117085
1410	Week2_24141_2_439_142.0	cytochalasin B	Baseline	InverseDifferenceMoment Actin	0.705044255122477
1411	Week2_24141_2_477_152.0	cytochalasin B	Baseline	InverseDifferenceMoment Actin	-0.22338182228277348
1412	Week2_24141_2_477_32.0	cytochalasin B	Baseline	InverseDifferenceMoment Actin	0.007701405053725012
1413	Week2_24141_2_478_16.0	cytochalasin B	Baseline	InverseDifferenceMoment Actin	0.29646455132430427
1414	Week2_24141_2_478_22.0	cytochalasin B	Baseline	InverseDifferenceMoment Actin	-0.5212531870825685
1415	Week2_24141_2_478_91.0	cytochalasin B	Baseline	InverseDifferenceMoment Actin	-0.5596256735526732
1416	Week2_24141_2_480_79.0	cytochalasin B	Baseline	InverseDifferenceMoment Actin	1.2801775230955736
1417	Week2_24161_2_483_33.0	cytochalasin B	Baseline	InverseDifferenceMoment Actin	-0.37053907589957635
1418	Week2_24161_2_522_106.0	cytochalasin B	Baseline	InverseDifferenceMoment Actin	-0.18396072267517222
1419	Week2_24161_2_522_74.0	cytochalasin B	Baseline	InverseDifferenceMoment Actin	0.08079583188769894
1420	Week2_24161_2_522_90.0	cytochalasin B	Baseline	InverseDifferenceMoment Actin	0.04569748480599149
1421	Week2_24161_2_523_15.0	cytochalasin B	Baseline	InverseDifferenceMoment Actin	0.1825924378480761
1422	Week2_24161_2_562_23.0	cytochalasin B	Baseline	InverseDifferenceMoment Actin	-0.5875868489573091
1423	Week2_24161_2_564_44.0	cytochalasin B	Baseline	InverseDifferenceMoment Actin	0.3858376898435649
1424	Week2_24161_2_638_11.0	cytochalasin B	Baseline	InverseDifferenceMoment Actin	-0.1732139875707776
1425	Week2_24161_2_638_58.0	cytochalasin B	Baseline	InverseDifferenceMoment Actin	0.06840053581382233
1426	Week2_24161_2_639_134.0	cytochalasin B	Baseline	InverseDifferenceMoment Actin	-0.37408588418727295
1427	Week2_24161_2_677_11.0	cytochalasin B	Baseline	InverseDifferenceMoment Actin	-0.12190497058612522
1428	Week2_24161_2_677_18.0	cytochalasin B	Baseline	InverseDifferenceMoment Actin	1.2176518885506487
1429	Week2_24161_2_678_140.0	cytochalasin B	Baseline	InverseDifferenceMoment Actin	-0.3703649254507943
1430	Week2_24161_2_679_32.0	cytochalasin B	Baseline	InverseDifferenceMoment Actin	0.2776911711455341
1431	Week2_24161_2_680_133.0	cytochalasin B	Baseline	InverseDifferenceMoment Actin	1.4668802320664447
1432	Week2_24161_2_717_83.0	cytochalasin B	Baseline	InverseDifferenceMoment Actin	-0.9503333882941412
1433	Week2_24161_2_718_45.0	cytochalasin B	Baseline	InverseDifferenceMoment Actin	-0.5456645578179857
1434	Week2_24161_2_718_60.0	cytochalasin B	Baseline	InverseDifferenceMoment Actin	0.0983028067996764
1435	Week2_24161_2_719_104.0	cytochalasin B	Baseline	InverseDifferenceMoment Actin	-0.10124124346484133
1436	Week2_24161_2_720_124.0	cytochalasin B	Baseline	InverseDifferenceMoment Actin	0.16478275142680499
1437	Week2_24161_2_720_172.0	cytochalasin B	Baseline	InverseDifferenceMoment Actin	0.9804072091635553
1438	Week2_24161_2_720_9.0	cytochalasin B	Baseline	InverseDifferenceMoment Actin	-0.05441786334211653
1439	Week3_25421_3_157_167.0	cytochalasin B	Baseline	InverseDifferenceMoment Actin	-1.0937075728576158
1440	Week3_25421_3_158_168.0	cytochalasin B	Baseline	InverseDifferenceMoment Actin	-0.7614242955306545
1441	Week3_25421_3_160_297.0	cytochalasin B	Baseline	InverseDifferenceMoment Actin	-1.5588277203263325
1442	Week3_25421_3_1_123.0	cytochalasin B	Baseline	InverseDifferenceMoment Actin	-0.21778145706286622
1443	Week3_25421_3_200_162.0	cytochalasin B	Baseline	InverseDifferenceMoment Actin	-0.35922042599423987
1444	Week3_25421_3_200_35.0	cytochalasin B	Baseline	InverseDifferenceMoment Actin	0.2833404351699743
1445	Week3_25421_3_240_126.0	cytochalasin B	Baseline	InverseDifferenceMoment Actin	-1.3395433561211054
1446	Week3_25421_3_240_223.0	cytochalasin B	Baseline	InverseDifferenceMoment Actin	-1.1245598957156604
1447	Week3_25421_3_2_107.0	cytochalasin B	Baseline	InverseDifferenceMoment Actin	-0.7804551761937452
1448	Week3_25421_3_2_24.0	cytochalasin B	Baseline	InverseDifferenceMoment Actin	0.2452401245016877
1449	Week3_25421_3_41_45.0	cytochalasin B	Baseline	InverseDifferenceMoment Actin	0.11690331554795075
1450	Week3_25421_3_42_171.0	cytochalasin B	Baseline	InverseDifferenceMoment Actin	-0.40414896722616417
1451	Week3_25421_3_4_106.0	cytochalasin B	Baseline	InverseDifferenceMoment Actin	0.9663235553378727
1452	Week3_25421_3_4_114.0	cytochalasin B	Baseline	InverseDifferenceMoment Actin	-0.5232099454455553
1453	Week3_25421_3_4_184.0	cytochalasin B	Baseline	InverseDifferenceMoment Actin	0.41210177559390837
1454	Week3_25421_3_81_119.0	cytochalasin B	Baseline	InverseDifferenceMoment Actin	-0.9189648027977672
1455	Week3_25421_3_81_93.0	cytochalasin B	Baseline	InverseDifferenceMoment Actin	0.5313114301014116
1456	Week3_25421_3_82_26.0	cytochalasin B	Baseline	InverseDifferenceMoment Actin	-0.3310944834112945
1457	Week3_25421_3_83_28.0	cytochalasin B	Baseline	InverseDifferenceMoment Actin	0.17505487379079684
1458	Week3_25441_3_241_93.0	cytochalasin B	Baseline	InverseDifferenceMoment Actin	-1.0575438961658838
1459	Week3_25441_3_242_260.0	cytochalasin B	Baseline	InverseDifferenceMoment Actin	-1.3410296611881685
1460	Week3_25441_3_243_36.0	cytochalasin B	Baseline	InverseDifferenceMoment Actin	1.3451683307821085
1461	Week3_25441_3_243_9.0	cytochalasin B	Baseline	InverseDifferenceMoment Actin	0.4903022367905095
1462	Week3_25441_3_281_195.0	cytochalasin B	Baseline	InverseDifferenceMoment Actin	-1.0244117277835343
1463	Week3_25441_3_282_6.0	cytochalasin B	Baseline	InverseDifferenceMoment Actin	-0.15080720282710125
1464	Week3_25441_3_283_183.0	cytochalasin B	Baseline	InverseDifferenceMoment Actin	-0.2653913666477826
1465	Week3_25441_3_283_213.0	cytochalasin B	Baseline	InverseDifferenceMoment Actin	-1.3428618033374278
1466	Week3_25441_3_321_116.0	cytochalasin B	Baseline	InverseDifferenceMoment Actin	-1.283813542572846
1467	Week3_25441_3_321_16.0	cytochalasin B	Baseline	InverseDifferenceMoment Actin	-0.3773017617525059
1468	Week3_25441_3_322_5.0	cytochalasin B	Baseline	InverseDifferenceMoment Actin	-1.1079266928306186
1469	Week3_25441_3_322_96.0	cytochalasin B	Baseline	InverseDifferenceMoment Actin	-1.3236900941821765
1470	Week3_25441_3_323_137.0	cytochalasin B	Baseline	InverseDifferenceMoment Actin	0.17446745979848258
1471	Week3_25441_3_323_155.0	cytochalasin B	Baseline	InverseDifferenceMoment Actin	0.6218470683151256
1472	Week3_25441_3_324_198.0	cytochalasin B	Baseline	InverseDifferenceMoment Actin	-0.40539224400876817
1473	Week3_25441_3_324_71.0	cytochalasin B	Baseline	InverseDifferenceMoment Actin	-0.0740379450791588
1474	Week3_25441_3_324_92.0	cytochalasin B	Baseline	InverseDifferenceMoment Actin	-0.24808679207857476
1475	Week3_25441_3_397_107.0	cytochalasin B	Baseline	InverseDifferenceMoment Actin	-1.221375999808577
1476	Week3_25441_3_397_200.0	cytochalasin B	Baseline	InverseDifferenceMoment Actin	-1.0713247705988211
1477	Week3_25441_3_397_25.0	cytochalasin B	Baseline	InverseDifferenceMoment Actin	-1.0772937897456991
1478	Week3_25441_3_398_15.0	cytochalasin B	Baseline	InverseDifferenceMoment Actin	-0.9226295539950901
1479	Week3_25441_3_437_58.0	cytochalasin B	Baseline	InverseDifferenceMoment Actin	-0.8357311147144634
1480	Week3_25441_3_438_80.0	cytochalasin B	Baseline	InverseDifferenceMoment Actin	-0.21613318990892272
1481	Week3_25441_3_439_77.0	cytochalasin B	Baseline	InverseDifferenceMoment Actin	0.5653658213790503
1482	Week3_25441_3_478_213.0	cytochalasin B	Baseline	InverseDifferenceMoment Actin	-0.5934231547642453
1483	Week3_25441_3_479_247.0	cytochalasin B	Baseline	InverseDifferenceMoment Actin	-0.4861829432963308
1484	Week3_25441_3_480_140.0	cytochalasin B	Baseline	InverseDifferenceMoment Actin	-0.3645907815629095
1485	Week3_25461_3_482_257.0	cytochalasin B	Baseline	InverseDifferenceMoment Actin	-1.0720522949916003
1486	Week3_25461_3_483_99.0	cytochalasin B	Baseline	InverseDifferenceMoment Actin	1.0725345918467304
1487	Week3_25461_3_521_103.0	cytochalasin B	Baseline	InverseDifferenceMoment Actin	0.2879194721774675
1488	Week3_25461_3_521_244.0	cytochalasin B	Baseline	InverseDifferenceMoment Actin	-0.8941769759802443
1489	Week3_25461_3_521_30.0	cytochalasin B	Baseline	InverseDifferenceMoment Actin	0.2800679897318875
1490	Week3_25461_3_522_260.0	cytochalasin B	Baseline	InverseDifferenceMoment Actin	-0.1644287218404816
1491	Week3_25461_3_524_133.0	cytochalasin B	Baseline	InverseDifferenceMoment Actin	-0.7045690405828944
1492	Week3_25461_3_561_11.0	cytochalasin B	Baseline	InverseDifferenceMoment Actin	0.5441283403414158
1493	Week3_25461_3_561_36.0	cytochalasin B	Baseline	InverseDifferenceMoment Actin	0.43307498739273514
1494	Week3_25461_3_561_70.0	cytochalasin B	Baseline	InverseDifferenceMoment Actin	-0.4215824479463215
1495	Week3_25461_3_562_157.0	cytochalasin B	Baseline	InverseDifferenceMoment Actin	-0.2848414833273402
1496	Week3_25461_3_564_131.0	cytochalasin B	Baseline	InverseDifferenceMoment Actin	-0.026038188778283206
1497	Week3_25461_3_564_172.0	cytochalasin B	Baseline	InverseDifferenceMoment Actin	1.1897163495558758
1498	Week3_25461_3_637_165.0	cytochalasin B	Baseline	InverseDifferenceMoment Actin	-1.047330377151627
1499	Week3_25461_3_637_208.0	cytochalasin B	Baseline	InverseDifferenceMoment Actin	-0.663769647583465
1500	Week3_25461_3_637_298.0	cytochalasin B	Baseline	InverseDifferenceMoment Actin	-0.6351630682541711
1501	Week3_25461_3_639_244.0	cytochalasin B	Baseline	InverseDifferenceMoment Actin	-0.7106263450975927
1502	Week3_25461_3_640_27.0	cytochalasin B	Baseline	InverseDifferenceMoment Actin	-0.7784245262385987
1503	Week3_25461_3_640_92.0	cytochalasin B	Baseline	InverseDifferenceMoment Actin	-0.7536301234251894
1504	Week3_25461_3_677_14.0	cytochalasin B	Baseline	InverseDifferenceMoment Actin	-0.2725047124352681
1505	Week3_25461_3_677_263.0	cytochalasin B	Baseline	InverseDifferenceMoment Actin	-1.016762903920105
1506	Week3_25461_3_677_41.0	cytochalasin B	Baseline	InverseDifferenceMoment Actin	-0.7461112620379764
1507	Week3_25461_3_678_227.0	cytochalasin B	Baseline	InverseDifferenceMoment Actin	-1.2208372633526672
1508	Week3_25461_3_679_149.0	cytochalasin B	Baseline	InverseDifferenceMoment Actin	-0.10054620952584119
1509	Week3_25461_3_679_22.0	cytochalasin B	Baseline	InverseDifferenceMoment Actin	0.47564734444823126
1510	Week3_25461_3_679_9.0	cytochalasin B	Baseline	InverseDifferenceMoment Actin	0.8995944966787355
1511	Week3_25461_3_717_329.0	cytochalasin B	Baseline	InverseDifferenceMoment Actin	-0.9053086912847235
1512	Week3_25461_3_718_31.0	cytochalasin B	Baseline	InverseDifferenceMoment Actin	-0.45685179976178447
1513	Week3_25461_3_720_150.0	cytochalasin B	Baseline	InverseDifferenceMoment Actin	-1.3380508329717709
1514	Week3_25681_3_2881_202.0	cytochalasin B	Baseline	InverseDifferenceMoment Actin	-0.41949786931502964
1515	Week3_25681_3_2884_96.0	cytochalasin B	Baseline	InverseDifferenceMoment Actin	0.7907279905409158
1516	Week3_25681_3_2921_204.0	cytochalasin B	Baseline	InverseDifferenceMoment Actin	-0.2618257103345111
1517	Week3_25681_3_2922_195.0	cytochalasin B	Baseline	InverseDifferenceMoment Actin	0.19668250548916566
1518	Week3_25681_3_2923_153.0	cytochalasin B	Baseline	InverseDifferenceMoment Actin	-0.03576054331248353
1519	Week3_25681_3_2924_112.0	cytochalasin B	Baseline	InverseDifferenceMoment Actin	-0.319405090340348
1520	Week3_25681_3_2961_114.0	cytochalasin B	Baseline	InverseDifferenceMoment Actin	-1.1846475564827965
1521	Week3_25681_3_2961_19.0	cytochalasin B	Baseline	InverseDifferenceMoment Actin	-0.6151046645881875
1522	Week3_25681_3_2961_22.0	cytochalasin B	Baseline	InverseDifferenceMoment Actin	-1.0098645097822612
1523	Week3_25681_3_2961_223.0	cytochalasin B	Baseline	InverseDifferenceMoment Actin	-0.8494145266140489
1524	Week3_25681_3_2961_296.0	cytochalasin B	Baseline	InverseDifferenceMoment Actin	-0.23325527769806328
1525	Week3_25681_3_2964_52.0	cytochalasin B	Baseline	InverseDifferenceMoment Actin	-0.8414029931781233
1526	Week3_25681_3_3037_104.0	cytochalasin B	Baseline	InverseDifferenceMoment Actin	0.14875254733832857
1527	Week3_25681_3_3037_261.0	cytochalasin B	Baseline	InverseDifferenceMoment Actin	0.08142143146396619
1528	Week3_25681_3_3037_65.0	cytochalasin B	Baseline	InverseDifferenceMoment Actin	-0.0067799976519180224
1529	Week3_25681_3_3038_61.0	cytochalasin B	Baseline	InverseDifferenceMoment Actin	0.8542687637813412
1530	Week3_25681_3_3039_53.0	cytochalasin B	Baseline	InverseDifferenceMoment Actin	-0.4239928491684067
1531	Week3_25681_3_3077_164.0	cytochalasin B	Baseline	InverseDifferenceMoment Actin	-1.1417638904211929
1532	Week3_25681_3_3078_154.0	cytochalasin B	Baseline	InverseDifferenceMoment Actin	-0.027064580381486472
1533	Week3_25681_3_3118_159.0	cytochalasin B	Baseline	InverseDifferenceMoment Actin	-1.2535793226385377
1534	Week3_25681_3_3118_32.0	cytochalasin B	Baseline	InverseDifferenceMoment Actin	-0.38993257740617004
1535	Week3_25681_3_3120_47.0	cytochalasin B	Baseline	InverseDifferenceMoment Actin	-1.4633663914870765
1536	Week3_25701_3_3121_99.0	cytochalasin B	Baseline	InverseDifferenceMoment Actin	-0.9007916507164334
1537	Week3_25701_3_3123_112.0	cytochalasin B	Baseline	InverseDifferenceMoment Actin	1.423600901621685
1538	Week3_25701_3_3124_72.0	cytochalasin B	Baseline	InverseDifferenceMoment Actin	0.7637336855382894
1539	Week3_25701_3_3124_97.0	cytochalasin B	Baseline	InverseDifferenceMoment Actin	2.008959614127373
1540	Week3_25701_3_3161_215.0	cytochalasin B	Baseline	InverseDifferenceMoment Actin	-1.4167099109899493
1541	Week3_25701_3_3204_12.0	cytochalasin B	Baseline	InverseDifferenceMoment Actin	1.0902036629454284
1542	Week3_25701_3_3278_59.0	cytochalasin B	Baseline	InverseDifferenceMoment Actin	-0.639047060596454
1543	Week3_25701_3_3279_177.0	cytochalasin B	Baseline	InverseDifferenceMoment Actin	-0.9343959159655263
1544	Week3_25701_3_3317_172.0	cytochalasin B	Baseline	InverseDifferenceMoment Actin	-1.0876820166969248
1545	Week3_25701_3_3318_153.0	cytochalasin B	Baseline	InverseDifferenceMoment Actin	-0.854401029893717
1546	Week3_25701_3_3318_95.0	cytochalasin B	Baseline	InverseDifferenceMoment Actin	-0.3091874728840121
1547	Week3_25701_3_3320_198.0	cytochalasin B	Baseline	InverseDifferenceMoment Actin	-0.44130336655386726
1548	Week3_25701_3_3320_98.0	cytochalasin B	Baseline	InverseDifferenceMoment Actin	1.3158450158260715
1549	Week3_25701_3_3360_175.0	cytochalasin B	Baseline	InverseDifferenceMoment Actin	-0.03556411540166995
1550	Week3_25701_3_3360_227.0	cytochalasin B	Baseline	InverseDifferenceMoment Actin	-0.6298529977037859
1551	Week3_25721_3_3363_114.0	cytochalasin B	Baseline	InverseDifferenceMoment Actin	-0.04813064009236127
1552	Week3_25721_3_3364_206.0	cytochalasin B	Baseline	InverseDifferenceMoment Actin	0.6505084205003597
1553	Week3_25721_3_3364_272.0	cytochalasin B	Baseline	InverseDifferenceMoment Actin	-0.6992518790882435
1554	Week3_25721_3_3401_41.0	cytochalasin B	Baseline	InverseDifferenceMoment Actin	-0.07622438274634194
1555	Week3_25721_3_3401_87.0	cytochalasin B	Baseline	InverseDifferenceMoment Actin	-0.6108506536175511
1556	Week3_25721_3_3402_231.0	cytochalasin B	Baseline	InverseDifferenceMoment Actin	-0.6179077260430675
1557	Week3_25721_3_3441_165.0	cytochalasin B	Baseline	InverseDifferenceMoment Actin	-0.81537785402261
1558	Week3_25721_3_3441_88.0	cytochalasin B	Baseline	InverseDifferenceMoment Actin	-1.4943685609307904
1559	Week3_25721_3_3442_117.0	cytochalasin B	Baseline	InverseDifferenceMoment Actin	-1.6454992147107559
1560	Week3_25721_3_3442_223.0	cytochalasin B	Baseline	InverseDifferenceMoment Actin	-0.9254104009809402
1561	Week3_25721_3_3442_265.0	cytochalasin B	Baseline	InverseDifferenceMoment Actin	-1.076339944714325
1562	Week3_25721_3_3442_301.0	cytochalasin B	Baseline	InverseDifferenceMoment Actin	-0.8109676879046126
1563	Week3_25721_3_3442_73.0	cytochalasin B	Baseline	InverseDifferenceMoment Actin	-1.0399545795843352
1564	Week3_25721_3_3443_56.0	cytochalasin B	Baseline	InverseDifferenceMoment Actin	-0.4824912201791418
1565	Week3_25721_3_3444_12.0	cytochalasin B	Baseline	InverseDifferenceMoment Actin	-0.022722644526409465
1566	Week3_25721_3_3444_206.0	cytochalasin B	Baseline	InverseDifferenceMoment Actin	-0.35745574367367755
1567	Week3_25721_3_3517_141.0	cytochalasin B	Baseline	InverseDifferenceMoment Actin	-0.5605355855287635
1568	Week3_25721_3_3519_151.0	cytochalasin B	Baseline	InverseDifferenceMoment Actin	-0.958421599220354
1569	Week3_25721_3_3519_94.0	cytochalasin B	Baseline	InverseDifferenceMoment Actin	-1.2584350955501034
1570	Week3_25721_3_3520_13.0	cytochalasin B	Baseline	InverseDifferenceMoment Actin	-0.497887535568384
1571	Week3_25721_3_3520_263.0	cytochalasin B	Baseline	InverseDifferenceMoment Actin	-1.3425559013799377
1572	Week3_25721_3_3557_43.0	cytochalasin B	Baseline	InverseDifferenceMoment Actin	-0.481229704985862
1573	Week3_25721_3_3559_34.0	cytochalasin B	Baseline	InverseDifferenceMoment Actin	1.0860190856320595
1574	Week3_25721_3_3560_20.0	cytochalasin B	Baseline	InverseDifferenceMoment Actin	-0.10988872815239728
1575	Week3_25721_3_3560_218.0	cytochalasin B	Baseline	InverseDifferenceMoment Actin	-0.6385637352340143
1576	Week3_25721_3_3560_71.0	cytochalasin B	Baseline	InverseDifferenceMoment Actin	-0.6127070938643053
1577	Week3_25721_3_3597_202.0	cytochalasin B	Baseline	InverseDifferenceMoment Actin	1.189082943165812
1578	Week3_25721_3_3598_118.0	cytochalasin B	Baseline	InverseDifferenceMoment Actin	-1.118362032528596
1579	Week3_25721_3_3598_48.0	cytochalasin B	Baseline	InverseDifferenceMoment Actin	-0.8066415471786391
1580	Week3_25721_3_3600_100.0	cytochalasin B	Baseline	InverseDifferenceMoment Actin	0.6659753102831862
1581	Week4_27801_4_2881_144.0	cytochalasin B	Baseline	InverseDifferenceMoment Actin	-0.35678001944116594
1582	Week4_27801_4_2882_237.0	cytochalasin B	Baseline	InverseDifferenceMoment Actin	-1.2005755121714263
1583	Week4_27801_4_2883_124.0	cytochalasin B	Baseline	InverseDifferenceMoment Actin	-0.6457896880424256
1584	Week4_27801_4_2884_102.0	cytochalasin B	Baseline	InverseDifferenceMoment Actin	0.12296609994464026
1585	Week4_27801_4_2922_125.0	cytochalasin B	Baseline	InverseDifferenceMoment Actin	-1.0166392082511995
1586	Week4_27801_4_2924_110.0	cytochalasin B	Baseline	InverseDifferenceMoment Actin	-1.0938656071724888
1587	Week4_27801_4_2924_60.0	cytochalasin B	Baseline	InverseDifferenceMoment Actin	-0.10609578120844446
1588	Week4_27801_4_2962_173.0	cytochalasin B	Baseline	InverseDifferenceMoment Actin	-1.2018345304673073
1589	Week4_27801_4_2962_196.0	cytochalasin B	Baseline	InverseDifferenceMoment Actin	-1.6721794043810865
1590	Week4_27801_4_3037_140.0	cytochalasin B	Baseline	InverseDifferenceMoment Actin	-0.3991171911628305
1591	Week4_27801_4_3038_21.0	cytochalasin B	Baseline	InverseDifferenceMoment Actin	-0.6855566931339615
1592	Week4_27801_4_3077_103.0	cytochalasin B	Baseline	InverseDifferenceMoment Actin	-0.3388422579642891
1593	Week4_27801_4_3077_194.0	cytochalasin B	Baseline	InverseDifferenceMoment Actin	0.6614302242146555
1594	Week4_27801_4_3077_45.0	cytochalasin B	Baseline	InverseDifferenceMoment Actin	-0.44373161092606767
1595	Week4_27801_4_3078_35.0	cytochalasin B	Baseline	InverseDifferenceMoment Actin	-0.3437943594201922
1596	Week4_27801_4_3079_32.0	cytochalasin B	Baseline	InverseDifferenceMoment Actin	-0.07128576196598517
1597	Week4_27801_4_3080_163.0	cytochalasin B	Baseline	InverseDifferenceMoment Actin	0.6163261978525487
1598	Week4_27801_4_3080_58.0	cytochalasin B	Baseline	InverseDifferenceMoment Actin	-0.13893621173350393
1599	Week4_27801_4_3118_117.0	cytochalasin B	Baseline	InverseDifferenceMoment Actin	-1.0998571237672112
1600	Week4_27801_4_3119_87.0	cytochalasin B	Baseline	InverseDifferenceMoment Actin	-0.42955459897554693
1601	Week4_27821_4_3122_107.0	cytochalasin B	Baseline	InverseDifferenceMoment Actin	-0.4601594343672367
1602	Week4_27821_4_3122_57.0	cytochalasin B	Baseline	InverseDifferenceMoment Actin	-0.4527179350925503
1603	Week4_27821_4_3122_65.0	cytochalasin B	Baseline	InverseDifferenceMoment Actin	-1.5012435351700173
1604	Week4_27821_4_3123_118.0	cytochalasin B	Baseline	InverseDifferenceMoment Actin	0.023020487923848518
1605	Week4_27821_4_3162_265.0	cytochalasin B	Baseline	InverseDifferenceMoment Actin	-0.6968073992103497
1606	Week4_27821_4_3163_150.0	cytochalasin B	Baseline	InverseDifferenceMoment Actin	-1.0172558109965557
1607	Week4_27821_4_3201_176.0	cytochalasin B	Baseline	InverseDifferenceMoment Actin	0.40336974426588124
1608	Week4_27821_4_3203_117.0	cytochalasin B	Baseline	InverseDifferenceMoment Actin	0.04902561843332919
1609	Week4_27821_4_3204_165.0	cytochalasin B	Baseline	InverseDifferenceMoment Actin	-0.9699456872886372
1610	Week4_27821_4_3277_189.0	cytochalasin B	Baseline	InverseDifferenceMoment Actin	0.4494133535658247
1611	Week4_27821_4_3277_232.0	cytochalasin B	Baseline	InverseDifferenceMoment Actin	-0.631567353871577
1612	Week4_27821_4_3280_50.0	cytochalasin B	Baseline	InverseDifferenceMoment Actin	0.1670876935719382
1613	Week4_27821_4_3358_176.0	cytochalasin B	Baseline	InverseDifferenceMoment Actin	-0.9049990727047826
1614	Week4_27821_4_3359_135.0	cytochalasin B	Baseline	InverseDifferenceMoment Actin	-0.7829257140170915
1615	Week4_27821_4_3359_31.0	cytochalasin B	Baseline	InverseDifferenceMoment Actin	0.4001107077955314
1616	Week4_27861_4_3601_126.0	cytochalasin B	Baseline	InverseDifferenceMoment Actin	-1.481529562067982
1617	Week4_27861_4_3602_301.0	cytochalasin B	Baseline	InverseDifferenceMoment Actin	0.026753818215225676
1618	Week4_27861_4_3603_24.0	cytochalasin B	Baseline	InverseDifferenceMoment Actin	-0.49177901514575495
1619	Week4_27861_4_3603_247.0	cytochalasin B	Baseline	InverseDifferenceMoment Actin	-1.1884687095406457
1620	Week4_27861_4_3604_189.0	cytochalasin B	Baseline	InverseDifferenceMoment Actin	-0.31442167606353444
1621	Week4_27861_4_3604_30.0	cytochalasin B	Baseline	InverseDifferenceMoment Actin	0.47186318596297755
1622	Week4_27861_4_3641_221.0	cytochalasin B	Baseline	InverseDifferenceMoment Actin	-0.8752130893950151
1623	Week4_27861_4_3642_33.0	cytochalasin B	Baseline	InverseDifferenceMoment Actin	-1.5517323094492823
1624	Week4_27861_4_3644_106.0	cytochalasin B	Baseline	InverseDifferenceMoment Actin	-0.9429878987817806
1625	Week4_27861_4_3644_11.0	cytochalasin B	Baseline	InverseDifferenceMoment Actin	-0.703093935854768
1626	Week4_27861_4_3644_173.0	cytochalasin B	Baseline	InverseDifferenceMoment Actin	-0.12321642161934288
1627	Week4_27861_4_3644_83.0	cytochalasin B	Baseline	InverseDifferenceMoment Actin	-0.661601985420801
1628	Week4_27861_4_3681_175.0	cytochalasin B	Baseline	InverseDifferenceMoment Actin	-1.0276652472371015
1629	Week4_27861_4_3681_54.0	cytochalasin B	Baseline	InverseDifferenceMoment Actin	-0.4060206645371003
1630	Week4_27861_4_3682_69.0	cytochalasin B	Baseline	InverseDifferenceMoment Actin	0.10983907029183679
1631	Week4_27861_4_3683_120.0	cytochalasin B	Baseline	InverseDifferenceMoment Actin	-0.7478623058652777
1632	Week4_27861_4_3757_165.0	cytochalasin B	Baseline	InverseDifferenceMoment Actin	-0.544224733150259
1633	Week4_27861_4_3760_158.0	cytochalasin B	Baseline	InverseDifferenceMoment Actin	0.9653229093372818
1634	Week4_27861_4_3760_210.0	cytochalasin B	Baseline	InverseDifferenceMoment Actin	0.35834687078338895
1635	Week4_27861_4_3760_65.0	cytochalasin B	Baseline	InverseDifferenceMoment Actin	-0.4755586862767005
1636	Week4_27861_4_3799_193.0	cytochalasin B	Baseline	InverseDifferenceMoment Actin	-1.2150011199785167
1637	Week4_27861_4_3799_39.0	cytochalasin B	Baseline	InverseDifferenceMoment Actin	-0.289117899880076
1638	Week4_27861_4_3800_29.0	cytochalasin B	Baseline	InverseDifferenceMoment Actin	0.025789963137009125
1639	Week4_27861_4_3800_70.0	cytochalasin B	Baseline	InverseDifferenceMoment Actin	-0.6527278132490997
1640	Week7_34341_7_157_70.0	cytochalasin B	Baseline	InverseDifferenceMoment Actin	0.8579047169747112
1641	Week7_34341_7_158_115.0	cytochalasin B	Baseline	InverseDifferenceMoment Actin	0.3042504511895495
1642	Week7_34341_7_158_127.0	cytochalasin B	Baseline	InverseDifferenceMoment Actin	-0.33929820292475904
1643	Week7_34341_7_159_244.0	cytochalasin B	Baseline	InverseDifferenceMoment Actin	-0.49856212832383534
1644	Week7_34341_7_159_270.0	cytochalasin B	Baseline	InverseDifferenceMoment Actin	-0.22013616510183787
1645	Week7_34341_7_160_58.0	cytochalasin B	Baseline	InverseDifferenceMoment Actin	-1.2956074554466852
1646	Week7_34341_7_160_86.0	cytochalasin B	Baseline	InverseDifferenceMoment Actin	-0.42782657815389785
1647	Week7_34341_7_198_77.0	cytochalasin B	Baseline	InverseDifferenceMoment Actin	-0.6006767806630889
1648	Week7_34341_7_237_82.0	cytochalasin B	Baseline	InverseDifferenceMoment Actin	0.9527130350936268
1649	Week7_34341_7_237_97.0	cytochalasin B	Baseline	InverseDifferenceMoment Actin	-0.6101030626110878
1650	Week7_34341_7_238_150.0	cytochalasin B	Baseline	InverseDifferenceMoment Actin	-0.9050053592101608
1651	Week7_34341_7_238_190.0	cytochalasin B	Baseline	InverseDifferenceMoment Actin	-0.38573423201164647
1652	Week7_34341_7_238_206.0	cytochalasin B	Baseline	InverseDifferenceMoment Actin	-0.05484123567164154
1653	Week7_34341_7_238_263.0	cytochalasin B	Baseline	InverseDifferenceMoment Actin	-0.8173747426336366
1654	Week7_34341_7_238_77.0	cytochalasin B	Baseline	InverseDifferenceMoment Actin	-0.187393753810181
1655	Week7_34341_7_3_138.0	cytochalasin B	Baseline	InverseDifferenceMoment Actin	1.15806252769642
1656	Week7_34341_7_3_21.0	cytochalasin B	Baseline	InverseDifferenceMoment Actin	1.9002768681326758
1657	Week7_34341_7_43_117.0	cytochalasin B	Baseline	InverseDifferenceMoment Actin	-0.4084332721280983
1658	Week7_34341_7_43_236.0	cytochalasin B	Baseline	InverseDifferenceMoment Actin	-0.49880949920224793
1659	Week7_34341_7_4_217.0	cytochalasin B	Baseline	InverseDifferenceMoment Actin	0.805444152547716
1660	Week7_34341_7_84_108.0	cytochalasin B	Baseline	InverseDifferenceMoment Actin	0.09319876124851843
1661	Week7_34381_7_481_118.0	cytochalasin B	Baseline	InverseDifferenceMoment Actin	-0.12902472605980325
1662	Week7_34381_7_481_19.0	cytochalasin B	Baseline	InverseDifferenceMoment Actin	-0.23037978826449726
1663	Week7_34381_7_481_223.0	cytochalasin B	Baseline	InverseDifferenceMoment Actin	-0.29223150835956235
1664	Week7_34381_7_522_103.0	cytochalasin B	Baseline	InverseDifferenceMoment Actin	0.5587700231382075
1665	Week7_34381_7_522_112.0	cytochalasin B	Baseline	InverseDifferenceMoment Actin	-0.5247747889075981
1666	Week7_34381_7_637_62.0	cytochalasin B	Baseline	InverseDifferenceMoment Actin	0.38202599184676794
1667	Week7_34381_7_639_27.0	cytochalasin B	Baseline	InverseDifferenceMoment Actin	-0.702580897943238
1668	Week7_34381_7_640_185.0	cytochalasin B	Baseline	InverseDifferenceMoment Actin	-0.5518351707221545
1669	Week7_34381_7_640_83.0	cytochalasin B	Baseline	InverseDifferenceMoment Actin	-1.011681072602403
1670	Week7_34381_7_677_159.0	cytochalasin B	Baseline	InverseDifferenceMoment Actin	-0.9321580617596295
1671	Week7_34381_7_677_213.0	cytochalasin B	Baseline	InverseDifferenceMoment Actin	-0.5062426531697087
1672	Week7_34381_7_717_105.0	cytochalasin B	Baseline	InverseDifferenceMoment Actin	-0.32408485279814997
1673	Week7_34381_7_718_103.0	cytochalasin B	Baseline	InverseDifferenceMoment Actin	-1.5014431835439082
1674	Week7_34381_7_718_155.0	cytochalasin B	Baseline	InverseDifferenceMoment Actin	-0.8659189503615243
1675	Week7_34381_7_720_50.0	cytochalasin B	Baseline	InverseDifferenceMoment Actin	0.2545107277374889
1676	Week7_34641_7_2642_296.0	cytochalasin B	Baseline	InverseDifferenceMoment Actin	-1.5879394975528762
1677	Week7_34641_7_2643_338.0	cytochalasin B	Baseline	InverseDifferenceMoment Actin	-0.8672791217522988
1678	Week7_34641_7_2681_471.0	cytochalasin B	Baseline	InverseDifferenceMoment Actin	-1.0733476291998039
1679	Week7_34641_7_2682_171.0	cytochalasin B	Baseline	InverseDifferenceMoment Actin	-1.199530799229312
1680	Week7_34641_7_2682_598.0	cytochalasin B	Baseline	InverseDifferenceMoment Actin	-1.6406893347143747
1681	Week7_34641_7_2682_607.0	cytochalasin B	Baseline	InverseDifferenceMoment Actin	-1.459034639705355
1682	Week7_34641_7_2724_295.0	cytochalasin B	Baseline	InverseDifferenceMoment Actin	-1.2165580006269587
1683	Week7_34641_7_2724_365.0	cytochalasin B	Baseline	InverseDifferenceMoment Actin	-1.300537743036458
1684	Week7_34641_7_2798_117.0	cytochalasin B	Baseline	InverseDifferenceMoment Actin	-1.2693952477348498
1685	Week7_34641_7_2798_191.0	cytochalasin B	Baseline	InverseDifferenceMoment Actin	-1.8833580604587161
1686	Week7_34641_7_2800_364.0	cytochalasin B	Baseline	InverseDifferenceMoment Actin	-1.5065992178415208
1687	Week7_34641_7_2837_480.0	cytochalasin B	Baseline	InverseDifferenceMoment Actin	-1.6279103368564802
1688	Week7_34641_7_2838_341.0	cytochalasin B	Baseline	InverseDifferenceMoment Actin	-1.6147297998008279
1689	Week7_34641_7_2839_265.0	cytochalasin B	Baseline	InverseDifferenceMoment Actin	-0.7128845031354052
1690	Week7_34641_7_2839_307.0	cytochalasin B	Baseline	InverseDifferenceMoment Actin	-0.9813335692886893
1691	Week7_34641_7_2877_256.0	cytochalasin B	Baseline	InverseDifferenceMoment Actin	-0.07331873176835832
1692	Week7_34641_7_2878_111.0	cytochalasin B	Baseline	InverseDifferenceMoment Actin	-0.9233552590033911
1693	Week7_34641_7_2880_310.0	cytochalasin B	Baseline	InverseDifferenceMoment Actin	-0.41363748319358074
1694	Week8_38341_8_2644_31.0	cytochalasin B	Baseline	InverseDifferenceMoment Actin	0.14036013854760307
1695	Week8_38341_8_2681_5.0	cytochalasin B	Baseline	InverseDifferenceMoment Actin	-0.15871458815682038
1696	Week8_38341_8_2681_50.0	cytochalasin B	Baseline	InverseDifferenceMoment Actin	-0.320451453172793
1697	Week8_38341_8_2682_157.0	cytochalasin B	Baseline	InverseDifferenceMoment Actin	-0.7074907834915651
1698	Week8_38341_8_2724_3.0	cytochalasin B	Baseline	InverseDifferenceMoment Actin	6.201018266822396
1699	Week8_38341_8_2724_36.0	cytochalasin B	Baseline	InverseDifferenceMoment Actin	-0.8289732369500321
1700	Week8_38341_8_2797_95.0	cytochalasin B	Baseline	InverseDifferenceMoment Actin	-0.46928602996985125
1701	Week8_38341_8_2798_45.0	cytochalasin B	Baseline	InverseDifferenceMoment Actin	-0.6459264870305366
1702	Week8_38341_8_2798_58.0	cytochalasin B	Baseline	InverseDifferenceMoment Actin	0.2366789658789783
1703	Week8_38341_8_2798_79.0	cytochalasin B	Baseline	InverseDifferenceMoment Actin	-0.40381822228369924
1704	Week8_38341_8_2799_117.0	cytochalasin B	Baseline	InverseDifferenceMoment Actin	1.112899584542738
1705	Week8_38341_8_2799_54.0	cytochalasin B	Baseline	InverseDifferenceMoment Actin	0.9306123330562712
1706	Week8_38341_8_2799_99.0	cytochalasin B	Baseline	InverseDifferenceMoment Actin	0.19791998219925694
1707	Week8_38341_8_2800_37.0	cytochalasin B	Baseline	InverseDifferenceMoment Actin	-0.732219251553648
1708	Week8_38341_8_2837_8.0	cytochalasin B	Baseline	InverseDifferenceMoment Actin	-0.013568082753580693
1709	Week8_38341_8_2840_43.0	cytochalasin B	Baseline	InverseDifferenceMoment Actin	-0.12834856507857773
1710	Week8_38341_8_2878_56.0	cytochalasin B	Baseline	InverseDifferenceMoment Actin	0.38970064454394254
1711	Week8_38341_8_2879_66.0	cytochalasin B	Baseline	InverseDifferenceMoment Actin	0.2019759155359473
1712	Week8_38341_8_2880_38.0	cytochalasin B	Baseline	InverseDifferenceMoment Actin	-0.19920348630883009
1713	Week8_38341_8_2880_9.0	cytochalasin B	Baseline	InverseDifferenceMoment Actin	-0.7673238000464924
1714	Week8_38342_8_2881_39.0	cytochalasin B	Baseline	InverseDifferenceMoment Actin	2.4626366585632002
1715	Week8_38342_8_2882_44.0	cytochalasin B	Baseline	InverseDifferenceMoment Actin	0.07685816087184275
1716	Week8_38342_8_2962_2.0	cytochalasin B	Baseline	InverseDifferenceMoment Actin	-0.8243608078543433
1717	Week8_38342_8_2963_23.0	cytochalasin B	Baseline	InverseDifferenceMoment Actin	-0.98159352678779
1718	Week8_38342_8_2963_50.0	cytochalasin B	Baseline	InverseDifferenceMoment Actin	-0.5348590323850794
1719	Week8_38342_8_2963_67.0	cytochalasin B	Baseline	InverseDifferenceMoment Actin	-1.070212184288239
1720	Week8_38342_8_3037_24.0	cytochalasin B	Baseline	InverseDifferenceMoment Actin	-1.1624114035736461
1721	Week8_38342_8_3039_102.0	cytochalasin B	Baseline	InverseDifferenceMoment Actin	0.41483141861329215
1722	Week8_38342_8_3077_110.0	cytochalasin B	Baseline	InverseDifferenceMoment Actin	-0.9271049827110249
1723	Week8_38342_8_3077_154.0	cytochalasin B	Baseline	InverseDifferenceMoment Actin	-0.2799459932440187
1724	Week8_38342_8_3078_43.0	cytochalasin B	Baseline	InverseDifferenceMoment Actin	-0.0432219314006363
1725	Week8_38342_8_3079_112.0	cytochalasin B	Baseline	InverseDifferenceMoment Actin	-0.44472897631631303
1726	Week8_38342_8_3079_57.0	cytochalasin B	Baseline	InverseDifferenceMoment Actin	0.04452896462395546
1727	Week8_38342_8_3080_114.0	cytochalasin B	Baseline	InverseDifferenceMoment Actin	-0.1314873676103971
1728	Week8_38342_8_3117_27.0	cytochalasin B	Baseline	InverseDifferenceMoment Actin	-1.1596709517531671
1729	Week8_38342_8_3119_31.0	cytochalasin B	Baseline	InverseDifferenceMoment Actin	-0.730738850548698
1730	Week8_38342_8_3119_69.0	cytochalasin B	Baseline	InverseDifferenceMoment Actin	-0.6072095363395997
1731	Week8_38342_8_3120_55.0	cytochalasin B	Baseline	InverseDifferenceMoment Actin	0.0844948114781366
1732	Week8_38342_8_3120_74.0	cytochalasin B	Baseline	InverseDifferenceMoment Actin	-0.7087819406776839
1733	Week10_40111_0_157_120.0	cytochalasin B	IMPA	InverseDifferenceMoment Actin	-1.803787170324536
1734	Week10_40111_0_157_137.0	cytochalasin B	IMPA	InverseDifferenceMoment Actin	0.6230339465488106
1735	Week10_40111_0_157_65.0	cytochalasin B	IMPA	InverseDifferenceMoment Actin	-1.8856686990446963
1736	Week10_40111_0_158_302.0	cytochalasin B	IMPA	InverseDifferenceMoment Actin	-1.495910496368188
1737	Week10_40111_0_158_40.0	cytochalasin B	IMPA	InverseDifferenceMoment Actin	-0.5953889810154825
1738	Week10_40111_0_160_108.0	cytochalasin B	IMPA	InverseDifferenceMoment Actin	-2.033131947643106
1739	Week10_40111_0_197_325.0	cytochalasin B	IMPA	InverseDifferenceMoment Actin	-1.9599991290185605
1740	Week10_40111_0_1_245.0	cytochalasin B	IMPA	InverseDifferenceMoment Actin	-2.14904358768351
1741	Week10_40111_0_237_392.0	cytochalasin B	IMPA	InverseDifferenceMoment Actin	-0.02070864084588212
1742	Week10_40111_0_237_403.0	cytochalasin B	IMPA	InverseDifferenceMoment Actin	-2.294100413493874
1743	Week10_40111_0_238_24.0	cytochalasin B	IMPA	InverseDifferenceMoment Actin	-0.8192845424001379
1744	Week10_40111_0_239_194.0	cytochalasin B	IMPA	InverseDifferenceMoment Actin	-1.6989966168488584
1745	Week10_40111_0_240_360.0	cytochalasin B	IMPA	InverseDifferenceMoment Actin	-1.692765139173018
1746	Week10_40111_0_2_309.0	cytochalasin B	IMPA	InverseDifferenceMoment Actin	-1.595423705297848
1747	Week10_40111_0_41_259.0	cytochalasin B	IMPA	InverseDifferenceMoment Actin	-0.9796372919715828
1748	Week10_40111_0_42_339.0	cytochalasin B	IMPA	InverseDifferenceMoment Actin	-0.7344792975663287
1749	Week10_40111_0_43_173.0	cytochalasin B	IMPA	InverseDifferenceMoment Actin	0.10704539232524235
1750	Week10_40111_0_43_33.0	cytochalasin B	IMPA	InverseDifferenceMoment Actin	-0.532415059787789
1751	Week10_40111_0_4_372.0	cytochalasin B	IMPA	InverseDifferenceMoment Actin	-2.1728797822091157
1752	Week10_40111_0_81_19.0	cytochalasin B	IMPA	InverseDifferenceMoment Actin	-1.6708452662690094
1753	Week10_40111_0_81_447.0	cytochalasin B	IMPA	InverseDifferenceMoment Actin	-2.1419202018031323
1754	Week10_40111_0_82_185.0	cytochalasin B	IMPA	InverseDifferenceMoment Actin	-0.3538014636727038
1755	Week10_40111_0_82_259.0	cytochalasin B	IMPA	InverseDifferenceMoment Actin	-1.7493658701278334
1756	Week10_40115_0_242_116.0	cytochalasin B	IMPA	InverseDifferenceMoment Actin	-0.11290052446324429
1757	Week10_40115_0_242_155.0	cytochalasin B	IMPA	InverseDifferenceMoment Actin	-2.079343876086795
1758	Week10_40115_0_242_187.0	cytochalasin B	IMPA	InverseDifferenceMoment Actin	0.18847945267630833
1759	Week10_40115_0_281_8.0	cytochalasin B	IMPA	InverseDifferenceMoment Actin	-1.4055959327078626
1760	Week10_40115_0_281_90.0	cytochalasin B	IMPA	InverseDifferenceMoment Actin	-1.50065514484779
1761	Week10_40115_0_282_270.0	cytochalasin B	IMPA	InverseDifferenceMoment Actin	-1.077999570546649
1762	Week10_40115_0_321_210.0	cytochalasin B	IMPA	InverseDifferenceMoment Actin	-0.752694808114718
1763	Week10_40115_0_322_218.0	cytochalasin B	IMPA	InverseDifferenceMoment Actin	-0.9998540483780244
1764	Week10_40115_0_324_72.0	cytochalasin B	IMPA	InverseDifferenceMoment Actin	-2.0135743880256047
1765	Week10_40115_0_400_124.0	cytochalasin B	IMPA	InverseDifferenceMoment Actin	-1.8358806765967883
1766	Week10_40115_0_400_158.0	cytochalasin B	IMPA	InverseDifferenceMoment Actin	-2.030709100674918
1767	Week10_40115_0_438_223.0	cytochalasin B	IMPA	InverseDifferenceMoment Actin	-0.43545278285340194
1768	Week10_40115_0_439_162.0	cytochalasin B	IMPA	InverseDifferenceMoment Actin	-0.023194206417954433
1769	Week10_40115_0_439_20.0	cytochalasin B	IMPA	InverseDifferenceMoment Actin	-2.2556032250948332
1770	Week10_40115_0_477_281.0	cytochalasin B	IMPA	InverseDifferenceMoment Actin	-1.4632722671011278
1771	Week10_40115_0_477_63.0	cytochalasin B	IMPA	InverseDifferenceMoment Actin	-1.6997497495290341
1772	Week10_40115_0_478_140.0	cytochalasin B	IMPA	InverseDifferenceMoment Actin	-2.108471670032646
1773	Week10_40115_0_478_33.0	cytochalasin B	IMPA	InverseDifferenceMoment Actin	-1.835973706838208
1774	Week10_40115_0_479_163.0	cytochalasin B	IMPA	InverseDifferenceMoment Actin	-1.9258252360482233
1775	Week10_40119_0_482_25.0	cytochalasin B	IMPA	InverseDifferenceMoment Actin	0.47557451093979675
1776	Week10_40119_0_483_159.0	cytochalasin B	IMPA	InverseDifferenceMoment Actin	0.2318453762140104
1777	Week10_40119_0_483_331.0	cytochalasin B	IMPA	InverseDifferenceMoment Actin	-1.588201752697768
1778	Week10_40119_0_522_260.0	cytochalasin B	IMPA	InverseDifferenceMoment Actin	-1.8807710004677753
1779	Week10_40119_0_522_263.0	cytochalasin B	IMPA	InverseDifferenceMoment Actin	-1.6526317996620659
1780	Week10_40119_0_523_155.0	cytochalasin B	IMPA	InverseDifferenceMoment Actin	0.019839061848341805
1781	Week10_40119_0_523_232.0	cytochalasin B	IMPA	InverseDifferenceMoment Actin	-1.0568168048101771
1782	Week10_40119_0_562_193.0	cytochalasin B	IMPA	InverseDifferenceMoment Actin	-2.1606563598137
1783	Week10_40119_0_563_127.0	cytochalasin B	IMPA	InverseDifferenceMoment Actin	-1.4984883504719944
1784	Week10_40119_0_564_133.0	cytochalasin B	IMPA	InverseDifferenceMoment Actin	-2.0273247293665357
1785	Week10_40119_0_564_262.0	cytochalasin B	IMPA	InverseDifferenceMoment Actin	-1.5900250835099141
1786	Week10_40119_0_640_143.0	cytochalasin B	IMPA	InverseDifferenceMoment Actin	-1.4267730933301475
1787	Week10_40119_0_677_207.0	cytochalasin B	IMPA	InverseDifferenceMoment Actin	-0.6442055014286768
1788	Week10_40119_0_678_185.0	cytochalasin B	IMPA	InverseDifferenceMoment Actin	-2.163898380039278
1789	Week10_40119_0_678_619.0	cytochalasin B	IMPA	InverseDifferenceMoment Actin	-1.620047617989596
1790	Week10_40119_0_679_254.0	cytochalasin B	IMPA	InverseDifferenceMoment Actin	-0.9716110949075344
1791	Week10_40119_0_717_33.0	cytochalasin B	IMPA	InverseDifferenceMoment Actin	-1.4444012392528145
1792	Week1_22123_1_157_191.0	cytochalasin B	IMPA	InverseDifferenceMoment Actin	-1.4548106895736974
1793	Week1_22123_1_159_39.0	cytochalasin B	IMPA	InverseDifferenceMoment Actin	-1.7452112078550823
1794	Week1_22123_1_159_70.0	cytochalasin B	IMPA	InverseDifferenceMoment Actin	-0.5523013464720468
1795	Week1_22123_1_197_59.0	cytochalasin B	IMPA	InverseDifferenceMoment Actin	-2.3201351286360437
1796	Week1_22123_1_198_110.0	cytochalasin B	IMPA	InverseDifferenceMoment Actin	-1.2056996167253886
1797	Week1_22123_1_1_27.0	cytochalasin B	IMPA	InverseDifferenceMoment Actin	0.09039650563205434
1798	Week1_22123_1_237_8.0	cytochalasin B	IMPA	InverseDifferenceMoment Actin	-1.8648200451639496
1799	Week1_22123_1_238_29.0	cytochalasin B	IMPA	InverseDifferenceMoment Actin	-0.35240228843908983
1800	Week1_22123_1_240_166.0	cytochalasin B	IMPA	InverseDifferenceMoment Actin	1.2411942619271512
1801	Week1_22123_1_2_18.0	cytochalasin B	IMPA	InverseDifferenceMoment Actin	0.933642392448455
1802	Week1_22123_1_43_264.0	cytochalasin B	IMPA	InverseDifferenceMoment Actin	-0.7739892825694293
1803	Week1_22123_1_83_164.0	cytochalasin B	IMPA	InverseDifferenceMoment Actin	-1.7142915541534427
1804	Week1_22123_1_84_163.0	cytochalasin B	IMPA	InverseDifferenceMoment Actin	-1.4179498979590204
1805	Week1_22141_1_241_199.0	cytochalasin B	IMPA	InverseDifferenceMoment Actin	-0.5117340968460754
1806	Week1_22141_1_241_226.0	cytochalasin B	IMPA	InverseDifferenceMoment Actin	-1.8928076642757132
1807	Week1_22141_1_241_234.0	cytochalasin B	IMPA	InverseDifferenceMoment Actin	-1.6017895724089908
1808	Week1_22141_1_241_78.0	cytochalasin B	IMPA	InverseDifferenceMoment Actin	0.7400045615460416
1809	Week1_22141_1_241_81.0	cytochalasin B	IMPA	InverseDifferenceMoment Actin	-1.7595046503853982
1810	Week1_22141_1_243_24.0	cytochalasin B	IMPA	InverseDifferenceMoment Actin	-1.2933740979249082
1811	Week1_22141_1_243_35.0	cytochalasin B	IMPA	InverseDifferenceMoment Actin	0.4227476104390375
1812	Week1_22141_1_244_64.0	cytochalasin B	IMPA	InverseDifferenceMoment Actin	-0.7044951469220692
1813	Week1_22141_1_282_114.0	cytochalasin B	IMPA	InverseDifferenceMoment Actin	-0.3806938453654397
1814	Week1_22141_1_282_242.0	cytochalasin B	IMPA	InverseDifferenceMoment Actin	0.4397367079585188
1815	Week1_22141_1_282_49.0	cytochalasin B	IMPA	InverseDifferenceMoment Actin	-0.3581005608672688
1816	Week1_22141_1_282_82.0	cytochalasin B	IMPA	InverseDifferenceMoment Actin	-1.8883557407090064
1817	Week1_22141_1_283_45.0	cytochalasin B	IMPA	InverseDifferenceMoment Actin	-1.0345542258982012
1818	Week1_22141_1_321_164.0	cytochalasin B	IMPA	InverseDifferenceMoment Actin	-1.9931194778030143
1819	Week1_22141_1_321_28.0	cytochalasin B	IMPA	InverseDifferenceMoment Actin	-0.5699491444289807
1820	Week1_22141_1_321_68.0	cytochalasin B	IMPA	InverseDifferenceMoment Actin	-2.0166209691740353
1821	Week1_22141_1_324_54.0	cytochalasin B	IMPA	InverseDifferenceMoment Actin	-2.0757871701320334
1822	Week1_22141_1_397_141.0	cytochalasin B	IMPA	InverseDifferenceMoment Actin	-1.2736281135671081
1823	Week1_22141_1_398_18.0	cytochalasin B	IMPA	InverseDifferenceMoment Actin	-1.415183683041204
1824	Week1_22141_1_399_246.0	cytochalasin B	IMPA	InverseDifferenceMoment Actin	-1.221348170675205
1825	Week1_22141_1_480_98.0	cytochalasin B	IMPA	InverseDifferenceMoment Actin	0.4962207809974603
1826	Week1_22161_1_481_13.0	cytochalasin B	IMPA	InverseDifferenceMoment Actin	-2.1144876475256744
1827	Week1_22161_1_481_15.0	cytochalasin B	IMPA	InverseDifferenceMoment Actin	-1.0015136192978416
1828	Week1_22161_1_482_11.0	cytochalasin B	IMPA	InverseDifferenceMoment Actin	-1.8671441925365464
1829	Week1_22161_1_482_262.0	cytochalasin B	IMPA	InverseDifferenceMoment Actin	0.033868839479844585
1830	Week1_22161_1_484_109.0	cytochalasin B	IMPA	InverseDifferenceMoment Actin	1.1234192722352905
1831	Week1_22161_1_484_46.0	cytochalasin B	IMPA	InverseDifferenceMoment Actin	-1.3482802004944603
1832	Week1_22161_1_521_122.0	cytochalasin B	IMPA	InverseDifferenceMoment Actin	-1.6783049421286336
1833	Week1_22161_1_521_126.0	cytochalasin B	IMPA	InverseDifferenceMoment Actin	-1.1524171320721945
1834	Week1_22161_1_522_124.0	cytochalasin B	IMPA	InverseDifferenceMoment Actin	-1.349404497413324
1835	Week1_22161_1_522_157.0	cytochalasin B	IMPA	InverseDifferenceMoment Actin	-0.38164250997919524
1836	Week1_22161_1_523_131.0	cytochalasin B	IMPA	InverseDifferenceMoment Actin	-0.023522151660330358
1837	Week1_22161_1_524_16.0	cytochalasin B	IMPA	InverseDifferenceMoment Actin	-0.17861479273212985
1838	Week1_22161_1_562_164.0	cytochalasin B	IMPA	InverseDifferenceMoment Actin	-0.9750821910216563
1839	Week1_22161_1_562_45.0	cytochalasin B	IMPA	InverseDifferenceMoment Actin	-1.827640902015796
1840	Week1_22161_1_637_101.0	cytochalasin B	IMPA	InverseDifferenceMoment Actin	-0.1960105682590975
1841	Week1_22161_1_637_75.0	cytochalasin B	IMPA	InverseDifferenceMoment Actin	-1.9075155086184132
1842	Week1_22161_1_639_182.0	cytochalasin B	IMPA	InverseDifferenceMoment Actin	1.130673090361436
1843	Week1_22161_1_639_65.0	cytochalasin B	IMPA	InverseDifferenceMoment Actin	-0.7023563678179408
1844	Week1_22161_1_640_12.0	cytochalasin B	IMPA	InverseDifferenceMoment Actin	-0.39591243511235785
1845	Week1_22161_1_640_130.0	cytochalasin B	IMPA	InverseDifferenceMoment Actin	-1.798799693317391
1846	Week1_22161_1_678_22.0	cytochalasin B	IMPA	InverseDifferenceMoment Actin	-1.88018952017541
1847	Week1_22161_1_718_57.0	cytochalasin B	IMPA	InverseDifferenceMoment Actin	-0.15306215106186455
1848	Week1_22361_1_2881_125.0	cytochalasin B	IMPA	InverseDifferenceMoment Actin	-1.5280126929401685
1849	Week1_22361_1_2882_108.0	cytochalasin B	IMPA	InverseDifferenceMoment Actin	1.4214948832454366
1850	Week1_22361_1_2882_176.0	cytochalasin B	IMPA	InverseDifferenceMoment Actin	-1.7080202687224386
1851	Week1_22361_1_2882_77.0	cytochalasin B	IMPA	InverseDifferenceMoment Actin	0.0005206010345772602
1852	Week1_22361_1_2883_15.0	cytochalasin B	IMPA	InverseDifferenceMoment Actin	-1.079141489415655
1853	Week1_22361_1_2883_233.0	cytochalasin B	IMPA	InverseDifferenceMoment Actin	-1.7026370786036067
1854	Week1_22361_1_2883_256.0	cytochalasin B	IMPA	InverseDifferenceMoment Actin	-1.6786301362427474
1855	Week1_22361_1_2883_263.0	cytochalasin B	IMPA	InverseDifferenceMoment Actin	-1.0120206647776941
1856	Week1_22361_1_2921_111.0	cytochalasin B	IMPA	InverseDifferenceMoment Actin	-1.5935131362133572
1857	Week1_22361_1_2921_196.0	cytochalasin B	IMPA	InverseDifferenceMoment Actin	-0.2921541356395078
1858	Week1_22361_1_2921_72.0	cytochalasin B	IMPA	InverseDifferenceMoment Actin	-0.6664786800286668
1859	Week1_22361_1_2923_195.0	cytochalasin B	IMPA	InverseDifferenceMoment Actin	2.853707120452804
1860	Week1_22361_1_2923_32.0	cytochalasin B	IMPA	InverseDifferenceMoment Actin	-1.58856831531047
1861	Week1_22361_1_2963_210.0	cytochalasin B	IMPA	InverseDifferenceMoment Actin	-0.8590655727825938
1862	Week1_22361_1_2964_200.0	cytochalasin B	IMPA	InverseDifferenceMoment Actin	-1.6683124839266223
1863	Week1_22361_1_2964_81.0	cytochalasin B	IMPA	InverseDifferenceMoment Actin	-1.1836387014412324
1864	Week1_22361_1_2964_92.0	cytochalasin B	IMPA	InverseDifferenceMoment Actin	-1.666546993236489
1865	Week1_22361_1_3037_100.0	cytochalasin B	IMPA	InverseDifferenceMoment Actin	0.21419958977377768
1866	Week1_22361_1_3038_111.0	cytochalasin B	IMPA	InverseDifferenceMoment Actin	-1.4582508677392785
1867	Week1_22361_1_3039_32.0	cytochalasin B	IMPA	InverseDifferenceMoment Actin	0.27974682653344557
1868	Week1_22361_1_3080_193.0	cytochalasin B	IMPA	InverseDifferenceMoment Actin	0.6457368666701498
1869	Week1_22361_1_3117_163.0	cytochalasin B	IMPA	InverseDifferenceMoment Actin	-1.2605914064373427
1870	Week1_22361_1_3118_86.0	cytochalasin B	IMPA	InverseDifferenceMoment Actin	-1.005516845124569
1871	Week1_22361_1_3120_123.0	cytochalasin B	IMPA	InverseDifferenceMoment Actin	1.2143446201156816
1872	Week1_22361_1_3120_206.0	cytochalasin B	IMPA	InverseDifferenceMoment Actin	-0.815514467564149
1873	Week1_22381_1_3122_144.0	cytochalasin B	IMPA	InverseDifferenceMoment Actin	-1.709515920841758
1874	Week1_22381_1_3122_34.0	cytochalasin B	IMPA	InverseDifferenceMoment Actin	-2.418327264412927
1875	Week1_22381_1_3123_46.0	cytochalasin B	IMPA	InverseDifferenceMoment Actin	-1.3678807925381373
1876	Week1_22381_1_3124_101.0	cytochalasin B	IMPA	InverseDifferenceMoment Actin	-1.664829024110646
1877	Week1_22381_1_3161_51.0	cytochalasin B	IMPA	InverseDifferenceMoment Actin	-0.71348147624691
1878	Week1_22381_1_3163_61.0	cytochalasin B	IMPA	InverseDifferenceMoment Actin	-1.3472881975132756
1879	Week1_22381_1_3163_73.0	cytochalasin B	IMPA	InverseDifferenceMoment Actin	0.11452927756028028
1880	Week1_22381_1_3201_42.0	cytochalasin B	IMPA	InverseDifferenceMoment Actin	-0.22302482121144768
1881	Week1_22381_1_3202_76.0	cytochalasin B	IMPA	InverseDifferenceMoment Actin	0.6429789097996611
1882	Week1_22381_1_3278_115.0	cytochalasin B	IMPA	InverseDifferenceMoment Actin	-2.088820915626904
1883	Week1_22381_1_3278_195.0	cytochalasin B	IMPA	InverseDifferenceMoment Actin	-2.207016026189593
1884	Week1_22381_1_3280_133.0	cytochalasin B	IMPA	InverseDifferenceMoment Actin	-0.002396721663255365
1885	Week1_22381_1_3317_234.0	cytochalasin B	IMPA	InverseDifferenceMoment Actin	0.07169147460940922
1886	Week1_22381_1_3358_179.0	cytochalasin B	IMPA	InverseDifferenceMoment Actin	0.4083586364406162
1887	Week1_22381_1_3358_231.0	cytochalasin B	IMPA	InverseDifferenceMoment Actin	-1.5177036551934133
1888	Week1_22381_1_3358_262.0	cytochalasin B	IMPA	InverseDifferenceMoment Actin	-1.0979260409452438
1889	Week1_22381_1_3359_201.0	cytochalasin B	IMPA	InverseDifferenceMoment Actin	-1.4648109654721964
1890	Week1_22381_1_3359_239.0	cytochalasin B	IMPA	InverseDifferenceMoment Actin	-1.6507232913721708
1891	Week1_22401_1_3362_169.0	cytochalasin B	IMPA	InverseDifferenceMoment Actin	-0.41008900014339
1892	Week1_22401_1_3401_157.0	cytochalasin B	IMPA	InverseDifferenceMoment Actin	-1.4173844809789615
1893	Week1_22401_1_3401_90.0	cytochalasin B	IMPA	InverseDifferenceMoment Actin	-1.980059097098698
1894	Week1_22401_1_3404_245.0	cytochalasin B	IMPA	InverseDifferenceMoment Actin	-1.0258458176876102
1895	Week1_22401_1_3404_86.0	cytochalasin B	IMPA	InverseDifferenceMoment Actin	-2.02330383269733
1896	Week1_22401_1_3442_199.0	cytochalasin B	IMPA	InverseDifferenceMoment Actin	-0.9631538874511998
1897	Week1_22401_1_3443_181.0	cytochalasin B	IMPA	InverseDifferenceMoment Actin	-1.8835630697044894
1898	Week1_22401_1_3443_242.0	cytochalasin B	IMPA	InverseDifferenceMoment Actin	-0.2978723037353781
1899	Week1_22401_1_3443_88.0	cytochalasin B	IMPA	InverseDifferenceMoment Actin	-1.6312313458620025
1900	Week1_22401_1_3444_142.0	cytochalasin B	IMPA	InverseDifferenceMoment Actin	-0.6377351574029513
1901	Week1_22401_1_3444_68.0	cytochalasin B	IMPA	InverseDifferenceMoment Actin	-1.952566391922002
1902	Week1_22401_1_3517_82.0	cytochalasin B	IMPA	InverseDifferenceMoment Actin	-0.9941809156971722
1903	Week1_22401_1_3517_91.0	cytochalasin B	IMPA	InverseDifferenceMoment Actin	-0.6304672207597615
1904	Week1_22401_1_3520_76.0	cytochalasin B	IMPA	InverseDifferenceMoment Actin	-1.5158324567704005
1905	Week1_22401_1_3557_41.0	cytochalasin B	IMPA	InverseDifferenceMoment Actin	-2.1640262907039234
1906	Week1_22401_1_3559_43.0	cytochalasin B	IMPA	InverseDifferenceMoment Actin	0.5598266637460957
1907	Week1_22401_1_3559_67.0	cytochalasin B	IMPA	InverseDifferenceMoment Actin	-1.3114010095896473
1908	Week1_22401_1_3560_182.0	cytochalasin B	IMPA	InverseDifferenceMoment Actin	1.7111980265968387
1909	Week1_22401_1_3598_231.0	cytochalasin B	IMPA	InverseDifferenceMoment Actin	-0.937068686763036
1910	Week1_22401_1_3598_69.0	cytochalasin B	IMPA	InverseDifferenceMoment Actin	-2.147233635098546
1911	Week2_24121_2_157_50.0	cytochalasin B	IMPA	InverseDifferenceMoment Actin	-0.6622862950248224
1912	Week2_24121_2_197_7.0	cytochalasin B	IMPA	InverseDifferenceMoment Actin	2.4934023048243708
1913	Week2_24121_2_238_180.0	cytochalasin B	IMPA	InverseDifferenceMoment Actin	-1.3779451337631512
1914	Week2_24121_2_238_80.0	cytochalasin B	IMPA	InverseDifferenceMoment Actin	-2.14523775627062
1915	Week2_24121_2_239_109.0	cytochalasin B	IMPA	InverseDifferenceMoment Actin	-1.4920041577016248
1916	Week2_24121_2_41_63.0	cytochalasin B	IMPA	InverseDifferenceMoment Actin	-2.0970463605074694
1917	Week2_24121_2_43_118.0	cytochalasin B	IMPA	InverseDifferenceMoment Actin	-0.2063912061672252
1918	Week2_24121_2_44_33.0	cytochalasin B	IMPA	InverseDifferenceMoment Actin	-0.8867556109468292
1919	Week2_24121_2_81_116.0	cytochalasin B	IMPA	InverseDifferenceMoment Actin	-0.7603388842479737
1920	Week2_24121_2_82_2.0	cytochalasin B	IMPA	InverseDifferenceMoment Actin	0.7196777207285163
1921	Week2_24141_2_241_150.0	cytochalasin B	IMPA	InverseDifferenceMoment Actin	-2.1202026867628
1922	Week2_24141_2_241_7.0	cytochalasin B	IMPA	InverseDifferenceMoment Actin	-1.9485944659590113
1923	Week2_24141_2_282_84.0	cytochalasin B	IMPA	InverseDifferenceMoment Actin	-1.4921909332742298
1924	Week2_24141_2_283_150.0	cytochalasin B	IMPA	InverseDifferenceMoment Actin	-0.9488117482832739
1925	Week2_24141_2_321_74.0	cytochalasin B	IMPA	InverseDifferenceMoment Actin	-1.567175611225344
1926	Week2_24141_2_324_157.0	cytochalasin B	IMPA	InverseDifferenceMoment Actin	-2.2980977605957573
1927	Week2_24141_2_398_128.0	cytochalasin B	IMPA	InverseDifferenceMoment Actin	-1.3983253562169486
1928	Week2_24141_2_398_59.0	cytochalasin B	IMPA	InverseDifferenceMoment Actin	-1.6321513083365802
1929	Week2_24141_2_438_95.0	cytochalasin B	IMPA	InverseDifferenceMoment Actin	0.15675270211499376
1930	Week2_24141_2_439_142.0	cytochalasin B	IMPA	InverseDifferenceMoment Actin	-1.2411016048712709
1931	Week2_24141_2_477_152.0	cytochalasin B	IMPA	InverseDifferenceMoment Actin	0.2950159201627901
1932	Week2_24141_2_477_32.0	cytochalasin B	IMPA	InverseDifferenceMoment Actin	-0.4532047905899015
1933	Week2_24141_2_478_16.0	cytochalasin B	IMPA	InverseDifferenceMoment Actin	-1.6451554762092746
1934	Week2_24141_2_478_22.0	cytochalasin B	IMPA	InverseDifferenceMoment Actin	-2.229011781408993
1935	Week2_24141_2_478_91.0	cytochalasin B	IMPA	InverseDifferenceMoment Actin	1.0152262419444729
1936	Week2_24141_2_480_79.0	cytochalasin B	IMPA	InverseDifferenceMoment Actin	-0.9450368847168322
1937	Week2_24161_2_483_33.0	cytochalasin B	IMPA	InverseDifferenceMoment Actin	-0.04958339646337839
1938	Week2_24161_2_522_106.0	cytochalasin B	IMPA	InverseDifferenceMoment Actin	-1.9543246472099864
1939	Week2_24161_2_522_74.0	cytochalasin B	IMPA	InverseDifferenceMoment Actin	-2.235278617079272
1940	Week2_24161_2_522_90.0	cytochalasin B	IMPA	InverseDifferenceMoment Actin	-1.3229164686621429
1941	Week2_24161_2_523_15.0	cytochalasin B	IMPA	InverseDifferenceMoment Actin	-0.9569196232703706
1942	Week2_24161_2_562_23.0	cytochalasin B	IMPA	InverseDifferenceMoment Actin	0.8655427974403113
1943	Week2_24161_2_564_44.0	cytochalasin B	IMPA	InverseDifferenceMoment Actin	-1.45024244987577
1944	Week2_24161_2_638_11.0	cytochalasin B	IMPA	InverseDifferenceMoment Actin	-1.224210138827282
1945	Week2_24161_2_638_58.0	cytochalasin B	IMPA	InverseDifferenceMoment Actin	-0.9498945706951141
1946	Week2_24161_2_639_134.0	cytochalasin B	IMPA	InverseDifferenceMoment Actin	-1.3214336271901583
1947	Week2_24161_2_677_11.0	cytochalasin B	IMPA	InverseDifferenceMoment Actin	-0.3090767422759522
1948	Week2_24161_2_677_18.0	cytochalasin B	IMPA	InverseDifferenceMoment Actin	1.9525648236106607
1949	Week2_24161_2_678_140.0	cytochalasin B	IMPA	InverseDifferenceMoment Actin	-1.6628028391643424
1950	Week2_24161_2_679_32.0	cytochalasin B	IMPA	InverseDifferenceMoment Actin	-1.7619932536179395
1951	Week2_24161_2_680_133.0	cytochalasin B	IMPA	InverseDifferenceMoment Actin	-1.3240107562886672
1952	Week2_24161_2_717_83.0	cytochalasin B	IMPA	InverseDifferenceMoment Actin	0.900730053105194
1953	Week2_24161_2_718_45.0	cytochalasin B	IMPA	InverseDifferenceMoment Actin	-2.1822661161603167
1954	Week2_24161_2_718_60.0	cytochalasin B	IMPA	InverseDifferenceMoment Actin	1.2535589917718264
1955	Week2_24161_2_719_104.0	cytochalasin B	IMPA	InverseDifferenceMoment Actin	-1.9054865697500873
1956	Week2_24161_2_720_124.0	cytochalasin B	IMPA	InverseDifferenceMoment Actin	-0.6231185040142534
1957	Week2_24161_2_720_172.0	cytochalasin B	IMPA	InverseDifferenceMoment Actin	-0.14734967934038898
1958	Week2_24161_2_720_9.0	cytochalasin B	IMPA	InverseDifferenceMoment Actin	-0.6741785549222907
1959	Week3_25421_3_157_167.0	cytochalasin B	IMPA	InverseDifferenceMoment Actin	0.45956104785276986
1960	Week3_25421_3_158_168.0	cytochalasin B	IMPA	InverseDifferenceMoment Actin	0.7092962004753178
1961	Week3_25421_3_160_297.0	cytochalasin B	IMPA	InverseDifferenceMoment Actin	-0.3055487529748534
1962	Week3_25421_3_1_123.0	cytochalasin B	IMPA	InverseDifferenceMoment Actin	0.29038223708554456
1963	Week3_25421_3_200_162.0	cytochalasin B	IMPA	InverseDifferenceMoment Actin	-1.8834682295913394
1964	Week3_25421_3_200_35.0	cytochalasin B	IMPA	InverseDifferenceMoment Actin	1.3215865643091023
1965	Week3_25421_3_240_126.0	cytochalasin B	IMPA	InverseDifferenceMoment Actin	-1.591306702287366
1966	Week3_25421_3_240_223.0	cytochalasin B	IMPA	InverseDifferenceMoment Actin	1.0098013327207496
1967	Week3_25421_3_2_107.0	cytochalasin B	IMPA	InverseDifferenceMoment Actin	-1.0026219248283732
1968	Week3_25421_3_2_24.0	cytochalasin B	IMPA	InverseDifferenceMoment Actin	-1.3792594991139662
1969	Week3_25421_3_41_45.0	cytochalasin B	IMPA	InverseDifferenceMoment Actin	-1.1573142285234652
1970	Week3_25421_3_42_171.0	cytochalasin B	IMPA	InverseDifferenceMoment Actin	-0.5448685728986299
1971	Week3_25421_3_4_106.0	cytochalasin B	IMPA	InverseDifferenceMoment Actin	-0.19973626370154277
1972	Week3_25421_3_4_114.0	cytochalasin B	IMPA	InverseDifferenceMoment Actin	-0.9414649105534135
1973	Week3_25421_3_4_184.0	cytochalasin B	IMPA	InverseDifferenceMoment Actin	-1.5973962792155252
1974	Week3_25421_3_81_119.0	cytochalasin B	IMPA	InverseDifferenceMoment Actin	-2.3687089401508468
1975	Week3_25421_3_81_93.0	cytochalasin B	IMPA	InverseDifferenceMoment Actin	-0.9670598265474695
1976	Week3_25421_3_82_26.0	cytochalasin B	IMPA	InverseDifferenceMoment Actin	-1.3357443186736335
1977	Week3_25421_3_83_28.0	cytochalasin B	IMPA	InverseDifferenceMoment Actin	-1.2461109458617452
1978	Week3_25441_3_241_93.0	cytochalasin B	IMPA	InverseDifferenceMoment Actin	-1.8337467628845627
1979	Week3_25441_3_242_260.0	cytochalasin B	IMPA	InverseDifferenceMoment Actin	-1.0273952002252786
1980	Week3_25441_3_243_36.0	cytochalasin B	IMPA	InverseDifferenceMoment Actin	0.06107389572617276
1981	Week3_25441_3_243_9.0	cytochalasin B	IMPA	InverseDifferenceMoment Actin	-2.26704692257799
1982	Week3_25441_3_281_195.0	cytochalasin B	IMPA	InverseDifferenceMoment Actin	-1.0571318666504605
1983	Week3_25441_3_282_6.0	cytochalasin B	IMPA	InverseDifferenceMoment Actin	-1.3147110010974679
1984	Week3_25441_3_283_183.0	cytochalasin B	IMPA	InverseDifferenceMoment Actin	-1.6881638976153919
1985	Week3_25441_3_283_213.0	cytochalasin B	IMPA	InverseDifferenceMoment Actin	-0.5167345913561033
1986	Week3_25441_3_321_116.0	cytochalasin B	IMPA	InverseDifferenceMoment Actin	1.142400582581156
1987	Week3_25441_3_321_16.0	cytochalasin B	IMPA	InverseDifferenceMoment Actin	-1.6208040852348804
1988	Week3_25441_3_322_5.0	cytochalasin B	IMPA	InverseDifferenceMoment Actin	-2.2169713590419686
1989	Week3_25441_3_322_96.0	cytochalasin B	IMPA	InverseDifferenceMoment Actin	0.2963131254841979
1990	Week3_25441_3_323_137.0	cytochalasin B	IMPA	InverseDifferenceMoment Actin	-1.5392639580243297
1991	Week3_25441_3_323_155.0	cytochalasin B	IMPA	InverseDifferenceMoment Actin	-1.8769211060304145
1992	Week3_25441_3_324_198.0	cytochalasin B	IMPA	InverseDifferenceMoment Actin	0.7151203564130257
1993	Week3_25441_3_324_71.0	cytochalasin B	IMPA	InverseDifferenceMoment Actin	2.9314305899747737
1994	Week3_25441_3_324_92.0	cytochalasin B	IMPA	InverseDifferenceMoment Actin	0.6878398033386826
1995	Week3_25441_3_397_107.0	cytochalasin B	IMPA	InverseDifferenceMoment Actin	-2.307004480266519
1996	Week3_25441_3_397_200.0	cytochalasin B	IMPA	InverseDifferenceMoment Actin	-0.4769567811493527
1997	Week3_25441_3_397_25.0	cytochalasin B	IMPA	InverseDifferenceMoment Actin	-0.552720149487651
1998	Week3_25441_3_398_15.0	cytochalasin B	IMPA	InverseDifferenceMoment Actin	-1.7410885522640358
[truncated: 10,131 more rows]
