# Supplementary material for: Predicting cell morphological responses to perturbations using generative modeling
Source: Nat Commun. 2025 Jan 8;16:505. doi: 10.1038/s41467-024-55707-8 (PMC11711326; doi:10.1038/s41467-024-55707-8)
Supplement: Supplementary file 4 — Source data [file 41467_2024_55707_MOESM4_ESM.zip › source_data/supplementary_figure_8d.csv]

	Batch	Frequency of batch classification	Method
0	batch 0	1.7313319136411642e-05	before correction
1	batch 1	0.9999480600425907	before correction
2	batch 2	3.4626638272823284e-05	before correction
3	batch 0	0.999117020724043	after correction
4	batch 1	0.0005540262123651725	after correction
5	batch 2	0.0003289530635918212	after correction
