# Supplementary material for: Predicting cell morphological responses to perturbations using generative modeling
Source: Nat Commun. 2025 Jan 8;16:505. doi: 10.1038/s41467-024-55707-8 (PMC11711326; doi:10.1038/s41467-024-55707-8)
Supplement: Supplementary file 4 — Source data [file 41467_2024_55707_MOESM4_ESM.zip › source_data/figure_3e.csv]

	Model	Metric	Score
0	Qian et al.	Silhouette batch	0.86
1	IMPA	Silhouette batch	0.88
2	Qian et al.	iLISI	0.13
3	IMPA	iLISI	0.29
4	Qian et al.	Batch entropy	0.88
5	IMPA	Batch entropy	1.18
6	Qian et al.	Batch Gini	0.38
7	IMPA	Batch Gini	0.5
8	Qian et al.	Average	0.56
9	IMPA	Average	0.81
