# Supplementary material for: Predicting cell morphological responses to perturbations using generative modeling
Source: Nat Commun. 2025 Jan 8;16:505. doi: 10.1038/s41467-024-55707-8 (PMC11711326; doi:10.1038/s41467-024-55707-8)
Supplement: Supplementary file 4 — Source data [file 41467_2024_55707_MOESM4_ESM.zip › source_data/figure_2d.csv]

mol	score	score_type	run	model	Correlation closest compound
taxol	0.9552839354384551	FID	0	IMPA	0.7263157894736842
ALLN	0.47706220675583866	FID	0	IMPA	0.5523809523809524
bryostatin	0.8042201221163774	FID	0	IMPA	0.23048327137546468
simvastatin	0.9960040562433793	FID	0	IMPA	0.7802197802197802
MG-132	0.9754218279853458	FID	0	IMPA	0.5789473684210527
methotrexate	0.5048745067867546	FID	0	IMPA	0.21008403361344538
colchicine	2.014554791708921	FID	0	IMPA	0.8452380952380952
cytochalasin B	0.3868396226103894	FID	0	IMPA	0.5426356589147286
AZ258	0.45997834603284077	FID	0	IMPA	0.9035087719298246
cisplatin	0.7805130820203471	FID	0	IMPA	0.03278688524590164
taxol	33.84588444520313	FID	0	mol2image	0.7263157894736842
ALLN	10.73188838960081	FID	0	mol2image	0.5523809523809524
bryostatin	17.106914099089504	FID	0	mol2image	0.23048327137546468
simvastatin	20.00313857271358	FID	0	mol2image	0.7802197802197802
MG-132	15.165313439764505	FID	0	mol2image	0.5789473684210527
methotrexate	13.708469680820729	FID	0	mol2image	0.21008403361344538
colchicine	28.343530563478026	FID	0	mol2image	0.8452380952380952
cytochalasin B	12.941289481427134	FID	0	mol2image	0.5426356589147286
AZ258	15.28097515398124	FID	0	mol2image	0.9035087719298246
cisplatin	17.264137911401775	FID	0	mol2image	0.03278688524590164
