# Supplementary material for: Predicting cell morphological responses to perturbations using generative modeling
Source: Nat Commun. 2025 Jan 8;16:505. doi: 10.1038/s41467-024-55707-8 (PMC11711326; doi:10.1038/s41467-024-55707-8)
Supplement: Supplementary file 4 — Source data [file 41467_2024_55707_MOESM4_ESM.zip › source_data/supplementary_figure_5b_cyto.csv]

	alpha	contrast_actin
0	10.0	113.65383771930053
1	10.0	127.69583333333749
2	10.0	73.46052631579182
3	10.0	104.22500000000419
4	10.0	126.98618421053226
5	10.0	113.76907894737282
6	10.0	108.56480263158342
7	10.0	122.17192982456731
8	10.0	202.62160087720116
9	10.0	159.6135964912351
10	10.0	95.71864035087937
11	10.0	77.24155701754722
12	10.0	138.70975877193408
13	10.0	83.29945175438783
14	10.0	101.51754385965131
15	10.0	88.67214912281072
16	10.0	94.74671052631956
17	10.0	146.3989035087768
18	10.0	177.25921052631992
19	10.0	95.04572368421391
20	10.0	125.64013157895289
21	10.0	134.11096491228625
22	10.0	141.34133771930271
23	10.0	96.53958333333655
24	10.0	89.81929824561831
25	10.0	123.23958333333879
26	10.0	47.727302631579796
27	10.0	100.45383771930199
28	10.0	139.54013157895258
29	10.0	63.215899122809034
30	10.0	105.97532894737313
31	10.0	134.54221491228392
32	10.0	169.57357456140915
33	10.0	128.53870614035384
34	10.0	78.76458333333642
35	10.0	80.78728070175737
36	10.0	50.19035087719383
37	10.0	120.97763157895012
38	10.0	72.71184210526599
39	10.0	123.04429824561893
40	10.0	116.8507675438644
41	10.0	166.2924342105314
42	10.0	153.32039473684796
43	10.0	105.92861842105711
44	10.0	135.291008771934
45	10.0	125.95570175438932
46	10.0	87.346491228074
47	10.0	77.241118421056
48	10.0	118.69221491228514
49	10.0	111.91436403509202
50	10.0	44.229714912281075
51	10.0	88.48925438596724
52	10.0	184.36666666667583
53	10.0	108.46831140351206
54	10.0	105.97532894737313
55	10.0	155.81513157895017
56	10.0	115.23278508772202
57	10.0	146.73684210527037
58	10.0	153.32039473684796
59	10.0	101.0563596491251
60	10.0	62.89594298245693
61	10.0	158.71480263158557
62	10.0	77.33421052631743
63	10.0	77.01677631579228
64	10.0	139.5425438596529
65	10.0	120.95822368421544
66	10.0	99.05526315789905
67	10.0	213.5794956140426
68	10.0	77.24089912280952
69	10.0	117.63486842105783
70	10.0	73.39144736842235
71	10.0	99.55570175439043
72	10.0	94.74671052631956
73	30.0	92.65888157895046
74	30.0	77.47390350877514
75	30.0	93.46600877193372
76	30.0	129.13793859649547
77	30.0	157.387938596499
78	30.0	66.35164473684583
79	30.0	132.13366228070788
80	30.0	123.50603070175683
81	30.0	135.86250000000666
82	30.0	127.94758771930479
83	30.0	57.22905701754466
84	30.0	144.25855263158587
85	30.0	92.81809210526858
86	30.0	78.40175438596924
87	30.0	86.9310307017596
88	30.0	135.76611842105788
89	30.0	129.28771929825172
90	30.0	87.83826754386425
91	30.0	90.5012061403559
92	30.0	96.90482456140694
93	30.0	99.22554824561875
94	30.0	75.56030701754763
95	30.0	57.22905701754466
96	30.0	88.68486842105764
97	30.0	87.20833333333644
98	30.0	129.3449561403552
99	30.0	133.55416666666892
100	30.0	145.76206140351496
101	30.0	76.86469298245954
102	30.0	109.36918859649603
103	30.0	195.25789473685035
104	30.0	92.14846491228629
105	30.0	84.6071271929862
106	30.0	90.95603070176045
107	30.0	114.79385964912866
108	30.0	129.41403508772365
109	30.0	113.78333333333755
110	30.0	137.900548245621
111	30.0	168.70186403509658
112	30.0	131.52697368421303
113	30.0	69.86513157895092
114	30.0	138.83826754386527
115	30.0	109.39177631579616
116	30.0	50.48311403508932
117	30.0	114.33256578948068
118	30.0	119.50274122807691
119	30.0	111.70734649123207
120	30.0	72.76480263158197
121	30.0	104.69067982456664
122	30.0	127.95350877193498
123	30.0	144.5561403508822
124	30.0	82.62445175438921
125	30.0	108.14046052631868
126	30.0	100.58651315789953
127	30.0	111.43750000000745
128	30.0	82.67763157895014
129	30.0	118.22741228070814
130	30.0	97.9196271929837
131	30.0	72.70942982456438
132	30.0	89.65054824561865
133	30.0	123.50493421052876
134	30.0	137.64375000000564
135	30.0	80.62467105263482
136	30.0	71.82258771929921
137	30.0	118.5126096491253
138	30.0	108.51502192983136
139	30.0	93.92686403509104
