# Supplementary material for: Predicting cell morphological responses to perturbations using generative modeling
Source: Nat Commun. 2025 Jan 8;16:505. doi: 10.1038/s41467-024-55707-8 (PMC11711326; doi:10.1038/s41467-024-55707-8)
Supplement: Supplementary file 4 — Source data [file 41467_2024_55707_MOESM4_ESM.zip › source_data/figure_2e.csv]

	score	score_type	run	mol	model	dataset
0	1.0468091871983811	FID⁻¹	0.0	taxol	IMPA
2	0.26266666666666666	coverage	0.0	taxol	IMPA
3	0.702350965575147	accuracy	0.0	taxol	IMPA
24	0.4963875910030289	FID⁻¹	0.0	colchicine	IMPA
27	0.9319899244332494	accuracy	0.0	colchicine	IMPA
28	2.585050603792888	FID⁻¹	0.0	cytochalasin B	IMPA
30	0.9594907407407408	coverage	0.0	cytochalasin B	IMPA
31	0.8303946263643996	accuracy	0.0	cytochalasin B	IMPA
32	2.1740153827341335	FID⁻¹	0.0	AZ258	IMPA
34	0.9583333333333334	coverage	0.0	AZ258	IMPA
35	0.9214945424013434	accuracy	0.0	AZ258	IMPA
40	0.029545689716544747	FID⁻¹	0.0	taxol	Mol2Image
42	0.04133333333333333	coverage	0.0	taxol	Mol2Image
43	0.787	accuracy	0.0	taxol	Mol2Image
64	0.035281419785033664	FID⁻¹	0.0	colchicine	Mol2Image
67	0.024	accuracy	0.0	colchicine	Mol2Image
68	0.07727205248249515	FID⁻¹	0.0	cytochalasin B	Mol2Image
70	0.39351851851851855	coverage	0.0	cytochalasin B	Mol2Image
71	0.0215	accuracy	0.0	cytochalasin B	Mol2Image
72	0.0654408498098673	FID⁻¹	0.0	AZ258	Mol2Image
74	0.3761574074074074	coverage	0.0	AZ258	Mol2Image
75	0.0175	accuracy	0.0	AZ258	Mol2Image
0	1.078998505840301	average	0.0	all	IMPA	IMPA
1	0.16986811555029094	average	0.0	all	Mol2Image	Mol2Image
