# Supplementary material for: Predicting cell morphological responses to perturbations using generative modeling
Source: Nat Commun. 2025 Jan 8;16:505. doi: 10.1038/s41467-024-55707-8 (PMC11711326; doi:10.1038/s41467-024-55707-8)
Supplement: Supplementary file 4 — Source data [file 41467_2024_55707_MOESM4_ESM.zip › source_data/figure_3c.csv]

	Impurity	Score	Correction
0	Gini	0.2065607	Before Correction
1	Gini	0.5002087	After Correction
2	Entropy	0.4326539	Before Correction
3	Entropy	1.182906	After Correction
