# Supplementary material for: Predicting cell morphological responses to perturbations using generative modeling
Source: Nat Commun. 2025 Jan 8;16:505. doi: 10.1038/s41467-024-55707-8 (PMC11711326; doi:10.1038/s41467-024-55707-8)
Supplement: Supplementary file 4 — Source data [file 41467_2024_55707_MOESM4_ESM.zip › source_data/figure_3b.csv]

	Batch	Frequency of batch classification	Method
0	Batch 0	0.33	Before correction
1	Batch 1	0.33	Before correction
2	Batch 2	0.33	Before correction
3	Batch 0	0.99	After correction
4	Batch 1	0.0	After correction
5	Batch 2	0.0	After correction
